# Supplementary material for: Time-resolved dual transcriptomics reveal early induced Nicotiana benthamiana root genes and conserved infection-promoting Phytophthora palmivora effectors
Source: BMC Biol. 2017 May 11;15:39. doi: 10.1186/s12915-017-0379-1 (PMC5427549; doi:10.1186/s12915-017-0379-1)
Supplement: Supplementary file 1 — Sequencing and mapping statistics in RNA-seq samples containing P. palmivora (XLS 8 kb) (XLS 8 kb) [file 12915_2017_379_MOESM1_ESM.xls]

## Sheet: Sheet1
Time point	plant host	organ	sequencing platform	read type	initial number of read pairs in mixed sample	trimmed and cleaned reads used for the assembly	Overall mapping rate to de novo assembly	% Properly mapped reads	Purpose
MZ	_	_	HiSeq2500	PE 2x100	53608430	31966371	81.00%	85.83%	assembly and expression
6 hai	N. benthamiana	root	HiSeq2500	PE 2x100	62798478	36323797	79.20%	85.12%	assembly and expression
18 hai	N. benthamiana	root	HiSeq2500	PE 2x100	65777214	7222080	70.50%	85.70%	assembly and expression
24 hai	N. benthamiana	root	HiSeq2500	PE 2x100	59235249	11694679	83.00%	88.82%	assembly and expression
30 hai	N. benthamiana	root	HiSeq2500	PE 2x100	64161300	12125764	51.00%	77.63%	assembly and expression
48 hai	N. benthamiana	root	HiSeq2500	PE 2x100	59605288	25307781	81.10%	88.38%	assembly and expression
72 hai	N. benthamiana	root	HiSeq2500	PE 2x100	54476128	23681665	77.50%	86.03%	assembly and expression
Mycelium	_	_	GAII	PE 2x76	32151758	32060903	78.60%	56.60%	assembly
2nd dai	N. benthamiana	leaf	GAII	PE 2x76	38238682	17221308	79.00%	87.21%	assembly
3rd dai	N. benthamiana	leaf	GAII	PE 2x76	25394337	24963809	81.45%	88.60%	assembly
