# Supplementary material for: Time-resolved dual transcriptomics reveal early induced Nicotiana benthamiana root genes and conserved infection-promoting Phytophthora palmivora effectors
Source: BMC Biol. 2017 May 11;15:39. doi: 10.1186/s12915-017-0379-1 (PMC5427549; doi:10.1186/s12915-017-0379-1)
Supplement: Supplementary file 2 — Dataset 1. P. palmivora de novo transcriptome assembly. Assembly was performed using Trinity 2.1.1 software. Coding sequences (CDS) and corresponding mRNA and amino acid sequences were predicted using TransDecoder with additional homology-based filters. Tar archive contains four files: LILI_transcriptome_v5_converted.fasta - final version of P. palmivora transcriptome; LILI_transcriptome_v5.transdecoder.cds.fasta - Transdecoder-predicted CDS; LILI_transcriptome_v5.transdecoder.mRNA.fasta - mRNAs for predicted CDS; LILI_transcriptome_v5.transdecoder.pep.fasta - amino acid sequences. (GZ 36982 kb) [file 12915_2017_379_MOESM2_ESM.gz]

Archive with 5 entries (4 files):
- Dataset1/LILI_transcriptome_V5_transdecoder.cds.fasta
- Dataset1
- Dataset1/LILI_transcriptome_V5_transdecoder.mRNA.fasta
- Dataset1/LILI_transcriptome_V5_transdecoder.pep.fasta
- Dataset1/LILI_transcriptome_V5.fasta
