# Supplementary material for: Time-resolved dual transcriptomics reveal early induced Nicotiana benthamiana root genes and conserved infection-promoting Phytophthora palmivora effectors
Source: BMC Biol. 2017 May 11;15:39. doi: 10.1186/s12915-017-0379-1 (PMC5427549; doi:10.1186/s12915-017-0379-1)
Supplement: Supplementary file 2 — Dataset 1. P. palmivora de novo transcriptome assembly. Assembly was performed using Trinity 2.1.1 software. Coding sequences (CDS) and corresponding mRNA and amino acid sequences were predicted using TransDecoder with additional homology-based filters. Tar archive contains four files: LILI_transcriptome_v5_converted.fasta - final version of P. palmivora transcriptome; LILI_transcriptome_v5.transdecoder.cds.fasta - Transdecoder-predicted CDS; LILI_transcriptome_v5.transdecoder.mRNA.fasta - mRNAs for predicted CDS; LILI_transcriptome_v5.transdecoder.pep.fasta - amino acid sequences. (GZ 36982 kb) [file 12915_2017_379_MOESM2_ESM.gz › Dataset1/LILI_transcriptome_V5_transdecoder.cds.fasta]

>PLTG_11244.1|m.40231
GCGCTCCGTCGCTTATTCAGTTCCTCGTCGGCCTCGGCCGCGCATCGCCTGGTGCAGCAGCAGGTTCAAGGTCAGCTGTCGCTGCTGTCCAAGGCTTCTTCGACGCCCTCGACGCGCGTGGTCTTCGTGTCTCGCTCAGCTGCCTCTGAGCTGCAGAGTTCGCTGCCATTCCCCGTATCCGCCGAAGCGCTGAGCGACTTCAAGGCCAAGCCACAGGAGAAACTCTATCTCTATCCGAGCGTGGACGACGCTGCGTTCAAGGGCCAACGCGTGCTGCTCGTGGGGCTCGGAGATGCCGACAAGGTGACGCCCAATGTGCTGCGT
>PLTG_11244.2|m.40232
GCGCTCCGTCGCTTATTCAGTTCCTCGTCGGCCTCGGCCGCGCATCGCCTGGTGCAGCAGCAGGTTCAAGGTCAGCTGTCGCTGCTGTCCAAGGCTTCTTCGACGCCCTCGACGCGCGTAGTCTTCGTGTCTCGCTCAGTCGCCTCCGAGCTGCAGAGTTCGCTGCCATTCCCCGTATCCGCCGAAGCGCTGAGTGACTTCAAGGCCAAGCCGCAAGAGAAACTCTATCTCTATCCGAACGTGGACGACGCTGCGTTCAAGGGCCAACGCGTGCTGCTCGTGGGGCTCGGAGATGCCGACAAGGTGACGCCCAATGTGCTGCGTGACGCCACACACGGCGCGCTGAGCACACTCAAGGCCAAGCGAGTCAAGGACGTCGTGGTGCAGATGCCTAACCTCGAGGGCTGCAAGCTGGATGCCGGGCGCGTGGTGGAGCTGCTGTCCCAGGCGTCGATGCTATCCAATTACCAGTTTGACCAGTACCTGACGGACGCCAAGGATACTTTTGGAGACAGCAAGCTGCGTCTACCCCTTGAACAGATTTATCTGGATGCGTCGACCGAGTTCCAGAAGAATGTGGCCGAACAGGTCACGGTGGCTGAAGAGACGATCTTTGCACGGAACTTAGGCAATGGGCGCTCGCACGTTGTGAACCCAGCGTTTATGGAGAAGGTGGCGCACGCTTCGGCTGATCTTCCCAATATGTCGGTCCGCGTGCTGCAACAGGAAGACCTTGAAAAAGAAGGAATGAACATGTTTTTGAGTGTGGGACAGGCAGCCGTTTGTCCTCCTCGTCTCGTCATTCTTGAATACAAGGGCAACCCTGAATCGGACGAGAAGGTTGCGCTGGTCGGTAAGGGCATCACGTTCGACACGGGTGGCTTGAACCTCAAGCCGACGGGCGCCATTGAAGATATGCACACTGACATGTGCGGTTCTGCTGCTGTGCTCGGGGCTGTCCGAGCCGCTTCTCAGCAAGGTCTGAAGGTGAACATTGTCTGCGCCCTTGCTCTGGCTGAAAACGCGATCGGATCTAAAGCCGTGAAGCCGCTGACAATCGTTAAGTCGCACAAGGGTATTACCGTGGAGAACAACAACACCGATGCTGAGGGCCGCCTTGTACTTGCTGATGCGATGTCTTACGTCCAGAAGGAGTACAAACCCAAGAAGGTTATCGATGTGGCTACTCTGACTGGCGCATGCATGGTCGCTCTAGGTGAACACTGTGCTGGCTTGTTCTCTAACTCTGATGATCTTGCCAAGAAGCTGCAGGAAACGGGTGTGGATTGCCACGAGCGTTGCTGGCACCTCCCGATTCTCCCAGAGCACACTGCCGCTCTTAAGGGTTCGCAGTCGGACTCCCGCAGTACAAGTCGCGGTCGCTACGGTGGTGCATCCACCGCAGCAGCGTTCCTCCAGCAGTTTGTCTACGAAGGCGTTCAGTGGGCACACCTCGACATTGCGGGTCCGTCCAATTACAGCTCTCCCAAGTCATACTTCCCCAAGGGTGCCACGGGCTTTGGTGTTCAGCTGCTTTACTCCTACCTGAAAGAGCATGAACATCAGAACTAG
>PLTG_11237.1|m.40166
ATGACCGAGGAAACGGAGGAGCCGCCACGGACACCCGTAAATCACCCTTCGGACGACAATGAGGGATCGCGCAGCAACGACGACGCGACTAACAACGCTCTGCCATCGCCAGTAGCATCAACGTCCGCTCCACCGTCCACACGTGCAGCTGACGATGAGAACCGACATTCCACTCAGTCCTGCGGCCCTCCCATGTCTGAGAGTGCCGCGTCGTCGTCCCTGGAACTACTTGGACCACTAGGAGTCGAGCGCGACGGACTGGGCGTCAAGGGATATTTGAGCATGCGTGACGAAGGTGTGACGTACCACCGCATGAAACGTTTCTACTGTCGTTGTGTGGGAGTCAACTTCTCCCGGTTCGCATCGCGAGATGCAGCGTCGGCGATGATCGCAGCATTGTTTAGTGCCGAGGTGCAGAAGGTAGAGGCATGGGACGGCAAGGGTCTCTGGCATACGTATCGTCACTCGTTCAAGCTGTCGTTTACATCGGGCGTCGTATTTAACGTTGATGCTGACTCAGAAGAGGACAAGCGACAATGGATCGAGTACATTGAGACAGCGCTGAGAGGAACGGAAACGGCAGTTGAAAAGTGGAGCGCACATGCCTCAGTGAGCCCTGATATCATGGAATTCACCCCTGGAGGTCTCACATTTATGGAGAAAAAATGCAGTCCACCGAAGTTTAAGAATGACACGACGTGCTGTCACCCTGGCTGTAATGTACGATTTGACAGTACCGGGAAGAGACAACACCACTGTCGAAACTGCGGTGGATCCGTATGCTCAGACCACAGCTCTCGATTTGCGATGCTTCGCCATTTAAACATGAATCACGCTGTGCGACTGTGTATGGGTTGTTATCGCGTACAGAGATTTGTTTTGTGGCTTGGAATGCTGTTGCAACGCCTTAGCATTGCTCAGACGGAGGAAGAAGGGATTAAGAAACCCGCTCTGTCAAAAGCTGATGAAGAAGAAGTGGAGACTTTGTTTGCAATATTTGATGACGATGCCTTTGGTATATCTGACGTGATTCAGGTGCTTCATTTGCATCGTCATGGGTGCGATGAAGCCTATGCGTACGCTGTGAATAAGCTCTTGGAGCTTTCGGCGTCTAATCTGGCCGATTTTGAGTTTTTTTTGCCGCAACTATTCCACATGTGGCTTACGGTGGACTGGACGAACAACAACATTAAAGCAGCGATGTTGTTTCGAGTAATGTGCTACGCGACTCAGCTGCATATCCGCCTAGCAACGGCTATCTACTGGTTAACGCGTGCAGCGATCGACGACAGCTGTGGCTGGGGATTCGGTCAATCGGAGTTGTATGTGCCTGACTTCCTTTATCGAAAGATGAGCATGTGCAAGCTATTGATGATCAACGTGGAGATGCAGATTTCCCATGGTGATTGGTCTTATGAACCAGATAAGGACTTGCCAGCCTCGACGGAGCAAACTGCCATCATCAAGTGCCTGTTTGATCGCTTGCTAATTCTAGTTCACACTGATACGAAAGCTACAATTCCGCTTGGTGCAATCTGTGATGCCGTGAGTGGCTGTTCCATTCCTCAGGAGTTTCTACTTCCAAGCAACACACTACTAGAAGACTCACATCGTGATGACGGAGAGGAGCGTCGAATTTTCAGTACTCAGATTCAATTCATAGAGGAACTGTGTGCGATGACTGAAAGACTGAGGTTTAGCGCTCCTCATGAGCGTAAGAAGGCTTTACGGAGTGAGCTACAGAAGCTTGAACTTCCAGAAGGGGCGTTTTGTCCACTAGGTTCCTGTGACAAACCCCTCCAGCGACTGCTTACCATAGCAAAAGAGGAAGGAACAGTTTTTACGACAAGGGCTCGAGCACCGACGCTAATTTTCTTTGAAGTTGCGAGGTTAACATCTTGCGAAAAGAGTGCATGGTTGCACCGTGGTCGATCGCTCACATTTAGTATTCAAAATGACAAGACCAGCGATTCTGAGGTTATCGACGTTAACGGACTAGAAGTACTTGTTCCTGCTTCTGAAGTCACAGTCGCGAAAAATGCCATTGAAATGGCCACAAGTAGCGATATTGCTCAAGTGATTGCGATGGATACTTTTTCTGGTGACGAGGATGAACAAGATAACGATGATCCTATCGATGGACATGGCGAACCAAAG
>PLTG_11238.1|m.40169
ATGTCACTACTCAATTGCGCTTCCAATAGAACAGTGAGCTCACATGTGGGTTGCCTTGTAGATACTGATGAAGAAGAGGTGGTGTCTGTGGTTGTCAAGAAAGGGAAAAAGTCGAAGAAGGTTGACACGGGCAATGAATCCGTTTTAGACATTTCGGAAAATATGGAGCAGTCACAGGATATGCTTTCGTCGGAACTTACTCAGAAGTCACAAGAATCTAACAGCGTGCTGTTGCCGTCCCTCTCACGCAATCGCTTTTCACTCGGTAACATGCCCGTGGCGAAACTGAAAAAATCGTCTAAGAATCCATTCTCGTCCCCCAAAAAGGCAAAGACTAAGAAGACTGGAGTCGGTCGCCCTCGTAAAGTGAAGCTGGAGTAA
>PLTG_11238.1|m.40167
ATGACAACAGCGCTGACGACAATGGAGGGCGAGATGGTACTTTTGGCTATGCTGCCGGAGGAAGACCGCGTAATGCTGGTGCAGACGCCTCGCCTCCGCACCATCGCAGATTTGGAGGACTTCATCGTGGAGGAGTACACGCGCGTGTTCCCACACCTGCCGTCTCTCAGCCGCGACTTGCGCATTCAGAAATGTGTAGCGCCCGAGCTAGTGGTTGACCGCCGCGCGCACACGAAGGTGCGTGAACAGGCGCCACACTCCTTTGTGGATTTGGCCAAGAACGTGCAAACTGGCAACGTATTCAAGAACATGGAGCAGATTTACATCGTGATCAACAAACCAGCTAAGAAGCAGACAGTGGCGAAGAAACTTGCCACTGAAAAACACAGTACACCGGCGAAAACAGCTACTCAGAGTACAAAAAATGGAGCGAAGGAGGTTCACGTCAGCAAAAAGAGTGCGGAAAAAGAGAAGAAGACGGTGGTTGAGAAGAAACAATCGGTTTCGAAGAAAAAGTCTACTGCAAAGGAGACTCATGACGTAACTAATTCTGCTGCAAAGGATAAGAAGGTAAAGAAGGTTGGCGAGAAGGAAAGCCACAAGAAAAAGGTTGCTTCGAAGGACCATGATCCGAAGAAGAAAGAGACTAAGGATGCAAAGCATACTGCAAAGGAGGTTGACAATTCAAAGAAGGCTGTAGCGAAGGAAACCAATGGAACGAAGACGCCTTCCGCTGAAAAGGAGGATAAACCTGCAAAGAAAGCCCCGAAAAAGAGTGAGAACGCTCTTTTAAAGAAGATGCTTGCTGCGAAGCACGGAGCAACTGAATCGGGTGCTGCTCTGATTGCGAGCACTCTTCATAATGCTGAAAACAAGGATCCTGCTCCGAAAGCACTGTCGAAAAGTGAGCGAACGCGCAAATCCAGCGAAATTGATACCCCTACAACAGAAGCAAACAATGCCTCGGAAGCTCATGAACCGCCAGCCAAGAAGAAGAAAACTGCGGCGAAATCAGAGACTAAAATGACCGAAACGCCGAAGCTAGCTGAACCAAAGCAAACTGAGCCCACAACTGAGAAACCAGTAAAAAAGAAAGCTGCTAAGACTGCTGTAAAATCTGAACCGGCAAAATCGACTGGACAATCGAAAGAAGGAGCTGAGCCTAAAGTCCAAAAGACGACAAAAAAGAAAGCAGCTGCTAAGTCGGTGACGAAGACCGACGATGACTCGTCGACGGCTAGTGAGGCTACACCTATCAGTAGGAAATCAAAGAAAACGATGGACACTGAGACTGATGACGTTGAGAAACCTGCTACAAAACGCGCCAAAAAGGAGACGTCAACCAAGGACGTGGTGACGAAAAAGGCTACGGAAAAGGCAAAGTCTACAAAAAAGCCCAAGAGCACCGATACTGTGAAGACTGCGACTTTTGAGCCCGAATCAAGTTCTAGTTCCACTTCCAGCACTTCTAGCTCGTCAACTCAAGCAGGCGAACTACCTTCTGGTGAGGAAACTGAAGAGACCCAGACCCCTGTCACTAAAGTTACCACCAAGGTGAAGTCGGTTGACAAAGCTTTGAAGGACACGAAGCCAGGATTCGCAAAAATAATGGAGGCTACGAAGAAGCGACTAGCTGATGAGCAAAAGGCTCGAGATGAACTCCTTGTTAAGTCTGTGAAGACTGTCAAGTCCGAAGAAACCCCAAAACAAACACCGAAGTCTGGTGAGAGTACTGCTAGCGAATCCTCCTCGGATTCTGAACCAACTCCCGTTGTTGTGAAAGCTGCAAAGCGCACTGCGAAGGTTGTTACCCCCGTCGAGAGTAGTTCGTCTTCGTCCTCGGATGAAGAGGAGCTGGATTACTCTCAGAGCCTGCTGGCTGACCTGACCAAGAATGGTTAG
>PLTG_11238.2|m.40171
ATCGATGGACATGGCGAACCAAAGAATACAGATGATGATTCATCAGGCAGTGATGACCACGATAGCGACAAAGAAGAGCTAAGAGATCGTGTTTCCTCTGATCCTCCTCCATCACTGGTCGCTTTAGCTCGAGCTGTTGGTGGTAAGAAGAAGCGAAGTCGCCGTGGTCGGTCTGGTTCGCTGATGAACTCGACGACAAAGTCGTTGGACTCCATTATTGCATCATGTGCTGGGACGATTAAAATCCGACGAAAACGCTCTGTCAGTGAGGGTTCTGGGTTCAGTGGGCTTGAAAATTCACAGAATAATAACCTGAGTTCCATGCCCAGTGAGGTAGAAAACTTTACGGACGATCAATTGATCTCTATGGCCCAGAACATGGAGATCAGTATGCTGGAAACAAACCCGTCCGGGCATGGTACATTTACAGGCAAGCAGGTAGTGGAATGGATGACAAAGAACGAAATCGTGTCGGATGAGGCACATGCCCTATGGCTTGGGAGTGAGTTGCTCCGCTGTGGCGCCTTGGAAAAGACGTCACTTTCTTCGAACTCATTCAGTGGATTTGCAGATAACGACGAGACATCGTATCAGTTGAAAAGTGAATCGAGTACAATTTTCCAACCCGAGCGCCGACACACGTTGCAATATGACGCTCCACCGGTGTTACAGCAATCTCCACAATTAGTTGAAGAAACAGTATCGGGGTCTAGCGATCGGGGGCAATCGCTGGCTCGCACGTCTTCACGTATTACGCTAAAATCCCAAGAAAAGAAGGTAGACATATCTGACTTAGCTGATGCTGTCGATGCAAACTTGACAGGTGCAGCTACTGAAATCACTCCGAATTCTGCCTCTAAAGCATCAAGACCCCTCCAAGAATGCCTCACGGGATCTTCTGACGAAAGACGTTCAATCGCTTCAAACGTTCATGATGGTTCGCTCATTTTGAAATTCGATCCTACTGTGGCTATTGCTGCCATGAACTCAGTGGAACAAGCTATGCAACAGTATGTTCTTCCACAAGAAGATGTTGTAAATGCTGTCCAGCTCAGCGAAGATCTCCAGATACTACGGCAGCAGCTGAGCATTGTGTATGAGTATGTCATCGATAAACGGAAGCGACTTCACGTTGCAGTGGAGTCAGCATTTGGAGAAAGCTTTGAAGAGAAAAGAGAACGCTTGCGTGAAACATCATCCCACGTTGCGGCATCAAAGGCGAAGGATTGGAACTGCGTTGCGTTTATCGTGAAATCTAACGATGACTTGCGGCAAGAGGTTTTATGTCAGCAGATAATTCGCCAACTGCAAGATATTTTCCAGAGCGCAGATTTACCCCTTCGCCTGCTGCCGTACGAGATTATTGCGACTTCAGCATCAACAGGCATGATCGAGTACGTCAAGAACGCCGTATCCCTTGATGCCTTAAAGAAGAGAGGCAATTACACCACCCTGGCGAATCATTTTCTGAAAACGTACGGACAGGCGGATTCTGCGGCATACAAGACTGCAATGACGAACTTTGTGCGAAGTATGGCTGCTTATTCTTTGGCGTGTTATTTCTTGCAAATTAAAGATCGGCACAACGGCAATATCATGATCGACAGTGATGGTCATGTCATTCACATCGACTTCGGTTTTATCCTCGGTATCGCCCCTGGAGGTCGGTTCAGTTTAGAGACAGCACCCTTCAAGCTGACAGGAGAGATGGTTGATGCGATGGGCGGCACTCAGTCAGACTACTTTAAGGCCTACGTCATTTTCCTCATCCAAGGCTTTTTGGCTCTTCAGCAACACGCGGATACAATACTGATGATGATCGCGATCATGGCCCAGGAGTCTTCATGCCCGTGTTTCCTATCACAGAACCCGCGTGACATTTTAAGCACCACCAAACAGCTCTTCCGTCTTGACTACAACCAAAGCCAAGTCATTAAGCATGTGATCAGTCTTGTACGTCGCAGCCACAACAGCTATCGTACGCGCCAGTACGACGTATTCCAGCGAATGACAAATGGCATATTGCCCTAG
>PLTG_11238.2|m.40170
ATGACAACAGCGCTGACGACAATGGAGGGCGAGATGGTACTTTTGGCTATGCTGCCGGAGGAAGACCGCGTAATGCTGGTGCAGACGCCTCGCCTCCGCACCATCGCAGATTTGGAGGACTTCATCGTGGAGGAGTACACGCGCGTGTTCCCACACCTGCCGTCTCTCAGCCGCGACTTGCGCATTCAGAAATGTGTAGCGCCCGAGCTAGTGGTTGACCGCCGCGCGCACACGAAGGTGCGTGAACAGGCGCCACACTCCTTTGTGGATTTGGCCAAGAACGTGCAAACTGGCAACGTATTCAAGAACATGGAGCAGATTTACATCGTGATCAACAAACCAGCTAAGAAGCAGACAGTGGCGAAGAAACTTGCCACTGAAAAACACAGTACACCGGCGAAAACAGCTACTCAGAGTACAAAAAATGGAGCGAAGGAGGTTCACGTCAGCAAAAAGAGTGCGGAAAAAGAGAAGAAGACGGTGGTTGAGAAGAAACAATCGGTTTCGAAGAAAAAGTCTACTGCAAAGGAGACTCATGACGTAACTAATTCTGCTGCAAAGGATAAGAAGGTAAAGAAGGTTGGCGAGAAGGAAAGCCACAAGAAAAAGGTTGCTTCGAAGGACCATGATCCGAAGAAGAAAGAGACTAAGGATGCAAAGCATACTGCAAAGGAGGTTGACAATTCAAAGAAGGCTGTAGCGAAGGAAACCAATGGAACGAAGACGCCTTCCGCTGAAAAGGAGGATAAACCTGCAAAGAAAGCCCCGAAAAAGAGTGAGAACGCTCTTTTAAAGAAGATGCTTGCTGCGAAGCACGGTGCAACCGAATCGGGTGCTGCTCTGATTGCGAGCACTCTTCATAATGCTGAAAACAAGGATCCTGCTCCGAAAGCACTGTCGAAAAGTGAGCGAACGCGCAAATCCAGCGAAATTGATACCCCTACAACAGAAGCAAACAATGCCTCGGAAGCTCATGAACCGCCAGCCAAGAAGAAGAAAACTGCGGCGAAATCAGAGACTAAAATGACCGAAACGCCGAAGCTAGCTGAACCAAAGCAAACTGAGCCCACAACTGAGAAACCAGTAAAAAAGAAAGCTGCTAAGACTGCTGTAAAATCTGAACCGGCAAAATCGACTGGACAATCGAAAGAAGGAGCTGAGCCTAAAGTCCAAAAGACGACAAAAAAGAAAGCAGCTGCTAAGTCGGTGACGAAGACCGACGATGACTCGTCGACGGCTAGTGAGGCTACACCTATCAGTAGGAAATCAAAGAAAACGATGGACACTGAGACTGATGACGTTGAGAAACCTGCTACAAAACGCGCCAAAAAGGAGACGTCAACCAAGGACGTGGTGACGAAAAAGGCTACGGAAAAGGCAAAGTCTACAAAAAAGCCCAAGAGCACCGATACTGTGAAGACTGCGACTTTTGAGCCCGAATCAAGTTCTAGTTCCACTTCCAGCACTTCTAGCTCGTCAACTCAAGCAGGCGAACTACCTTCTGGTGAGGAAACTGAAGAGACCCAGACCCCTGTCACTAAAGTTACCACCAAGGTGAAGTCGGTTGACAAAGCTTTGAAGGACACGAAGCCAGGATTCGCAAAAATAATGGAGGCTACGAAGAAGCGACTAGCTGATGAGCAAAAGGCTCGAGATGAACTCCTTGTTAAGTCTGTGAAGACTGTCAAGTCCGAAGAAACCCCAAAACAAACACCGAAGTCTGGTGAGAGTACTGCTAGCGAATCCTCCTCGGATTCTGAACCAACTCCCGTTGTTGTGAAAGCTGCAAAGCGCACTGCGAAGGTTGTTACCCCCGTCGAGAGTAGTTCGTCTTCGTCCTCGGATGAAGAGGAGCTGGATTACTCTCAGAGCCTGCTGGCTGACCTGACCAAGAATGATACTGATGAAGAAGAGGTGGTGTCTGTGGTTGTCAAGAAAGGGAAAAAGTCGAAGAAGGTTGACACGGGCAATGAATCCGTTTTAGACATTTCGGAAAATATGGAGCAGTCACAGGATATGCTTTCGTCGGAACTTACTCAGAAGTCACAAGAATCTAACAGCGTGCTGTTGCCGTCCCTCTCACGCAATCGCTTTTCTCTCGGTAGCATGCCCGTGGCGAAACTGAAAAAATCGTCTAAGAATCCATTCTCGTCCCCCAAAAAGGCAAAGACTAAGAAGACTGGAGTCGGTCGCCCTCGTAAAGTGAAGCTGGAGTAA
>PLTG_11238.3|m.40175
ATGACAACAGCGCTGACGACAATGGAGGGCGAGATGGTACTTTTGGCTATGCTGCCGGAGGAAGACCGCGTAATGCTGGTGCAGACGCCTCGCCTCCGCACCATCGCAGATTTGGAGGACTTCATCGTGGAGGAGTACACGCGCGTGTTCCCACACCTGCCGTCTCTCAGCCGCGACTTGCGCATTCAGAAATGTGTAGCGCCCGAGCTAGTGGTTGACCGCCGCGCGCACACGAAGGTGCGTGAACAGGCGCCACACTCCTTTGTGGATTTGGCCAAGAACGTGCAAACTGGCAACGTATTCAAGAACATGGAGCAGATTTACATCGTGATCAACAAACCAGCTAAGAAGCAGACAGTGGCGAAGAAACTTGCCACTGAAAAACACAGTACACCGGCGAAAACAGCTACTCAGAGTACAAAAAATGGAGCGAAGGAGGTTCACGTCAGCAAAAAGAGTGCGGAAAAAGAGAAGAAGACGGTGGTTGAGAAGAAACAATCGGTTTCGAAGAAAAAGTCTACTGCAAAGGAGACTCATGACGTAACTAATTCTGCTGCAAAGGATAAGAAGGTAAAGAAGGTTGGCGAGAAGGAAAGCCACAAGAAAAAGGTTGCTTCGAAGGACCATGATCCGAAGAAGAAAGAGACTAAGGATGCAAAGCATACTGCAAAGGAGGTTGACAATTCAAAGAAGGCTGTAGCGAAGGAAACCAATGGAACGAAGACGCCTTCCGCTGAAAAGGAGGATAAACCTGCAAAGAAAGCCCCGAAAAAGAGTGAGAACGCTCTTTTAAAGAAGATGCTTGCTGCGAAGCACGGAGCAACTGAATCGGGTGCTGCTCTGATTGCGAGCACTCTTCATAATGCTGAAAACAAGGATCCTGCTCCGAAAGCACTGTCGAAAAGTGAGCGAACGCGCAAATCCAGCGAAATTGATACCCCTACAACAGAAGCAAACAATGCCTCGGAAGCTCATGAACCGCCAGCCAAGAAGAAGAAAACTGCGGCGAAATCAGAGACTAAAATGACCGAAACGCCGAAGCTAGCTGAACCAAAGCAAACTGAGCCCACAACTGAGAAACCAGTAAAAAAGAAAGCTGCTAAGACTGCTGTAAAATCTGAACCGGCAAAATCGACTGGACAATCGAAAGAAGGAGCTGAGCCTAAAGTCCAAAAGACGACAAAAAAGAAAGCAGCTGCTAAGTCGGTGACGAAGACCGACGATGACTCGTCGACGGCTAGTGAGGCTACACCTATCAGTAGGAAATCAAAGAAAACGATGGACACTGAGACTGATGACGTTGAGAAACCTGCTACAAAACGCGCCAAAAAGGAGACGTCAACCAAGGACGTGGTGACGAAAAAGGCTACGGAAAAGGCAAAGTCTACAAAAAAGCCCAAGAGCACCGATACTGTGAAGACTGCGACTTTTGAGCCCGAATCAAGTTCTAGTTCCACTTCCAGCACTTCTAGCTCGTCAACTCAAGCAGGCGAACTACCTTCTGGTGAGGAAACTGAAGAGACCCAGACCCCTGTCACTAAAGTTACCACCAAGGTGAAGTCGGTTGACAAAGCTTTGAAGGACACGAAGCCAGGATTCGCAAAAATAATGGAGGCTACGAAGAAGCGACTAGCTGATGAGCAAAAGGCTCGAGATGAACTCCTTGTTAAGTCTGTGAAGACTGTCAAGTCCGAAGAAACCCCAAAACAAACACCGAAGTCTGGTGAGAGTACTGCTAGCGAATCCTCCTCGGATTCTGAACCAACTCCCGTTGTTGTGAAAGCTGCAAAGCGCACTGCGAAGGTTGTTACCCCCGTCGAGAGTAGTTCGTCTTCGTCCTCGGATGAAGAGGAGCTGGATTACTCTCAGAGCCTGCTGGCTGACATGTGGGTTGCCTTGTAG
>PLTG_11246.1|m.40235
ATGGCGGAGAATTTGGAGCAGAATGAGCTCTACGAGAGAGAACTTTTGCGCACACAGAGCACAAATCAAGCTAAGGAGGTAGACCAAAGTATCCGTGAAGTAGCTTTGGAAGCGAGGGGTTATCTTCAGCAACAAGCAGCGAAGCACTTCGAGGCGACACCTGAGTTGGATGAAGAGCTTGCTGGAAAACTATCCGAAACGTTTTCACCGCGGCATGCACTGCGTGCTCTGCAGGAAGGCAGCAGTTCGCTCGCTTTCGAAGACAACCAACAGTACGAAGAAGAGAAACCGTTGCGCCAGATCCGAGTGGAAATTCCAGCACGAATGAATTCGCCTACACGATTTTACTATCCTGAAACCAACCAACAAGATCCAAATCGTGCTTATTCAGCTGACATGTTTGAAGATGAAAATATTCATGAAAATCAAGAATTATACGAGAATCCTGCGCGTTTTACTCCCGCATTGAACGAGAGACATCAGACAAGCTTAAATGCTGGTAATGTCTATCACAATGCCAGACACTCAAGAAATATTGACCACTCCGCAGTGGAACCGCGTGATCTATCAAGTCGATCTGCAACTGCGAACTTGATCCCTGCATCTGGACAAACTCTCATACCTTCAGAAGTTTCAAGAGTGGCACAACAAAGTGCAGCACCAGCAAACTATCATGCTTATAATGAAGATCATGGAGAAGCGATCAGCCAACCCCGCGACAATATTAAAGTTTTGCCATCGTTGGTAGCAAAAACGTTGTATCCCATTGCTGAAGCCAACGAGCCGCTTTCTGTGAGTGCAACGAGTACTCGCGTACCAGACAAAGTGAATGCTCAAGGCCTCGATACTACTTACGTTCAAGATCGAGGAAATGTTGGTGCTGGAGGAGACCATCGTGGATCTGGCAATAGCACCACTATACATGTAGCTGTGGCTTCTCGAACGAACTTACTCGAGCCACCTGTGAGCACTCCTCAGGTCAAGGTCGAAGAGCATCGAGTTGCAAGCTCTCTGGGAAGGCCCGTTACAATGGTTCCTATCGGTGACACGCTGCATTCCCAAGTTGAGGTAGACCAATCTGTGGAGCATCAAGGACACGCCATCGAACCAGAGCCTTTGGTCAAAGAATCAAAAACTCCAGAGCCGCAAACAACCAGCATTCTGCAGCCCAAAGATTATTCTGCATCTACACCAAGCATTCTTAAACGAAGTCCGACTGATGTGTGGAATGGTGATCTTCGCAGTAAGGCAGAAGATAAATCTACTTCTCCAGACAGCAAAGCTCCTGTGGATGAACATGAAATCACTTCGCGTAACGCTCAAGTGAACGACATCAATGATGTTTCATTGGGAGTTGACAGTGGCAGCACTTCAAGCGAGGCTGATGGCACAAACACAAGCGCGCCTGTATTCACAGTATCTGGAGGTCTAGTTGAAACTAAAGAAATTGGAGCTGAAGCCAACGCCGCTAGCGAAAATATTGTGGCTGCTCAGGTCGTATCTCGCACTACATCGGCGAATGACGCCGTAAATGTTCATGAGGGTGGACAGGGTCTGGGGCGCGATAACGCGAACAAGATGGACTCATTGCATGGCACGGATTCCGCTCTCGACAAAATGAATGCGAATCTTTTGACCACTGAAACATTTGCTTCAGAGGCTGCTGAAACAACAGTCGAGGTGGTGCAAGATATCGTCAAGTCTTCAACGAAAGTGCCCAATTCTCTACCACCGGCGATTTCTTACCGCATGGACTTGCTAGAGCCTTTCGCGCCGTCAGCTTTAACGCCAGTCAACAAATTGCTGGCCGAAGATGACATGCTGCTAACCAGCATGCACAGTGATGACTTCGATTTATCACCAAAAAATGCTCAGCCATGTGCAGAGAAACCACCTTTATCAAACACCGACGATATGGCCGTCAGGAGTGACGTCGCTGATGTGGTGGATTCTGTAGCAACTCCTCCTGAAGCCCCTATCCCAGCAGTTGAAGAGGTAAATACCCGATTAATGACCGAGAAGTTGTCACCTGTTGATCGTGTGAAAGCCCTCGGCGCTCTAATCAGTCGAGTCGAGGAAGGTGCAACTGAAGGAGATACGCTCGGAGGCTCTACGGATACGGAATCGTCATACGAGTCAAAGCGGGAGCTGCTGAAGATGGCAGTCGGAGGACGCAAGGCACAGATTGCATTCTTTGGCTCGGATATCTGCTTCGAGCTGATTTTGGACATTTCACGGGACCTTGGACCAGTCCTCTTCCCACCCAAGGCGTTTGAAGGGATCATGAACGACCAGAAACTCCGCAAACTCCACCAAAGCAACAAGGAGAAACAACTTGGTGCGTGCCATTCCCCAACTTGGATAATCTACCTCACCAATTTTAACGCTGCTGTTTACAGACTTATGGAAAGCGCTGTCGGGTCATCTGAAACAACTCGTGCAACTAAAGGCGATACCTGCAGCCGCCCTGGTCGATTTGTTTGTGGCAACGTTCCTCGCCCACGACGCTACCAACCAGCGTTCGCAGCGAAAGGTACCTAA
>PLTG_11246.1|m.40237
ATGCGATCCCAAATACTTTGGATTTCGGTGGGCTTTGTCGCTGTAGGAAGGCTGTCTGCAGTAGTTGTGGGGTCCCGATCCTGTCCTGAGATTCGGCAGGTTTGGAAGGCTCTTGTGGTTCCTGTTTCGGTGGAGATGTGGTCGATGCGTCTTTTCGTGGGGTTGGAGACGTACTGCCTCCGCTTACTGTTAAGACTAGAAATTCACGGAGCTGTAGTGCAAGTTGTTAGTAAGAAAAGAGTACGAAGCCATTCAGGTGCTTTTAGGTACCTTTCGCTGCGAACGCTGGTTGGTAGCGTCGTGGGCGAGGAACGTTGCCACAAACAAATCGACCAGGGCGGCTGCAGGTATCGCCTTTAG
>PLTG_11246.10|m.40255
ATGTCGATCGAGTATGAGGCGCGCATGGAGGTGCTACAGCGCAAGCGTGAGGAGCTGACGGCGCAGCGGCAGGCGATTGAGAAACGACTGGCACTACGGGAGGCGACGGCGGCTGAGTTTAGTGCCGTGGCGTTGCAGAGCTGCAGACAGAAGTGGAAAGCGCAGCGGAGGGCTGTAATTGCTGCCAAGAAACGCAACGACGAGTTCATACGGACGCTGCAGGAGACGCAGAAGCAGGTGCACGACACGTGGAGCAGACTGCAGAGCGATCAGTCGAGCAGCAACGCGCTGTTGAAGCAGGAGAAGGCGAGATACAACCGTCGAGTGGAGCAGATTTATCCTGCGTGGCAAGAGCAGCTGCAACGGCAGCGGGTGCAGAAGTTGAGGGAGCTTGAGGACAAGAAGAAGGCCGTGGAGAGACGCAGATATCTTGCCAAGAAGAGCTTTGAGAAGGAGCAGACGCTAGATGATTTGATTCAGAAGACGCGTCATGAAGTGGAAATGGCGGAGAATTTGGAGCAGAATGAGCTCTACGAGAGAGAACTTTTGCGCACACAGAGCACAAATCAAGCTAAGGAGGTAGACCAAAGTATCCGTGAAGTAGCTTTGGAAGCGAGGGGTTATCTTCAGCAACAAGCAGCGAAGCACTTCGAGGCGACACCTGAGTTGGATGAAGAGCTTGCTGGAAAACTATCCGAAACGTTTTCACCGCGGCATGCACTGCGTGCTCTGCAGGAAGGCAGCAGTTCGCTCGCTTTCGAAGACAACCAACAGTACGAAGAAGAGAAACCGTTGCGCCAGATCCGAGTGGAAATTCCAGCACGAATGAATTCGCCTACACGATTTTACTATCCTGAAACCAACCAACAAGATCCAAATCGTGCTTATTCAGCTGACATGTTTGAAGATGAAAATATTCATGAAAATCAAGAATTATACGAGAATCCTGCGCGTTTTACTCCCGCATTGAACGAGAGACATCAGACAAGCTTAAATGCTGGTAATGTCTATCACAATGCCAGACACTCAAGAAATATTGACCACTCCGCAGTGGAACCGCGTGATCTATCAAGTCGATCTGCAACTGCGAACTTGATCCCTGCATCTGGACAAACTCTCATACCTTCAGAAGTTTCAAGAGTGGCACAACAAAGTGCAGCACCAGCAAACTATCATGCTTATAATGAAGATCATGGAGAAGCGATCAGCCAACCCCGCGACAATATTAAAGTTTTGCCATCGTTGGTAGCAAAAACGTTGTATCCCATTGCTGAAGCCAACGAGCCGCTTTCTGTGAGTGCAACGAGTACTCGCGTACCAGACAAAGTGAATGCTCAAGGCCTCGATACTACTTACGTTCAAGATCGAGGAAATGTTGGTGCTGGAGGAGACCATCGTGGATCTGGCAATAGCACCACTATACATGTAGCTGTGGCTTCTCGAACGAACTTACTCGAGCCACCTGTGAGCACTCCTCAGGTCAAGGTCGAAGAGCATCGAGTTGCAAGCTCTCTGGGAAGGCCCGTTACAATGGTTCCTATCGGTGACACGCTGCATTCCCAAGTTGAGGTAGACCAATCTGTGGAGCATCAAGGACACGCCATCGAACCAGAGCCTTTGGTCAAAGAATCAAAAACTCCAGAGCCGCAAACAACCAGCATTCTGCAGCCCAAAGATTATTCTGCATCTACACCAAGCATTCTTAAACGAAGTCCGACTGATGTGTGGAATGGTGATCTTCGCAGTAAGGCAGAAGATAAATCTACTTCTCCAGACAGCAAAGCTCCTGTGGATGAACATGAAATCACTTCGCGTAACGCTCAAGTGAACGACATCAATGATGTTTCATTGGGAGTTGACAGTGGCAGCACTTCAAGCGAGGCTGATGGCACAAACACAAGCGCGCCTGTATTCACAGTATCTGGAGGTCTAGTTGAAACTAAAGAAATTGGAGCTGAAGCCAACGCCGCTAGCGAAAATATTGTGGCTTCTCAGGTCGCATCTCGCACTTCATCGGCGAGTGACGCCGTAAATGTTCATGAGGGTGGACAGGGTCTGGGGCGCGATAACGCGAACAAGATGGACTCATTGCATGGCACGGATTCCGCTCTCGACAAAATGAATGCGAATCTTTTGACCACTGAAACATTTGCTTCAGAGGCTGCTGAAACAACAGTCGAGGTGGTGCAAGATATCGTCAAGTCTTCAACGAAAGTGCCCAATTCTCTACCACCGGCGATTTCTTACCGCATGGACTTGCTAGAGCCTTTCGCGCCGTCAGCTTTAACGCCAGTCAACAAATTGCTGGCCGAAGATGACATGCTGCTAACCAGCATGCACAGTGATGACTTCGATTTATCACCAAAAAATGCTCAGCCATGTGCAGAGAAACCACCTTTATCAAACACCGACGATATGGCCGTCAGGAGTGACGTCGCTGATGTGGTGGATTCTGTAGCAACTCCTCCTGAAGCCCCTATCCCAGCAGTTGAAGAGGTAAATACCCGATTAATGACCGAGAAGTTGTCACCTGTTGATCGTGTGAAAGCCCTCGGCGCTCTAATCAGTCGAGTCGAGGAAGGTGCAACTGAAGGAGATACGCTCGGAGGCTCTACGGATACGGAATCGTCATACGATTCAAAGCGGGAGCTGCTGAAGTACGCGGTTCGTGTTCAATTAACTTTGACGGTGTACATAACGACTTGTTTACATCAGGATGGCAGTCGGAGGACGCAAGGCACAGATTGCATTCTTTGGCTCGGATATCTGCTTCGAACTGATCCTGGACATTTCACGGGACCTTGGGCCAGGCAAGTACTTTCTTGA
>PLTG_11246.2|m.40238
ATGGCGGAGAATTTGGAGCAGAATGAGCTCTACGAGAGAGAACTTTTGCGCACACAGAGCACAAATCAAGCTAAGGAGGTAGACCAAAGTATCCGTGAAGTAGCTTTGGAAGCGAGGGGTTATCTTCAGCAACAAGCAGCGAAGCACTTCGAGGCGACACCTGAGTTGGATGAAGAGCTTGCTGGAAAACTATCCGAAACGTTTTCACCGCGGCATGCACTGCGTGCTCTGCAGGAAGGCAGCAGTTCGCTCGCTTTCGAAGACAACCAACAGTACGAAGAAGAGAAACCGTTGCGCCAGATCCGAGTGGAAATTCCAGCACGAATGAATTCGCCTACACGATTTTACTATCCTGAAACCAACCAACAAGATCCAAATCGTGCTTATTCAGCTGACATGTTTGAAGATGAAAATATTCATGAAAATCAAGAATTATACGAGAATCCTGCGCGTTTTACTCCCGCATTGAACGAGAGACATCAGACAAGCTTAAATGCTGGTAATGTCTATCACAATGCCAGACACTCAAGAAATATTGACCACTCCGCAGTGGAACCGCGTGATCTATCAAGTCGATCTGCAACTGCGAACTTGATCCCTGCATCTGGACAAACTCTCATACCTTCAGAAGTTTCAAGAGTGGCACAACAAAGTGCAGCACCAGCAAACTATCATGCTTATAATGAAGATCATGGAGAAGCGATCAGCCAACCCCGCGACAATATTAAAGTTTTGCCATCGTTGGTAGCAAAAACGTTGTATCCCATTGCTGAAGCCAACGAGCCGCTTTCTGTGAGTGCAACGAGTACTCGCGTACCAGACAAAGTGAATGCTCAAGGCCTCGATACTACTTACGTTCAAGATCGAGGAAATGTTGGTGCTGGAGGAGACCATCGTGGATCTGGCAATAGCACCACTATACATGTAGCTGTGGCTTCTCGAACGAACTTACTCGAGCCACCTGTGAGCACTCCTCAGGTCAAGGTCGAAGAGCATCGAGTTGCAAGCTCTCTGGGAAGGCCCGTTACAATGGTTCCTATCGGTGACACGCTGCATTCCCAAGTTGAGGTAGACCAATCTGTGGAGCATCAAGGACACGCCATCGAACCAGAGCCTTTGGTCAAAGAATCAAAAACTCCAGAGCCGCAAACAACCAGCATTCTGCAGCCCAAAGATTATTCTGCATCTACACCAAGCATTCTTAAACGAAGTCCGACTGATGTGTGGAATGGTGATCTTCGCAGTAAGGCAGAAGATAAATCTACTTCTCCAGACAGCAAAGCTCCTGTGGATGAACATGAAATCACTTCGCGTAACGCTCAAGTGAACGACATCAATGATGTTTCATTGGGAGTTGACAGTGGCAGCACTTCAAGCGAGGCTGATGGCACAAACACAAGCGCGCCTGTATTCACAGTATCTGGAGGTCTAGTTGAAACTAAAGAAATTGGAGCTGAAGCCAACGCCGCTAGCGAAAATATTGTGGCTGCTCAGGTCGTATCTCGCACTACATCGGCGAATGACGCCGTAAATGTTCATGAGGGTGGACAGGGTCTGGGGCGCGATAACGCGAACAAGATGGACTCATTGCATGGCACGGATTCCGCTCTCGACAAAATGAATGCGAATCTTTTGACCACTGAAACATTTGCTTCAGAGGCTGCTGAAACAACAGTCGAGGTGGTGCAAGATATCGTCAAGTCTTCAACGAAAGTGCCCAATTCTCTACCACCGGCGATTTCTTACCGCATGGACTTGCTAGAGCCTTTCGCGCCGTCAGCTTTAACGCCAGTCAACAAATTGCTGGCCGAAGATGACATGCTGCTAACCAGCATGCACAGTGATGACTTCGATTTATCACCAAAAAATGCTCAGCCATGTGCAGAGAAACCACCTTTATCAAACACCGACGATATGGCCGTCAGGAGTGACGTCGCTGATGTGGTGGATTCTGTAGCAACTCCTCCTGAAGCCCCCATCCCAGCAGTTGAAGAGGTAAATACCCGATTAATGACCGAGAAGTTGTCACCTGTTGATCGTGTGAAAGCCCTCGGCGCTCTAATCAGTCGAGTCGAGGAAGGTGCAACTGAAGGAGATACGCTCGGAGGCTCTACGGATACGGAATCGTCATACGAGTCAAAGCGGGAGCTGCTGAAGATGGCAGTCGGAGGACGCAAGGCACAGATTGCATTCTTTGGCTCGGATATCTGCTTCGAGCTGATTTTGGACATTTCACGGGACCTTGGACCAGTCCTCTTCCCACCCAAGGCGTTTGAAGGGATCATGAACGACCAGAAACTCCGCAAACTCCACCAAAGCAACAAGGAGAAACAACTTGACTTATGGAAAGCGCTGTCGGGTCATCTGAAACAACTCGTGCAACTAAAGGCGATACCTGCAGCCGCCCTGGTCGATTTGTTTGTGGCAACGTTCCTCGCCCACGACGCTACCAACCAGCGTTCGCAGCGA
>PLTG_11246.3|m.40242
ATGCGATCCCAAATACTTTGGATTTCGGTGGGCTTTGTCGCTGTAGGAAGGCTGTCTGCAGTAGTTGTGGGGTCCCGATCCTGTCCTGAGATTCGGCAGGTTTGGAAGGCTCTTGTGGTTCCTGTTTCGGTGGAGATGTGGTCGATGCGTCTTTTCGTGGGGTTGGAGACGTACTGCCTCCGCTTACTGTTAAGACTAGAAATTCACGGAGCTGTAGTGCAAGTTGTTAGTAAGAAAAGAGTACGAAGCCATTCAGGTGCTTTTAGGTACCTTTCGCTGCGAACGCTGGTTGGTAGCGTCGTGGGCGAGGAACGTTGCCACAAACAAATCGACCAGGGCGGCTGCAGGTATCGCCTTTAG
>PLTG_11246.3|m.40240
ATGGCGGAGAATTTGGAGCAGAATGAGCTCTACGAGAGAGAACTTTTGCGCACACAGAGCACAAATCAAGCTAAGGAGGTAGACCAAAGTATCCGTGAAGTAGCTTTGGAAGCGAGGGGTTATCTTCAGCAACAAGCAGCGAAGCACTTCGAGGCGACACCTGAGTTGGATGAAGAGCTTGCTGGAAAACTATCCGAAACGTTTTCACCGCGTCATGCACTGCGTGCTCTGCAGAAAGGCAGCAGTTCGCTCGCTTTCGAAGACAACCAACAGTACGAAGAAGAGAAACCGCTACGCCAGATCCGAGTGGAAATTCCAGCACGAATGAATTCGCCTACACGATTTTACTATCCTGAAACCAACCAACAAGATCCAAATCGTGCTTATTCAGCTGACATGTTTGAAGATGAAAATATTCATGAAAATCAAGAATTATACGAGAATCCTGCGCGTTTTACTCCCGCATTGAACGAGAGACATCAGACAAGCTTAAATGCTGGTAATGTCTATCACAATGCCAGACACTCAAGAAATATTGACCACTCCGCAGTGGAACCGCGTGATCTATCAAGTCGATCTGCAACTGCGAACTTGATCCCTGCATCTGGACAAACTCTCATACCTTCAGAAGTTTCAAGAGTGGCACAACAAAGTGCAGCACCAGCAAACTATCATGCTTATAATGAAGATCATGGAGAAGCGATCAGCCAACCCCGCGACAATATTAAAGTTTTGCCATCGTTGGTAGCAAAAACGTTGTATCCCATTGCTGAAGCCAACGAGCCGCTTTCTGTGAGTGCAACGAGTACTCGCGTACCAGACAAAGTGAATGCTCAAGGCCTCGATACTACTTACGTTCAAGATCGAGGAAATGTTGGTGCTGGAGGAGACCATCGTGGATCTGGCAATAGCACCACTATACATGTAGCTGTGGCTTCTCGAACGAACTTACTCGAGCCACCTGTGAGCACTCCTCAGGTCAAGGTCGAAGAGCATCGAGTTGCAAGCTCTCTGGGAAGGCCCGTTACAATGGTTCCTATCGGTGACACGCTGCATTCCCAAGTTGAGGTAGACCAATCTGTGGAGCATCAAGGACACGCCATCGAACCAGAGCCTTTGGTCAAAGAATCAAAAACTCCAGAGCCGCAAACAACCAGCATTCTGCAGCCCAAAGATTATTCTGCATCTACACCAAGCATTCTTAAACGAAGTCCGACTGATGTGTGGAATGGTGATCTTCGCAGTAAGGCAGAAGATAAATCTACTTCTCCAGACAGCAAAGCTCCTGTGGATGAACATGAAATCACTTCGCGTAACGCTCAAGTGAACGACATCAATGATGTTTCATTGGGAGTTGACAGTGGCAGCACTTCAAGCGAGGCTGATGGCACAAACACAAGCGCGCCTGTATTCACAGTATCTGGAGGTCTAGTTGAAACTAAAGAAATTGGAGCTGAAGCCAACGCCGCTAGCGAAAATATTGTGGCTGCTCAGGTCGTATCTCGCACTACATCGGCGAATGACGCCGTAAATGTTCATGAGGGTGGACAGGGTCTGGGGCGCGATAACGCGAACAAGATGGACTCATTGCATGGCACGGATTCCGCTCTCGACAAAATGAATGCGAATCTTTTGACCACTGAAACATTTGCTTCAGAGGCTGCTGAAACAACAGTCGAGGTGGTGCAAGATATCGTCAAGTCTTCAACGAAAGTGCCCAATTCTCTACCACCGGCGATTTCTTACCGCATGGACTTGCTAGAGCCTTTCGCGCCGTCAGCTTTAACGCCAGTCAACAAATTGCTGGCCGAAGATGACATGCTGCTAACCAGCATGCACAGTGATGACTTCGATTTATCACCAAAAAATGCTCAGCCATGTGCAGAGAAACCACCTTTATCAAACACCGACGATATGGCCGTCAGGAGTGACGTCGCTGATGTGGTGGATTCTGTAGCAACTCCTCCTGAAGCCCCCATCCCAGCAGTTGAAGAGGTAAATACCCGATTAATGACCGAGAAGTTGTCACCTGTTGATCGTGTGAAAGCCCTCGGCGCTCTAATCAGTCGAGTCGAGGAAGGTGCAACTGAAGGAGATACGCTCGGAGGCTCTACGGATACGGAATCGTCATACGAGTCAAAGCGGGAGCTGCTGAAGATGGCAGTCGGAGGACGCAAGGCACAGATTGCATTCTTTGGCTCGGATATCTGCTTCGAGCTGATTTTGGACATTTCACGGGACCTTGGACCAGGCAAGTGTTTTCTTGAAGCTATGCTGTATCCCGTGTTCTGA
>PLTG_11246.4|m.40243
ATGGCGGAGAATTTGGAGCAGAATGAGCTCTACGAGAGAGAACTTTTGCGCACACAGAGCACAAATCAAGCTAAGGAGGTAGACCAAAGTATCCGTGAAGTAGCTTTGGAAGCGAGGGGTTATCTTCAGCAACAAGCAGCGAAGCACTTCGAGGCGACACCTGAGTTGGATGAAGAGCTTGCTGGAAAACTATCCGAAACGTTTTCACCGCGGCATGCACTGCGTGCTCTGCAGGAAGGCAGCAGTTCGCTCGCTTTCGAAGACAACCAACAGTACGAAGAAGAGAAACCGTTGCGCCAGATCCGAGTGGAAATTCCAGCACGAATGAATTCGCCTACACGATTTTACTATCCTGAAACCAACCAACAAGATCCAAATCGTGCTTATTCAGCTGACATGTTTGAAGATGAAAATATTCATGAAAATCAAGAATTATACGAGAATCCTGCGCGTTTTACTCCCGCATTGAACGAGAGACATCAGACAAGCTTAAATGCTGGTAATGTCTATCACAATGCCAGACACTCAAGAAATATTGACCACTCCGCAGTGGAACCGCGTGATCTATCAAGTCGATCTGCAACTGCGAACTTGATCCCTGCATCTGGACAAACTCTCATACCTTCAGAAGTTTCAAGAGTGGCACAACAAAGTGCAGCACCAGCAAACTATCATGCTTATAATGAAGATCATGGAGAAGCGATCAGCCAACCCCGCGACAATATTAAAGTTTTGCCATCGTTGGTAGCAAAAACGTTGTATCCCATTGCTGAAGCCAACGAGCCGCTTTCTGTGAGTGCAACGAGTACTCGCGTACCAGACAAAGTGAATGCTCAAGGCCTCGATACTACTTACGTTCAAGATCGAGGAAATGTTGGTGCTGGAGGAGACCATCGTGGATCTGGCAATAGCACCACTATACATGTAGCTGTGGCTTCTCGAACGAACTTACTCGAGCCACCTGTGAGCACTCCTCAGGTCAAGGTCGAAGAGCATCGAGTTGCAAGCTCTCTGGGAAGGCCCGTTACAATGGTTCCTATCGGTGACACGCTGCATTCCCAAGTTGAGGTAGACCAATCTGTGGAGCATCAAGGACACGCCATCGAACCAGAGCCTTTGGTCAAAGAATCAAAAACTCCAGAGCCGCAAACAACCAGCATTCTGCAGCCCAAAGATTATTCTGCATCTACACCAAGCATTCTTAAACGAAGTCCGACTGATGTGTGGAATGGTGATCTTCGCAGTAAGGCAGAAGATAAATCTACTTCTCCAGACAGCAAAGCTCCTGTGGATGAACATGAAATCACTTCGCGTAACGCTCAAGTGAACGACATCAATGATGTTTCATTGGGAGTTGACAGTGGCAGCACTTCAAGCGAGGCTGATGGCACAAACACAAGCGCGCCTGTATTCACAGTATCTGGAGGTCTAGTTGAAACTAAAGAAATTGGAGCTGAAGCCAACGCCGCTAGCGAAAATATTGTGGCTTCTCAGGTCGCATCTCGCACTTCATCGGCGAGTGACGCCGTAAATGTTCATGAGGGTGGACAGGGTCTGGGGCGCGATAACGCGAACAAGATGGACTCATTGCATGGCACGGATTCCGCTCTCGACAAAATGAATGCGAATCTTTTGACCACTGAAACATTTGCTTCAGAGGCTGCTGAAACAACAGTCGAGGTGGTGCAAGATATCGTCAAGTCTTCAACGAAAGTGCCCAATTCTCTACCACCGGCGATTTCTTACCGCATGGACTTGCTAGAGCCTTTCGCGCCGTCAGCTTTAACGCCAGTCAACAAATTGCTGGCCGAAGATGACATGCTGCTAACCAGCATGCACAGTGATGACTTCGATTTATCACCAAAAAATGCTCAGCCATGTGCAGAGAAACCACCTTTATCAAACACCGACGATATGGCCGTCAGGAGTGACGTCGCTGATGTGGTGGATTCTGTAGCAACTCCTCCTGAAGCCCCTATCCCAGCAGTTGAAGAGGTAAATACCCGATTAATGACCGAGAAGTTGTCACCTGTTGATCGTGTGAAAGCCCTCGGCGCTCTAATCAGTCGAGTCGAGGAAGGTGCAACTGAAGGAGATACGCTCGGAGGCTCTACGGATACGGAATCGTCATACGATTCAAAGCGGGAGCTGCTGAAGTACGCGGTTCGTGTTCAATTAACTTTGACGGTGTACATAACGACTTGTTTACATCAGGATGGCAGTCGGAGGACGCAAGGCACAGATTGCATTCTTTGGCTCGGATATCTGCTTCGAACTGATCCTGGACATTTCACGGGACCTTGGGCCAGGCAAGTACTTTCTTGA
>PLTG_11246.5|m.40244
ATGTCGATCGAGTATGAGGCGCGCATGGAGGTGCTACAGCGCAAGCGTGAGGAGCTGACGGCGCAGCGACAGGCGATTGAGAAGCGACTGGCACTGCGGGAGGCGACGGCGGCTGAGTTTAGTGCCGTGGCGTTGCAGAGCTGCAGACAGAAGTGGAAAGCGCAGCGGAGCGCTGCAATTGCTGCCAAGAAACGCAACGACGAGTTCATACGGACGCTGCAGGAGACGCAGAAGCAGGTGCACGACACGTGGAGCAGACTGCAGAGCGATCAGTCGAGCAGCAACGCGATGTTGAAGCAGGAGAAGGCAAGATATAACCGTCGAGTGGAGCAAATTTATCCTGCGTGGCAAGAACAGCTGCAACAGCAACGCGATGTTGAAGCAGGAGAAGGCAAGATATAA
>PLTG_11246.6|m.40246
ATGTCGATCGAGTATGAGGCGCGCATGGAGGTGCTACAGCGCAAGCGTGAGGAGCTGACGGCGCAGCGGCAGGCGATTGAGAAACGACTGGCACTACGGGAGGCGACGGCGGCTGAGTTTAGTGCCGTGGCGTTGCAGAGCTGCAGACAGAAGTGGAAAGCGCAGCGGAGGGCTGTAATTGCTGCCAAGAAACGCAACGACGAGTTCATACGGACGCTGCAGGAGACGCAGAAGCAGGTGCACGACACGTGGAGCAGACTGCAGAGCGATCAGTCGAGCAGCAACGCGCTGTTGAAGCAGGAGAAGGCGAGATACAACCGTCGAGTGGAGCAGATTTATCCTGCGTGGCAAGAGCAGCTGCAACGGCAGCGGGTGCAGAAGTTGAGGGAGCTTGAGGACAAGAAGAAGGCCGTGGAGAGACGCAGATATCTTGCCAAGAAGAGCTTTGAGAAGGAGCAGACGCTAGATGATTTGATTCAGAAGACGCGTCATGAAGTGGAAATGGCGGAGAATTTGGAGCAGAATGAGCTCTACGAGAGAGAACTTTTGCGCACACAGAGCACAAATCAAGCTAAGGAGGTAGACCAAAGTATCCGTGAAGTAGCTTTGGAAGCGAGGGGTTATCTTCAGCAACAAGCAGCGAAGCACTTCGAGGCGACACCTGAGTTGGATGAAGAGCTTGCTGGAAAACTATCCGAAACGTTTTCACCGCGTCATGCACTGCGTGCTCTGCAGAAAGGCAGCAGTTCGCTCGCTTTCGAAGACAACCAACAGTACGAAGAAGAGAAACCGCTACGCCAGATCCGAGTGGAAATTCCAGCACGAATGAATTCGCCTACACGATTTTACTATCCTGAAACCAACCAACAAGATCCAAATCGTGCTTATTCAGCTGACATGTTTGAAGATGAAAATATTCATGAAAATCAAGAATTATACGAGAATCCTGCGCGTTTTACTCCCGCATTGAACGAGAGACATCAGACAAGCTTAAATGCTGGTAATGTCTATCACAATGCCAGACACTCAAGAAATATTGACCACTCCGCAGTGGAACCGCGTGATCTATCAAGTCGATCTGCAACTGCGAACTTGATCCCTGCATCTGGACAAACTCTCATACCTTCAGAAGTTTCAAGAGTGGCACAACAAAGTGCAGCACCAGCAAACTATCATGCTTATAATGAAGATCATGGAGAAGCGATCAGCCAACCCCGCGACAATATTAAAGTTTTGCCATCGTTGGTAGCAAAAACGTTGTATCCCATTGCTGAAGCCAACGAGCCGCTTTCTGTGAGTGCAACGAGTACTCGCGTACCAGACAAAGTGAATGCTCAAGGCCTCGATACTACTTACGTTCAAGATCGAGGAAATGTTGGTGCTGGAGGAGACCATCGTGGATCTGGCAATAGCACCACTATACATGTAGCTGTGGCTTCTCGAACGAACTTACTCGAGCCACCTGTGAGCACTCCTCAGGTCAAGGTCGAAGAGCATCGAGTTGCAAGCTCTCTGGGAAGGCCCGTTACAATGGTTCCTATCGGTGACACGCTGCATTCCCAAGTTGAGGTAGACCAATCTGTGGAGCATCAAGGACACGCCATCGAACCAGAGCCTTTGGTCAAAGAATCAAAAACTCCAGAGCCGCAAACAACCAGCATTCTGCAGCCCAAAGATTATTCTGCATCTACACCAAGCATTCTTAAACGAAGTCCGACTGATGTGTGGAATGGTGATCTTCGCAGTAAGGCAGAAGATAAATCTACTTCTCCAGACAGCAAAGCTCCTGTGGATGAACATGAAATCACTTCGCGTAACGCTCAAGTGAACGACATCAATGATGTTTCATTGGGAGTTGACAGTGGCAGCACTTCAAGCGAGGCTGATGGCACAAACACAAGCGCGCCTGTATTCACAGTATCTGGAGGTCTAGTTGAAACTAAAGAAATTGGAGCTGAAGCCAACGCCGCTAGCGAAAATATTGTGGCTGCTCAGGTCGTATCTCGCACTACATCGGCGAATGACGCCGTAAATGTTCATGAGGGTGGACAGGGTCTGGGGCGCGATAACGCGAACAAGATGGACTCATTGCATGGCACGGATTCCGCTCTCGACAAAATGAATGCGAATCTTTTGACCACTGAAACATTTGCTTCAGAGGCTGCTGAAACAACAGTCGAGGTGGTGCAAGATATCGTCAAGTCTTCAACGAAAGTGCCCAATTCTCTACCACCGGCGATTTCTTACCGCATGGACTTGCTAGAGCCTTTCGCGCCGTCAGCTTTAACGCCAGTCAACAAATTGCTGGCCGAAGATGACATGCTGCTAACCAGCATGCACAGTGATGACTTCGATTTATCACCAAAAAATGCTCAGCCATGTGCAGAGAAACCACCTTTATCAAACACCGACGATATGGCCGTCAGGAGTGACGTCGCTGATGTGGTGGATTCTGTAGCAACTCCTCCTGAAGCCCCCATCCCAGCAGTTGAAGAGGTAAATACCCGATTAATGACCGAGAAGTTGTCACCTGTTGATCGTGTGAAAGCCCTCGGCGCTCTAATCAGTCGAGTCGAGGAAGGTGCAACTGAAGGAGATACGCTCGGAGGCTCTACGGATACGGAATCGTCATACGAGTCAAAGCGGGAGCTGCTGAAGATGGCAGTCGGAGGACGCAAGGCACAGATTGCATTCTTTGGCTCGGATATCTGCTTCGAGCTGATTTTGGACATTTCACGGGACCTTGGACCAGGCAAGTGTTTTCTTGAAGCTATGCTGTATCCCGTGTTCTGA
>PLTG_11246.6|m.40248
ATGCGATCCCAAATACTTTGGATTTCGGTGGGCTTTGTCGCTGTAGGAAGGCTGTCTGCAGTAGTTGTGGGGTCCCGATCCTGTCCTGAGATTCGGCAGGTTTGGAAGGCTCTTGTGGTTCCTGTTTCGGTGGAGATGTGGTCGATGCGTCTTTTCGTGGGGTTGGAGACGTACTGCCTCCGCTTACTGTTAAGACTAGAAATTCACGGAGCTGTAGTGCAAGTTGTTAGTAAGAAAAGAGTACGAAGCCATTCAGGTGCTTTTAGGTACCTTTCGCTGCGAACGCTGGTTGGTAGCGTCGTGGGCGAGGAACGTTGCCACAAACAAATCGACCAGGGCGGCTGCAGGTATCGCCTTTAG
>PLTG_11246.7|m.40251
ATGCGATCCCAAATACTTTGGATTTCGGTGGGCTTTGTCGCTGTAGGAAGGCTGTCTGCAGTAGTTGTGGGGTCCCGATCCTGTCCTGAGATTCGGCAGGTTTGGAAGGCTCTTGTGGTTCCTGTTTCGGTGGAGATGTGGTCGATGCGTCTTTTCGTGGGGTTGGAGACGTACTGCCTCCGCTTACTGTTAAGACTAGAAATTCACGGAGCTGTAGTGCAAGTTGTTAGTAAGAAAAGAGTACGAAGCCATTCAGGTGCTTTTAGGTACCTTTCGCTGCGAACGCTGGTTGGTAGCGTCGTGGGCGAGGAACGTTGCCACAAACAAATCGACCAGGGCGGCTGCAGGTATCGCCTTTAG
>PLTG_11246.7|m.40249
ATGTCGATCGAGTATGAGGCGCGCATGGAGGTGCTACAGCGCAAGCGTGAGGAGCTGACGGCGCAGCGGCAGGCGATTGAGAAACGACTGGCACTACGGGAGGCGACGGCGGCTGAGTTTAGTGCCGTGGCGTTGCAGAGCTGCAGACAGAAGTGGAAAGCGCAGCGGAGGGCTGTAATTGCTGCCAAGAAACGCAACGACGAGTTCATACGGACGCTGCAGGAGACGCAGAAGCAGGTGCACGACACGTGGAGCAGACTGCAGAGCGATCAGTCGAGCAGCAACGCGCTGTTGAAGCAGGAGAAGGCGAGATACAACCGTCGAGTGGAGCAGATTTATCCTGCGTGGCAAGAGCAGCTGCAACGGCAGCGGGTGCAGAAGTTGAGGGAGCTTGAGGACAAGAAGAAGGCCGTGGAGAGACGCAGATATCTTGCCAAGAAGAGCTTTGAGAAGGAGCAGACGCTAGATGATTTGATTCAGAAGACGCGTCATGAAGTGGAAATGGCGGAGAATTTGGAGCAGAATGAGCTCTACGAGAGAGAACTTTTGCGCACACAGAGCACAAATCAAGCTAAGGAGGTAGACCAAAGTATCCGTGAAGTAGCTTTGGAAGCGAGGGGTTATCTTCAGCAACAAGCAGCGAAGCACTTCGAGGCGACACCTGAGTTGGATGAAGAGCTTGCTGGAAAACTATCCGAAACGTTTTCACCGCGGCATGCACTGCGTGCTCTGCAGGAAGGCAGCAGTTCGCTCGCTTTCGAAGACAACCAACAGTACGAAGAAGAGAAACCGTTGCGCCAGATCCGAGTGGAAATTCCAGCACGAATGAATTCGCCTACACGATTTTACTATCCTGAAACCAACCAACAAGATCCAAATCGTGCTTATTCAGCTGACATGTTTGAAGATGAAAATATTCATGAAAATCAAGAATTATACGAGAATCCTGCGCGTTTTACTCCCGCATTGAACGAGAGACATCAGACAAGCTTAAATGCTGGTAATGTCTATCACAATGCCAGACACTCAAGAAATATTGACCACTCCGCAGTGGAACCGCGTGATCTATCAAGTCGATCTGCAACTGCGAACTTGATCCCTGCATCTGGACAAACTCTCATACCTTCAGAAGTTTCAAGAGTGGCACAACAAAGTGCAGCACCAGCAAACTATCATGCTTATAATGAAGATCATGGAGAAGCGATCAGCCAACCCCGCGACAATATTAAAGTTTTGCCATCGTTGGTAGCAAAAACGTTGTATCCCATTGCTGAAGCCAACGAGCCGCTTTCTGTGAGTGCAACGAGTACTCGCGTACCAGACAAAGTGAATGCTCAAGGCCTCGATACTACTTACGTTCAAGATCGAGGAAATGTTGGTGCTGGAGGAGACCATCGTGGATCTGGCAATAGCACCACTATACATGTAGCTGTGGCTTCTCGAACGAACTTACTCGAGCCACCTGTGAGCACTCCTCAGGTCAAGGTCGAAGAGCATCGAGTTGCAAGCTCTCTGGGAAGGCCCGTTACAATGGTTCCTATCGGTGACACGCTGCATTCCCAAGTTGAGGTAGACCAATCTGTGGAGCATCAAGGACACGCCATCGAACCAGAGCCTTTGGTCAAAGAATCAAAAACTCCAGAGCCGCAAACAACCAGCATTCTGCAGCCCAAAGATTATTCTGCATCTACACCAAGCATTCTTAAACGAAGTCCGACTGATGTGTGGAATGGTGATCTTCGCAGTAAGGCAGAAGATAAATCTACTTCTCCAGACAGCAAAGCTCCTGTGGATGAACATGAAATCACTTCGCGTAACGCTCAAGTGAACGACATCAATGATGTTTCATTGGGAGTTGACAGTGGCAGCACTTCAAGCGAGGCTGATGGCACAAACACAAGCGCGCCTGTATTCACAGTATCTGGAGGTCTAGTTGAAACTAAAGAAATTGGAGCTGAAGCCAACGCCGCTAGCGAAAATATTGTGGCTGCTCAGGTCGTATCTCGCACTACATCGGCGAATGACGCCGTAAATGTTCATGAGGGTGGACAGGGTCTGGGGCGCGATAACGCGAACAAGATGGACTCATTGCATGGCACGGATTCCGCTCTCGACAAAATGAATGCGAATCTTTTGACCACTGAAACATTTGCTTCAGAGGCTGCTGAAACAACAGTCGAGGTGGTGCAAGATATCGTCAAGTCTTCAACGAAAGTGCCCAATTCTCTACCACCGGCGATTTCTTACCGCATGGACTTGCTAGAGCCTTTCGCGCCGTCAGCTTTAACGCCAGTCAACAAATTGCTGGCCGAAGATGACATGCTGCTAACCAGCATGCACAGTGATGACTTCGATTTATCACCAAAAAATGCTCAGCCATGTGCAGAGAAACCACCTTTATCAAACACCGACGATATGGCCGTCAGGAGTGACGTCGCTGATGTGGTGGATTCTGTAGCAACTCCTCCTGAAGCCCCTATCCCAGCAGTTGAAGAGGTAAATACCCGATTAATGACCGAGAAGTTGTCACCTGTTGATCGTGTGAAAGCCCTCGGCGCTCTAATCAGTCGAGTCGAGGAAGGTGCAACTGAAGGAGATACGCTCGGAGGCTCTACGGATACGGAATCGTCATACGAGTCAAAGCGGGAGCTGCTGAAGATGGCAGTCGGAGGACGCAAGGCACAGATTGCATTCTTTGGCTCGGATATCTGCTTCGAGCTGATTTTGGACATTTCACGGGACCTTGGACCAGTCCTCTTCCCACCCAAGGCGTTTGAAGGGATCATGAACGACCAGAAACTCCGCAAACTCCACCAAAGCAACAAGGAGAAACAACTTGGTGCGTGCCATTCCCCAACTTGGATAATCTACCTCACCAATTTTAACGCTGCTGTTTACAGACTTATGGAAAGCGCTGTCGGGTCATCTGAAACAACTCGTGCAACTAAAGGCGATACCTGCAGCCGCCCTGGTCGATTTGTTTGTGGCAACGTTCCTCGCCCACGACGCTACCAACCAGCGTTCGCAGCGAAAGGTACCTAA
>PLTG_11246.9|m.40253
ATGTCGATCGAGTATGAGGCGCGCATGGAGGTGCTACAGCGCAAGCGTGAGGAGCTGACGGCGCAGCGGCAGGCGATTGAGAAACGACTGGCACTACGGGAGGCGACGGCGGCTGAGTTTAGTGCCGTGGCGTTGCAGAGCTGCAGACAGAAGTGGAAAGCGCAGCGGAGGGCTGTAATTGCTGCCAAGAAACGCAACGACGAGTTCATACGGACGCTGCAGGAGACGCAGAAGCAGGTGCACGACACGTGGAGCAGACTGCAGAGCGATCAGTCGAGCAGCAACGCGCTGTTGAAGCAGGAGAAGGCGAGATACAACCGTCGAGTGGAGCAGATTTATCCTGCGTGGCAAGAGCAGCTGCAACGGCAGCGGGTGCAGAAGTTGAGGGAGCTTGAGGACAAGAAGAAGGCCGTGGAGAGACGCAGATATCTTGCCAAGAAGAGCTTTGAGAAGGAGCAGACGCTAGATGATTTGATTCAGAAGACGCGTCATGAAGTGGAAATGGCGGAGAATTTGGAGCAGAATGAGCTCTACGAGAGAGAACTTTTGCGCACACAGAGCACAAATCAAGCTAAGGAGGTAGACCAAAGTATCCGTGAAGTAGCTTTGGAAGCGAGGGGTTATCTTCAGCAACAAGCAGCGAAGCACTTCGAGGCGACACCTGAGTTGGATGAAGAGCTTGCTGGAAAACTATCCGAAACGTTTTCACCGCGGCATGCACTGCGTGCTCTGCAGGAAGGCAGCAGTTCGCTCGCTTTCGAAGACAACCAACAGTACGAAGAAGAGAAACCGTTGCGCCAGATCCGAGTGGAAATTCCAGCACGAATGAATTCGCCTACACGATTTTACTATCCTGAAACCAACCAACAAGATCCAAATCGTGCTTATTCAGCTGACATGTTTGAAGATGAAAATATTCATGAAAATCAAGAATTATACGAGAATCCTGCGCGTTTTACTCCCGCATTGAACGAGAGACATCAGACAAGCTTAAATGCTGGTAATGTCTATCACAATGCCAGACACTCAAGAAATATTGACCACTCCGCAGTGGAACCGCGTGATCTATCAAGTCGATCTGCAACTGCGAACTTGATCCCTGCATCTGGACAAACTCTCATACCTTCAGAAGTTTCAAGAGTGGCACAACAAAGTGCAGCACCAGCAAACTATCATGCTTATAATGAAGATCATGGAGAAGCGATCAGCCAACCCCGCGACAATATTAAAGTTTTGCCATCGTTGGTAGCAAAAACGTTGTATCCCATTGCTGAAGCCAACGAGCCGCTTTCTGTGAGTGCAACGAGTACTCGCGTACCAGACAAAGTGAATGCTCAAGGCCTCGATACTACTTACGTTCAAGATCGAGGAAATGTTGGTGCTGGAGGAGACCATCGTGGATCTGGCAATAGCACCACTATACATGTAGCTGTGGCTTCTCGAACGAACTTACTCGAGCCACCTGTGAGCACTCCTCAGGTCAAGGTCGAAGAGCATCGAGTTGCAAGCTCTCTGGGAAGGCCCGTTACAATGGTTCCTATCGGTGACACGCTGCATTCCCAAGTTGAGGTAGACCAATCTGTGGAGCATCAAGGACACGCCATCGAACCAGAGCCTTTGGTCAAAGAATCAAAAACTCCAGAGCCGCAAACAACCAGCATTCTGCAGCCCAAAGATTATTCTGCATCTACACCAAGCATTCTTAAACGAAGTCCGACTGATGTGTGGAATGGTGATCTTCGCAGTAAGGCAGAAGATAAATCTACTTCTCCAGACAGCAAAGCTCCTGTGGATGAACATGAAATCACTTCGCGTAACGCTCAAGTGAACGACATCAATGATGTTTCATTGGGAGTTGACAGTGGCAGCACTTCAAGCGAGGCTGATGGCACAAACACAAGCGCGCCTGTATTCACAGTATCTGGAGGTCTAGTTGAAACTAAAGAAATTGGAGCTGAAGCCAACGCCGCTAGCGAAAATATTGTGGCTTCTCAGGTCGCATCTCGCACTTCATCGGCGAGTGACGCCGTAAATGTTCATGAGGGTGGACAGGGTCTGGGGCGCGATAACGCGAACAAGATGGACTCATTGCATGGCACGGATTCCGCTCTCGACAAAATGAATGCGAATCTTTTGACCACTGAAACATTTGCTTCAGAGGCTGCTGAAACAACAGTCGAGGTGGTGCAAGATATCGTCAAGTCTTCAACGAAAGTGCCCAATTCTCTACCACCGGCGATTTCTTACCGCATGGACTTGCTAGAGCCTTTCGCGCCGTCAGCTTTAACGCCAGTCAACAAATTGCTGGCCGAAGATGACATGCTGCTAACCAGCATGCACAGTGATGACTTCGATTTATCACCAAAAAATGCTCAGCCATGTGCAGAGAAACCACCTTTATCAAACACCGACGATATGGCCGTCAGGAGTGACGTCGCTGATGTGGTGGATTCTGTAGCAACTCCTCCTGAAGCCCCTATCCCAGCAGTTGAAGAGGTAAATACCCGATTAATGACCGAGAAGTTGTCACCTGTTGATCGTGTGAAAGCCCTCGGCGCTCTAATCAGTCGAGTCGAGGAAGGTGCAACTGAAGGAGATACGCTCGGAGGCTCTACGGATACGGAATCGTCATACGAGTCAAAGCGGGAGCTGCTGAAGATGGCAGTCGGAGGACGCAAGGCACAGATTGCATTCTTTGGCTCGGATATCTGCTTCGAGCTGATTTTGGACATTTCACGGGACCTTGGACCAGTCCTCTTCCCACCCAAGGCGTTTGAAGGGATCATGAACGACCAGAAACTCCGCAAACTCCACCAAAGCAACAAGGAGAAACAACTTGACTTATGGAAAGCGCTGTCGGGTCATCTGAAACAACTCGTGCAACTAAAGGCGATACCTGCAGCCGCCCTGGTCGATTTGTTTGTGGCAACGTTCCTCGCCCACGACGCTACCAACCAGCGTTCGCAGCGA
>PLTG_11202.1|m.40005
ATGACGGCAAACACGAGGGTAACACCGACGAACGGTCTATTCAAAGTGCAATTCACACTCAGTGGAATAACTTCTGCAACCCCAACGTGCTTGCAATACGGTGTCTCGGCTGAAGATCTTGAGGCATCTCTCAATGGTTTTGCTAACTTGGGTCCTCTGAATAATATTCACCATATTAACGTCACTCGAGAAGGCGATGGAGGAGCAGATTGGGGTTATGGCTATGAGTACTTGATCAATTTCCGAGGGCCGATAAATGGAGGACCAAGTCGGGTTCTTGGTGATGTTCCTCAGCTTGTGATTGGAAATATTGGCACAGGGGCATGCTCAACTGGAGCACAAAAAGGTATCTACCCAGCTTTGATGGTGGAAACAATTCGACAAGGTTCTCCAGGATTCACATACGACATTTTCTTTATGAATTACAAAAGTACTCCGGTCGTTAATTTAATGTCACTGAAAACTAAAGATAATGGAAATAATGTGTGTCTTGATGGATGGCAGCAAAATGGAGGGAGTGTTCGGAAAGCACATGTCGAAATGATTGAGCTGGGAGGAAGTAGTGAGATCCAAGTACTGACGATTAAAGATACCACTGCGGCGGGGTATTTTACCATCACATCTAGCACATTTGGAGGCCAAACATCAAGTTGTCTTAAGTTTACAACTGTAACAGCAGCTGATGTTGCTAGTCAACTGAAAACAATGACATCAAGTGCAGTTGGCGACATTTTAGTTTCTAGCGACACCGACTTCTTGTCTTGGCCAAAAGGAGTCGTTTATCGAATCACATTTGTCGGTGAACGCGTAACTGGGAATCTTCCGTTAATTGGAGTGGTGCAAAATTCCGATAATTTATGCGCGAATGCAGTTGCAACTTCGAATCTTGTTGTGCAAAGTGGAGTAGAT
>PLTG_11202.2|m.40006
AGTTCAGCGTGCATTAAATGGGGAGCTGCAGCTAGTGACGTGGAAGCAGCCTTGGAAAATGCCCCTCTATCTTCTGGAGACGTGATCGTAACTAGAAGCGGGAACGGGACGTCTCAAACGGAAATTCAGCGAATTCGAATGACGGCAAACACGAGGGTAACACCGACGAACGGTCTATTCAAAGTGCAATTCACACTCAGTGGAATAACTTCTGCAACCCCAACGTGCTTGCAATACGGTGTCTCGGCTGAAGATCTTGAGGCATCTCTCAATGGTTTTGCTAACTTGGGTCCTCTGAATAATATTCACCATATTAACGTCACTCGAGAAGGCGATGGAGGAGCAGATTGGGGTTATGGCTATGAGTACTTGATCAATTTCCGAGGGCCGATAAATGGAGGACCAAGTCGGGTTCTTGGTGATGTTCCTCAGCTTGTGATTGGAAATATTGGCACAGGGGCATGCTCAACTGGAGCACAAAAAGGTATCTACCCAGCTTTGATGGTGGAAACAATTCGACAAGGTTCTCCAGGATTCACATACGACATTTTCTTTATGAATTACAAAAGTACTCCGGTCGTTAATTTAATGTCACTGAAAACTAAAGATAATGGAAATAATGTGTGTCTTGATGGATGGCAGCAAAATGGAGGGAGTGTTCGGAAAGCACATGTCGAAATGATTGAGCTGGGAGGAAGTAGTGAGATCCAAGTACTGACGATTAAAGATACCACTGCGGCGGGGTATTTTACCATCACATCTAGCACATTTGGAGGCCAAACATCAAGTTGTCTTAAGTTTACAACTGTAACAGCAGCTGATGTTGCTAGTCAACTGAAAACAATGACATCAAGTGCAGTTGGCGACATTTTAGTTTCTAGCGACACCGACTTCTTGTCTTGGCCAAAAGGAGTCGTTTATCGAATCACATTTGTCGGTGAACGCGTAACTGGGAATCTTCCGTTAATTGGAGTGGTGCAAAATTCCGATAATTTATGCGCGAATGCAGTTGCAACTTCGAATCTTGTTGTGCAAAGTGGAGTAGAT
>PLTG_11203.1|m.40007
GTTGTGCAAAGTGGAGTAGATGGAGGAACTCCGACTCGCGAATTCGCTCTTACAACCGCTTACGATGGTGAGAATCCTAACACCCCGCATGTGGCTTACACCGTTTCACAACAATTTAGCATACTCGACGAACAATTTGAAGTTCAGCAGCTTGTAATCACCAATCCAAGTAATACCCCCTTCACAACAAGTGTGAAATATGCACTGACGGTCATGAACACGGACACCAATCCGATTCCGTGGGATGCCAGCGAGACTGCTCTTCAGGTGGAACTGATCAACACAGTGAGAATCGCGTTGCCCACCGTCGTAGTTGGTGCTAACGACATTATCGTAACGAGACGAACCAATGCAGAATTGGCCCCGAATGGCTTTGTCTACACGATTTACTTTAGTGGTGCATCCGTGGCTGGGAATGTGGCATCTCTTGCTGTAGTTTCTCCAACAGGCTCAAATATTGGCTCTACAAACGTTATAGTATCGACGATACGACAAGGTGTCAGTGGTGTAGGGACATTGTCCGCTGCCTCAATTCCTTTAGCACTTCCAAATGACCCAACTACTGCGTCTCGATACTTATCAAGTGCGGTGGAGCGGCAGCTTGAAGTTTACAAAGTGAATGGGCTATTGTGGAATGTCAAGTTCAAGTCGTTTTTAGGGAATGTCCCGAAGCTTAACAAGCAGACAAATGCTCTTTCAGCAGGAAAGATTTCAGTTCAAGACGATTTTGTAGCAGGATCGGCATCAAACTCGTATGTGATACCAAACCTCCTTTCTGGGATCAATTATTACGTCCACGTCGCTGCATGGACTGATATTGGTATCGGCTCATTCACACGCTCGAGCTCTATCATCCCGAGCAGTACAGCTTTAGGTGTACAAAATCTTGCATCAGGTTATGCTCTCTATCAGCGCGAAGTTCAAGAAATACGTCTAGCAGCATCGCATGTCATGGAAATCCAAGAAATTACTACTGAAGCAGCACGAATAGCAGAAGTTCAAACACTACGGACCTTCGTCTTACCAGCATCGTGCCCAGCAGGTAATTGCGTCAGAGGACGGTTCGCTTTCCGAGTTCCTACTGTGCAGACAGTGACTATCCGCTCAACAGCAACCATCTCAGGAACGTTTTCGTTATCATTCACGAGGGAGGTGGCAAGTGGATCGGGTACATTTTCACCAATTACAGTTTCAAGTGGCAATATTAACTGGGACGCTGGCGCAACTACAGTTCAAAGTAAATTGACTTCTGTGACGCCTAACGCAGCTCTTGGACCGAATGATATTGTAGTTACACGAGATGGTGATGCATCAGCGGATTTTAACTATGGATACGTGTTTCAGATCACGTTTGTTGGTAACAACGTTGCCGGTGAGACGCAAAAGCTTCAGTGCACTAGTAATTTAGCAGCAACCGGTGGTGCTCCAGTCTACTGTGATGTGTATATGAACACTGACATAGCAATGGGAACTGATACTTGTGTGCAACAAGTGATTGTGGCGGCAGATAAACCATTGACAGTTGGTTCGTACAAGCTGCATTTTAATTACCTTGGACTTGACCAAACATCTGGTTGTATCCCATTCGATGCAACTGAAAGCACCATGGAAGCAATGCTCGAGGCAATGCCGAATATCGACAATGTATTTGTTACACGGAAAGTTTATGTCAATGGGGTGAACACTGGGTTTCTCTACAAAATATTTTTCCATGGTAACGGGGTCTACTGGAATACGCCTGTGTTAGTGTGGACAAGTGCTGATATATGTACAGCATTTCAGACTCTAGAAAATAACATTCTGACTCCGGTCAATGATGGTAAAGTGATCCCAACGATGCTTGACTTTGGGGGCTTTGATGCACGAAATATATTCGTTGATGCTGTAACGGATACTGCCGCGGAGCTTACGGCTGATCTAAACCAACTTCCAGTCTTCGGAGATGTTTTAGTTGAGCAAACGATTGTAGACGAACAGGGTGGATACACCTGGACAGTGGCATTCGAGGATTCGCAAGGTAATTTGCCGCAGTTTATCTGCGCTGTGGATACTGCTACATTTACAGCTACAGATTCAGGTTGCGAAACTGATACACTCACTGATGGAAATGTACTAAGCGGGAGCTTCCTCATTGAACCGTCATCACCGATCCCGTTCAACGCTGATGCCGATACTGTGAAGTCTGCTTTGGAGTCTATAGGATGGGTTGGTACTGTTCAAGTAAAGCAATCAGATCCGTCTCCACAATTTGGATACACGTGGACCATTACATTCATGGACTACAACGGCGATGTGCCAGCACTACGCGTCACAAGCTTTCTGATTGGAACAGGCAACCACATATCTGTACGAGAAGTTCGAAAGGGGAACTCTATCGGCGGGAAGTTTACACTCGCTTACTCGAGTTCTGTGACTGATTCAATCAACTCAAATGCACCAGCAATGGCAGCTTCATTACACCCAGACGGATCATCGATGCAAGAGAAGCTAGAAGCTCTAGATGTTGTTGGA
>PLTG_11203.2|m.40010
CTCTTCCGATCTCGAGTTCCTACTGTGCAGACAGTGACTATCCGCTCAACAGCAACCATCTCAGGAACGTTTTCGTTATCATTCACGAGAGAGGTGGCAAGTGGATCAGGTACATTTTCACCAATAACAGTTTCAAGTGGCAATATTAACTGGGACGCTGGCGCAACTACAGTTCAAAGTAAATTGACTTCTGTGACGCCTAACGCAGCTCTTGGACCGAATGATATTGTAGTTACACGAGATGGTGATGCATCAGCGGATTTTAACTATGGATACGTGTTTCAGATCACGTTTGTTGGTAACAACGTTGCCGGTGAGACGCAAAAGCTTCAGTGCACTAGTAATTTAGCAGCAACCGGTGGTGCTCCAGTCTACTGTGATGTGTATATGAACACTGACATAGCAATGGGAACTGATACTTGTGTGCAACAAGTGATTGTGGCGGCAGATAAACCATTGACAGTTGGTTCGTACAAGCTGCATTTTAATTACCTTGGACTTGACCAAACATCTGGTTGTATCCCATTCGATGCAACTGAAAGCACCATGGAAGCAATGCTCGAGGCAATGCCGAATATCGACAATGTATTTGTTACACGGAAAGTTTATGTCAATGGGGTGAACACTGGGTTTCTCTACAAAATATTTTTCCATGGTAACGGGGTCTACTGGAATACGCCTGTGTTAGTGTGGACAAGTGCTGATATATGTACAGCATTTCAGACTCTAGAAAATAACATTCTGACTCCGGTCAATGATGGTAAAGTGAGCCCAACGATGCTTGACTTTGGAAGCTTTGATGCACGAAACACATTTGTTGATGCTGTAACGGATACTGCAGCGGAGCTTATGGCTGATTTAAACCAACTCCCTGTCTTCGGAGATGTTTTAGTTGAGCAAACGATTGTAGACGAACAGGGTGGATACACCTGGACAGTGGCATTCGAGGATTCGCAAGGTAATTTGCCGCAGTTTATCTGCGCTGTGGATACTGCTACATTTACAGCTACAGATTCAGGTTGCGAAACTGATACACTCACTGATGGAAATGTACTAAGCGGGAGCTTCCTCATTGAACCGTCATCACCGATCCCGTTCAACGCTGATGCCGATACTGTGAAGTCTGCTTTGGAGTCTATAGGATGGGTTGGTACTGTTCAAGTAAAGCAATCAGATCCGTCTCCACAATTTGGATACACGTGGACCATTACATTCATGGACTACAACGGCGATGTGCCAGCACTACGCGTCACAAGCTTTCTGATTGGAACAGGCAACCACATATCTGTACGAGAAGTTCGAAAGGGCAATGCACTAGGTGGCGCATTTACTCTCTCTTACCAAGGCTCAAAGACT
>PLTG_11203.3|m.40013
GCTCTTCCGATCTGTGGATCAGGTACATTTTCACCAATAACAGTTTCAAGTGGCAATATTAACTGGGACGCTGGCGCAACTACAGTTCAAAGTAAATTGACTTCTGTGACGCCTAACGCAGCTCTTGGACCGAATGATATTGTAGTTACACGAGATGGTGATGCATCAGCGGATTTTAACTATGGATACGTGTTTCAGATCACGTTTGTTGGTAACAACGTTGCCGGTGAGACGCAAAAGCTTCAGTGCACTAGTAATTTAGCAGCAACCGGTGGTGCTCCAGTCTACTGTGATGTGTATATGAACACTGACATAGCAATGGGAACTGATACTTGTGTGCAACAAGTGATTGTGGCGGCAGATAAACCATTGACAGTTGGTTCGTACAAGCTGCATTTTAATTACCTTGGACTTGACCAAACATCTGGTTGTATCCCATTCGATGCAACTGAAAGCACCATGGAAGCAATGCTCGAGGCAATGCCGAATATCGACAATGTATTTGTTACACGGAAAGTTTATGTCAATGGGGTGAACACTGGGTTTCTCTACAAAATATTTTTCCATGGTAACGGGGTCTACTGGAATACGCCTGTGTTAGTGTGGACAAGTGCTGATATATGCACAGCATTTCAGACTCTAGAA
>PLTG_11216.1|m.40086
ATGAGTTCAAACGCGAGCTTTCCTATCGCACGCGTTCAACTACCCAAGATTTCGCTATCGCGACTCGAACATCGAGCACTTAAACGCATGGTCACGCGCATGTTGCATCACACTGTTCGCGAATTTGACCAGCATTCGTACGCCAATGGCGGCGTGGTGGACGGCGCGCGATGGAAGGCTGTGGGGTCGAGAGATGACACTCGAGTATATCGCGAACGCGAAGCAGGAGCAATGAGCGCGGCACTGGCCTATAAGACAGACGTCCTACCGCATGGGTCGACAATAGCACCACTGACCCCTCCAGGCATGTTGGTGACCGGCATCGCCCGTGGTAAAGTCGAGAATGCAATGCATGCAATAACTAGTACGTCTCAGGAGGAGCTGGCGCTCATGTTAAGCGTCATGCACCACGAAGACGTGGTTGACTGTGCCTTGTTGGAGACAATTGAAGCACCAACGGAGAACGACCCGTTCCACTTTCTAGGCATTAAGTACTTTGCTAGGAAGACAGGTATGAAGTACCGAGACTCGGTCTACGTTGAATTTACAGGCTATACAGAGACGACGCGAGGTGAACGACTGGGTTTCCACGTCATACACTCGGTAGAGCTCTCCGAGTTCCCCTTCTTAACCGCTCGGAATTCAGTGCGGACGCTACAATCCGTTCGGTACCTGTATCGACAGCAGAGTGAGGACGTCGTGGAGGTTTTCATGCAGGGTAACTTGGATGACGCGCAGTTCAGTCTCTCAACGTTGATGGCATGCGCTGAGGCGAAGCGACTGACGCAGATGTGGAGAGTTCAACAGGCTCGAAATCGCAGACAGGATCATCGAAAACAGCAAGCCAGGAGAGCATCGACGGCCTTGGAGTGCACTATGTGTCGGCAGAAGAAGAAACGATTCGGCGGTGCGTCACTCGCAGCCTGTGAGCTCTGTGCCAACGTTATCTGTACACGGTGTCGCTCGGACAAGAAGGTGTTCGAGATGAATGCGAACCAGATCCTCGGCAAGTTCCGGAGGCTCGCAGCCTGTAAGAGCTGTATTTTGGAAGCTAACAGAGCG
>PLTG_11217.1|m.40089
ATGAACTCAAGTTCGACTTCCACAAGCCCAAAGCCAAGGCCAACAAGTTTTCCAGGCCGAAGGCTACTGAGACCCAGAACGCACGTCCTTCACGAGCACGTCGCGAAACCTTCCCTTCGGAAACGCAGTCGCACCGGGAACCTTCTCGACACGCCTCCATGCCTGTGGCATCAGTGTTTGATCAACAAGAGGAGACGGACGTTGCTGCTCCGAATGTCAGTCGTCAGACGGAACCCAGTCAGAACGACGGGTCTTACTCCGATCGAGGCTTCCGTGCTGTGGAGGCTCAATCAGTTAGGCCTCGAGCACACACACATGCGTCGATTCCTGTTCAGAATGACACTCCCATCTACGGAGCGCCACCTAAACCGAGACCGAGCGTCGACCCGCAGATTCCAGCGGGTATGTCACCTGCCGAGCGTGCAGTGA
>PLTG_11217.1|m.40087
ATGAGTCTACGCTTCCCGATTCAGTCTCTGCCACCGCTTGAGGTGAGCGAACAGGAACATCAGGCCAGTAAACAGGTTATGCAGCAACTGCTGGCACACACCATCCGCGAGTTTGAATTCCACTCGTATCACAACAGCGGAATTGTCGATGCCCGGCGCTGGAAACCACAGACAGCACGTGACGACATTGAGTTGTACCGCGAACGCAAGACCGGCGTGACGGGTAACTGTGTCTTCAATTCGGTTCGTCACTGCAGACTCGATCTGCCGATCTTTTCGTCAACGATCGAGACGTTGGCGTCGCCCACGATGCTGCTAACAGGTTACGGTCACGGACGCGTCGAAGATGCCATGAGTGCCGTGGTTACCGAAAGCCAGCACGACTTGGCTCTAAATGTCAAGTTTAAGCACCAGGACGTGGCCGACTGCGCCATTATCAAGACACTGGAGCCCCCGACGGAAGCGGATCCGTACCACTACCTCGGCTACAAGTTTTTCGTGCGGAAGTCGCCGACTGAAGGACTTTTATTCAAGCACCGTCATAGTGTCTACTGCGAGTTCAGCGGTATCACCTATTCCAGTAAGGGCGAGCAATTGGGCTTCCACGTCATGCACTCGGTCGAACTGTCGAAATTCCCGGACTTGAGTGACTACAACTCGATCCGTGCGCTGCAGTCTACGCGCTATATCTACAGGCAGAAGAGCAACAACATGGTCGAGGTGTTCATGCTGGGCAACATGGACATCTCCGGTCACATCTTCAAGCCACTGGCCAACAAGTTCACGGTCGACATGTTCTTCGGCGTCACTCGGCTGCTGGAACTAGCCGAGGTGCGTCGCCTCTCGCAGATGGCGCAGAAGCAACGGAGCTTCGGCTCGAGCACGGCCGTATTGGGTAGCCCGGAAGCATGCAAAGTATGCTACCGCAGTGCTTCCAAACACAAGTTGATCACCTGCAACCTGTGCGGCCATGGCGTCTGCAAGAAGTGCACGTGCACCAAGCGCGTGTTCGTGAGTGACGATCTGGGTATCCTCGGAAACTTCATGAAGGTACCTGCTTGCAAAACCTGCGTCACGCGCGCCACCACAGGCACCTTCATGTCTCCTCACCAACGTGTCCTGCGAACCCCCACCAATGAACTCAAGTTCGACTTCCACAAGCCCAAAGCCAAGGCCAACAAGTTTTCCAGGCCGAAGGCTACTGAGACCCAGAACGCACGTCCTTCACGAGCACGTCGCGAAACCTTCCCTTCGGAAACGCAGTCGCACCGGGAACCTTCTCGACACGCCTCCATGCCTGTGGCATCAGTGTTTGATCAACAAGAGGAGACGGACGTTGCTGCTCCGAATGTCAGTCGTCAGACGGAACCCAGTCAGAACGACGGGTCTTACTCCGATCGAGGCTTCCGTGCTGTGGAGGCTCAATCAGTTAGGCCTCGAGCACACACACATGCGTCGATTCCTGTTCAGAATGACACTCCCATCTACGGAGCGCCACCTAAACCGAGACCGAGCGTCGACCCGCAGATTCCAGCGGGTATGTCACCTGCCGAGCGTGCAGTGATGACCCGGTTATTTGAATTGAGCAAGATAGCTGAAGACACGTCCACGAAGGCGCGTCTGAACGGCATCTACTGCGAGCAGCACTGGCGAAAGGAGCTCAAGATGGAGGTGGAGGCCAGTCGCTCTACAGTTCGTCGCAACTCCGTGCGTGCATGGGTCTGA
>PLTG_11217.1|m.40088
ATGGGGAGACGGTTTCCAATTCCTAGAGAAGACCTGCCCTCGCTCCACGTGAGTCAGCAGGAACACGAGCAGGGCAAGAAACTCATGGCTACGTTGCTGGCTCATACCGTGCGCGAGTTCGAAGAGTTCGCGTACAAACGCAAAGGTGTCGTCGACTCCAAACGCTGGAAGTCGCAGTTTGCGCATGACGACATGAACATGTTCCGTGAACGCGACGTGGGCGTCACCAGCTACAAGTTGAACAAGATGCTGCGTCACTGCAATCTGACAAGTCCTACGTTTTCGTGCACGGAGGCGGCACTGACACCCGCGACCGTCATGTTGACGGGGTGGGGACCCGGACAGGTGGAGGACGCTATGAGTGCCGTGGTTACCGAGAGTCAGCAAGACTTGTCCTTAGTTGTCACGTACATGCACCAAGACGTGGCTGACTGCGCCGTGGTGCATACGATGGAACACCCGAGCGACGACGCGCCGTATCACTACTTGGGCTACAAGTATTTCGTCAAGCGGTCCCCAACCAACGCCGTGGTGGTGAAGCACCGCGACTCGCTGTATCTCGAGTACTGCGGCATGACCCAGACTCGGATGGGGGAAACTGTGGGCTTCCACCTCATGCAGTCCGTGGAGCTGTCGGAATTCCCCGACCTGACGAGCTACAACTCAATCCGAGCATTGCAGAGCTCTCGCTATCTCTACCGACAAAAGTGCGATAAGGTCGTTGAAGTGTTCATGCTTGGCAATATGGACTTGTCCGGCATGATCGTCAAGCCCATCGCCAATATGTTTTCAGCCGGCGCACAGTTTGGTGTCACCCGATTGCTCGACTTGGCAGAAGTGAGGCGACTCACAGACATGGCGAGGAATCGACGACAGTACCGCGACGTGCTTGTTAGTGATGTTGTAGACCAGTCGTTCTCGCAATATTCGAACGCCTCTACATACGTGGGGGGTATCGGATGTTCCGTGTGTAAGCGCGGCAAACCGAGCAAACTGGTGGAGTGCCACTTGTGCGGCCAAGGCGTTTGTCCTCGTTGCCGGTCAACTAAGCGCGTTTGGTTCAGTGATAGTGTCGGCATCCTGGGTAAATTCAAGAAGATTCAAGCGTGCTCCAAGTGCGTCATACGCGCCAACACAGGCACGTATGAGGCTCCAGTAGAGCGTGTGCGATCGCTGAGGTCACATCAAAGTAGTGTCAGCATGAGCGACAGTTCCATGGAGACTACAAGCCCACTTGCTTTTGACCATCCCAAGAAACCTAATCGACACAGGGCCACTACACCTCCAACACCTGAGACTCCTTTCGCGGATCGACGATTCGTACACCGGGGTGTTGTCATGTACCCGGACGCAGCTGAGATCGCAGTGTCCTGTACATCTCCAGAATACGAGGTGCCTAAGCGGTTGGGTCTTCGTCCACCACAATCCCGATCATATTCTGGCATGGCAAAACGATCAACGGGGGACGATTCGGGGTACTCAAAGTCTGTCGGTTCTATCCCAGCCGAGCCCAAGACTAGCAAGATGAAGAAACAGACATCAGATAGTGGAGCTTCGGACCAAATGGCCATGATGACTCGGCTGATGGAGCTCACCAATATGGCCGAAGCCACGTCCTACAAGACGCAAGTCAACGGGATCTACCTAGCGCAGCAAATGCAACAGCAATTCAAGATGCAGACGACGGCCGACTGGAGGAAGTGA
>PLTG_11217.2|m.40094
ATGAACTCAAGTTCGACTTCCACAAGCCCAAAGCCAAGGCCAACAAGTTTTCCAGGCCGAAGGCTACTGAGACCCAGAACGCACGTCCTTCACGAGCACGTCGCGAAACCTTCCCTTCGGAAACGCAGTCGCACCGGGAACCTTCTCGACACGCCTCCATGCCTGTGGCATCAGTGTTTGATCAACAAGAGGAGACGGACGTTGCTGCTCCGAATGTCAGTCGTCAGACGGAACCCAGTCAGAACGACGGGTCTTACTCCGATCGAGGCTTCCGTGCTGTGGAGGCTCAATCAGTTAGGCCTCGAGCACACACACATGCGTCGATTCCTGTTCAGAATGACACTCCCATCTACGGAGCGCCACCTAAACCGAGACCGAGCGTCGACCCGCAGATTCCAGCGGGTATGTCACCTGCCGAGCGTGCAGTGA
>PLTG_11217.2|m.40093
ATGGGGAGACGGTTTCCAATTCCTAGAGAAGACCTGCCCTCGCTCCACGTGAGTCAGCAGGAACACGAGCAGGGCAAGAAACTCATGGCTACGTTGCTGGCTCATACCGTGCGCGAGTTCGAAGAGTTCGCGTACAAACGCAAAGGTGTCGTCGACTCCAAACGCTGGAAGTCGCAGTTTGCGCATGACGACATGAACATGTTCCGTGAACGCGACGTGGGCGTCACCAGCTACAAGTTGAACAAGATGCTGCGTCACTGCAATCTGACAAGTCCTACGTTTTCGTGCACGGAGGCGGCACTGACACCCGCGACCGTCATGTTGACGGGGTGGGGACCCGGACAGGTGGAGGACGCTATGAGTGCCGTGGTTACCGAGAGTCAGCAAGACTTGTCCTTAGTTGTCACGTACATGCACCAAGACGTGGCTGACTGCGCCGTGGTGCATACGATGGAACACCCGAGCGACGACGCGCCGTATCACTACTTGGGCTACAAGTATTTCGTCAAGCGGTCCCCAACCAACGCCGTGGTGGTGAAGCACCGCGACTCGCTGTATCTCGAGTACTGCGGCATGACCCAGACTCGGATGGGGGAAACTGTGGGCTTCCACCTCATGCAGTCCGTGGAGCTGTCGGAATTCCCCGACCTGACGAGCTACAACTCAATCCGAGCATTGCAGAGCTCTCGCTATCTCTACCGACAAAAGTGCGATAAGGTCGTTGAAGTGTTCATGCTTGGCAATATGGACTTGTCCGGCATGATCGTCAAGCCCATCGCCAATATGTTTTCAGCCGGCGCACAGTTTGGTGTCACCCGATTGCTCGACTTGGCAGAAGTGAGGCGACTCACAGACATGGCGAGGAATCGACGACAGTACCGCGACGTGCTTGTTAGTGATGTTGTAGACCAGTCGTTCTCGCAATATTCGAACGCCTCTACATACGTGGGGGGTATCGGATGTTCCGTGTGTAAGCGCGGCAAACCGAGCAAACTGGTGGAGTGCCACTTGTGCGGCCAAGGCGTTTGTCCTCGTTGCCGGTCAACTAAGCGCGTTTGGTTCAGTGATAGTGTCGGCATCCTGGGTAAATTCAAGAAGATTCAAGCGTGCTCCAAGTGCGTCATACGCGCCAACACAGGCACGTATGAGGCTCCAGTAGAGCGTGTGCGATCGCTGAGGTCACATCAAAGTAGTGTCAGCATGAGCGACAGTTCCATGGAGACTACAAGCCCACTTGCTTTTGACCATCCCAAGAAACCTAATCGACACAGGGCCACTACACCTCCAACACCTGAGACTCCTTTCGCGGATCGACGATTCGTACACCGGGGTGTTGTCATGTACCCGGACGCAGCTGAGATCGCAGTGTCCTGTACATCTCCAGAATACGAGGTGCCTAAGCGGTTGGGTCTTCGTCCACCACAATCCCGATCATATTCTGGCATGGCAAAACGATCAACGGGGGACGATTCGGGGTACTCAAAGTCTGTCGGTTCTATCCCAGCCGAGCCCAAGACTAGCAAGATGAAGAAACAGACATCAGATAGTGGAGCTTCGGACCAAATGGCCATGATGACTCGGCTGATGGAGCTCACCAATATGGCCGAAGCCACGTCCTACAAGACGCAAGTCAACGGGATCTACCTAGCGCAGCAAATGCAACAGCAATTCAAGATGCAGACGACGGCCGACTGGAGGAAGTGA
>PLTG_11217.2|m.40092
ATGAGTCTACGCTTCCCGATTCAGTCTCTGCCACCGCTTGAGGTGAGCGAACAGGAACATCAGGCCAGTAAACAGGTTATGCAGCAACTGCTGGCACACACCATCCGCGAGTTTGAATTCCACTCGTATCACAACAGCGGAATTGTCGATGCCCGGCGCTGGAAACCACAGACAGCACGTGACGACATTGAGTTGTACCGCGAACGCAAGACCGGCGTGACGGGTAACTGTGTCTTCAATTCGGTTCGTCACTGCAGACTCGATCTGCCGATCTTTTCGTCAACGATCGAGACGTTGGCGTCGCCCACGATGCTGCTAACAGGTTACGGTCACGGACGCGTCGAAGATGCCATGAGTGCCGTGGTTACCGAAAGCCAGCACGACTTGGCTCTAAATGTCAAGTTTAAGCACCAGGACGTGGCCGACTGCGCCATTATCAAGACACTGGAGCCCCCGACGGAAGCGGATCCGTACCACTACCTCGGCTACAAGTTTTTCGTGCGGAAGTCGCCGACTGAAGGACTTTTATTCAAGCACCGTCATAGTGTCTACTGCGAGTTCAGCGGTATCACCTATTCCAGTAAGGGCGAGCAATTGGGCTTCCACGTCATGCACTCGGTCGAACTGTCGAAATTCCCGGACTTGAGTGACTACAACTCGATCCGTGCGCTGCAGTCTACGCGCTATATCTACAGGCAGAAGAGCAACAACATGGTCGAGGTGTTCATGCTGGGCAACATGGACATCTCCGGTCACATCTTCAAGCCACTGGCCAACAAGTTCACGGTCGACATGTTCTTCGGCGTCACTCGGCTGCTGGAACTAGCCGAGGTGCGTCGCCTCTCGCAGATGGCGCAGAAGCAACGGAGCTTCGGCTCGAGCACGGCCGTATTGGGTAGCCCGGAAGCATGCAAAGTATGCTACCGCAGTGCTTCCAAACACAAGTTGATCACCTGCAACCTGTGCGGCCATGGCGTCTGCAAGAAGTGCACGTGCACCAAGCGCGTGTTCGTGAGTGACGATCTGGGTATCCTCGGAAACTTCATGAAGGTACCTGCTTGCAAAACCTGCGTCACGCGCGCCACCACAGGCACCTTCATGTCTCCTCACCAACGTGTCCTGCGAACCCCCACCAATGAACTCAAGTTCGACTTCCACAAGCCCAAAGCCAAGGCCAACAAGTTTTCCAGGCCGAAGGCTACTGAGACCCAGAACGCACGTCCTTCACGAGCACGTCGCGAAACCTTCCCTTCGGAAACGCAGTCGCACCGGGAACCTTCTCGACACGCCTCCATGCCTGTGGCATCAGTGTTTGATCAACAAGAGGAGACGGACGTTGCTGCTCCGAATGTCAGTCGTCAGACGGAACCCAGTCAGAACGACGGGTCTTACTCCGATCGAGGCTTCCGTGCTGTGGAGGCTCAATCAGTTAGGCCTCGAGCACACACACATGCGTCGATTCCTGTTCAGAATGACACTCCCATCTACGGAGCGCCACCTAAACCGAGACCGAGCGTCGACCCGCAGATTCCAGCGGGTATGTCACCTGCCGAGCGTGCAGTGATGACCCGGTTATTTGAATTGAGCAAGATAGCTGAAGACACGTCCACGAAGGCGCGTCTGAACGGCATCTACTGCGAGCAGCACTGGCGAAAGGAGCTCAAGATGGAGGTGGAGGCCAGTCGCTCTACAGTTCGTCGCAACTCCGTGCGTGCATGGGTCTGA
>PLTG_11218.1|m.40097
CGCGACTCGCTGTATCTCGAATACAGCGGCACATGCACCACTCGACTAGGAGAAGTACTAGGCTTCGTTCTATTGCACTCGGTAAACATGCCAATGTTCCCCGACTTGACCAACTACAATTCCATTCGCGCACTGCAGTCCGTGCGGTACTTGTACCGTCAACGCGGCCGCGAGGTTGTAGAAGTCTTCATGCTCGGCAACCTGGATATCTCCGGGTTAATCATCAAACCGATTGCAGAGAAATTAGCACAGACCACGATGTTTGCGCTCGTGCAGCTTACAGACTGCGCCGAAGCTAAGAGATTGACGCACATGGTCCAAGAACGTCGGCCGTCCGTGTTGGTGCGATCTCGCCATCCAGATGCTACGGACTGCCAGCTTTGCGGTAAAACGCCAAAGAGCACGCTGCTGAGCTCTGGCTCGAAGCTGTTAGTGAAATGCGAGTGCTGTGGCCTGTTCGCTTGCTCGACGTGTCGAGACGTAAAGAGGATTTTCGTGCCTAACACCGATCACATCCTCGGTAAGTTCCAGAAGGTCCCCATTTGCATGACGTGCATTGTCGAGGCCAACGAGACCATGCACCATCTTCCAACTCCTGTTGTAACTCCTCAACGAGTGCCGCAACGTGCATACTCTGGATCAAATGGAATTTCCGGTCGGCGTCGTGGAAGAAGCCCTCAACACAGCGCAGACCCGCTCAGTGCTCGGTCCGATGGGAGTGTATCTGCTGCTGTAGCGTCAGTGTCTGTCGTTAGAACAGACAATAGTCCCAAGTCATCGTATTCATTGAGCTCTTCTGATTCCTACTCGGTGGCGCCATCCAGCTTGGGCAGTCCAATTCAACAGAACCAATCAGTACGTGCGTACAGAGGCAATAGCCACGGAAGCTGGAATCGATCACCTCAAACTCATGACAGTCCGACTACAGATGCAAGAGCGGTGACGCCAATGCAGCTACGAAATGAACATACCAAAGTCAGAGCGGAGTTATCATCGCCGCCGAAGAAAATGGTTGTCCGTTCCAACAGTTCCGGTATGCCACCAGTGCCAACGTCGACTTTGTCTCCACACACCAGGCATCGCACATCCGCAAGTGGCAGTTTGAATCGGTCGTATTCGACTAGAACCTCGATCGGGTCTTCTCCTCAGGATGCGATGTATGCTCGTCTGCTGGAACTCAACGACGTAGCCAAACAGACGAGCGCGTATGTGTCGTCTCGAGGTCGTCGAATGTCATAG
>PLTG_11218.2|m.40098
CGCGACTCGCTGTATCTCGAATACAGCGGCACATGCACCACTCGACTAGGAGAAGTACTAGGCTTCGTTCTATTGCACTCGGTAAACATGCCAATGTTCCCCGACTTGACCAACTACAATTCCATTCGCGCACTGCAGTCCGTGCGGTACTTGTACCGTCAACGCGGCCGCGAGGTTGTAGAAGTCTTCATGCTCGGCAACCTGGATATCTCCGGGTTAATCATCAAACCGATTGCAGAGAAATTAGCACAGACCACGATGTTTGCGCTCGTGCAGCTTACAGACTGCGCCGAAGCTAAGAGATTGACGCACATGGTCCAAGAACGTCGGCCGTCCGTGTTGGTGCGATCTCGCCATCCAGATGCTACGGACTGCCAGCTTTGCGGTAAAACGCCAAAGAGCACGCTGCTGAGCTCTGGCTCGAAGCTGTTAGTGAAATGCGAGTGCTGTGGCCTGTTCGCTTGCTCGACGTGTCGAGACGTAAAGAGGATTTTCGTGCCTAACACCGATCACATCCTCGGTAAGTTCCAGAAGGTCCCCATTTGCATGACGTGCATTGTCGAGGCCAACGAGACCATGCACCATCTTCCAACTCCTGTTGTAACTCCTCAACGAGTGCCGCAACGTGCATACTCTGGATCAAATGGAATTTCCGGTCGGCGTCGTGGAAGAAGCCCTCAACACAGCGCAGACCCGCTCAGTGCTCGGTCCGATGGGAGTGTATCTGCTGCTGTAGCGTCAGTGTCTGTCGTTAGAACAGACAATAGTCCCAAGTCATCGTATTCATTGAGCTCTTCTGATTCCTACTCGGTGGCGCCATCCAGCTTGGGCAGTCCAATTCAACAGAACCAATCAGTACGTGCGTACAGAGGCAATAGCCACGGAAGCTGGAATCGATCACCTCAAACTCATGACAGTCCGACTACAGATGCAAGAGCGGTGACGCCAATGCAGCTACGAAATGAACATACCAAAGTCAGAGCGGAGTTATCATCGCCGCCGAAGAAAATGGTTGTCCGTTCCAACAGTTCCGGTATGCCACCAGTGCCAACGTCGACTTTGTCTCCACACACCAGGCATCGCACATCCGCAAGTGGCAGTTTGAATCGGTCGTATTCGACTAGAACCTCGATCGGGTCTTCTCCTCAGGATGCGATGTATGCTCGTCTGCTGGAACTCAACGACGTAGCCAAACAGACGAGCGCGTATGTGTCGTCTCGAGGTCGTCGAATGTCATAG
>PLTG_11219.1|m.40099
GCATCAACCGAGCGCGCGTATCGCATCCAGCAGGTTGGTTGTGACCGTGAGGATCAGCAGCAGTTGACGTTGCGTGAACACCATCGGGTACCGCTGCAGCCGTCCAAGACTGTGCAAAACAGGCAGCAAGCGCTAGCGCCGCGGCCCCACCGGGACTATACGCTGCGGCGTGTAGCGTCTACAGGTTCGGCCTTCTCTTCTTCATACAGAGGAGAGTACAGCTCGTCTACGCAGAACGACCTGTTCGCGCGCATGGTGGAGCTCAACCGTGTGGCCGAGTCGACGTACAATACTACGCAGCAGAACGGCGTCTATCTATCGCAGCAAATGCGGTCGAGAAGGAAAACCTGA
>PLTG_11219.4|m.40100
TGTATTTTGGAAGCTAACAGAGCGCTTTCTCAGCCGGACGAGCCTCGATTGCTCATTGTCATGTCGGAACATCTTGAACTCGACCACGAAGGTTCGCGCAGTCGACGTCGCTGTGGGACCTCATCTGTCGGCAGCTCCGCGTCGCGATCACGCTCGGCCTCTAGCTGTCTGTCAGCATCGTCTGAAGAGTGCTCACCAGCACCGAGACTTCGTCCACGAGGTGCAAATGAAAGCGTTACAAGTTCTGCCAGCACCGTGAGCTCCAAGAGCTATCGCGAGTGCCCCATCGTGCCTGTGTCCCCTATGGGCATGCGCGCTCATGGACATCAGCTGGTGTACACTCTAAACGACCAGCAGATGGAGCTACAACAACAGCGAGCTAACACTATCAAGGCATCAACCGAGCGCGCGTATCGCATCCAGCAGGTTGGTTGTGACCGTGAGGCTCAGCAGCAGTTGACTTTGCGTGAACACCATCGAATACCGCTGCAGCCGTCCGAGACTGTGCAAAACAGGCAGCAAGCGCTAGCGCCGCGGTCCCACCGGGACTATGCGTTGCGGCGCGTAGCGTCTACAGGTTCGGCCTTCTCTTCTTCATACAGAGGAGAGTACAGCTCGTCTACGCAGAACGACCTGTTCGCGCGCATGGTGGAGCTCAACCGTGTGGCCGAGTCGACGTACAATACTACGCAGCAGAACGGCGTCTATCTATCGCAGCAAATGCGGTCGAGAAGGAAAACCTGA
>PLTG_11219.4|m.40102
ATGGTGTGCAACACGGCACAGTCAGCCACGTCCTCGTGCATAAAGTTCACCAGTAACGACAGATCGTCCTGCGTCTGTGAGATGGCGGCACTCATAGCGTTGGCCACGCTACCAGGACAACAACCGGTCATCATCATTGTAGGTGACGCCAATGCTGCGATCGAGTCGCTGTTAGGCAGCATGGAATCAGGTCCAAGTTCCGCCGCCAATTCCGAGGTGGTCACGCCGGCTTCTCGCTCCTTGTACAGCTTGAGGTCGTCGTGGGATCCGATGCTTTTCCAATGTGCAGTGTTCACGACGCCTTGTGCATCGTACGTGAAGTTCTCAAAGGCCTGCACTGTGTGTCGTAGTATCCCGGTCATCATTTGCTTGGCTCGTTGA
>PLTG_11219.4|m.40101
ATGGCTCCAAGCTTTCCGATCTCGCGGCTACTGCTACCCAAAGTCAAGGTGTCACCTGAAGAGCATCAACGAGCCAAGCAAATGATGACCGGGATACTACGACACACAGTGCAGGCCTTTGAGAACTTCACGTACGATGCACAAGGCGTCGTGAACACTGCACATTGGAAAAGCATCGGATCCCACGACGACCTCAAGCTGTACAAGGAGCGAGAAGCCGGCGTGACCACCTCGGAATTGGCGGCGGAACTTGGACCTGATTCCATGCTGCCTAACAGCGACTCGATCGCAGCATTGGCGTCACCTACAATGATGATGACCGGTTGTTGTCCTGGTAGCGTGGCCAACGCTATGAGTGCCGCCATCTCACAGACGCAGGACGATCTGTCGTTACTGGTGAACTTTATGCACGAGGACGTGGCTGACTGTGCCGTGTTGCACACCATCGAATCGCCTACAGCAGAGAGACCGTATCACTATCTCGGCTACAAGTACTTCGTCCATAAATCGCCGGGCGTACCAGGTCTTGTCAAACATCGCGACTCGCTGTATCTCGAGTACAGCGGCACATGCACCACTCGC
>PLTG_11206.1|m.40027
AAATCGAATTCCAGCCTCGTGGACATGAGTTTTCTCATGTTTCAAGCGGTGGCACGGATTTTCAGTAAAGGGGGAGAGGAAGAACCTACTGTACTTCGAAGAAGACACAAGGAGTTGCAAGAAGCAACGGGGATAAAGAAAAAAGAGACGAGACCAACGCGAGCTTCTGCAACTTCTACTTCCACTTCTACCCCAAGTTCTGGAGTGACGAAGAAAAAACAGTCACCAGCTACACGGGCTACGAGCAACCCGTGGTCAGCGGAAGAGATGATGCAACTAGTCAAGGCCTGGGGCATAGCTGCTCGTATAGTATGTGAGAGCAAAAGCGGTGAACCAATGTCTATTGTACACGAGATGTACCGACAATTTGAGATTTTGCAAGGTGGCAACAATGTACGCAACTTGTCGGGCTTGGCAACGAGGCGGAGAGTGCTGAAGCAGTCGTACTCGAGGATCATGGCTTTTGACAAGATTCAGGAGATGAATGGAGACACAAAGTTTACGGATTTACCAGTCATGGCGAGGCAGAATCTGTTGCGGTCGTGGAAAAACGCCAATTTGTTGGATCTGTCGGCGGACATGTACGCAGAATTGCACAATGTCATCTCGTTGGATACTCGGGCGGTTGCGCTGGAAGATATGCGTCGCGCGAAAGCATCATACAAGGCTCCAAACTCAGCGAGTGGACGTCCTGGTCGAGGACCGGGGAGACCTAAAAAGCAGAAGGGTAATAAACTGACTCAGGAAAGCAAGGATGACGATGAAGAAACTGGGAGCACATTCTCGTCACAGCCAACTAGCGTCGTCGGTGACAGTGATGAAGAAAAATTTGCGTTACCCACAATGGTGATTCAAAGTCAATTGGCAATCAACAGGGAGAAAACAGGCAAGCATATTACCAAAGACTTGAACGTAGCCGAAAATACGTCTATCGCAGTTCGCCCTGACGACATCCGCACCAGACAACCATCACAGCTCGTAAGCAGTGATCTTAAGGCACCGTTAGCTGCTAAGCCAAGCGTGGGTAAACCGCTCAACACTACGAAGACTGTTGTCAACGTTAATCAGCGTGGAGAATTTATCGTTCCTCATCAAAGACTGGTTGTACAACGATCTGCATTTCTTGGAAATTCTCCTGCTGACCAAGGCCGTGATGCAAACAAAGCAATTGCTCCTGCTTTTAACTCACCTACCCAAGACCGAGTCGCACAAGAAATTTTGACACCACAGTCCACAGCGAACCCTCCGTCAATTACACCTGCTCAACCCAAACGCGATCAAATTGAACCCCAGAAAATCGCCTCGGATACTAGTGTAGCGCCTGTCGACAAGGCACCGGGAAGCGAGAGGAAAAGAAAGCGCAAAGTTCAATCTGACGGGACGAATGGCAATTTGTGGGAGAATGCCGAACTACAGATCCTGATTAACGCATGGGAAAAGGCAGCTATCATAGTGATAAATAGTGATCCTGCTGAGCGACTGTCCCTCAACAGGGAAATGTATCGTGAGTTTGTGGAGATGCAAGGTGGATATTCGGCACGAAACAGTACTGCTCTTGCGGCACGTCGGAGCTCCCTAAAGTTTTCCTATGCCCACATCCATTCGTTTAATGAGTCGCAGAAGACTAAGGGAGACCCATCTTATCACGAAATTCCAGAAGGCACTAGGATGACTTTACTGCGCTCCTGGAAAAATCGCAACTCAGTTGATCTTACGAAGGAGATGTATGATGGGTTGGGACGTATCCTTGCCATGGATGAAAAACTTGCTGAGTTTCGAAGTCTTCGTCCGCCTCCTCTGCCCAAGCCCAAAAAGAAGGTCAAAGCCCCTCAGGATGCCAAGGACTCCAAGTCAGGATCCGACCCTACTCATGTTTCGAAAACGGCGAAATGGCCAACTGAGGAGTCGTCGGACTTGATTAAGGCTTGTGCAGATGTGATGAATGTTCCCTCAGACAAGGATCAGTCAGCGGCAGAACGTGAATCGTTGATCTATGATGCATTTGTGGCCCGTCGACAAAATGCGGGGGACACTGACACACCCATCCGACGAGATTTGAGGTCAATGGCGCAACAATGGAGATACATTCTGGCTTCATACTCGTACATCAAGGCATGCAACGACAACCGTTCTGAGTCCGATAGTCCCTCTTGGTTCGAAATGTCTCCCATGCAAAAGCGCGCTTACCAGCAGTGTACAAATGTTCCATTGAAGTTTGTGGATCTTGACGCTGATATGTTTGCTCTGGTTACCAAAACTTCGTTCGTTGGGGTGGCAACTCCAGCTCCGATTCAAACTTTACCATCACCTGTTGCTAAACCCCCCACAGATGGAATCACCCTGCGACCTCGTTCGACTCGAAAGAAAACGGAAGCATTTTGGTCGTCAGATTCTGAATCTTCGGTGTCATCGATGCCGGTAACAAGCACGAAGCATGCCACCAAGAAGGACCCAACTATAGCTGCTGCAAAGAAGGGGAATAATTGGCCTGCTGAGGAGATAAGGAACCTAATTCAAGCATGGGAAGAAGCATCAGTTTTGACGAGGAGTAACAAGTTGACGTCAGCACTGAATGAGACGTATTCACTGTTCACGAAACTAGAGGGCTCGTCAAACCGGAATCGAACTCTGAATAGTGTGCGAAACAAAATGATTGCGCTGAAGTCTTCGTTC
>PLTG_11207.1|m.40030
ATGATTGCGCTGAAGTCTTCGTTCACGGGTATCTCTACGTACATTTCTGAACGAGGTGACAGTTCGGCATGGTTTGACATGACAGCAGAACAGCGACTCGTTGAAATTCGCACCTGGAAGAACAAAACGATCATGGATCTCAGCAAGGAAACGTTTGATACATTGGCACGTATATTACACAAGAAAACCAGTGGAGTGGTCGAGAAACTTGAAAAGCGTAAGCCAGGGAGACCGCCTAAATCCTCGCCAACTCACTCTGATTCCAAGGATTCCAAGGATCAACCTGAGAAGAGTCACGTTGGACAGAAACCAGACAAGTATATTGCTGCACATTGGACCAAAGAGGAGATAATGATGCTTGCTGAAGCTTGCGGTGAATTGCTCGAAGGTCGACGGAGTCGGCGGTATGTTTTCGAGGAGGAAAAGGATCGCTTTTTCTGCAGCTACGAACAACTGGGTGGGAACAATTCATTGGCTGCGGCAGTTGGTCTAGCAAGATTTATTCTGGACTCGTATGAGTTCATCTACTTCTACAACGAGATGGCCAAGGAAAAGAATTGTCTTTCTTGGTTTGAACTTGATCTGACGGACCGAGACTCTATCACAAAGAGAGTAAGCAAGGCGTATCGCAGTTTCAACGGCTTGAACACTGTTGATGAACAAATTTTCTACATAATTGACGAAATGGATGCTAAGCTACGCAATAAGCTGGGCGAAACGAAGAAAAAGACGTACAAGCCGCCGAATGATGCTGCATCTTCTCGCTATGTTGACATCGAGGCCGTTGTAAATCGTTGTGTTTTCAAGAAGAGCAAGCACTCATCATCGAGGAAGGTTATTGCACATGAGTTCCCAACACAATTGGAAGAGGGGTCATCAGATGACGATGCAGATTTATCGTCACCGGAATCATCATCTGAAGGCGAATCTGATAGTGACTCAAGTGCCCCAGCAAGAACCAGATCTCGTCCGATTACAGAGCCTCAATACTCCCCGACTCGTTCGCCGAGAAGCAATATTGTTCGTCGTGGCTCCGACACTATTCATCCCCTAGCATCAACTACTTCTCGTAAGCGTGCGCGATATCATGACGCGGATGTTGATGGGTCCTCGACTTTGTTCATCACCGAAATCATTCAGAAGCAAAACAGGAAATTGGAAAAGGCCGTGAAGCGCTTCCGGAAGGACAGCGCTGATGCTCGCAAGGAGCACCATGATTTTTTGCTGCGGAAGATCCAAGATAACTTTCCAATTGACAGTGGCAACGGATCGTTCTTGGAGCGAGTCGCTGAACGGCAGGGACAGACTTTGGTGGAGATCTTCCAGCTGCTGCAGCAACAGCGTGATACTGAGAAAGCGAAAGATGAAGCGCTGATGCGCGAATTGTTCGGGCGAAGCGAGCAGACATAG
>PLTG_11207.1|m.40029
ATGGCGGACACCCAAGACACCTCACGTCGATCAGCCCGCCGTGGCTCCCAGCACTCCAAAACTATGCAACGACGTTCAATGACGTCTACGAAGTCCAGAGCTACAACTTCACGCAATCCGCAGCGATCAACTCGTTGTACTCGCAATGTTATTAAACCACAAAGTTTTGTACCATTTCTCCCTTTGGACTTGTGGACTCGACTACTGCCGTTCTTGACATGGAGAGACACCACTGCAATGTGTTGTGTGTGTTGTGAATGGCGACAAGTCGTGACCGACGCCAAGAAGGTTCATCCGGAGTGGAGGTCGACGGTTTTGGGACCGTCATCCAATGGTTCCGAGAGCTTAGAGCTGCTGAGAACCAACCACTTGAAATGGACCGACACCCGCTTCGCACCGGACTTGGTGCTGCTCTCTGCTGCTAGTAAAGACCCCAGTCCATGGCATAGTGGTGGATATTGGGAAGAAGCCATTGCAGCTATCGAGGACGCGAACTTGCTACCTCCGAAGTGTAAAATTGTTGGAGTGTTCACGATGAATACAGTGTTGGGAACAAGTGAAGAGGAGCTGGATGAAAGGGATTCAAGTGCAGTTATGTTGTCCATTTCAGTGGCTCATTTACCCGATACGGCGGTGGAGATAGCGGAGTTTGACAGGAAAGACCTGAGACGATGTCAACGAGGAGTAGAACTGGTCAATCCGTTCACTACAGTAGCGGAGACACCGTCTTTTATGCTGTTTAGCGTGAATGACCAGAGCGCGAGTCAATTGGTGCCGGTGCTGGAGGAATGGTATCCAGGAGCTGCAGTTATTGGTGCAGTGTCGCCACTTATCGATCGATGTATCCCTTTGGTAACGTATTGCGGAGGTGCTGATGATCGTCAGGATCGAAAATCACGTAAAAGCAAAGGAAAACAGCAGTCTCAACGAGCATCTCGTAGGCGAACTCGTCCACGGAATCAAGTAGCTTTTCCTTCGACCATGCTGCTTCGTTTTCATGGCAGCATTGGCTTGAGATCATTTTCCTCAAGCGGCTATCATCCGGTCACACCCGTAATTCGATGTGAACATGCAGGTATTGCGGAAGAACTTAGCCAGGTGGTGACGTACGATCTCGTGTCGAAGCTCAACCATGATGCATCTGAAGAAGTCGCACAGCATCGGATCATGGATCTCCTAGAGCCATCGGAGAGGTTTGCAATTGAACAGGAAGGAAGGGGACTCAACATTTTCTCGTGCACAAACAGCGAACCTCTAGAACACCTCTACGAGTGCTGCAATACTGATATGAGCAAGTGGTCAGCTTCAATCTCGGCGCAAATTGATCGACTGGAGTTTGTCTTCTGGTTGCAAAGTGGTTTGATGTCGCTGCCAGGTCTTTGCTGGCAGAAAGGAGCTTATGGGATTCTCGCCTCGCATCACCCAACACGGGCTTCTCAAGCACTTGTAATGGCACTTCAAAATGCACGAACAGGGTTGTCTTCGATTAACAGGCGTGCATTCGGGGCATTCATAGTTGCTGGGGCGTTGAACGAGGTCGAGGATCAAGTTCACGCGCTAGAAGTCAGCCAACTTTGCAATGATGTCTTCGAGGAGCTTCACGTTGGTGGATGCATCGTGAGTACCAGCGTTGGTCCTATCGCGCTACCGGGAGGTCTTCAGCCATCTGGAGTGAGGAACACCACACAGGTTCAAACACACACGACATGTGGAGCAGTATTTTACACGAAGGCATGA
>PLTG_11207.1|m.40031
ATGGAGCTTGGTGGTCGAGGACGCGAAATTGACAATGTCAGACACTTTGTGGATGGAGAGCTCCTTGTCAAACCTTCTGCTGAGGCAGGTGCTGACACAGCGGAGGGCGACGTCAACGAAGTCTACAATGTCGCCTGGATGCGACGGCAACGGATCATTTGCAACGCCCCAGCCTGTTTTCGAGAAGATGTTACTGTCATGGAGCTGTCACCAACATCTCTATACGATGTGCGTCTGTCTGCAGCACTTAGTCAACAATACTCGCGGGCAATGACTTCCCGGTCATACCGACATTGCCGACACATTGAAGCTCGATGGTCGATCAGACAAGCAAGCTCCGATCGACGACAGTTCATGATCCACGGGCTCCAGAAGAGAGTTGTGGTCTGTCGGACCAATTTAACGCTTGAAGCTCCCCATCGTAGCGTTCCCAACAGATGCCAACTTGCATCCTCTTCATCGCCATTTGCTTTCTCCGTTGATGTGCATCAAACGATTGCAACCATATCCAGGAGCAGGACCAAGTTGAAAAACAAACGAGGGATGATTGATGGTGATGCAACAAATGATAGTGCCTTCGGTCAGCCAACCATCAATGTGGCGATGTTGTCACGTGGAAGTTCACTTTGCTCCTCAAACTACAAATTGACCTCTATTAACAGCTCAAAACACTCCCACATACATTTTTTCATGCACCATCATGCCCAGGAATTCCTATCGGAGACCTTCATCCAGATGGGTACGTTGTACCATCCGCCAAAGTCTCCGTAG
>PLTG_11207.1|m.40034
ACTCCAGAATACGACGTAGGCCAAGGGCATGGACTCGAGGTCGTTCTGGATGATTCGCTTCCAGCGGTTTTCTTCCTCAACGGCAGTTCGTACTTGATCATCGGTGAGGTCTGCGAAGCCATCCTGCTTCGGAGCATTCTTGGCTTGTGGGAGTTGACTATCCTCCGCCATTCGTGTGCCAGCAGCGAAACCCTTGCGGCCTTGAATAATGGTACAAGCCAGGAATTTAATGTACAGCAGTGCTGCGCTAATTGCAAACATCTTGACATCGGTGATCGACATGGTGAAGTAGTGTCCGAGGCTGGGCTCTGGAAGGTCTGA
>PLTG_11207.2|m.40037
ATGATTGCGCTGAAGTCTTCGTTCACGGGTATCTCTACGTACATTTCTGAACGAGGTGACAGTTCGGCATGGTTTGACATGACAGCAGAACAGCGACTCGTTGAAATTCGCACCTGGAAGAACAAAACGATCATGGATCTCAGCAAGGAAACGTTTGATACATTGGCACGTATATTACACAAGAAAACCAGTGGAGTGGTCGAGAAACTTGAAAAGCGTAAGCCAGGGAGACCGCCTAAATCCTCGCCAACTCACTCTGATTCCAAGGATTCCAAGGATCAACCTGAGAAGAGTCACGTTGGACAGAAACCAGACAAGTATATTGCTGCACATTGGACCAAAGAGGAGATAATGATGCTTGCTGAAGCTTGCGGTGAATTGCTCGAAGGTCGACGGAGTCGGCGGTATGTTTTCGAGGAGGAAAAGGATCGCTTTTTCTGCAGCTACGAACAACTGGGTGGGAACAATTCATTGGCTGCGGCAGTTGGTCTAGCAAGATTTATTCTGGACTCGTATGAGTTCATCTACTTCTACAACGAGATGGCCAAGGAAAAGAATTGTCTTTCTTGGTTTGAACTTGATCTGACGGACCGAGACTCTATCACAAAGAGAGTAAGCAAGGCGTATCGCAGTTTCAACGGCTTGAACACTGTTGATGAACAAATTTTCTACATAATTGACGAAATGGATGCTAAGCTACGCAATAAGCTGGGCGAAACGAAGAAAAAGACGTACAAGCCGCCGAATGATGCTGCATCTTCTCGCTATGTTGACATCGAGGCCGTTGTAAATCGTTGTGTTTTCAAGAAGAGCAAGCACTCATCATCGAGGAAGGTTATTGCACATGAGTTCCCAACACAATTGGAAGAGGGGTCATCAGATGACGATGCAGATTTATCGTCACCGGAATCATCATCTGAAGGCGAATCTGATAGTGACTCAAGTGCCCCAGCAAGAACCAGATCTCGTCCGATTACAGAGCCTCAATACTCCCCGACTCGTTCGCCGAGAAGCAATATTGTTCGTCGTGGCTCCGACACTATTCATCCCCTAGCATCAACTACTTCTCGTAAGCGTGCGCGATATCATGACGCGGATGTTGATGGGTCCTCGACTTTGTTCATCACCGAAATCATTCAGAAGCAAAACAGGAAATTGGAAAAGGCCGTGAAGCGCTTCCGGAAGGACAGCGCTGATGCTCGCAAGGAGCACCATGATTTTTTGCTGCGGAAGATCCAAGATAACTTTCCAATTGACAGTGGCAACGGATCGTTCTTGGAGCGAGTCGCTGAACGGCAGGGACAGACTTTGGTGGAGATCTTCCAGCGGCTGCAGCAACAGCGTGACTCTGAGAAAGCGAAAGATGAAGCGCTGATGCGCGAATTGTTCGGGCGAAGCGAGCAGACATAG
>PLTG_11207.2|m.40036
ATGGCGGACACCCAAGACACCTCACGTCGATCAGCCCGCCGTGGCTCCCAGCACTCCAAAACTATGCAACGACGTTCAATGACGTCTACGAAGTCCAGAGCTACAACTTCACGCAATCCGCAGCGATCAACTCGTTGTACTCGCAATGTTATTAAACCACAAAGTTTTGTACCATTTCTCCCTTTGGACTTGTGGACTCGACTACTGCCGTTCTTGACATGGAGAGACACCACTGCAATGTGTTGTGTGTGTTGTGAATGGCGACAAGTCGTGACCGACGCCAAGAAGGTTCATCCGGAGTGGAGGTCAACGGTTTTGGGGCCGTCGTCCAATGGTTCAGAGAGCTTAGAGCTGCTGAGAACCAACCACTTGAAATGGACCGACACCCGCTTCGCACCGGACTTGGTGCTGCTCTCTGCTGCTAGTAAAGACCCCAGTCCATGGCATAGTGGTGGATATTGGGAGGAAGCCATTGCAGCTATCGAGGAAGCGAACTTGCTACCTCCGAAGTGTAAAATTGTTGGAGTGTTCACGATGAATACAGTGTTGGGAACAAGTGAAGAGGAGCTGGATGAAAGGGATTCAAGTGCAGTTATGTTGTCCATTTCAGTGGCTCATTTACCCGACACGACGGTGGAGATAGCGGAGTTTGACAGGAAAGACCTGAGACGATGTCAACGAGGAGTAGAACTGGTCAATCCGTTCACTACAGTAGCGGAGACACCGTCTTTTATGCTGTTTAGCGTGAATGACCAGAGCGCGAGTCAATTGGTGCCGGTGCTGGAGGAATGGTATCCAGGAGCTGCAGTTATTGGTGCAGTGTCGCCACTTATCGATCGATGTATCCCTTTGGTAACGTATTGCGGAGGTGCTGATGATCGTCAGGATCGAAAATCACGTAAAAGCAAAGGAAAACAGCAGTCTCAACGAGCATCTCGTAGTCGACCTCGTCCACGGAATCAAGTAGCTTTTCCTTCGACCATGCTGCTTCGTTTTCATGGCAGCATTGGCTTGAGATCATTTTCCTCAAGCGGCTATCATCCGGTCACACCCGTAATTCGATGTGAACATGCAGGTATTGCGGAAGAACTTAGCCAGGTGGTGACGTACGATCTCGTGTCGAAGCTCAACCATGATGCATCTGAAGAAGTCGCACAGCATCGGATCATGGATCTTCTGGAGCCATCGGAGAGGTTTGCAATTGAACAGGAAGGAAGGGGACTCAACATTTTCTCGTGCACAAACAGCGAACCTCTAGAACACCTCTACGAGTGCTGCAATACTGATATGAGCAAGTGGTCAGCTTCAATCTCGGCGCAAATTGATCGACTGGAGTTTGTCTTCTGGTTGCAAAGTGGTTTGATGTCGCTGCCAGGTCTTTGCTGGCAGAAAGGAGCTTATGGGATTCTCGCCTCGCATCACCCAACACGGGCTTCTCAAGCACTTGTAATGGCACTTCAAAATGCACGAACAGGGTTGTCTTCGATTAACAGGCGTGCATTCGGGGCATTCATAGTTGCTGGGGCGTTGAACGAGGTCGAGGATCAAGTTCACGCGCTAGAAGTCAGCCAACTTTGCAATGATGTCTTCGAGGAGCTTCACGTTGGTGGATGCATCGTGAGTACCAGCGTTGGTCCTATCGCGCTACCGGGAGGTCTTCAGCCATCTGGAGTGAGGAACACCACACAGGTTCAAACACACACGACATGTGGAGCAGTATTTTACACGAAGGCATGA
>PLTG_11207.2|m.40040
ACTCCAGAATACGACGTAGGCCAAGGGCATGGACTCGAGGTCGTTCTGGATGATTCGCTTCCAGCGGTTTTCTTCCTCAACGGCAGTTCGTACTTGATCATCGGTGAGGTCTGCGAAGCCATCCTGCTTCGGAGCATTCTTGGCTTGTGGGAGTTGACTATCCTCCGCCATTCGTGTGCCAGCAGCGAAACCCTTGCGGCCTTGAATAATGGTACAAGCCAGGAATTTAATGTACAGCAGTGCTGCGCTAATTGCAAACATCTTGACATCGGTGATCGACATGGTGAAGTAGTGTCCGAGGCTGGGCTCTGGAAGGTCTGA
>PLTG_11207.2|m.40038
ATGGAGCTTGGTGGTCGAGGACGCGAAATTGACAATGTCAGACACTTTGTGGATGGAGAGCTCCTTGTCAAACCTTCTGCTGAGGCAGGTGCTGACACAGCGGAGGGCGACGTCAACGAAGTCTACAATGTCGCCTGGATGCGACGGCAACGGATCATTTGCAACGCCCCAGCCTGTTTTCGAGAAGATGTTACTGTCATGGAGCTGTCACCAACATCTCTATACGATGTGCGTCTGTCTGCAGCACTTAGTCAACAATACTCGCGGGCAATGACTTCCCGGTCATACCGACATTGCCGACACATTGAAGCTCGATGGTCGATCAGACAAGCAAGCTCCGATCGACGACAGTTCATGATCCACGGGCTCCAGAAGAGAGTTGTGGTCTGTCGGACCAATTTAACGCTTGAAGCTCCCCATCGTAGCGTTCCCAACAGATGCCAACTTGCATCCTCTTCATCGCCATTTGCTTTCTCCGTTGATGTGCATCAAACGATTGCAACCATATCCAGGAGCAGGACCAAGTTGAAAAACAAACGAGGGATGATTGATGGTGATGCAACAAATGATAGTGCCTTCGGTCAGCCAACCATCAATGTGGCGATGTTGTCACGTGGAAGTTCACTTTGCTCCTCAAACTACAAATTGACCTCTATTAACAGCTCAAAACACTCCCACATACATTTTTTCATGCACCATCATGCCCAGGAATTCCTATCGGAGACCTTCATCCAGATGGGTACGTTGTACCATCCGCCAAAGTCTCCGTAG
>PLTG_11208.1|m.40043
ATGAGCAGTGAAGACTCGAGCACACCTCGCCTCAACCCATGGACCCACGACGAGTTCACTGACCTCGTGACTGCGTGGGAGTTGGCGTTCTCTCGACCTCGTGATAACAACGTGGAGAACCTCCACGACGCCGTGTTTAAACACTTTGTAGCACTTCGAGGGGGTTCCACCCGCCGGAATAAGGCCGCCCTCTCTAGTAAACGCAGTGCATTGAAGCTCTCGTACATTTCCATACGGGACTTTAATCTGGAGCAATCCCGTAGAAAAGAACCTCCGTTCTTTGACTTACCTGCGTCGAAACGCACAGAAGTGTTGAGTCACTGGAAGAAATCGAAAATCCGTGCCACCGCTTGA
>PLTG_11252.10|m.40280
GCATGGACCAAGAAATCCAAGGCGGATATGAGACGACAACACCGCTGCGAAAGCATGGCACGTCTGCGAGCCCTCAAAAAGAACAAGTTCCTCCAAATGCAAAGTGAACGACAACATCTTGAAGTCCAAATGAAAAAGTGCCTCGCAGCTTTGAACGAGAATTCCCTGAAATCTCAAGAATCATCATCGGAACTCTGTAACTCGGTTCATCGTCTCGCTTTAGAGAGTGATACTCTACGGACGGAGAATATTGAGTTGAGTAGCAAGATTCAGGAGTGTGAACGCTTTCAGTCCACCGTACACGACGGTGCTTGTGATATTTTCCCTGAAGATATTTCAAACTCACCGAACATCTATGCTGCGAGTAAAATGTCGCCGTGGGTTCCCAGTTCAACTCGACATGAAGACGGATGGCGAGTCAAGTTCCAGAATGGAGAACCTTCTTTCCACTTCTACCCCTTCTCGAAAGCAGAGTTTGATGCTGCGTATGACAAGTTTGATCCCAGTCGTTCATCCGCTCCAGTCGCTGGACGT
>PLTG_11252.2|m.40268
CAAGCTAAGGCGGACATGAGACGACAACACCGCTGCGAAAGCATGGCACGTTTACGGGCCCTCAAGAAGAATGAGTTCCTCCAAATGCAAAGTGAACGACAACATCTTGAAGTCCAAATGAAAAAGTGCCTCGCAGCTTTGAACGAGAATTCCCTGAAATCTCAAGAATCATCATCGGAACTCTGTAACTCGGTTCATCGTCTCGCTTTAGAGAGTGATACTCTACGGACGGAGAATATTGAGTTGAGTAGCAAGATTCAGGAGTGTGAACGCTTTCAGTCCACCGTACACGACGGTGCTTGTGATATTTTCCCTGTTGCGACAGAAGATAGTTCCCACTCACCGAGCGTCTATGCTGCGAGTAAAATGTCGCCGTGGGTTCCCAGTTCAACTCGACATGAAGACGGATGGCGAGTCAAGTTCCAGAATGGAGAACCTTCTTTCCACTTCCACCCCTTCTCGAAAGCAGAGTTTGATGCTGCGTATGACAAGTTTGATCCCAGTCGTTCATCCGCTCCAGTCGCTGGACGTATCCTCGGTTGGACTGTGCATCACGCTCCACTAACACGCAGACCAACAGATAACGCATTGATCGGACATGTTCGACTGTCCACACGCGTGCGTTGCTCGTTTGATGAAGCTGATGTTGCTATTTCACCGTCAAAGCTCAATGAGTGGCCACTTCTGGTCGCTCCACCAGGCTGGAGTGAGACTGAACGAGCTAATGTCAGTATCCAAGTGCTGCAATCGTTTGCGATTGATTCTCATGTTATGGTCTGCAACATTCCGGGTCCCATTCACTGGCGCTACTTTCAGTTCGGTCGCCGTCAGCTCAAGCAGGAAGTTGATGGAAAGCGTTCACTCACTTTCTTTATTGTCCTTGCCGACTCGGTGGAAAATGAGCGAAGTCGAGCTGCTGAAGAACCTCAATCGGACGTGAAATGGATCGACGAGGGCGGAGCATTCATGAAGTTCAAAGAAGTGGATGAAACGACAATCGATGTCGAATGCTATGCTTGGGCTCATTGTGAAAACGAGTTACATGCTCGACAGCATTTCATCCGCTGGGCACAATTCGCATGCCGCTGGTCACAGGGTATGATGGCATCAAACCTGATTGAAGGAGGATGTTGA
>PLTG_11252.3|m.40270
GCATGGACCAAGAAATCCAAGGCGGATATGAGACGACAACACCGCTGCGAAAGCATGGCACGTCTGCGAGCCCTCAAAAAGAACAAGTTCCTCCAAATGCAAAGTGAACGACAACATCTTGAAGTCCAAATGAAAAAGTGCCTCGCAGCTTTGAACGAGAATTCCCTGAAATCTCAAGAATCATCATCGGAACTCTGCAACTCAATTCACCGTCTCGCTTTAGAGAGTGATACTCTACGGACGGAGAATATTGAGTTGAGTAGCAAGATTCAGGAGTGTGAACGCTTTCAGTCCATCATACAGGACGGTGCTTGTGATATTTTCCCAGAAGATATTTCCAACTCACCGAACATCTATGCTGCGAGTAAAATGTCGCCGTGGGTTCCCAGTTCAACTCGACATGAAGACGGATGGCTAGTTAAGTTCCAGAATGGAGAACCTTCTTTCCACTTCCACCCCTTCTCG
>PLTG_11252.4|m.40271
CAAGCTAAGGCGGACATGAGACGACAACACCGTTGTGAAAGCATGGCACGCCTGCGAGCCCTCAAGAAGAACGAGTTCCTCCAGATGCAAAGTGAACGACAGCATCTTGAAGTCCAAATGAAAAAGTGCCTCGCAGCTTTGAACGAGAATTCCCTGAAATCTCAAGAATCATCATCGGAACTCTGTAACTCGGTTCATCGTCTCGCTTTAGAGAGTGATACTCTACGGACGGAGAATATTGAGTTGAGTAGCAAGATTCAGGAGTGTGAACGCTTTCAGTCCACCGTACACGACGGTGCTTGTGATATTTTCCCTGAAGATATTTCAAACTCACCGAACATCTATGCTGCGAGTAAAATGTCGCCGTGGGTTCCCAGTTCAACTCGACATGAAGACGGATGGCGAGTCAAGTTCCAGAATGGAGAACCTTCTTTCCACTTCTACCCCTTCTCGAAAGCAGAGTTT
>PLTG_11252.5|m.40272
TTTTTTTTGAATGGAAAATTCCTGTTTTTAGAGTCAAAAAGTACACTTTTACTTGAAAAAGCGCGTTTTGACAAAGCCGCGTCAGTCTTTCACCTCACAGTCTCCGATAATTCAGTCCTTCACTTCCGAACTTTTGCCATGATCGTCGCTGTGAAGTCCAAGAAAGGATCAAAAAGCGGTCAACGTGAATGGAAGTTGGTTGATGACGTCTCGACGACGGAGTCCAAAAAGCAGCGCAAACAGCGTTTGCATCGCGAGGAAATGGTGCAATTTCGACTGCGCAAGAAACGGCAAGAGTCGCAACTGCGTGCGCAACATGAGCAATTGGAACGTCAAATGGAACAGTGTTTAAGTGAATTGAAACATAAAAACGGTTGCCACGGCAACACAAGTGCAAATGCAAGTGAAAATCAAGTTGGCAAACTGCAAGAGTTAATACTACAAGGAGAAAAACTTCGTGGTGAGAATGCAACACTTCGAGAAGTTGTGACCAACCATACGAAACTGCAACAAATGATCTACTCTGAAGGAGATCGGATCGCAAAAAGTGATGGAGGTGGAAATGTTGAGGGACAAAGTTGGAGAGTGCATTTCCCTCATGGCGAGCCTTCGTTCCATTTCCATCCTTTTTCCAAAGACGAGAGTGTTGCCATTGTGCAACACTATGATAAAGTGATGAAAACTGACGTGGGATTTACACATGTTGGAACATTGTTGGGTTGGCAAGTTGAGAGAAGTCCACTGGTTAGACATGCAAAAGGCAAGTGGATGGTGACACGTGTTCGATTTTCCAAGCAAATTCATTGTGCAACTGGAGAGTCCAATGCAACAATGGACATGCTCGAGCAACAGTCGTGGCCAGTTTTGACTAATCCCGAGCTCAGTCCTCTTGTACATAGGGCAAATTGCACGACACTAAAGTTGCAGGAGATAGATCAAGACACTGTTGTAACCGTGTCAAACACACTCCAGTCTTCAAGAGAAACGCATTTGCGTCATTTGACAATGATTCATCGCAAACACACCACAGATCGAGGAGGAAAACGGACTATTACTTATGCTATGGTGATTCCAGACTCAAAAGCCAACAAACAAAGTCGAGAAGTTGAACATTCTCGTGATCCAGTCTTTTGGGTCAATGAAGGTGCTGGCTATATGATACTTACGCAGCTCGATGACTCCACTCTAGTAGTTACATATGACAATTGCACTGGCTGTAAGAATGAACTACACGCGCAACATTTATTGATGGAGTGGGGTCACGAGGCAATTCGGTGGGAACAGTTAGTCACACCTTCAAGACTTCTTGCCATGTAA
>PLTG_11252.5|m.40273
CAAGCTAAGGCGGACATGAGACGACAACACCGCTGCGAAAGCATGGCACGTTTACGGGCCCTCAAGAAGAATGAGTTCCTCCAAATGCAAAGTGAACGACAACATCTTGAAGTCCAAATGAAAAAGTGCCTCGCAGCTTTGAACGAGAATTCCCTGAAATCTCAAGAATCATCATCGGAACTCTGTAACTCGGTTCATCGTCTCGCTTTAGAGAGTGATACTCTACGGACGGAGAATATTGAGTTGAGTAGCAAGATTCAGGAGTGTGAACGCTTTCAGTCCACCGTACACGACGGTGCTTGTGATATTTTCCCTGTTGCGACAGAAGATAGTTCCCACTCACCGAGCGTCTATGCTGCGAGTAAAATGTCGCCGTGGGTTCCCAGTTCAACTCGACATGAAGACGGATGGCGAGTCAAGTTCCAGAATGGAGAACCTTCTTTCCACTTCCACCCCTTCTCGAAAGCAGAGTTTGATGCTGCGTATGACAAGTTTGATCCCAGTCGTTCATCCTCTCCAGTCGCTGGACGTATCCTCGGTTGGACTGTGCATTACGCTCCACTAACACGCAGACCAACAGATAACGCATTGATCGGACATGTTCGACTGTCCACACGCGTGCGTTGCTCGTTTGATGAAGCTGATGTTGCTATTTCACCGTCAAAGCTCAATGAGTGGCCACTTCTGGTCGCTCCACCAGGCTGGAGTGAGACTGAACGAGCTAATGTCAGTATCCAAGTGCTGCAATCGTTTGCGATTGATTCTCATGTTATGGTCTGCAACATTCCGGGTCCCATTCACTGGCGCTACTTTCAGTTCGGTCGCCGTCAGCTCAAGCAGGAAGTTGATGGAAAGCGTTCACTCACTTTCTTTATTGTCCTTGCCGACTCGGTGGAAAATGAGCGAAGTCGAGCTGCTGAAGAACCTCAATCGGACGTGAAATGGATCGACGAGGGCGGAGCATTCATGAAGTTCAAAGAAGTGGATGAAACGACAATCGATGTCGAATGCTATGCTTGGGCTCATTGTGAAAACGAGTTACATGCTCGACAGCATTTCATCCGCTGGGCACAATTCGCATGCCGCTGGTCACAGGGTATGATGGCATCAAACCTGATTGAAGGAGGATGTTGA
>PLTG_11252.7|m.40276
CAAGCTAAGGCGGACATGAGACGACAACACCGCTGCGAAAGCATGGCACGTTTACGGGCCCTCAAGAAGAATGAGTTCCTCCAAATGCAAAGTGAACGACAACATCTTGAAGTCCAAATGAAAAAGTGCCTCGCAGCTTTGAACGAGAATTCCCTGAAATCTCAAGAATCATCATCGGAACTCTGTAACTCGGTTCATCGTCTCGCTTTAGAGAGTGATACTCTACGGACGGAGAATATTGAGTTGAGTAGCAAGATTCAGGAGTGTGAACGCTTTCAGTCCATCATACAGGACGGTGCTTGTGATATTTTCCCAGAAGATATTTCCAACTCACCGAACATCTATGCTGCGAGTAAAATGTCGCCGTGGGTTCCCAGTTCAACTCGACATGAAGACGGATGGCTAGTTAAGTTCCAGAATGGAGAACCTTCTTTCCACTTCCACCCCTTCTCGAAAGCAGAGTTTGATGCTGCGTATGACAAGTTTGATCCCAGTCGTTCATCCTCTCCAGTCGCTGGACGTATCCTCGGTTGGACTGTGCATTACGCTCCACTAACACGCAGACCAACAGATAACGCATTGATCGGACATGTTCGACTGTCCACACGCGTGCGTTGCTCGTTTGATGAAGCTGATGTTGCTATTTCACCGTCAAAACTCAATGAGTGGCCACTTCTGCTCGCTCCACCAGGCTGGAGTGAGACTGAACGGGCTAATGTCAGCATCCAAGTGCTGCAATCATTTGCTATTGATTCCCATGTTATGGTC
>PLTG_11252.9|m.40277
CAAGCTAAGGCGGACATGAGACGACAACACCGCTGCGAAAGCATGGCACGTTTACGGGCCCTCAAGAAGAATGAGTTCCTCCAAATGCAAAGTGAACGACAACATCTTGAAGTCCAAATGAAAAAGTGCCTCGCAGCTTTGAACGAGAATTCCCTGAAATCTCAAGAATCATCATCGGAACTCTGTAACTCGGTTCATCGTCTCGCTTTAGAGAGTGATACTCTACGGACGGAGAATATTGAGTTGAGTAGCAAGATTCAGGAGTGTGAACGCTTTCAGTCCACCGTACACGACGGTGCTTGTGATATTTTCCCTGTTGCGACAGAAGATAGTTCCCACTCACCGAGCGTCTATGCTGCGAGTAAAATGTCGCCGTGGGTTCCCAGTTCAACTCGACATGAAGACGGATGGCGAGTCAAGTTCCAGAATGGAGAACCTTCATTCCACTTCCACCCCTTCTCGAAAGCAGAGTTTGATGCTGCGTATGACAAGTTTGATCCCAGTCGTTCATCCTCTCCAGTCGCTGGACGTATCCTCGGTTGGACTGTGCATTACGCTCCACTAACACGCAGACCAACAGATAACGCATTGATCGGACATGTTCGACTGTCCACACGCGTGCGTTGCTCGTTTGATGAAGCTGATGTTGCTATTTCACTGTCAAAACTCAATGAGTGGCCTCTTGTGTTCACCCCACCAGGCTGGAGTGAGACTGAACGAGCTAATGTCAGTATCCAAGTGCTGCAATCGTTTGCGATTGATTCTCATGTTATGGTCTGCAACATTCCGGGTCCCATTCACTGGCGCTACTTTCAGTTCGGTCGCCGTCAGCTCAAGCAGGAAGTTGATGGAAAGCGTTCACTCACTTTCTTTATTGTCCTTGCCGACTCGGTGGAAAATGAGCGAAGTCGAGCTGCTGAAGAACCTCAATCGGACGTGAAATGGATCGACGAGGGCGGAGCATTCATGAAATTTATAGAGGTTGATGAAAGGACAATTGAAATCAAATGCTATGCTTGGGCTCATTGTGAAAACGAGTTACATGCTCGACAGCATTTCATCCGCTGGGCACAATTCGCATGCCGCTGGTCACAGGGTATGATGGCAACAAACCTCATCGAAGGAGGATGCTGA
>PLTG_11252.9|m.40278
CGGATCGCAAAAAGTGATGGAGGTGGAAATGTTGAGGGACAAAGTTGGAGAGTGCATTTCCCTCATGGCGAGCCGTCGTTCCATTTCCATCCATTTTCCAAAGACGAGAGTGTTGCCATTGTGCAACACTATGATAAAGTGATGAAAACTGACGTGGGGTTTATACATGTTGGAACATTGTTGGGTTGGCAAGTGGAGAGAATTCCACTAGTTAGACATGTGAAAGGCAAGTGGATGGTGACACGTGTTCGATTTTCCAAGCAAATTCATTGTGCAACTGGAGAGTCCAATGCAACAATGGACATGCTCGAGCAACAGTCGTGGCCAGTTTTGACTAATCCAGAGCTCAGTCCTCTTGTCCATAGGGCAAATTGCACGACACTAAAGTTGCAGGAGATAGATCAAGACACTGTTGTAACCGTGTCAAACACACTGCAGTCCTCAAGAGAAATGCATTTGCGTCATTTGACAATGATTCATCGCAAACACACCACAGATCGAGAAGGAAGACGAACTATTACTTATGCTATGGTGATTCCAGACTCAAAGGCCAACAAACAAAGTCGAGAAGTTGAACATTCTCGTGATCCAGTCTTTTGGGTCAATGAAGGTGCTGGCTATTTGATACTTACGCAGCTCGATGACTCCACTCTAGTAGTTACCTATGACAATTGCACTGGCTGTAAGAATGAACTACACGCGCAACATTTATTGATGGAGTGGGGTCACGAGGCAATTCGGTGGGAACAGTTAGTCACACCTTCAAGACTTCTTGCCATGTAA
>PLTG_11234.1|m.40156
ACGGTGGCGCGCAAGACCGCGACGCCCGAGATGCTTGCACGTCTTCAGAGGCTTCGTGAGAACATTACAATCGGCGTCGTGGGTGGCTCCGACCTGGTGAAGCAGCGGGAACAGCTCGGCGACGACGTGACGGAGAACTTCGACTACAGCTTCTCGGAGAATGGCCTGGTGGCGTATCATAATGGAAAGCTCGTGGGTGAGACGAACCTCAAGAGCCAGTACACCAACCCACAGATCAACAAGCTGGTCAACTACTGCCTGCACTACATCGCGGATCTGGACATCCCCGTGAAGCGTGGAACCTTCGTGGAGTTCCGCATGGGCATGATCAACGTGTCGCCCATTGGCCGCAACTGCTCGCAGGAAGAGCGCGATGAGTTTGAAAAGTACGACCATATCCACAAGATCCGTGAGACGTTCGTGGAGAAGCTCCGTGCTGAGTTCCCCGAGTACAATCTTACGTTCTCCATTGGCGGACAGATCTCGTTTGATGTGTTCCCGACGGGCTGGGATAAGACTTTCTGCCTGCGTTACCTGGATGCCAAGGACTACGACGAGATTCACTTTTTTGGTGACAAGACCCACAAGGGTGGTAACGACTACGAGATTTACACGAGCGAGCGCACCATCGGCCATTCGGTTAAGAACCCGGAGGAAACCATCGAGATCCTCAACCAGCTCTTCCCTTAG
>PLTG_11234.1|m.40154
TGGATGAAATTAATCCATTTCATCCAATGGAAAGCGCATGCTAGCGCAAAGGCAATCGGCAGGATGGCGTCGGCAGGAGGTGAGCGCTTGTCGAGCAGCGACTTCAAGAAGAAGCGCGAGATTGAGGAGGCGCGCAAGAACGGCACACTACCTCCTGAACAGGATGCAGACGGCAACCTCATTAACCCGCACAATCCCGAGTACATCAGCAAACGGCCGTGGTATCTGGGAGACTCGGGGCCTTCGCTCAAGCATCAGACGCTCCAGCATCAGGCACATCTGCTGTCCATCCACGAGGCTGATGAACTCTACTTGAAAGGGAGGAAGCAAGACGCAGCATCGGCCGCAGGTAGACAGCGGAAGTGGCGCAAGGGTGCGTGCAAGAACTGCGGTGCCATGAGCCACAAGACCAACGAGTGCGTTGAGCGGCCGCGCAAAGTCGGCGCTTGGAAGACGAACAAGGATCTCAAGAATGACGAGGTGGTGGTTGACGTACGATCTGAGAAGTTCGGCAAGCTCGCGTTCGATGCGAAACGTGATCAGTGGCTTGGGTACGATCCTAAGGAACATTCCAAGACGATCAAGAGATACGAGAAGGTCGATGAAGCTCGCAAGAAGCTGCGGGCGGAGGAAATCAATAAGAAACTCAAAGAGTCGGCAGATAAGAAGAAAGAGAAAAAGATGCGCTTAAAGGCGAAGGACAATTCGGGATCCGACTCGGACTCGGACTATGAGTCGGACATGGAGTCGGAAAATGAGGAGTTTCGTGACCACGATGAAGGGCCTATGTTCACGGAACGAGTGGCGCGTCAAGGAGGTGTAGGTGGTGCTCAGATGAAGACGACAGTGCGGAATTTACGTATCCGAGAAGACACAGCCAAATACCTGCGGAACTTGAATCCGAATTCGGCCTACTATGACCCAAAGACGCGATCTATGCGTGACAACCCCAATCCAGAGCTGAACCCGGAGGATTCTACGTTCGTTGGTGACAATATGGCGCGTTTCACAGGCGATGCTCAGAAATTAGCGTCTGCGCAGCTCTTCGCGTGGGAGGCTTACTCTAAGGGCACGGACATCCACGAGATTGCGAATCCCTCACAGGCTGAATTTTTGAAGAAGCAGTATGAAGAGAGGAAGGCTGCACTTGAGAAGGAAAAGAGCCACAAAATTCTAGACAGATACGGTGGCCAGGAGCACCTGGAAGCACCACCCAAGGAGCTTCTGTTAGCGCAGAGCGAGCACTACGTCGAGTACTCGCGTGATGGCCGTGTCGTCAAGGGCCGAGAACGAGCGCCTGTACGCTCCAAGTACATTGAGGATGCTTTTGAGAACAATCACACAAGCGTCTGGGGTTCGTGGTTTGATCGCAGTGAAATGGCCTGGGGGTATGCTTGCTGTCACTCAAAGGTCCGCAAGTCATATTGCACGGGTGATGATGGGAAGAAGGCGCTTGAAGAGTCCAAGTCGGCCGACGCGGAGCGACCCATGCTTAAGGCACCTGAGAAGCTCGAATCTAGAGAAACCACCGACAGATCTACTGCCGCTCAGGAAGCAGGTGGTGTTATTAGCAAACGCAGCGAAATGTATGGTGAGAATATTGCTCCTGAGCTGGATGAAAAGAAACTCAAGAAGGCTATTAAGAAGGCGGCTAAAGAGAAGAAGAACCAAAAGGAACAAGATGATAAGAAGCGCAAGTACAACTCTATGGGAAATTACGAGGTGAACGCAGAGGAAATGGAGGCCTACAAACTGCTCAAGTCTCGCGGCGAAGACCCCATGGCGAAAGTTCTCGGCAACGACGTACTGCTTGAAGAAGACGAAGGCAAAGGGAAACGGGCAAGACGGTAA
>PLTG_11235.1|m.40160
ATGAAGCCATCCTTCTCGCCTACGCGTGTCAAGATCAACGGCGGTCGACCTCACTTCGATGACGACGGCAACGTGATGCTGCGCGCGCTGTCGCTCTCGCCTGGTGCCAGTAGACGCGATAGTCGTCTGGAGACACCAATGTCTTCAGGGCTGAATCTGTTTCTCCAAGGCGTCGTCCACGCCGTATTATCAGGAGTCGTCGTGTCGATTGTACTGTGTCCCGTCATGATTGGCTTTGCATCCATTATCTTCAGCCATCCGGAGTTCTCGGAAGCTCTACCCATGCTCACGAAGCTCGTCTTTGCTTCCAGTGTAGTGCACCAACTCGTGATTACGAGTCTCTCTCCTCTTCCCTTTGCTATCGGACAAGTACAAGACACTGGGATGATCTTCTTGGCTAGTATGGCCTCATCCATCATGACGGAGTTGGGCCCTGCTGTTCCACTAGAAGAACGAATCGCGACGGTTCTGGTTCATTTGAGCATCTGCACAGTACTGGTGGGTCTAGGCTTGATTCTCACTGGCAAAGCGCGTCTGGCTTCATTCGTGCAGTATCTCCCGACGCCAGTTATTGGTGGGTATTTAGCCTACGTCGGATTCTTCATGGTAAAGGGTGGTGTATCACTTACGACTGGTGTGGGTCTTGTGTCCGTGCAAGGATGGGGTGTGCTAATGAGCTCACCTCACAGCTTGATGCTACTGGCTCCAGCCGTGGTTGGTGGAATAGTGTTAGCAGTCCTGACCTCACGTTTTCATCACTTCGCTGTGTTTCCCAGTTGCATTTTGATGCTGCCTGCAAGCTTTTTCTTGGCGGTTTGGGTTTCAAGTTACACTCTGGACGACGCACGCGCCGCGGGATTTCTGGAGGACAAAGGCACAAGCGTTTCGCTGGGTGATGTTTATGGGTTGTTTGATCTCAACCACATCCATTGGGAAGCTATGCCTGCCCAGCTCCCGACAATGTTGAGTATGTTCGTGATGATCGCATTTGCCTCGTCGCTGGATATTGCCTCTATCTGTATGGGGACTATCAGCAGTATGAACTATAACGCGCAGCTGCAGACTGTTGGCATGTCCAACCTTGTGAGTGGTCTCACTGGTGGGTATACGGGTTCATATATCTTCAGCCAGACTTTGTTTACTTCTCGTTTTCGCCCCAGCACAGCAGCTGAATCGCGTTTCCCCGGAATGACGAGATTAATTGGATTTACTCTTGCTCTCTGTGAGTTCGCTATCGTTGTGACCCCAGTCTCTTTGATGGCCATTGTGCCTAAATTTCTGTTTGGAGCTGTGATGATATTTATTGGCATCGACTTGCTAAAGACCTGGCTTGTGGGTGTTTTCCACAAACTCCTTTTTGCAGAATACTTAACTGTAGTTGGCACCTTTTGCTGTCTGAATTTCTTCGGGGTCCAGTTGGGATTAGCCACGGGGATTGCGTTGGCTGCAACAAGTTTCCTTGTAGAATACGCCAAGGCTCAGGATGTTCGGATTGTGCACAAGACCAGCAATGTTATCCGTAATGCTGACCAGCATGCGTTGCTGTATGGTGCAAACTCAGAGGCCACCGGTACTCAACGTAGGAACTCGAGACAACAGGATGCAATTGTTACAATCGAGTTGCAAGGCCATATATTCTTCGGATCTGCTACGCGTATCCAAAACTGTGTCAAGAGTGCGGTTTACGTTCGTCCTCCGCTAGGTGAAGATCGAGGCGGTGCTGCTAGAATCGCTAACAACGGACAAGTATCACAATCAAGTACGCAACAAGAGAGACTTCCACTTCTTTCTAGCGCACAAGAGCGGCAGGCGTTATACACAGACGAAGTCCGCGTAACGATGCCGCCCTCTTTAGTGAACCTTCATGGACAACCGTGCGTTGATCGTGACAGACATGCTACGCGGTTTGTTGTTTTGGATTTCTCCCAGGTAAGTGGGATGGATGCGACTGCAGCACGTTCGTGCTTCTTAGCCCTCAAACTTTCCTTCAGTCTTGGCAAAATTTGTGCAGTATACTGCGGTATGAGACCTAGTGTCGATTTTCTTCTCCGAGCCAACGATGTAATTTACACGAGTTCAACGGATATCTCTCATGACGAGAACAAGCGAAAAGAATGCCATGTCACATCAGATCTAGATCTTGCTCTGGATTGGTGTGAGCAGCAACTTATTATCTCAGCTGCAAAGCGGCAATCTGTCCGTTCAGGGCAACATTTGATTTTATCGCCGCTGAATTCACCAGCTTTACCACTCCCACAAGTCTTCGCCGCATATCTATCCAAGACTCGAAAAGATGACCCAACAATACTGCAGCATTTAGAAGATCTTGCTCAGCAGTTTACTGTGAGTGAATGG
>PLTG_11236.1|m.40163
ATGCTGCAGTATACTGTGAGTGAATGGGGGTCACAAAGTCAGATTTTCCACGTTGGTGAGAGTTCCAATGTGTGGTATGTGTTGCTGCGAGGGACAGTCGAACTGAAAACAATTCCAACTGAGGTCACACTGTTGTCTGACTCACCAAAGTCTGAATATGCCGAGCCGATCAGATTGCAGAACTCTTTACGTACGGACGAGAACAACCATACCATTCGAAGAGAGCTTGTGGGTCGTGTCCGGCCAGGTTGCATTTTTGGTGACATGGATTTCATGTTGGAGCAACCGTGGGTATTGGACGCGACATCAACAGCACCAGATACACTCACCGCGTCGTTTACACGGGAGAAAATGACAGAACTTCGTAAAAGCCAACCCGATTTGGCATTACTTCTTCACGAGATTCTGTTGAGGGCCTCGTATACGACGTTGGCAGAGAAACTTCATTCACTTGCTATTTGA
>PLTG_11236.1|m.40162
ATGACTGCCGACCACAACTCCGACGTCCTCGAGGCTGCACCAGCTCTGCCCCACACAGATGAAGACACACATTTTCCCCAAGATTCGCCGAAATGTCTGGAAGTCACTAGTTCATCCACAACTCCGATTTTCGCGTTCGCTGCGTGGAAGGCGGAGCTCGAGTTAATGTTACAACGGGAGGGTGATCTTTTGCACCAAAGCGTCCAGGCGCTCCAGAGCGACTTTGACGATCGGTCTCAGCTCGTCCGCGGGGACTTTGCGTGGCGCAAGCAGGTCACCGCTTTCCACGACCAATTGCAGGATGTGCTGACCAATCAATTCAGCGCCTTAGCCACCAATGTCAGTAAACATGCAACTCAGGTGGCCGAGACTCTCGCACAGACTTTGGCCAAGGTTGAGCGTGATGGACAATGTGCCGTCCGCCAACAGGAGCAGAAAGGGGAGGCAGTCCTGCGTCGAACACGAACCGCATTGGTCAAGGAGGTGGAGCGGATATCGCGCCTGGAAAAGTGTCTACGCCTTGAAGAAGCTAGACAGGCGGCTGCAATGCTAGCTCAGCGTGAGAGCCAACTCATCGCTGAACATAATGCCCGAGAAAGTCATCTACAAGCGCTTCTAGGCGATATGCGATCCTCGAACGAGTCGCTTGAGACCCTCAACACACAACTACTTGACGCTCTTCGAACATCACGATCCGAACTTGATCAGTTGCGGAATACGTTGGTAAAATCCATATCTCGGCCTAAACGAAAAGACACAAGCTTCTCGCGAGGTGAATCCAGGAGTCCAAGTGTGGAAAGCTCCAATCGGGGTGGTGTAGGCAAAAGTTGGAAGAACAGCATTACACCGGATCTAGATTCCCTTCCGGCCACGGCGAATGATCTGCTACTTGTCCCTACCCTTCGACAATCTCTGGATGCGGCTAACCAAACCGTGGCAAATTTGAAAAACCGTGTTAGTGAGCTTGAAAGCGCTCGGGAAAATGATAAACAGCGATTGCGCGAGCTGCAGCTTGCTCATGCGCAAGCTGAAAATGAGAAAGCGAAAGCTACGAAGCTACTCGGAGAAGCCCGTTCAGTGCTTATTGGTAATGAGCGCAAATTGGTCGAAGCTGCGAAGGAATGTGCTAGTTGGCAAGAAAAGTTTGATTCGCTACAAGTGGTAGCAGAGAGCCGAGTGCGTGCGCTAGCTGATTCAAAGAGTTTTGAAGAGGCTTCTTGCGAACAACTGACGGCATTGACGCATCGGCTACAACGTGTTATGACCATTGAAGTCCGATTGCACGAGTTCGAGCATGCTGTAGCCAAATGGAGGGAGAATCGAAAGGAATTGAACACAGAAACCTCGCCGAGTGCACAGGTTGATCATCAAACATTGGAGCATATCGTGGAATCATATCTCTCTCTAGAAGTAGGCGACGAATCTACATCAATTGAACTCCTGAGCTCAATGGAGACACAAAAGGAGCTGGAAGTCCGTATGAGGTACGAATTCGAGAAACGTTTTGGTGATCAACTGAGTTTACGGGTACGTCATGAGCGACGGCGCATACTTGAACATCTCGAACGCTTATGCGCGACGGAGGCAAAAGACACACAGAGCCGATCCCAGCGTTCCCACCAAAGCTGTAGTAACCTTGAAAGTGACTTTACCCGACTGAAGAGGCTACTAAAAGCTGCTTACAATCAGCTTGGTATTTGTGTGGGTGCGTGGTCTGAAACGGATTTGGATGCCCTTCACGCTCGGCTAGGTGTTCTAAAGGATCAAGTGAAAGCCCTTGAGAATGATCTGGAAAGTGCAGCCAACCGAGCGGAATCACAACGTGTATCGCTCGTGCGAGCTGAATTGGCCCAACAGGAAAAGGACCTCTTGCTGGCTGAAGTCACCTCGCGCTATCGTCAACTACGCGCGTCTCAAGTCGCATCGGATTCTCAATGTTCACAACAAAAACAGCAGGGACTGCAACAACGCCAGTCTGTCGACCGGAAACCTCTAACTGTTTATGGTGTTGCACATCGGGTTGTTCAGAAACCTAAGCTACATTCACTCATACATTTACCTGTGCGCTCGAGACCTGCGTCAGCTGCCCCTTGCTTGGAATCTGTAAAAAACACATCTCTTCTTCGATTATCCCAACCATCACCAAGTTGCCGACTTGGTTCAAGACACACTCTCAATCTTATGAGGAAACTGGACGATGAACGAGTGGAAAAAGTGGAGGATCACGTTCGTAGTGTTCTAAAGTCAGCTTTGATGCAGTCAGAGATGGAAAATGCGCTTGACTGTGAAAACACCGTAGGTTCCGATGGGGTAAGTCACCCATTACCTCTTCAACATATTCTACTAATCCTTTGTTGTTATGTCTACCCCCACAGGTTCTCGAAATTCTCCACCGCCGTCGCCACCGCAAATAAGAGTTTCAAATAG
>PLTG_11236.2|m.40164
ATGACTGCCGACCACAACTCCGACGTCCTCGAGGCTGCACCAGCTCTGCCCCACACAGATGAAGACACACATTTTCCCCAAGATTCGCCGAAATGTCTGGAAGTCACTAGTTCATCCACAACTCCGATTTTCGCGTTCGCTGCGTGGAAGGCGGAGCTCGAGTTAATGTTACAACGGGAGGGTGATCTTTTGCACCAAAGCGTCCAGGCGCTCCAGAGCGACTTTGACGATCGGTCTCAGCTCGTCCGCGGGGACTTTGCGTGGCGCAAGCAGGTCACCGCTTTCCACGACCAATTGCAGGATGTGCTGACCAATCAATTCAGCGCCTTAGCCACCAATGTCAGTAAACATGCAACTCAGGTGGCCGAGACTCTCGCACAGACTTTGGCCAAGGTTGAGCGTGATGGACAACGTGCTATCCGCCAACAGGAGCAGAAAGGGGAGGCAGTCCTGCGTCGAACACGAACCGCATTGGTCAAGGAGGTGGAGCGGATATCGCGCCTGGAAAAGTGTCTACGCCTTGAAGAAGCTCGACAGGCGGCTGCAATGTTAGCTGAGCGTGAGAGCCAACTCATCGCTGAACATAATGCCAGAGAGAGTCATCTCCAAGCGCTTCTAGGCGATATGCGATCCTCGAACGAGTCGCTTGAGACCCTCAACACACAACTACTTGACGCTCTTCGAACATCACGATCCGAACTTGATCAGTTGCGGAATACGTTGGTAAAATCCATATCTCGGCCTAAACGAAAAGACACAAGCTTCTCGCGAGGTGAATCCAGGAGTCCAAGTGTGGAAAGCTCCAATCGGGGTGGTGTAGGCAAAAGTTGGAAGAACAGCATAACACGGGATCTAGATTCTCTTCCGGCCACGGCGAATGATCTGCTACTTGTCCCTACCCTTCGACAATCTCTGGATGCGGCTAACCAAACCGTGGCAAATTTGAAAAACCGTGTTAGTGAGCTTGAAAGCGCTCGGGAAAATGATAAACAGCGATTGCGCGAGCTGCAGCTTGCTCATGCGCAAGCTGAAAATGAGAAAGCGAAAGCTACGAAGCTACTCGGAGAAGCCCGTTCAGTGCTTATTGGTAATGAGCGCAAATTGGTCGAAGCTGCGAAGGAATGTGCTAGTTGGCAAGAAAAGTTTGATTCGCTACAAGTGGTAGCAGAGAGCCGAGTGCGTGCGCTAGCTGATTCAAAGAGTTTTGAAGAGGCTTCTTGCGAACAACTGACGGCATTGACGCATCGGCTACAACGTGTTATGACCATTGAAGTCCGATTGCACGAGTTCGAGCATGCTGTAGCCAAATGGAGGGAGAATCGAAAGGAATTGAACACAGAAACCTCGCCGAGTGCACAGGTTGATCATCAAACATTGGAGCATATCGTGGAATCATATCTCTCTCTAGAAGTAGGCGACGAATCTACATCAATTGAACTCCTGAGCTCAATGGAGACACAAAAGGAGCTGGAAGTCCGTATGAGGTACGAATTCGAGAAACGTTTTGGTGATCAACTGAGTTTACGGGTACGTCATGAGCGACGGCGCATACTTGAACATCTCGAACGCTTATGCGCGACGGAGGCAAAAGACACACAGAGCCGATCCCAGCGTTCCCACCAAAGCTGTAGTAACCTTGAAAGTGACTTTACCCGACTGAAGAGGCTACTAAAAGCTGCTTACAATCAGCTTGGTATTTGTGTGGGTGCGTGGTCTGAAACGGATTTGGATGCCCTTCACGCTCGGCTAGGTGTTCTAAAGGATCAAGTGAAAGCCCTTGAGAATGATCTGGAAAGTGCAGCCAACCGAGCGGAATCACAACGTGTATCGCTCGTGCGAGCTGAATTGGCCCAACAGGAAAAGGACCTCTTGCTGGCTGAAGTCACCTCGCGCTATCGTCAACTACGCGCGTCTCAAGTCGCATCGGATTCTCAATGTTCACAACAAAAACAGCAGGGACTGCAACAACGCCAGTCTGTCGACCGGAAACCTCTAACTGTTTATGGTGTTGCACATCGGGTTGTTCAGAAACCTAAGCTACATTCACTCATACATTTACCTGTGCGCTCGAGACCTGCGTCAGCTGCCCCTTGCTTGGAATCTGTAAAAAACACATCTCTTCTTCGATTATCCCAACCATCACCAAGTTGCCGACTTGGTTCAAGACACACTCTCAATCTTATGAGGAAACTGGACGATGAACGAGTGGAAAAAGTGGAGGATCACGTTCGTAGTGTTCTAAAGTCAGCTTTGATGCAGTCAGAGATGGAAAATGCGCTTGACTGTGAAAACACCGTAGGTTCCGATGGGGTTCTCGAAATTCTCCACCGCCGTCGCCACCGCAAATAA
>PLTG_11236.2|m.40165
CAGTTTACTGTGAGTGAATGGGGGTCACAAAGTCAGATTTTCCACGTTGGTGAGAGTTCCAATGTGTGGTATGTGTTGCTGCGAGGGACAGTCGAACTGAAAACAATTCCAACTGAGGTCACACTGTTGTCTGACTCACCAAAGTCTGAATATGCCGAGCCGATCAGATTGCAGAACTCTTTACGTACGGACGAGAACAACCATACCATTCGAAGAGAGCTTGTGGGTCGTGTCCGGCCAGGTTGCATTTTTGGTGACATGGATTTCATGTTGGAGCAACCGTGGGTATTGGACGCGACATCAACAGCACCAGATACACTCACCGCGTCGTTTACACGGGAGAAAATGACAGAACTTCGTAAAAGCCAACCCGATTTGGCATTACTTCTTCACGAGATTCTGTTGAGGGCCTCGTATACGACGTTGGCAGAGAAACTTCATTCACTTGCTATTTGA
>PLTG_11196.1|m.39961
ATGGCAGAAAACTACGCCGAAGCTGCATCACCCAACCCCGTTACGGCGTTCGACGAAGCCAACAAGGCCGCCGCACGCCTCATTAAGCCCAAGGCCATCTTGTACACCACTGCGCTGCTGTCGTGGTTGCAGCCGTTCCAGAGCGGTTGGTCCACCTCGCAGATGAACCTGTCGCAGTACAACGACACGGACGAGTGCAATGCTCGTCCCGTGGCTGAGGGCACGTGCCTCATGTTCCCCGGTCACTCGAAGCTGGAGTGGACGTTCGCCGTGAACGCATGGATCTTCGGCGCCATGGTCGGTTCGCTGTGCTGCGGCCACTTCAGCGACAAGTACGGCCGCAAGAAGGCTCTCATGGGTAATTGTATCTTCATGATCGTCGGTGGTGTGGTGCAGGCGTCCGTGTCAAACATTTGGCTCTTTGCTCTGGGCCGTCTCATCGCCGGTATCTCGTCCGGTACGGCCACCGCCACCATCGGCGGCTACATCAACGAACTGTCGCCTCCTCACATGCGCAACACGCTGGGTCTGGGCCTGCAGATCTTCACGACCATCGGTATTTTGGTGCCGGCCATTTGCTTCTTCTTCGCCAACACGAGCTCTGGCTGGCGTTACCTTGCTGCGTTCCCCGTCGTGCTGGCCGTCATCTATCTGCTTCTG
>PLTG_11196.2|m.39962
CAGCGTGCGCAGTTCTCTGGAGCAAGCTGGCCTTGCATGGATCAGAAACGGGGTGTGAAACCAGTAAGACACGGGCGCACACTTGAGCACGGTCGTGTTGACAGACAAAACGTGGCCACTACCGAAGCAGAGGTAAGAGTGCGTACAGGATACCTGCCAAGTTCAACATGGCATACCGATACACTTACAACGCGTCGAGGGCTGCCGCAATTTGTGTCGAACCATGAAGGCCCATGGTTGACATCGGAGACAAGTAGCTCACAGCCTCTCACTTTCCAATTGACCACAACAACAAAAAGTCAAACAAGTCAAGTAACAATGGCCGACTACGCCGAGGCCAGCACACCCAACCCCGTTACGGCGTTCGACGAAGCCAACAAGGCCGCCGCACGCCTCATTAAGCCCAAGGCCATCCTGTACACCAGTGCGCTGCTGTCGTGGATGCAGCCGTTCCAGAGCGGTTGGTCCACCTCGCAGATGAACCTGTCGCAGTACAACGACACGGACGAGTGCAATGCTCGTCCCGTGGCTGAGGGCACGTGCCTCATGTTCCCCGGTCACTCGAAGCTGGAGTGGACGTTCGCCGTGAACGCATGGATCTTCGGCGCCATGGTCGGTTCGCTGTGCTGCGGCCACTTCAGCGACAAGTACGGCCGCAAGAAGGCTCTCATGGGTAATTGTATCTTCATGATCGTCGGTGGTGTGGTACAGGCGTCCGTGTCGAACATTTGGCTCTTTGCTCTGGGCCGTCTCATCGCCGGTATCTCGTCCGGTACTGCTACAGGCACTATTGGTGCGTACATCAACGAGCTGTCGCCTCCTCACATGCGCAACACGCTGGGTCTGGGCCTGCAGATCTTCACGACCATCGGTATTTTAGTGCCTGCCATTTGCTTCTTCTTCGCCAACACGAGCTCTGGCTGGCGTTACCTTGCTGCGTTCCCCGTCGTGCTGGCCGCCATCTACCTGCTTCTGGCACCGACGATGTGCATTGAAAGCCCTGCGTGGTTGCTGACCAAGGGCCGCAAGGAAGAGGCCAAGCAGGTGATCGCTCGTCTGTACGGCGAGGAGCACGTGCAGACGGCTCTGTCGTGGCTTGAAGTGAGCAAGAAGGTTGAAAATGCGGAGGAGGGTGTGGCTGCACCCAAGACGGAGTCCATGTTCAACCCTCGTTACCGCATGCAGCTTCTGGGCGGTATCCTTCTGTCCTGTGCACAGCAGCTTTCGGGTATCAATGCTGTGTTCTACTACTCGGGCAACATCTTCTCGGAC
>PLTG_11196.3|m.39966
GTCCCCTGTCAACTGAATGCGCGTTTCTATTTGACGCTGAACTTCAAGATACACTGGCCAAACGTCACATCGAGTCGAACAGATGGCCAAGGACATTCGGTAGAACGCACAAGTTGTGTCCCAAGAGCAGGATCCCGTGCCGCGAAGCAGAAATCAAGTGACTCAGACAGCCTACACTTGAAGCTCGGCGACGGCTTTCTCTCGTCCAGCCAAGAGCCAATGCAGCAACGTTGCAGACCGCGCGACTGGAAGCTCGCCGGCCATCCCGTTCCTCACTTTTCATTTGGACAAGCACAACTCAATCAAGTTAGCAACTAG
>PLTG_11196.3|m.39964
ATGGCGGACAACTACGCCGAAGTTGCTTCCCCCAAGCCCGTCACGGCGTTCGACGAAGCCAACAAGGCCGCCGCACGCCTCATTAAGCCCAAGACCATCCTGTACACCAGTGCGCTGCTGTCGTGGATGCAGCCGTTCCAGAGCGGTTGGTCCACCTCGCAGATGAACCTGTCGCAGTACAACGACACGGACGAGTGCAATGCTCGTCCCGTGGCTGAGGGCACGTGCCTCATGTTCCCCGGTCACTCGAAGCTGGAGTGGACGTTCGCCGTGAACGCATGGATCTTCGGCGCCATGGTCGGTTCGCTGTGCTGCGGCCACTTCAGCGACAAGTACGGCCGCAAGAAGGCTCTCATGGGTAATTGTATCTTCATGATCGTCGGTGGTGTGGTACAGGCGTCCGTGTCGAACATTTGGCTCTTTGCTCTGGGCCGTCTCATCGCCGGTATCTCGTCCGGTACTGCTACAGGCACTATTGGTGCGTACATCAACGAGCTGTCGCCTCCTCACATGCGCAACACGCTGGGTCTGGGCCTGCAGATCTTCACGACCATCGGTATTTTAGTGCCTGCCATTTGCTTCTTCTTCGCCAACACGAGCTCTGGCTGGCGTTACCTTGCTGCGTTCCCCGTCGTGCTGGCCGCCATCTACCTGCTTCTGGCACCGACGATGTGCATTGAAAGCCCTGCGTGGTTGCTGACCAAGGGCCGCAAGGAAGAGGCCAAGCAGGTGATCGCTCGTCTGTACGGCGAGGAGCACGTGCAGACGGCTCTGTCGTGGCTTGAAGTGAGCAAGAAGGTTGAAAATGCGGAGGAGGGTGTGGCTGCACCCAAGACGGAGTCCATGTTCAACCCTCGTTACCGCATGCAGCTTCTGGGCGGTATCCTGCTTTCGTGCGCACAGCAGCTTTCGGGTATCAACGCCGTGTTCTACTACTCGGGCAGCATCTTCTCGGACGCTGGTATCTCGGACTCGCGCGTGGGTACGCTGATTATCGACTTCATCAACATTTGGCCCGCTTTCTTCACGGGTGTGTTGGCTAACCGCTTCGGTGCTCGTAACATGATCCTGTGGGGTCTGTCGGGTATGGTGGTCATGTCTATCGGTATGACGGTGGCGTTCATCGTGGACGTGTCTGCTCTGTCGATTGTGTTC
>PLTG_11196.4|m.39969
GTCCCCTGTCAACTGAATGCGCGTTTCTATTTGACGCTGAACTTCAAGATACACTGGCCAAACGTCACATCGAGTCGAACAGATGGCCAAGGACATTCGGTAGAACGCACAAGTTGTGTCCCAAGAGCAGGATCCCGTGCCGCGAAGCAGAAATCAAGTGACTCAGACAGCCTACACTTGAAGCTCGGCGACGGCTTTCTCTCGTCCAGCCAAGAGCCAATGCAGCAACGTTGCAGACCGCGCGACTGGAAGCTCGCCGGCCATCCCGTTCCTCACTTTTCATTTGGACAAGCACAACTCAATCAAGTTAGCAACTAG
>PLTG_11196.4|m.39967
ATGGCGGACAACTACGCCGAAGTTGCTTCCCCCAAGCCCGTCACGGCGTTCGACGAAGCCAACAAGGCCGCCGCACGCCTCATTAAGCCCAAGACCATCCTGTACACCAGTGCGCTGCTGTCGTGGATGCAGCCGTTCCAGAGCGGTTGGTCCACCTCGCAGATGAACCTGTCGCAGTACAACGACACGGACGAGTGCAATGCTCGTCCCGTGGCTGAGGGCACGTGCCTCATGTTCCCCGGTCACTCGAAGCTGGAGTGGACGTTCGCCGTGAACGCATGGATCTTCGGCGCCATGGTCGGTTCGCTGTGCTGCGGCCACTTCAGCGACAAGTACGGCCGCAAGAAGGCTCTCATGGGTAATTGTATCTTCATGATCGTCGGTGGTGTGGTGCAGGCGTCCGTGTCAAACATTTGGCTCTTTGCTCTGGGCCGTCTCATCGCCGGTATCTCGTCCGGTACGGCCACCGCCACCATCGGAGGCTACATCAACGAGCTGTCGCCTCCTCACATGCGCAACACGCTGGGTCTGGGCCTGCAGATCTTCACGACCATCGGTATTTTAGTGCCGGCCATTTGCTTTTTCTTCGCCAACACGAGCTCTGGCTGGCGTTACCTTGCTGCGTTCCCCGTCGTGTTGGCCGTCATCTATCTGCTTCTGGCACCGACGATGTGCATTGAAAGCCCTGCGTGGTTGCTGAACAAGGGCCGCACGGAGGAGGCCAAGCAGGTGATCGCTCGTCTGTACGGCGAGGAGCACGTGCAAACGGCTCTGTCGTGGCTCGAGGTGAACAAGGCTAGCGCTGAAGAGGGTCTGATCGACGCGACGCCCAAGAAGGAGTCGATGTTCAACCCTCGCTACCGCATGCAGCTTCTGGGTGGTATTCTGCTTTCGTGCGCACAGCAGCTTTCGGGTATCAATGCTGTGTTCTACTACTCGGGCAACATCTTCTCGGACGCCGGTATCTCGGACTCGCGCGTGGGTACGCTGATTATCGACTTCATCAACATTTGGCCCGCTTTCTTCACGGGTGTGTTGGCTAACCGCTTCGGTGCTCGTAACATGATCCTGTGGGGTCTGTCGGGTATGGTGGTCATGTCTATCGGTATGACGGTGGCGTTCATCGTGGACGTGTCTGCTCTGTCGATTGTGTTC
>PLTG_11197.2|m.39971
TGGGGTCTGTCGGGTATGGTGGTCATGTCTATCGGTATGACGGTGGCGTTCATCGTGGACGTGTCTGCTCTGTCGATTGTGTTCACGGCGCTGTATGTGATCGTGTTCGGCGTGACGCTGGGCCCTTTGGTGTGGGTGATGACGGCCGACATTTTCCCGGACTCGATCCGCGCCAGCGCATCTTCGCTGTGCATCGGTATCAACTGGCTGTGCAACCTCATCGTGGGTGTGTCGTATCCGTACGTGTCGGACGCTCTGGACGACTACGCTTACGTTCCGTTTGTGGTGTTGCTGGCGATTTTCTACCTGTTGGCACTGAAGCTGGTACCGGAGACTTCGGGCAAGTCGGCCGAGGAGATCCAGGCCGAATACGATTCGCGTCGCGAGAAGTAG
>PLTG_11197.4|m.39973
TGGGGTCTGTCGGGTATGGTGGTCATGTCTATCGGTATGACGGTGGCGTTCATCGTGGACGTGTCTGCTCTGTCGATTGTGTTCACGGCACTATACGTGATCGTGTTCGGCGTGACGCTGGGTCCTTTGGTGTGGGTGATGACGGCCGACATTTTCCCGGACTCGATCCGTGCCAGCGCGTCTTCGCTGTGCATCGGTATCAACTGGCTGTGCAACCTCATCGTGGGTGTGTCATATCCGTACGTGTCGGATGCTCTGAACGACTACGCGTACGTTCCATTCGTGGTGTTGCTGGCGATTTTCTACCTGTTGGCCCTGAAGTTGGTGCCGGAGACTTCGGGCAAGTCTGCAGAAGAGATCCAAGCCGAGTACGATTCTCGTCGTGAGCAG
>PLTG_11229.1|m.40133
ATGCTTCTCATGCTTGTGTTAGCCCTGCTATCAATTTCTTTCATCTTTGTACGGGCTCGCAGTGATGTGGTAGCGCAGTTGTACGATAATACAGCCATCACTGAACCTCCAACTCCCGCGTCACTCAATTCGGCACTCACAGATCTAGTAGGGACAGTTGCCAACTTTTCATCCTTCCCAGCCAATTTGCAGCGTGCCATGCTTTGGAGTGCTGGGTGGGTACAAGCCATCCCCGCTTCTGGAGAAGGTTTGAACACTACAGCTCAGTACGTGCAGGTTTATGTGAAGTGCGGTCGCACTATGACCGATGTCTTCCTGTCGTCCCAAGATTTCGACGATTCATCATCATGTGAGATCAAGAAATGCAAAAGCGACGTCATCGCCTTCACGATGTCGACATGCGAGTCAAGTTATGTTGAAAAGAGGACAGCGTGTGCTGTTAGCTCGGAGTCTTGGAATGTTACGCTGAAGAAGACAAATGGACCAATGTGGTCTGTGGACGGTCAAATTGATGAAAGTTTCGATCCACAATTGCTTCAGTTGAACGATAATAGTGATGGCAATACAACTCTCTACTTGTTGACGCAGAAGAGTTCGTGGACGATGGATGACGACACGTGTCCAAATGGTGCACAATTTATTGTGCCGTGTCGACAAGTGAGCGTAGAAGATGTTGATGAAAACACACAAGAACGTACTTGGTGCGAACCTGAACTTGAACTGAGTGTCAAGAATTGGTTGAACGATGGAACCCTGGCGATCACTAAGAGTAGTGGTGGATTGAATGCATCTAGCATTGTCGGAATTTCCGCTGCGTGCGTCGTTGTCGTAATGGTCGCAATACTTGTGGGAATCATGATTGTCCGTCGACACCACTACAGAGATAACCAAGGCCAAAGTGGTTTATGGGATGACGATAACATCACTGCCAACCGGATTCCTAGAGAAAAAGTTCGGGTTCTCAAGCTTATCAGTCGTGGTGCTTTC
>PLTG_11229.1|m.40134
ATGGCTTGTACCCACCCAGCACTCCAAAGCATGGCACGCTGCAAATTGGCTGGGAAGGATGAAAAGTTGGCAACTGTCCCTACTAGATCTGTGAGTGCCGAATTGAGTGACGCGGGAGTTGGAGGTTCAGTGATGGCTGTATTATCGTACAACTGCGCTACCACATCACTGCGAGCCCGTACAAAGATGAAAGAAATTGATAGCAGGGCTAACACAAGCATGAGAAGCATGTTCGATGGTATTCCGTTTCTATCGTTCAAGGTAGTTGAAAGTATCGGAGTGTGGCTGAACCTATCCAGGCTGTTAAAGTCCCTTTGCTATCCTCCCTTTGCACGGTTTCAAAATGAGATCGGAAGAGCG
>PLTG_11230.2|m.40137
ATGGTTATTCGCTGGGAGTCAGATTATCGCATTGCCCAGACCAATAGCGAGTACAAATCCACCAACAGAGTTGCCGGGAAAGCTATCGGGAGCGCTATCCCTGGTGGAATACCGAGGATTCGATGTCCGTCCAACTGGATCACGGTTCTTGGAGTGACGATTGGAAGTGGATCCAGCTGCACCAGTGGATTTCGTCGAATGTCGTACAACTTGTATTCGGCATTATCAAAGTCGGGATCGAACTTCACACACAGCACGTACTCAACTCCTGGCATCACAGCCCATATCGATATCGCCTTGTGGTCGAGTTGT
>PLTG_11230.2|m.40135
GTGAGAAACTCGGACATTCAAGCACGATTCTTTCGGATGCCCTTTAGTGGAATGTTGGATGGTATGTCACTGCCATCTATACAAATACCAGCAGGCATGTTCAAAATCGGGAGTACAGTGGAAATATCAAATGGAGCAAAGGTATTCCTTGGGACCGTTGTGAGCTCCAATGAAATGGACAAAACGTACACTGTTCGATATGATGACGGCCGAAAGGAGAAAAATATACCGAGTGACCGAGTCCGATTATCACTTCGTCGTTTACGAATTGGTACTGAGGTGGAAATGATCGTCGAAGGTCCGTGCAAAGAAGTATCAAAACTAGATGGCGAAGTCGCCTGGATTCATCGTGATGAAAAGGTCGCAGTTCGCATCAATGGTGGCAATAATGACGTTTTCGCTGAAGTCTGCACACACGCACTCATGGTTGATGGTAAACCGGCGTTTACAGCCCCACTTAGTAGCACATGGTTAGAGCTGATGGGTTACTACCTCAACTTAGTGGCCGAACTGCTGATATACGCTTGGTTTTTCTTCGGGTTAATGGTTGAGATGGATGAAATGTTGTCTTTATACGAAGATACTACACCCGAGTTGCTACAGAATCAAGGGCATATGATTGCAATGTACATAAGCCAGGAAGTTGAGTGGGGGTCTTGCCAACGTCCTGCGCTGCACGATGAATCATCATCGAACTCGACAGCGTATTTGTTGATTCCTTCAGATTTGATGGCAACTGATCGCGCGTGGCTTATGGCCTTGTTAGTGTCGAAGGCGATCCTAACGGCCAGTTCTGCTCTCTTAGTACTGCGGTGCTTGCGTACGAAGTTGTCAGCGTTGCAGGATGACTTTATTGATCTAAAGGAATACCAGCGAGAGCGTGTGATGCGACGGCACCTAGCAGTAGCGATGGGTTGGGCTCTTATTGTCACGTTCATGACGTTGGTAAACTATGCGTCACTATTGAACCGGTTCGACTTTTACTGTCTGCTGAATGACAAGTCGCTGAGCTTTGATGAGCTCGCGCTGAGTATTGATCCCTTTGCTATCCATGCAAAGTTTTCAAACCCTGTTCAGTTGTTGATATCGCTCGCTGCGACGACCACATTCAACCTGTTCCGAGGAGTGACATTCTATCTATTGGTCTTCGCGTTTCCAACAAGCGGCACCAATTTCATTCGACGTGTGGTGTTTTTGCTACCATCAATTGCAGTGACAGCATTGCTCTGTGCTGTAGGAGGTGCAGCACTTCACACATTTTACTATGTGCAAAAGGCCGAGATGCTGAATAGCCAGACGGCCGATATGTCGACCCACACGGATCTATCGGTGTTGCTATTGGTCTTGTCACTGTGGTTCATCCACTGCATATATCACTTCGGGGCTGCTGCAGGGAGATTTTCCGAAACGCGTCTAGAGCGACAACGGACGTCACGTGATGAAATCTCAGAAGATGTGTTAGATCTTGCAGAACGCGGTGAATTCGGGCTTCAGGCACAGCGCGAAGCATTGGTGACGAAAGTGGAGCAACGTCAAGACCAACTTGGTATCTGTAGATTGAGCATCCTGCGCATCTACCGCCACATTATTGCGCATTTGGTAGCTGCTGCGGTGGCAATTTACATCGATGTGACTCTGCGTCGAGTGGTTAATGAGCTGGATGGGAGTTCAGTAGCTCTTCGTGCTTTGACGTTCCATCTCGCGGTGTCGATCACTTGGCTGGTCGGATCGGCGATGTCAGCGATGTTTGCTATTTCACTACGACAGCAGTCACCCGAATTGCTCGCGTACATTCTAGACGTCTAG
>PLTG_11231.1|m.40142
ATGAACCCTGTTCCACCATTTCGTCGTGTACGACCAACATCGTCATCACTATCATCGTCACTTGTAACCAACTCGCGTTTGCTTCTACGAGCTCGTGACTTTCTCTTCCTCATAACACGGTCATCCTCGCTGTCATCTTCAGAGTCATTTTCAGCATCTCCACTTTTCTGTCTCGCCTTACTTGAAGATTTGTTACGCTCACGAATATCACGACGCTCCACATTCTTCACCACCTCATCTTCGTCACCTTCTAGTGCAACATCGTATCTGCCGTTGCTTCGAACTCTACGAATTTGCCCGTCGCACCATTCTCCTTTTTCGTTCTTAAATTCTACTACAGAATCCACTTCTAAATCGGCGATATTGTCGTCGTCGCTTCCACCCCTATCTTGTCGTTTACGAGTCCGTGACTTCCCTTCACTAGAGTGGATGCGGTCTTTCGGTACGTTCTTCTCAACTTTACCAGTTTCTTCGTACTTCACCGTATACTCACCGTTGCGGTGCTGGCGAACTATGGTTGCGTCGAATGAGTCTCCATCTTCACCTCGGACACGAACTGCTTCCCCGTCTTTAAACGATGACTTTCGGTCATTCTCACTACCATCAGCTTCAGAAACCATTGTCTATCACACGTTTCACGTTGTGAGAGCAATTTGCAGCAACAATCATCGCATATCGGGCATTCAACTAGATCAACACCACTATTTCTGGTGTCTTAGCTTTCTTGGTTCTCAACTGCTTGAAAAGACAGCAGAAATAGTCATCACTCACCACAACAGCTTCTCAGTTCTGCATCATCGCGCTTTGGCTGCACATAACTCGAGAAAATGGGGGGATTCACGTCACACGACATGCAAGCTTACCAAACCGATGGAGAAACAACCTCCGACACGGACTATCGGGGATCGTTGCGAATGCTGA
>PLTG_11231.1|m.40140
ATGGTTTCTGAAGCTGATGGTAGTGAGAATGACCGAAAGTCATCGTTTAAAGACGGGGAAGCAGTTCGTGTCCGAGGTGAAGATGGAGACTCATTCGACGCAACCATAGTTCGCCAGCACCGCAACGGTGAGTATACGGTGAAGTACGAAGAAACTGGTAAAGTTGAGAAGAACGTACCGAAAGACCGCATCCACTCTAGTGAAGGGAAGTCACGGACTCGTAAACGACAAGATAGGGGTGGAAGCGACGACGACAATATCGCCGATTTAGAAGTGGATTCTGTAGTAGAATTTAAGAACGAAAAAGGAGAATGGTGCGACGGGCAAATTCGTAGAGTTCGAAGCAACGGCAGATACGATGTTGCACTAGAAGGTGACGAAGATGAGGTGGTGAAGAATGTGGAGCGTCGTGATATTCGTGAGCGTAACAAATCTTCAAGTAAGGCGAGACAGAAAAGTGGAGATGCTGAAAATGACTCTGAAGATGACAGCGAGGATGACCGTGTTATGAGGAAGAGAAAGTCACGAGCTCGTAGAAGCAAACGCGAGTTGGTTACAAGTGACGATGATAGTGATGACGATGTTGGTCGTACACGACGAAATGGTGGAACAGGGTTCATACAACTTCGCGTGAATCAACTGGTCGAGTTTGAAGACAGAAGCGGGCGTATTCGTCGTGGGCGGATTAAAACATTGAATAGAGAACAGCGAGTGTGCGAAGTGGAGCATGAAAGTGATTCAGAAAAGGTGTCAAAACGTATCTCCTTTGATGTTGTTCGCCCTACCCCAACTTTTGGACGCTTATTTCGGACGAATCGCAACATCGTGCCATTTCAGCTCAATGCGCATGTGTACTATCGCACTAAGGACGGCATGGAGCGCAAAGGAATCGTGTTAAAAGTTTCTAAGAGCACTGGAAAAACACTATACGATGTTGAGGATTTGCTGGACGGAACCATGGTGAAACAACTATCAGTGGGAAAATTGCGAGCTGTGCCGTGGCTTGATTACTCCCTCCCGAACTGGAATGGCATGCCAAGCATGCCTGGCTTGCCAGCCTTGCCAAGTTTTTCATTATTTTCTGCCCCAATACTTCGTAGAGGAATGAACGTACGCTTTCGTTGCACTGATAAGGTGACAGGGCGTGTTGTATGGAAAGATGCTGTTATTATGAAGGCAAAAGCAAATGCATGCTGCATTGTGGAGTATTTCGTACCGGACGGCAGCAGTAAGCGTGAGGAAGTGAGGAACTCGGATATTCAA
>PLTG_11231.1|m.40141
ATGGGGGGATTCACGTCACACGACATGCAAGCTTACCAAACCGATGGAGAAACAACCTCCGACACGGACTATCGGGGATCGTTGCGAATGCTGACTGATATGCTTACACGCCAGCATGCTTCCAGGAAACACCGTGGGAAGCTGCTTCTATTGGGACTTGACAGTGCCGGCAAGTCAACGTTGGTAAATCACCTCTCACGCATATCTATTGGCGATGACTTGACCCTTTACACCTCCAAAGGTCTAGAATTGCCTTCCTACTTGTATCCAGATCCGACACGAACACTACAGACTGCAAGTTATCGTTTGGATAACAGTGACAAATACTTGCAGCTCGTGGATCCACCCGGTCGTCGCACCTGTCGAGCAAAATGGTACAGTGCCACCAGCGACTTTTTAACGTTTAGTGGAAGCACCAGCAATGTCAACAACCTCGCTCCAACTGCAGTCACAAACACATTTCAGATGGCGCTCCCCATCGTCGCCGTTCTATTCGTCGTCGATGCCGCAGATTCCACTCGCTTTCCCATTGTCGCCACCGAATTGGTTCGCTTGCTCAAATACAAATCTAGTCACAAGACGTTCACCAACACGCATCTCTTCCTCATCTTGAACAAAACCGATCATTTTTTGCCTCCACTACCCGTGGAAATGCCCGAAGAGCCTCAATCCAAAGAGTATCAACAACTCGTCAACAACCACAAAGAACAACAACGTACTGCCATGCGTGAAGCTCGTCGAGAACTCCGAAAATGTGTCGACTATCAATTAAAAAGGGATCAACGGCGTCATCCTGTCACCTTGAAAACGTCAACTGCATCGTCCTCGTCTTCTTCCAAATCAAAATCTTACTTTTTCGCAGCTCCAGTGGCTATGGCATCTGAATTGGGACGTTCCAATAATCAAGGAAGACGTAATAGTCATTCTTCAGAAACAACTACAACCTTGAATTCCGTGTCTTCTCTCTTCACGAACGTCTTCGAGTGTTGTGCTCAAGATCGAGATAGCGTCCGAACACTTCACAGTTGGCTTAAAGAAGAGCTCAAGAAGGTTCCCTCCTAA
>PLTG_11231.2|m.40144
ATGAACCCTGTTCCACCATTTCGTCGTGTACGACCAACATCGTCATCACTATCATCGTCACTTGTAACCAACTCGCGTTTGCTTCTACGCGCTCGTGACTTTCTCTTCCTCATGACACGATCATCCTCGCTGTCATCATCAGAGTCATTGTCAGCATCTCCACTTTTCTGTTTCGCCTTACTAGAAGATTTGTTACGCTCACGAATATCACGACGCTCCACATTCTTCACCACCTCATCTTCGTCACCTTCTAGTGCAACATCGTATCTGCCGTTGCTGCGAACTCTGCGAATTTGCCCGTCGCACCATTCTCCCTTTTCGTTCTTGAATTCTACTACAGAATCCACTTCTAAATCGGCGATATTGTCGTCGTCGCTTTCACCCCTACCTTGTCGTTTACGAGTCCGTGACTTCCCTTCACTAGACTGGATGCGGTCTTTTGGCACGTTCTTCTCAACTTTACCGGTTTCTTCGTACTTCACCGTATACTCACCGTTGCGGTGCTGGCGAACTATGGTTGCGTCGAATGAGTCTCCATCTTCACCTCGGACACGAACTGCTTCCCCGTCTTTAAACGATGACTTTCGGTCATTCTCACTACCATCAGCTTCAGAAACCATTGTCTATCACACGTTTCACGTTGTGAGAGCAATTTGCAGCAACAATCATCGCATATCGGGCATTCAACTAGATCAACACCACTATTTCTGGTGTCTTAGCTTTCTTGGTTCTCAACTGCTTGAAAAGACAGCAGAAATAGTCATCACTCACCACAACAGCTTCTCAGTTCTGCATCATCGCGCTTTGGCTGCACATAACTCGAGAAAATGGGGGGATTCACGTCACACGACATGCAAGCTTACCAAACCGATGGAGAAACAACCTCCGACACGGACTATCGGGGATCGTTGCGAATGCTGA
>PLTG_11231.2|m.40143
ATGGTTTCTGAAGCTGATGGTAGTGAGAATGACCGAAAGTCATCGTTTAAAGACGGGGAAGCAGTTCGTGTCCGAGGTGAAGATGGAGACTCATTCGACGCAACCATAGTTCGCCAGCACCGCAACGGTGAGTATACGGTGAAGTACGAAGAAACCGGTAAAGTTGAGAAGAACGTGCCAAAAGACCGCATCCAGTCTAGTGAAGGGAAGTCACGGACTCGTAAACGACAAGGTAGGGGTGAAAGCGACGACGACAATATCGCCGATTTAGAAGTGGATTCTGTAGTAGAATTCAAGAACGAAAAGGGAGAATGGTGCGACGGGCAAATTCGCAGAGTTCGCAGCAACGGCAGATACGATGTTGCACTAGAAGGTGACGAAGATGAGGTGGTGAAGAATGTGGAGCGTCGTGATATTCGTGAGCGTAACAAATCTTCTAGTAAGGCGAAACAGAAAAGTGGAGATGCTGACAATGACTCTGATGATGACAGCGAGGATGATCGTGTCATGAGGAAGAGAAAGTCACGAGCGCGTAGAAGCAAACGCGAGTTGGTTACAAGTGACGATGATAGTGATGACGATGTTGGTCGTACACGACGAAATGGTGGAACAGGGTTCATACAACTTCGCGTGAATCAACTGGTCGAGTTTGAAGACAGAAGCGGGCGTATTCGTCGTGGGCGGATTAAAACATTGAATAGAGAACAGCGAGTGTGCGAAGTGGAGCATGAAAGTGATTCAGAAAAGGTGTCAAAACGTATCTCCATTGATGTTGTTCGACCTACCCCAACTTTTGGACGCTTATTTCGGACGAATCGCAACATCGTGCCATTTCAGCTCAATGCGCATGTGTACTATCGCACTAAGGACGGCATGGAGCGCAAAGGAATCGTGTTAAAAGTTTCTAAGAGCACTGGAAAAACACTATACGATGTTGAGGATTTGCTGGACGGAACCATGGTGAAACAACTATCAGTGGGAAAATTGCGAGCTGTGCCGTGGCTTGATTACTCCCTCCCGAACTGGAATGGCATGCCAAGCATGCCTGGCTTGCCAGCCTTGCCAAGTTTTTCATTATTTTCTGCCCCAATACTTCGTAGAGGAATGAACGTACGCTTTCGTTGCACTGATAAGGTAACAGGGCGTGTTGTGTGGAAAGATGCTGTTATTATGAAGGCAAAAGCAAATGCATGCTGCATTGTGGAGTATTTCGGACCGGACGGCAGCAGTAAGCGTGAGGAAGTGAGAAACTCGGACATTCAA
>PLTG_11231.2|m.40145
ATGGCGCTCCCCATCGTCGCCGTTCTATTCGTCGTCGATGCCGCAGATTCCACTCGCTTTCCCATTGTCGCCACCGAATTGGTTCGCTTACTCAAGTACAAGTCTAGTCACAAGACGTTCACCAACACGCATCTCTTCCTCATCTTGAACAAAACCGATCATTTTTTGCCTCCACTACCCGTGGAAATGCCCGAAGAGCCTCAATCCAAAGAGTATCAACAACTCGTCAACAACCACAAAGAACAACAACGTACTGCCATGCGTGAAGCTCGTCGAGAACTCCGAAAATGTGTCGACTATCAATTAAAAAGGGATCAACGGCGTCATCCTGTCACCTTGAAAACGTCAACTGCATCGTCCTCGTCTTCTTCCAAATCAAAATCTTACTTTTTCGCAGCTCCAGTGGCTATGGCATCTGAATTGGGACGTTCCAATAATCAAGGAAGACGTAATAGTCATTCTTCAGAAACAACTACAACCTTGAATTCCGTGTCTTCTCTCTTCACGAACGTCTTCGAGTGTTGTGCTCAAGATCGAGATAGCGTCCGAACACTTCACAGTTGGCTTAAAGAAGAGCTCAAGAAGGTTCCCTCCTAA
>PLTG_11231.3|m.40148
ATGGTTTCTGAAGCTGATGGTAGTGAGAATGACCGAAAGTCATCGTTTAAAGACGGGGAAGCAGTTCGTGTCCGAGGTGAAGATGGAGACTCATTCGACGCAACCATAGTTCGCCAGCACCGCAACGGTGAGTATACGGTGAAGTACGAAGAAACCGGTAAAGTTGAGAAGAACGTGCCAAAAGACCGCATCCAGTCTAGTGAAGGGAAGTCACGGACTCGTAAACGACAAGGTAGGGGTGAAAGCGACGACGACAATATCGCCGATTTAGAAGTGGATTCTGTAGTAGAATTCAAGAACGAAAAGGGAGAATGGTGCGACGGGCAAATTCGCAGAGTTCGCAGCAACGGCAGATACGATGTTGCACTAGAAGGTGACGAAGATGAGGTGGTGAAGAATGTGGAGCGTCGTGATATTCGTGAGCGTAACAAATCTTCTAGTAAGGCGAAACAGAAAAGTGGAGATGCTGACAATGACTCTGATGATGACAGCGAGGATGATCGTGTCATGAGGAAGAGAAAGTCACGAGCGCGTAGAAGCAAACGCGAGTTGGTTACAAGTGACGATGATAGTGATGACGATGTTGGTCGTACACGACGAAATGGTGGAACAGGGTTCATACAACTT
>PLTG_11231.3|m.40146
ATGGGGGGATTCACGTCACACGACATGCAAGCTTACCAAACCGATGGAGAAACAACCTCCGACACGGACTATCGGGGATCGTTGCGAATGCTGACTGATATGCTTACACGCCAGCATGCTTCCAGGAAACACCGTGGGAAGCTGCTTCTATTGGGACTTGACAGTGCCGGCAAGTCAACGTTGGTAAATCACCTCTCACGCATATCTATTGGCGATGACTTGACCCTTTACACCTCCAAAGGTCTAGAATTGCCTTCCTACTTGTATCCAGATCCGACACGAACACTACAGACTGCAAGTTATCGTTTGGATAACAGTGACAAATACTTGCAGCTCGTGGATCCACCCGGTCGTCGCACCTGTCGAGCAAAATGGTACAGTGCCACCAGCGACTTTTTAACGTTTAGTGGAAGCACCAGCAATGTCAACAACCTCGCTCCAACTGCAGTCACAAACACATTTCAGATGGCGCTCCCCATCGTCGCCGTTCTATTCGTCGTCGATGCCGCAGATTCCACTCGCTTTCCCATTGTCGCCACCGAATTGGTTCGCTTGCTCAAATACAAATCTAGTCACAAGACGTTCACCAACACGCATCTCTTCCTCATCTTGAACAAAACCGATCATTTTTTGCCTCCACTACCCGTGGAAATGCCCGAAGAGCCTCAATCCAAAGAGTATCAACAACTCGTCAACAACCACAAAGAACAACAACGTACTGCCATGCGTGAAGCTCGTCGAGAACTCCGAAAATGTGTCGACTATCAATTAAAAAGGGATCAACGGCGTCATCCTGTCACCTTGAAAACGTCAACTGCATCGTCCTCGTCTTCTTCCAAATCAAAATCTTACTTTTTCGCAGCTCCAGTGGCTATGGCATCTGAATTGGGACGTTCCAATAATCAAGGAAGACGTAATAGTCATTCTTCAGAAACAACTACAACCTTGAATTCCGTGTCTTCTCTCTTCACGAACGTCTTCGAGTGTTGTGCTCAAGATCGAGATAGCGTCCGAACACTTCACAGTTGGCTTAAAGAAGAGCTCAAGAAGGTTCCCTCCTAA
>PLTG_11231.3|m.40147
CGAAGTTGTATGAACCCTGTTCCACCATTTCGTCGTGTACGACCAACATCGTCATCACTATCATCGTCACTTGTAACCAACTCGCGTTTGCTTCTACGCGCTCGTGACTTTCTCTTCCTCATGACACGATCATCCTCGCTGTCATCATCAGAGTCATTGTCAGCATCTCCACTTTTCTGTTTCGCCTTACTAGAAGATTTGTTACGCTCACGAATATCACGACGCTCCACATTCTTCACCACCTCATCTTCGTCACCTTCTAGTGCAACATCGTATCTGCCGTTGCTGCGAACTCTGCGAATTTGCCCGTCGCACCATTCTCCCTTTTCGTTCTTGAATTCTACTACAGAATCCACTTCTAAATCGGCGATATTGTCGTCGTCGCTTTCACCCCTACCTTGTCGTTTACGAGTCCGTGACTTCCCTTCACTAGACTGGATGCGGTCTTTTGGCACGTTCTTCTCAACTTTACCGGTTTCTTCGTACTTCACCGTATACTCACCGTTGCGGTGCTGGCGAACTATGGTTGCGTCGAATGAGTCTCCATCTTCACCTCGGACACGAACTGCTTCCCCGTCTTTAAACGATGACTTTCGGTCATTCTCACTACCATCAGCTTCAGAAACCATTGTCTATCACACGTTTCACGTTGTGAGAGCAATTTGCAGCAACAATCATCGCATATCGGGCATTCAACTAGATCAACACCACTATTTCTGGTGTCTTAGCTTTCTTGGTTCTCAACTGCTTGAAAAGACAGCAGAAATAGTCATCACTCACCACAACAGCTTCTCAGTTCTGCATCATCGCGCTTTGGCTGCACATAACTCGAGAAAATGGGGGGATTCACGTCACACGACATGCAAGCTTACCAAACCGATGGAGAAACAACCTCCGACACGGACTATCGGGGATCGTTGCGAATGCTGA
>PLTG_11232.1|m.40149
ATGACTCTTCTTCCTCCTCACGTACATTCCAGTATCGATCGCATTAACGCTGCTCTCGAAGTAGCAGTGGCACAGCCTCTACCGGTGACTGGCACGTTGCGTGTGTGCCGGGCAACGGAAGATGAATGGAACGCGTTTGTTGACAGTGACGGGCACATCGTTCGACCCAATTTTCTTGAATGGTTTGTTGACACTGAAGAGATCCACATCATCGAGTTTGCCGACGTTCCACACGGACGTTATGTTTATGAGTTTAGCGCAGATACATTTTCCGAGCAAAGTGTCCATCGATGGATCAGAGGGTACCTGGCCGCTAGGAATTCTCAGGGGCGAAGATGGTGCCCAGACCTCAGTTATGGACCACGCCAAACAACACCGAGATCCGTCCTTCCTCCAAGCGTTCCAACATTTGACGACTTTCGGACGATCAAAATTGAGATTGGCGTCTCACAGTCGTGGGGCATGGCACAAGGACAACTCGACCACAAGGCGATA
>PLTG_11232.1|m.40150
ATGAATGGAACGCGTTTGTTGACAGTGACGGGCACATCGTTCGACCCAATTTTCTTGAATGGTTTGTTGACACTGAAGAGATCCACATCATCGAGTTTGCCGACGTTCCACACGGACGTTATGTTTATGAGTTTAGCGCAGATACATTTTCCGAGCAAAGTGTCCATCGATGGATCAGAGGGTACCTGGCCGCTAGGAATTCTCAGGGGCGAAGATGGTGCCCAGACCTCAGTTATGGACCACGCCAAACAACACCGAGATCCGTCCTTCCTCCAAGCGTTCCAACATTTGACGACTTTCGGACGATCAAAATTGAGATTGGCGTCTCACAGTCGTGGGGCATGGCACAAGGACAACTCGACCACAAGGCGATAT
>PLTG_11232.2|m.40151
ATGACTCCTCTTCCTCCTCACCTTCGCTCCAGTATCGATCGAATCAACGCTGCCCTCGAAGTAGCTGTGGCACAGCCTATCTCGGCAACTGGCACGTTGCGTGTGTGCCAGGCAACGGAAGACGAATGGAACGCGTTTGTTGAAACCGATGGACACATCGTTCCACCTAATTTTCTTGAATGGTTTGCTGACACTGAAGAGATCCACATCATCGAGTTCCCCGACACTCCACACGAGAATTATGTTGGGGGGCTAAACGATCAATTTCGTGAGCGGCATGTCAAGAAATGGCTCAAAGGCCACATGGCCGCCTATAAGCGACGATGGTGTCCAGACCTCAGTTATGGCCCCCACGAAAGGACACAGGGATCCGTGCTTCCTCTAGGCGTTCCAACATTTGCCGACTTTCGGACGATCAAAATTGAGATTGGAGTCTCGCAGCCGTGGGGCATGGCACAAGGACAACTCGACCACAAGGCGATA
>PLTG_11232.3|m.40153
ATGAATGGAACGCGTTTGTTGACAGTGACGGGCACATCGTTCGACCCAATTTTCTTGAATGGTTTGTTGACACTGAAGAGATCCACATCATCGAGTTTGCCGACGTTCCACACGGACGTTATGTTTATGAGTTTAGCGCAGATACATTTTCCGAGCAAAGTGTCCATCGATGGATCAGAGGGTACCTGGCCGCTAGGAATTCTCAGGGGCGAAGATGGTGCCCAGACCTCAGTTATGGACCACGCCAAACAACACCGAGATCCGTCCTTCCTCCAAGCGTTCCAACATTTGACGACTTTCGGACGATCAAAATTGAGATTGGCGTCTCACAGTCGTGGGGCATGGCACAAGGACAACTCGACCACAAGGCGATAT
>PLTG_11232.3|m.40152
ATGACTCTTCTTCCTCCTCACGTACATTCCAGTATCGATCGCATTAACGCTGCTCTCGAAGTAGCAGTGGCACAGCCTCTACCGGTGACTGGCACGTTGCGTGTGTGCCGGGCAACGGAAGATGAATGGAACGCGTTTGTTGACAGTGACGGGCACATCGTTCGACCCAATTTTCTTGAATGGTTTGTTGACACTGAAGAGATCCACATCATCGAGTTTGCCGACGTTCCACACGGACGTTATGTTTATGAGTTTAGCGCAGATACATTTTCCGAGCAAAGTGTCCATCGATGGATCAGAGGGTACCTGGCCGCTAGGAATTCTCAGGGGCGAAGATGGTGCCCAGACCTCAGTTATGGACCACGCCAAACAACACCGAGATCCGTCCTTCCTCCAAGCGTTCCAACATTTGACGACTTTCGGACGATCAAAATTGAGATTGGCGTCTCACAGTCGTGGGGCATGGCACAAGGACAACTCGACCACAAGGCGATA
>PLTG_11212.1|m.40065
GTGGAGCGTAGGTGTGTTCAGATTATTCTCGAAGCAGACAACTTTGTGGACTTGAACACACCTACGCTCCACACCAAAGAAACTCTAGCGCATTTAGCCGTGAAGCACGGACATCGAGGGTTGTTTAGAATCCTGGTTTGGTATGGTGCTGACCTTCGCATTAACGATGGGCAAGGACGAAGGGTGTATGCTGTTACATCTGATCGAGGCTGGTCTCGCGATATCGTTGCATACATGGCGAAAGTTTATAGGGACATCTCTAATGATGTTGGGAAGAGCGACGAAAAATCCGCAAACACACAGAGAAGCACTAGTCCCTGTAATGCGAATAGTTTCAAGAAAAGGTCAAATAAAATGAAGACCAACCCTGGCAAGTCAAGCGTTGTGGAGAAAAGATTATTATCTGCTTCAACTGGAGCATATACTGCCTCAGAAGTGAAGTCCCATTTGCCACAATGTGTGCACACATCGTCACTTCCGAGTCGCCGTTGCTATTGA
>PLTG_11212.2|m.40066
GTGGAGCGTAGGTGTGTTCAGATTATTCTCGAAGCAGACAACTTTGTGGACTTGAACACACCTACGCTCCACACCAAAGAAACTCTAGCGCATTTAGCCGTGAAGCACGGACATCGAGGGTTGTTTAGAATCCTGGTTTGGTATGGTGCTGACCTTCGCATTAACGATGGGCAAGGACGAAGGGTGTATGCTGTTACATCTGATCGAGGCTGGTCTCGCGATATCGTTGCATACATGGTGAAAGTTTATAGGAACATCTCTAATGATGTTGGGAAAAGCGACGAAAAATTCGCAAACACACAGAGAAGCACTAGTCCCTGTAATGCGAATAGTTTCAAGAAAAGGTCAAATAAAATGAAGACCAACCCTGGCAAGTCAAGCGCTGTGGAGAAAAGGTTATTGTCTGCTTCAACTGGAGTATATACTGCCTCAGAAGGGAAGTCCCATTTGCCACAATGTGTGCACACATCGTCACTTCCGAGTCGCCGTTGCTATTGA
>PLTG_11212.3|m.40067
GTCACATGTCGAATGAATTTGCCGAATGTATTGGCTGTACACAGCGCAGCAATCGCTGGGTATGCCAACATTGTTCAGATTATTCTCGAAGCAGACAACTTTGTGGACTTGAACACACCTACGCTCCACACCAAAGAAACTCTAGCGCATTTAGCCGTGAAGCACGGACATCGAGGGTTGTTTAGAATCCTGGTTTGGTATGGTGCTGACCTTCGCATTAACGATGGGCAAGGACGAAGGGTGTATGCTGTTACATCTGATCGAGGCTGGTCTCGCGATATCGTTGCATACATGGCGAAAGTTTATAGGGACATCTCTAATGATGTTGGGAAGAGCGACGAAAAATCCGCAAACACACAGAGAAGCACTAGTCCCTGTAATGCGAATAGTTTCAAGAAAAGGTCAAATAAAATGAAGACCAACCCTGGCAAGTCAAGCGTTGTGGAGAAAAGATTATTATCTGCTTCAACTGGAGCATATACTGCCTCAGAAGTGAAGTCCCATTTGCCACAATGTGTGCACACATCGTCACTTCCGAGTCGCCGTTGCTATTGA
>PLTG_11213.1|m.40068
ATGTCGTTCCCAGTGAATAAGTACGCTCGATACAAGCGTGCAACGACCTTTTTCCTGAATTGGTTGTTACGTGTGCATGGAGGATGTCACAACGGCCAACGCATGCATCTCGAGACGTTCAATCAGGTGGTTAAGACGGTCGCGGCCGAACCTTCAAACCTGCCGCCCAATTTACTGCATAAATTGCCGAAAGCTCTTGCTGCCTGTCGATACGCGATCACATTGCGTGAAAGTGTGTCAGCCTTTTTCTCTGATGACCATGAGGCGCAACAGGGTCACCGACATTTTCTTACACTTCTGCAGAACTGGTACAATACACTCCAAGATGTTCAAGTGCAGCAACAAAAAGTTTGTGCTAAATCAGAGAATTTCACGGACGAGAATTATTATGACGTGCTACAGACAGATGAAGACTATTTCGATGATGAAGAGATCTACGTGGCGGAGAACGAAGCTCTAAAAAGCTTCAAAGTGAAGAAGAAACATTTGCTTGAGATGGCAGTTGCAGATGAGATGAGGATGGAGGTGGTGTGCTTCTTTCTGGAGTTAGATGAGTTGATGGAGAGTGTATTCAAAGTTTACGTTGACGTGAAGAAGGAGAAGCGTACGCTGGTGGAGGCAACAGTGGTGGTGAAGGTCGCTATGGACACTGCGAGTGCGCTAACGGCACAGCTGCAGCTGAAATATCCATCGCTCCGAACTGGGGAAGACATGTACAATGTCATCCGGAATATTGACCCTGACAACTTTAGGCATCAAATGGCTTCAATTCGCACGAAATATTTGACGGATCTTCAAGACGCTCTGCGGAATGGCAACGGAGAGGTCCCATATGTACGCGGCATGTTTGTGATGGATTTTATGGAAGTGGGAACTACTCTAGACAGCTTCCTCACTGCTATTCCCATCGACCCTACAAAAAGTATCAATTTTCCACATGGATGTTTCGGCGAAGTTTATGGTGAAGACCGGACGCCGCAGTATGTCCTGCTCCCAGATCTCAGCAATAAAAATGTGTTCCTATTACAACAGTTACCGCTTTTGCATAAAGCTATCTTGGAGAAGAAGGTCGCGACTGGGTGTGGATACGATTTGTCAGCACCCATGGGCACGTTCATGGTGTTAATGGAGAATTATTTTACCACGCGGGAAGTAACAGTACCTGTGATATTTGCATGCATCTGCTGGATGAAGTCAGTGGCTGCACTGCAAGGCGATGCAGTCCTCGGTCGGAATATGAGTATTGTGTTCCAGCACTCAACTGATCTGATGCGAAATATCCATGACACACTTGTAAAGGGAACGGTTCAAATGGTACACAAGAAATCTAATGATCTCCTTCAACTATGTGCTGCCGAAATCGAACGATCAACCCAACAACGCTATTTATCTCGTGCAAACCCATTACTCGCAGGCCTTACGATGCTGGATCACCATTTCAAATACTTGCATATGGCAAGCGAAATTCTGTTGGTGACATCTCGGTTTCGTTCATTTGGACATATCTATAACGCTCTTGTGAAAGAAGGTTATCTGGAGTGCATCCCGGTTATCGAAAATGTATTGGAAACCTATCACGAGGCAATCTTTACCCCTTCAAGAAATGCAGCCATCCATGGTTCATATTATCGGACCCTGTTGCTCAGTGTGGATCTGAGAACATCCTCTGTCGATGCGCTGTGTCGCGGCGAGACCTTGCCAGCTGGAAACGAGAAGTTTAAAAAGCGCAAAGCGTTTCATTTGAGCGATGTGTCCAAAACATACCGACTCATGATTCAGGACGATAAATCCTTGTTGGAAGGCACATCATGGACAGCGATTCTTAAAGGGGTCGCAGATATGTGTTCAGCGGAGTTGTTTGAAACGCGTGTGCTGTCAAGGGATTTACTGAAGCTGAATGATGACCTAGTGGAGGTATTCTCAGAACTGTGCGCTGAATTGATGAAACAAGGTCATTACGATCATCTTATTGGAAAGAACCGCCTGCAGCGAGAAAAGGAAGATGGAGTAGTAATGATGTTGCTGCAAGTGCTTGACAAACTGGAAGCAACCAAGTCACTACACACAAGTGCAACGAATGATGAAGTTCCTGGTTCGTATGGTATTGATATTGATATAGCGACGAAAATGTGCAAGACGGCAGCTGCTGTAATCAGGCACAAGTTTATTACCCGCACTCTGGTATCTGACGAGAAGTATTTCACGTTTCCTTCCCATCCGGATTTTGTCAATCGAGTTTATGGATCGATATCGTCTAATGTAATGACTAACAACGGAAACCGCGAGCAAGTGTTTTCCAAGCTCATGAAGATGCTGAAAAACAGCAATGGTTCACTTCCAGGAAGTGATTTGAGTTACCTCAAACGAAGTATAAAGAATGATCCGCAGTTGTTAGGTATGATGACCTCACCCAGTGCCATGTCTTCGAGCTCATTTCCTTCGTTTGGAAATGGTGATCTCTGTACGTTACTACATCAAGCAGCAGCTGGCCCTGCACATGACGCTGAACTGGTGGAATGGTTAATTCAGATGGGGGCACTTGTCAGACAACCATCACAACCATTACTGCATTGTCGAGAGGGGTCGACAAATGTAGATGTCACATGTCGAATGAATTTG
>PLTG_11213.2|m.40070
ATGAAACAAGGTCCCTATGATCATCTTATTGGAAAGAACCGCCTGCAGCGAGAAAAGGAAGATGGAGTAGTAATGATGTTGCTGCAAGTGCTTGACGAACTGGAAGAAACCAGGTCACTACACACAAGTGTAACGAATGATAAAGTTCCTGTTTCGTATGGTATTGATAATGATGTAGCGACGAAAATGTGCAAGACGGCAGCTGCTGTAATCAGGCACAAGTTTATTACCCGCACTCTGGTATCTGACGAGAAGTATTTCACGTTTCCTTCCCACCCGGATTTTGCCAATCAAGTTTATGGATCGATATCGTCTAATGTAATGACTAACAACGGAAACCGCGAGCAAGTGTTTTCCAAGCTCATGAAGATGCTGAAAGACAGCAATGGTTCACTTCCAAAAAGTGATTTGAGTTACCTCAAACGAAGTATAAAGAATGATCCGCAGTTGTTAGGTATGATGACCTCACCCAGTGCCATGTCTTCGAGCTCATTTCCTTCGTTTGGAAATGGTGATCTCTGTACGTTACTACATCAAGCAGCAGCTGGCCCTGCACATGACGCTGAACTGGTGGAATGGTTAATTCAGATGGGGGCACTTGTCAGACAACCATCACAACCATTACTGCATTGTCGAGAGGGGTCGACAAATGTAGATGTCACATGTCGAATGAATTTG
>PLTG_11213.3|m.40071
CTGCCTGTCGATACGCGATCACATTGCGTGAAAGTGTGTCAGCCTTCAAACCTGCCGCCCAATTTACTGCATAAATTGCCGAAAGCTCTTGCTGCCTGTCGATACGCGATCACATTGCGTGAAAGTGTGTCAGCCTTTTTCTCTGATGACCATGAGGCGCAACAGGGTCACCGACATTTTCTTACACTTCTGCAGAACTGGTACAATACACTCCAAGATGTTCAAGTGCAGCAACAAAAAGTTTGTGCTAAATCAGAGAATTTCACGGACGAGAATTATTATGACGTGCTACAGACAGATGAAGACTATTTCGATGATGAAGAGATCTACGTGGCGGAGAACGAAGCTCTAAAAAGCTTCAAAGTGAAGAAGAAACATTTGCTTGAGATGACAGTTGCAAATGAGATGAGGATGGAGGCGGTGTGCTTCTTTCTGGAGTTAGATGAGTTGATGGAGAGTGTATTCAAAGTTTACGTTGACGTGAAGAAGGAGAAGCGTACGCTGGTGGAGGCAACAGTGGTGGTGAAGGTCGCTATGGACACTGCGAGTGCGCTAACGGCACAGCTGCAGCTGAAATATCCATCGCTCCGAACTGGGGAAGACATGTACAATGTCATCCGGAATATTGACCCTGACAACTTTAGGCATCAAATGGCTTCAATTCGCACGAAATATTTGACGGATCTTCAAGACGCTCTGCGGAATGGCAACGGAGAGGTCCCATATGTACGCGGCATGTTTGTGATGGATTTTATGGAAGTGGGAACTACTCTAGACAGCTTCCTCACTGCTATTCCCATCGACCCTACGAAAAGTATCAATTTTCCACATGGATGTTTCGGCGAAGTTTATGGTGAGGACCGGACGCCGCAGTATGTCCATGTGGAAAAT
>PLTG_11213.4|m.40072
TACGTGGCGGAGAACGAAGCTCTAAAAAGCTTCAAAGTGAAGAAGAAACATTTGCTTGAGATGGCAGTTGCAGATGAGATGAGGATGGAGGTGGTGTGCTTCTTTCTGGAGTTAGATGAGTTGATGGAGAGTGTATTCAAAGTTTACGTTGACGTGAAGAAGGAGAAGCGTACGCTGGTGGAGGCAACAGTGGTGGTGAAGGTCGCTATGGACACTGCGAGTGCGCTAACGGCACAGCTGCAGCTGAAATATCCATCGCTCCGAACTGGGGAAGACATGTACAATGTCATCCGGAATATTGACCCTGACAACTTTAGGCAGATCGGAAGAGCGTCGTGT
>PLTG_11259.1|m.40321
TGCGTGGACGTAAACGAATTCCGTCTCGCTGGTCTTTGTGGTCTGCACATCATCGTGCACCCAGACCACCTTGAGGAGTTGATTCTACACTACGAGAAGCGTGGTCACTCAACGGAACTGCTGAAGCTGATGGAACAGGGTCTTGGTTTGGAAGGTGCCCACGCTGGTATCTTTACGGAGTTGGCCATCCTGTACTCGAAGTACTTGCCGTCGAAGTTGATGGAGCACATCAAGATCTTCCACTCCCGAATGAATGTGTCGAAGATTCTACGTGCCTGTGAAAAGGGTCTCCACTGGGACCACGCCGTGTACCTGTACAAGGAAGACGGCCAGTTCGACAATGCTGTTCGCACGATGGTTGACCACCCGATTGCATTTTCCCACGACCTGTTCCTGGACTGCATCCAGAAGGTCCGCAACCAGGAGATTCACTACAAGGCGATCAACTTCTATCTGGAGCAGCACCCGCTTGAGCTGACGCGTCTTCTACAAGTACTGACGCCTAACCTGGACCACGCCCGTGTTGTCCACCAGCTACGCAAGTCCAAGAATCTGCCACTCGTGGTGGAATACTTGAAGGACGTGCAAAAGGAGAACCTGTCGGCTGTCAATGAGGCGCTGAACGAGATCCTTGTCGATGACGAGGACTACCAGGCGCTCCGTGACTCTGTTGATGCGTACGAGAACTTTGACCAGATCTCGTTGGCGCAGAAGCTGGAGAAGCACGAGCTGCTGGAGTTCCGTCGTATCGCGGCATACCTGTACCGTAAGAACAAGCGTTACCCACAGTCTGTGAAGCTGTCCAAGGCCGACAAGATGTACAAGGACTGCATCGATTGCGCAAGCGATTCGGATGACCCCGAGCTCGCGGAGGACATCCTGCGTTTCTTCGTTTCTGTGCACGATAAGGAGTGCTTCTGCGCTACCCTGTTCACGTGCTACAAGTTGATTAAGCCTGACGTTGCTCTGGAGCTTGCCTGGCGTCATGGTTACGTTGACTTCGTCATGCCTTACATGATTCAGTTCGTCAAAAACCTAAGCGACAAGGTGAAGGTGCTGGATGAGCGCACACAGACGCAGCAGGAACCGGAGACAGATGCACAGACGCTTGACCCGACTTATGGTATGGGTGGCATGCAGCCTATGCTGGCAATCGCTCCCACCGCGTACAACGACCCCTCGGCACAGTACGGTATGGGCATGGCTCCCGGTATGAACATGGGAATGGGAATGCAGCCGAACATGGGCATGGGCGGTATGCAGCAGAACCCGTACGCTAGCAGCCAAAGCAGCATGGGCAGCAACCCGTACGGCAACAGTGGTTACCAGTATTAA
>PLTG_11260.1|m.40324
ATGGCGCAAGATCTCCCCATTACCTTTGGGGAAGTGCTCAATTTGAGCACATTGGGTGTAAACCTAGACTATGTCAAGTTTGGCACGACGACGATGGAGTCGGACAAGTTTGTGTGCGTATGCGAGCAAGTGAACGGCCAAGCCAGCGTGGTGATTGTGGACATGGCAGCTGGCAATACGGTGCAGCGTCGCCCTATCAACGCTGAGGCTGCCATCATGAACCCCGTGAGCAAGGTCATCGCTCTGCGCGCAGAGAACCAGCTGCAGATCTTCAACATGGAGCTACGTGCGAAGATGAAGAGCCACTTGATGAACGAGGCGGTGGTGTTCTGGCGTTGGATCTCCGTCAATACTATTGCACTGGTCACGGCCTCCGCTGTGTTCCACTGGAGTATTGAGGGTGACTCACCTCCAACCAAGATCTTTGATCGCCACGCAAACTTGAGCTCTGGTACTCAGATTATTAGCTATGAGGCTTCGGCTGATAACCAGTGGATGCTGCTTGTTGGGATTTCTCAAGGTGAAGGTGGTCGCATTGCTGGCAACATGCAGCTCTATTCTATGGAAAAGAAGGTGAGCCAGGTACTGCAAGGTCACGCTGGTGCTTTTGCCCAGATGAAACCCCCTGGAAGAACAGATGACGCGCAGGTGTTAGTGTTTGCGGGTACGAAGGGTGCTGGAGAACCCATGCAGCTCTTTATTATGGAAGTGGGACGTGACCGCGATGCACCCGGTGGTGTTTTCCGTCTCCCCCCACAGCCTATTCCTTTCGCTGCTGATGCACAGGCTGATTTCCCTGTGTCGATGCTGGTGAGCCCAAGCGACGATATTGTCTACATGATTACCAAGATGGGATACCTTTTCTTGTTCGATGCGCACTCGGGCAAGCCTGTGTACCGTGCTCGTGTGTCCCAGGACACGACGTTCGTGACGTGTCTGGAATCCAAATCTAAGGGCATGCTGGGTATTACACGTCGTGGTCAGCTGCTGCAATTCGCAATCAACAAGACAAAGCTGGTGCCGTACGTGGTGAACACTCTGCGTGATTCGCAGCTTGCTTTGGCTTTGGCTACGCGTCTTGACCTGCCGGGTGCTGAGGAGCTGTATTTCACGGAATTCAACCGTCTCGTTGGTGTGAATGATATTCAGGGTGCGGCTCGTCTTGCTGCCGCTTCTCCACAGGGTGCTCTCCGTACACCCCAGACGATTCAGCGTTTCCAGAATATGCCTGCTCAACCTGGTCAACCTCAGCCAATTCTACAGTACTTCAGTGTCCTTCTTGAGAAGGGCACGTTGAACAGGATGGAATCCATTGAGTTGGCTCGCCCCGTGTTGTTGCAGGGTCGTGGCCAGCTGCTGCAGAAGTGGCTTTCGGAAGACAAGCTGGAGTGCTCAGAAGAGCTTGGTGATCTTGTTGCCCAGTCTGATACCACGATGGCTTTGTCGGTCTATCTGCGCGCTGAGGTGCCGGAGAAGGTAATTAACTGCTTTGTACAGCGCGGAGAGTTCGACAAGATCGTGGCGTACGCTGTTCAAACCAACTACCGTTGCGACTACACATTCATGCTGCAGAACCTGGTGCGCGCCAACCCTCAGGGCGCTCTCGACTTTGCTCAGAAGCTCGCGGTTGCGGAGAATGGTCCTCTAGTGGATGTCAACGCGGTTGTCGACATTTTCATGCAGGTGAACCGCATTCAGGAAACCACCGCCTTCCTGCTGGAGGCTCTGAAGAACAACCGCCCGGAGGAAGGCTACCTGCAGACGCGTCTACTCGAGATCAACTTGCTTGGTGGTTCACCGCAGGTGGCTGATGCTATTCTGTCGAACAATATGTTCACTCATTACGACAGACCGCGTATTGCTGCTTTGTGTGAAAAGGCTGGCTTATTCCAGCGTGCCCTTGAGCACTACACGGAACTTGCCGATCTCAAACGCGTGATTGTGAACACCCAGGCTATTAACCATGAGTTCATTGTGACGTTTTTCGGAACACTGACGGGCGAGGTGTCGATGGAGCTGATCAACGCCCTCATGGCGCACAACATGCGTCAGAACCTGCAGATTGTGGTGCAGGTTGCCACTAAGTACGCCGAGCAACTGGGCGGCAAGGAACTCGTGGAGGTGTTTGAGAAGTTCAAATCGTTTGACGGTCTGTACTTCTTCCTGGGATCTATTGTGAACTTTTCGCAGGATCCGGACCTTCACTTCAAGTACATTGAGGCTGCCACGAAAATGGGTCAGTTTAAGGAGGTGGAGCGTGTGTGCCGTGACTCTTCCGTGTATGACCCCGTCAAGGTGAAGGAGTTCCTCAAGGAGTCGAAGCTTCAGGACCCCCGCCCGCTCATTCACGTGTGCGATCGTTATGATTTCGTGGAAGAGCTCACCCAGTACCTGTACTCGAACAACCTCATGAAGTACATTGACGTGTACGTGACGAAAGTGAGCCCGCAGAAGGCGCCCATTGTCATCGGCAAGCTGTTGGACTTGGATTGCAACGAGGATTACATCAAAAACCTGCTGAACCAGATCGCGCAGTGTCCTGTGGACGACCTGTGCGAGCAGGTCGAGAAGCGCAACCGTTTGCGTCTATTGCAGCCGTGGCTGGAGACACGTGTTGCTCAGGGCAACACGGAAACAGCTACGCACAACGCTATCGGTAAGATTTACATCACGCTGAACAAGGACCCGCAGCAGTTCCTGATCAATAACCAATTCTACGACTCGGAGATTGTTGGTAAGTTCTGCGAGAAGCTGGACCCAGCTCTCGCTTACCTTGCATACCGTCGTGCTGGCGGCGCGTGCGATGATGACCTTATCCGCGTGACTACGGAGAACGGTCTGTTCAAGGATCTTGCCCGGTACCTGGTGGAGCGTCAGGACCTGGACCTATGGGGCAAGGTTCTTGTGAAGCAGGAGGAAGGCGAGGCGGAGTCTCCCAGCCGTCGTGCTCTGATTGACCAGGTTGTGCAGACAGCACTCCCTGAGACGACGAACCCCGATGAAGTCTCGACCACTGTCCGTGCATTCATGAACGCTGAGCTGCCGAACGAATTAATTGAGCTGCTGGAGCGTATCGTGCTGCAGGGCACTGACTTCTCGAACAACAAGAACTTGCAGAACTTGCTGATTCTGACGGCTATTAAGGCTGGCAAGGAGAAGGTCATGGATTACGTGAACCGTCTTGACAACTTCGACGGCCCGGAAATCGCACGCATTGCCGTGGGCGAACAGTACCAGCTTTATGAGGAGGGTTTCGTGATCTACAAGAAGACAAACCACAATGTTGATGCTATCGGTGTGCTGTTGGACTACATTAAGGACAACGAGCGTGCGTACGAGTTTGCTGACCGTTGCAACGAGTCTGAGGTGTGGTCTCGTTTGGCTAAGGCCCAGTTGGACCAGGGTCAGGTACACGAATCCTTGTCGGCCTTCATCAAGGCTAACGACGCCAGTTCATACGTGGATGTGATTGCTGCTGCTGAGCGGATCAACAACTACAATGAGCTGATCCCGTACCTGAAGATGGCGCGCAACACGGTGAAGGAACAGTACCTTGACACATCGTTGATCTACGCGTACGCTAAGACTGAGAAGTACGGAGACCTCGAGGAGTTTATTTCGTCGCCCAACGTGGCTCAGATCCAGAACATTGGCGAGCGTTGCTACGATGAAGGTATGTACAATGCTGCTAAACTGCTTTTCCAGAACATCAACAACAACGCCAAGCTCGCCATTTGCTATGTGCGACTTGGCAAGTTCCGTGAGGCTGTGGATGCCGCCACGAAGGCGAACTCTGTGGGCACGTGGAAGGAGGTCAACTACGCATGCGTGGACGTAAACGAATTC
>PLTG_11221.1|m.40107
GATGATACTGGTGTGAACAATCTGGCATATTCGTTGAGAAGCATTGAGTTCGCGCCAGTGTTTGACGTCGATTCATCGACGGGCTACATTAAACGAAACGTATCAACTATCGATTACGAGACTCAAAACCATTACGAGCTACAAGTAGATGTCCGAGACAGTGGCAACTTACTCTCAGTGACAACTGTGACGGTATGGATTGTGGACGTGAACGAAGCACCGATGCTTGCAGATAACTCGGTTTTACAAGTCTCAGAAACGGTGATTGCTGGCAAAATTGTTGGGAGTATTAATGCGTATGACCCCGAAAACGAGGATTTCGTCTTAACTATCGTTGACGGCAACCACCTCAGTGCATTTTCAATCAACAATATGAATGAGTTGGTATTATCACATGGCATCTTAGATTACGAGACATATCCAACTTATTCGTTAAAACTTCTCATCAAAGAGCTACGAGATGTGAACCCACTGTCTGCTTATGGATACGTTACGGTTAATGTCCTTGACGAAAATGAAGCCCCTGTCTGCTTTAACCAGATGAGAAATGTTCCCGAAAATTCACGAGTTGGAACTCCAATTGGAAGTATTCTTTTAGCCGTAGATCCCGACATTGCTCAGAAAGTGTCTTTTGCTATCGTAGGTGGAAATGAGGATAACTATTTCGGAGTGGACTCGGTAACTGGACAACTTCTGGTTGGGCAAGGACCAACCGATCAATTTACAGGGTGCTTTTCACAGATTCGCAAAGGGTTTGCGACGTCATTTAGTACGAAAGGAAGTATCACTCCTTTTGGCGATTGCTACAATAGATGTCTGTCGTTTCAATTTATAGCTCTAGGCTATGGTTCAGAGTGCTGGTGTGCTAACGTATTGCTTGGGCTAGCAGAAAATCAACTCCCTCAGGCCGCATGTGATACAGTCTGCAACGATATCAAAGGGAAAAGCTGTGGAGGTACAACTCAGTATGCAATTTACCAGTTGCGCCCTCCGTTGAACTTCGAAAATGGGAATCGTTACATTCTCATGTTAATGGCACAAGATAACGGAAATCCAGTACTGGCTACTCTCTTCAACGTCACAATCGACGTGACCGATGTGAATGAAGCCCCTAATATTTTTACAACGGACATATATGTTGATGAAGGAATTGTGACAAATGTGAATGCATCTTCTGTAATTACTGTTGCAGATGACGATGTTTTCGATACTTTCAGAATTTCGCTCGTCTGGTGTAGCGAACAAGCGTGTCCATTTCAGTACAATGACACAAAGATGGAACTGATGATGTTGTCCGCACTAGATTACGAGCAAAAGAATGTCTATGTGCTCACGTTTCGAGTAATTGACAGTGGATCACTTGCTGCCTATGCAAATTTAACTGTTTTCGTTCGAGATGTGAACGAGCCTCCTATAATTTTCGATGCTGATATTAAGGTACGCGAAAACATGCCGAACGGTTCTTATGTTGGTCTACCTATTGCAGGATATGACCCCGATCACTCTGGC
>PLTG_11221.2|m.40108
AACCGCTCTTCCGATCTCCCACTGTCTGCTTATGGATACGTTACGGTTAATGTCCTTGACGAAAATGAAGCCCCTGTCTGCTTTAACCAGATGAGAAATGTTCCCGAAAATTCACGAGTTGGAACTCCAATTGGAAGTATTCTTTTAGCCGTAGATCCCGACATTGCTCAGAAAGTGTCTTTTGCTATCGTAGGTGGAAATGAGGATAACTATTTCGGAGTGGACTCGGTAACTGGACAACTTCTGGTTGGGCAAGGACCAACCGATCAATTTACAGGGTGCTTTTCACAGATTCGCAAAGGGTTTGCGACGTCATTTAGTACGAAAGGAAGTATCACTCCTTTTGGCGATTGCTACAATAGATGTCTGTCGTTTCAATTTATAGCTCTAGGCTATGGTTCAGAGTGCTGGTGTGCTAACGTATTGCTTGGGCTAGCAGAAAATCAACTCCCTCAGGCCGCATGTGATACAGTCTGCAACGATATCAAAGGGAAAAGCTGTGGAGGTACAACTCAGTATGCAATTTACCAGTTGCGCCCTCCGTTGAACTTCGAAAATGGGAATCGTTACATTCTCATGTTAATGGCACAAGATAACGGAAATCCAGTACTGGCTACTCTCTTCAACGTCACAATCGACGTGACCGATGTGAATGAAGCCCCTAATATTTTTACAACGGACATATATGTTGATGAAGGAATTGTGACAAATGTGAATGCATCTTCTGTAATTACTGTTGCAGATGACGATGTTTTCGATACTTTCAGAATTTCGCTCGTCTGGTGTAGCGAACAAGCGTGTCCATTTCAGTACAATGACACAAAGATGGAACTGATGATGTTGTCCGCACTAGATTACGAGCAAAAGAATGTCTATGTGCTCACGTTTCGAGTAATTGACAGTGGATCACTTGCTGCCTATGCAAATTTAACTGTTTTCGTTCGAGATATGAACGAGCCTCCTATAATTTTTGATGCTGATATTAAGATACGCGAAAACATGCCGAACGGTTCTTATGTTGGTCTACCTATTGCAGGATATGACCCCGATCACTCTGGC
>PLTG_11222.1|m.40109
TGGGCACAAAGTTGGTGCCAAAAAACGGGAAGCATAGTGTGGGATAATGTGGACGGTTATGACTCCTCCACACTTTTGCTACGACCGGATAGATGTGCCCCGGGCTCTGTTAGCTCCAATACTGGAGAGTGCTCGCAGTGTCGTGAGGGCACATATTCTGAACCACATTCACAGGTCTGTCATGCGTGCCCAGCTGGTACGTATGGCCCGTCAGTTGGAGCGTCGAGTGCTTCAGCATGTCTTCCATGCCCATCCGGTTTTAAGTGTGCAGCAAGCTCGACTGCACCAGTCAAATGCTTAGCAGGTACGTTTGCTGATCCGGGGTCGAGTGACTGCTTGAATGTTCCAGAGGGATACGCAGGTCCGTACGATCAGATGTCACGAAGCGACCTCACACGTTGCACGAATGGAACATTTTCAAAGCCTGGTCAGCAAAATTGCAGTGCGGTTCCACCTGGATTTTACTGTGCTTTTAGCGTTGCTGCTTGTGGCTATACCTCTTTAGCTGCGTGCCCATCAAGAGCCGTGTACTGCCCAGAGGGGAATTCTGGTCCGATTATCGTGCCTTCTGGTTATTACTCCGTTGGTTCAAAGGTAAACGAGCAACAATCCGCAATATTGCCATGTGCGAGAGGATACTACTGCAGGAGAGGCACCATGTATCTATGCCCTCCGACACGATTTGGCGACCAAGTCGGTCTCGTCAATCCGCTTTGTTCAGGTCGATGTGCTATAGGTTGTGTTTGCAAGGCTGGGAGCGTCAGCCGATGCCCAGATGCTCCACATGGTTATGACCAAATCGCGTTATTCCCGTCATCAATCTCATACGCGCTTGCACCTCTATTGAAGCAGCCCGGCGAGACCAACGACTCACTTATCCAAGGCGTTTTTTCCGCCATGTACAGCAGTGCAGCTATGTCACTTGATGTTTTCGAGTTTAGAGACATCAACTTGACTTTCTTCAAGACGGGCTGGAATTCAGGATTTGCGCATAACATATCAATTTCGTATTTCGAGCAGTCGCAGGTTGATATGAAATACGAGTTTCAAGTGCCAATCGCTGGTTTCGATTGGGGTGCTATTGTATTGTTGGATGGAAATGTCGTGACTCCCCGATCAAGAAATGGCACTCTCGTGTTTTCATTTGTGTCATCATGGGGTCGGCATCTTCTGTCTGTAATTGCAGCTGAGTCGCAGTTTGTTGTGAAAAGATCTATTCTCTTCAGAAAAACATCTGACATGAGTTTCAGTATCCTACGATGCGATCGTCTGGATGGACAACCTATCTTGTTGAATCTCGATATTTCATTGTGCGCCATCATGACACCGACTTGTAAAGGTTCAGTGATGATAAACGGAGATGTGGTACGAAATCTTGCTCAAACCACAAATTCCTTGGAGATATTGATATATTCTGGAATAGGAGCTCAAAAATTTTCTAATATTGCTGACGCTTCATCAACACTCAGCTATTTACCCACCTTGTCTGCGATGAATACTGGTGATATTGTTGTTGTAATTGGCACCACCCTGGGGACGTTCCCGTCTACTTTACGAGCCTGGTTAGTTGGGTATGGTGTATCTCCGGTTGTCATTGATTCTGCTTCTTGTGGTTTTGTGTTTGTGGGGGTCAATGATAATACTACACCAGCGACTATTGATGTTGTGACATCAGGATCGAGCTATAACTTACAGTTGACACTCCCACTCTCACAAGCGATATCTTACTACAGTGTTATCAGTGTTCCAGCGGGATACTATGCTCTCCCTGAGAATGTTTCTAATGGCCAGCGGTACGAGCTTAAGAAATGTTCACCAGGGTATAGTTGCTCAGGTGGTGTCCGCACATTAGCTTACGTCTTTCAGGATTCGATATGTGTGAACAAAAAGCACGTATTGAACATTAACGAGAATGATGCTGGGTATGTCTCTGATGTTAGTTTTAGTTTGGTTACCACTCCTCCTGGTCTGACGTACCAACTCGAAGCCTCCATCACAAGTATTTTCAACTTGGATAACCAGAATCACGTGACGCTTCTAAAACCACTAGATTATGAAACTCAAAACACGTACGATCTGACGCTTAGTATTCAAGAGACGCAGATTTCTGTGCCGTACCCAGCATGCCAAATTCGTGTGAACGTGGTGGATGTCAACGAAGCTCCCGTTGTGGTCAATTATCAGGCTTCTCGAACAATCAAAGAGAATGTTCTTCCCCCCGTCTCCATGGCACCTGTTATAGGTGTAAATGACCCGGATGCGTATGATTCGTTTACCTTATCGATTGCTAGCGGTGGCAATGGTAATTTCGTGATCAATCGAGAAGGATTTATTGTTGCAACTAAGTCACTAGATTTCGAGAAAACCCCCAAATTTGTGTTAGATATTGTCGCCAGAGATTTAAGTGGATTGGAAGGCCACGCTAGTGTTGTAATTACGGTCCAAGACGTTCCAGAACAACCAACCTGTACTTCTTTCTCGTTTAGCGTTCCAGAAAATACGACATTAGGAACTACTATCGGATCCATGGGTAATTACGCGTCGGATCAAGACATAGGTGATTATATAACCTACGAACTACTTTCGCAAAGTGTTATAGGAACACTGACTATCACCCCGACAACTGGCATAGTTACTTTGAAGGAAGCTCTTGACTTTGAAATCCATGATGCAATCCTCTTCAAAGTCCGTTTTACAGACAAAACGAGTTTTCAAGTTACGTGCGACTTCAATATTGCAGTCACGGATTGCAATGACCCCCCTGTTTTAACGGGTACTGTTTTTCATGTCCCTGAAAATTGCATCGGAAATGATTGTATGGTCGGCAATCTGGCTGAATACGCGTTTGACGAGGACAAAGGCACGATACTGGCATTTTCTTTATTGTCAGGCAGCGACATATTTTCTATCCAAGGCTCCTGGTTACGGGCTGTCGCCAGTTTGGATTTTGAGAATACCCGTCTATAA
>PLTG_11222.2|m.40111
TTTTCCACTCTCTGTTGCATGTTGGAGTTTGCTAAGTCGCAGGTTGATATGAAATACGAGTTTCAAGTGCCAATCGCTGGTTTCGATTGGGGTGCTATTGTATTGTTGGATGGAAATGTCGTGACTCCCCGATCAAGAAATGGCACTCTCGTGTTTTCATTTGTGTCATCATGGGGTCGGCATCTTCTGTCTGTAATTGCAGCTGAGTCGCAGTTTGTTGTGAAAAGATCTATTCTCTTCAGAAAAACATCTGACATGAGTTTCAGTATCCTACGATGCGATCGTCTGGATGGACAACCTATCTTGTTGAATCTCGATATTTCATTGTGCGCCATCATGACACCGACTTGTAAAGGTTCAGTGATGATAAACGGAGATGTGGTACGAAATCTTGCTCAAACCACAAATTCCTTGGAGATATTGATATATTCTGGAATAGGAGCTCAAAAATTTTCTAATATTGCTGACGCTTCATCAACACTCAGCTATTTACCCACCTTGTCTGCGATGAATACTGGTGATATTGTTGTTGTAATTGGCACCACCCTGGGGACGTTCCCGTCTACTTTACGAGCCTGGTTAGTTGGGTATGGTGTATCTCCGGTTGTCATTGATTCTGCTTCTTGTGGTTTTGTGTTTGTGGGGGTCAATGATAATACTACACCAGCGACTATTGATGTTGTGACATCAGGATCGAGCTATAACTTACAGTTGACACTCCCACTCTCACAAGCGATATCTTACTACAGTGTTATCAGTGTTCCAGCGGGATACTATGCTCTCCCTGAGAATGTTTCTAATGGCCAGCGGTACGAGCTTAAGAAATGTTCACCAGGGTATAGTTGCTCAGGTGGTGTCCGCACATTAGCTTACGTCTTTCAGGATTCGATATGTGTGAACAAAAAGCACGTATTGAACATTAACGAGAATGATGCTGGGTATGTCTCTGATGTTAGTTTTAGTTTGGTTACCACTCCTCCTGGTCTGACGTACCAACTCGAAGCCTCCATCACAAGTATTTTCAACTTGGATAACCAGAATCACGTGACGCTTCTAAAACCACTAGATTATGAAACTCAAAACACGTACGATCTGACGCTTAGTATTCAAGAGACGCAGATTTCTGTGCCGTACCCAGCATGCCAAATTCGTGTGAACGTGGTGGATGTCAACGAAGCTCCCGTTGTGGTCAATTATCAGGCTTCTCGAACAATCAAAGAGAATGTTCTTCCCCCCGTCTCCATGGCACCTGTTATAGGTGTAAATGACCCGGATGCGTATGATTCGTTTACCTTATCGATTGCTAGCGGTGGCAATGGTAATTTCGTGATCAATCGAGAAGGATTTATTGTTGCAACTAAGTCACTAGATTTCGAGAAAACCCCCAAATTTGTGTTAGATATTGTCGCCAGAGATTTAAGTGGATTGGAAGGCCACGCTAGTGTTGTAATTACGGTCCAAGACGTTCCAGAACAACCAACCTGTACTTCTTTCTCGTTTAGCGTTCCAGAAAATACGACATTAGGAACTACTATCGGATCCATGGGTAATTACGCGTCGGATCAAGACATAGGTGATTATATAACCTACGAACTACTTTCGCAAAGTGTTATAGGAACACTGACTATCACCCCGACAACTGGCATAGTTACTTTGAAGGAAGCTCTTGACTTTGAAATCCATGATGCAATCCTCTTCAAAGTCCGTTTTACAGACAAAACGAGTTTTCAAGTTACGTGCGACTTCAATATTGCAGTCACGGATTGCAATGACCCCCCTGTTTTAACGGGTACTGTTTTTCATGTCCCTGAAAATTGCATCGGAAATGATTGTATGGTCGGCAATCTGGCTGAATACGCGTTTGACGAGGACAAAGGCACGATACTGGCATTTTCTTTATTGTCAGGCAGCGACATATTTTCTATCCAAGGCTCCTGGTTACGGGCTGTCGCCAGTTTGGATTTTGAGAATACCCGTCTATAA
>PLTG_11223.2|m.40114
ATGTTTTGGTCTCTCCAGAATACAATAGACCCTTCATTTGCGCTAATAGAAACCCAGCATTCCAGAGTAAAATCAGCGCTAGGTGCAGCTATTAGCTTGTCTTGCTGCACATATAATGTATCATTCGAAAGTAAGAGTGCTGCGTTCTCAGAGTGTTCGGGAATACTTTCGAAAGCTTCACAGTTTTCACATGGATCACAGGATTTCGATGATAAACTGTACAAACTACAGTGTGAAGAAGAAGAGTTGAAAAAACCTGCCGCACAAGAGTTCAATTGGGCACATTTCTGCAAGCAGTTCCCGTACGACAAAGCCGCATGA
>PLTG_11223.2|m.40113
TACAGCAGTGACACGCTCGTTGTCAGTCACTTCAGGAATGTAAACGAGCGTGTCACTGCTGTATTGCGAGTGACGGATACGATTGATTTATCTTACAGTGAAGTTACCGTTAACATTCTATCGCGCAACATTAACCATCCGCCTAAATGCGCCAACGCAGAGGCGCGAGTTTTAGAAAACTCGCCGTACGGTGCTGTTGTTGGTGTTATTATTGCGAGTGATCCAGACTCAACTGACACAATATCGTACAGCATAGCTTCTGGTGACGACAGTGATGTGTTTCACATTAACTCAACTAATGGCGTAGTTACCTTGGGCACAACGTCACCTGATTACGAGACAAAGCGTATATACAAGCTTATCATTCGCGTACAAGATGATACGGCAGCACCTCTAACTGGTGTCTGTACTCTTACTGTGAACATTTTGAACGAATTGGAGTCTCCGATATGTGCTACAGCAATATTTATTTCAATATTGGAAAACAACGCGATAAATACTCCAGTTGGAGATGCTCTATGGAAGAATTGTACTGACCCAGACACAGGCCTGGGTAATTCAACGGCTTTCCTCTTTGAGCTTGTTGGCAGTAGCAAATATTTCGCGATCGATTTGACTACAGGTAAACTCAGGGCAACCCAATCATTTGATTACGAAGAAAAACAGACTTACAACATCACGCTTATAATCCGAAATGCGTTTCTACCTTCAAAGAGTACATCGGTTGGAGTTAGCGTAGCGGTACTGGATCAAAATGACTCACCTAAACTATCATTTCTACCTGCCTTTCCGAGCACGACACTAGTGGGTGTAGATGTTCAAGAAACGGTTGTCATTGGCACCACCGTTGGAAATGTGGTTGCTTATGACGAAGATGACAATGACGTATGCTCGCTGGTGTTACGTGAACCTTCTTCAACATTCTTACTTGAGTCAATAAACGGTACTGTTTATAGATTGGTTCTCGCAAAGCCAGTGGACTACGAGACCCGCTCAATGTACCCCCTAGAAATCACAGTCACAGATAGTGCACAAGCGTCGATGATCCTTGCAATTGATATTCGAATTACCGATGTTAATGACGCGCCATACTTTGAAGCTTCCCAGCACTTCTTCATTGAAGAAAATAGTTCGAAGCGCACAATTGCGACATCTAGATTCCGACCACTAGGTGCGTGCAGTATTCTTGACGAGACCACCAGGATCATGCATCATGCGGCTTTGTCGTACGGGAACTGCTTGCAGAAATGTGCCCAATTGAACTCTTGTGCGGCAGGTTTTTTCAACTCTTCTTCTTCACACTGTAGTTTGTACAGTTTATCATCGAAATCCTGTGATCCATGTGAAAACTGTGAAGCTTTCGAAAGTATTCCCGAACACTCTGAGAACGCAGCACTCTTACTTTCGAATGATACATTATATGTGCAGCAAGACAAGCTAATAGCTGCACCTAGCGCTGATTTTACTCTGGAATGCTGGGTTTCTATTAGCGCAAATGAAGGGTCTATTGTATTCTGGAGAGACCAAAACATTTACTTTACTGGTTTGCAGATGGAATATGCAGGGGAAAATCTCCGAATCACACTACATGGTGTTGTGATCAACACCAATATTGTGTTCGTGCCGACGCTGTGGTACCATATTGCTGTAAGCTTTAATAATATTCAAGGCGAGCTAAAAGTGTATTTGGATGGTAAAGTAGTTCTCCAGCAGTATATTCTTTCACGCAGTGGGACAAAGTGGGGTACATTATCCACACTCACAATTGGTAACTGTGGTAACGGCATCTACTGTCCGACAAAACCCTTCACGTTTTCCATCGACGAGCTGAGATTGTGGAACCAAACAAACACTTTAGAGGCCATCCGATCTAGCTTTGCCAATTCGCTCAACCCGAAACAGGCCGGTCTACTTGCCTTCTTCAGGTTCGATGGCGATTTAGTCGACACTACACTAACCAGTCGTGCTTTAATCGCTCCATATGGCAAAATTCCTCAGTTCGGAAATGGTCCCATGATAAGCGAATCGATTCGCCATACAGCACAGAAATGGCGTCTAGTAGTTTTATCAGACAATGCGGTGTCGTCATTTGGAATTGCTGAGCTTGCTTGGTTTTCCGAACGCACAAAGGTCAACTTGGCAACGGCACTTTCACGTTTCAAGACATCCGACGGTTCTGATTTCCATAATGCAATTGACGGTGATACGAGTACTGTCGCCTACCTTGGCACAAACTCAGCACCTGTCACTGGTTCATGGATCGAGCTTGAATTTTGGAATGGAGTTGACGCATCCAAAGTAATCCTCGATACAGATAACAAGCTTGAACATTGCGTATCGGTTGTGGCAATTCAGTACTGGGATTCTCATTTGCTAGACTGGAAAGTATCTTCATACTTTCGAAACATCAACAATCCATCATCACGCTTTGTCTCGTATGCCACAGCACAGTATATACTTGCAGATGACGATGATACTGGTGTGAACAATCTAACATATTCGTTGAGAAGCATA
>PLTG_11223.3|m.40115
CTGCTGAACCGCTCTTCCGATCTGTCGATGATCCTTGCAATTGATATTCGAATTACCGATGTTAATGACGCGCCATACTTTGAAGCTTCCCAGCACTTCTTCATTGAAGAAAATAGTTCGAAGCGCACAATTGCGACATCTAGATTCCGACCACTAGGTGCGTGCAGTATTCTTGACGAGACCACCAGGATCATGCATCATGCGGCTTTGTCGTACGGGAACTGCTTGCAGAAATGTGCCCAATTGAACTCTTGTGCGGCAGGTTTTTTCAACTCTTCTTCTTCACACTGTAGTTTGTACAGTTTATCATCGAAATCCTGTGATCCATGTGAAAACTGTGAAGCTTTCGAAAGTATTCCCGAACACTCTGAGAACGCAGCACTCTTACTTTCGAATGATACATTATATGTGCAGCAAGACAAGCTAATAGCTGCACCTAGCGCTGATTTTACTCTGGAATGCTGGGTTTCTATTAGCGCAAATGAAGGGTCTATTGTATTCTGGAGAGACCAAAACATTTACTTTACTGGTTTGCAGATGGAATATGCAGGGGAAAATCTCCGAATCACACTACATGGTGTTGTGATCAACACCAATATTGTGTTCGTGCCGACGCTGTGGTACCATATTGCTGTAAGCTTTAATAATATTCAAGGCGAGCTAAAAGTGTATTTGGATGGTAAAGTAGTTCTCCAGCAGTATATTCTTTCACGCAGTGGGACAAAGTGGGGTACATTATCCACACTCACAATTGGTAACTGTGGTAACGGCATCTACTGTCCGACAAAACCCTTCACGTTTTCCATCGACGAGCTGAGATTGTGGAACCAAACAAACACTTTAGAGGCCATCCGATCTAGCTTTGCCAATTCGCTCAACCCGAAACAGGCCGGTCTACTTGCCTTCTTCAGGTTCGATGGCGATTTAGTCGACACTACACTAACCAGTCGTGCTTTAATCGCTCCATATGGCAAAATTCCTCAGTTCGGAAATGGTCCCATGATAAGCGAATCGATTCGCCATACAGCACAGAAATGGCGTCTAGTAGTTTTATCAGACAATGCGGTGTCGTCATTTGGAATTGCTGAGCTTGCTTGGTTTTCCGAACGCACAAAGGTCAACTTGGCAACGGCACTTTCACGTTTCAAGACA
>PLTG_11223.3|m.40116
ATGTTTTGGTCTCTCCAGAATACAATAGACCCTTCATTTGCGCTAATAGAAACCCAGCATTCCAGAGTAAAATCAGCGCTAGGTGCAGCTATTAGCTTGTCTTGCTGCACATATAATGTATCATTCGAAAGTAAGAGTGCTGCGTTCTCAGAGTGTTCGGGAATACTTTCGAAAGCTTCACAGTTTTCACATGGATCACAGGATTTCGATGATAAACTGTACAAACTACAGTGTGAAGAAGAAGAGTTGAAAAAACCTGCCGCACAAGAGTTCAATTGGGCACATTTCTGCAAGCAGTTCCCGTACGACAAAGCCGCATGA
>PLTG_11223.4|m.40118
ATGTTTTGGTCTCTCCAGAATACAATAGACCCTTCATTTGCGCTAATAGAAACCCAGCATTCCAGAGTAAAATCAGCGCTAGGTGCAGCTATTAGCTTGTCTTGCTGCACATATAATGTATCATTCGAAAGTAAGAGTGCTGCGTTCTCAGAGTGTTCGGGAATACTTTCGAAAGCTTCACAGTTTTCACATGGATCACAGGATTTCGATGATAAACTGTACAAACTACAGTGTGAAGAAGAAGAGTTGAAAAAACCTGCCGCACAAGAGTTCAATTGGGCACATTTCTGCAAGCAGTTCCCGTACGACAAAGCCGCATGA
>PLTG_11223.4|m.40117
ATGTACCCCCTAGAAATCACAGTCACAGATAGTGCACAAGCGTCGATGATCCTTGCAATTGATATTCGAATTACCGATGTTAATGACGCGCCATACTTTGAAGCTTCCCAGCACTTCTTCATTGAAGAAAATAGTTCGAAGCGCACAATTGCGACATCTAGATTCCGACCACTAGGTGCGTGCAGTATTCTTGACGAGACCACCAGGATCATGCATCATGCGGCTTTGTCGTACGGGAACTGCTTGCAGAAATGTGCCCAATTGAACTCTTGTGCGGCAGGTTTTTTCAACTCTTCTTCTTCACACTGTAGTTTGTACAGTTTATCATCGAAATCCTGTGATCCATGTGAAAACTGTGAAGCTTTCGAAAGTATTCCCGAACACTCTGAGAACGCAGCACTCTTACTTTCGAATGATACATTATATGTGCAGCAAGACAAGCTAATAGCTGCACCTAGCGCTGATTTTACTCTGGAATGCTGGGTTTCTATTAGCGCAAATGAAGGGTCTATTGTATTCTGGAGAGACCAAAACATTTACTTTACTGGTTTGCAGATGGAATATGCAGGGGAAAATCTCCGAATCACACTACATGGTGTTGTGATCAACACCAATATTGTGTTCGTGCCGACGCTGTGGTACCATATTGCTGTAAGCTTTAATAATATTCAAGGCGAGCTAAAAGTGTATTTGGATGGTAAAGTAGTTCTCCAGCAGTATATTCTTTCACGCAGTGGGACAAAGTGGGGTACATTATCCACACTCACAATTGGTAACTGTGGTAACGGCATCTACTGTCCGACAAAACCCTTCACGTTTTCCATCGACGAGCTGAGATTGTGGAACCAAACAAACACTTTAGAGGCCATCCGATCTAGCTTTACCAATTCGCTCAACCCGAATCAGGCCGGTCTACTTGCCTTCTTCAGGTTCGATGGCGATTTAGTCGACACTACACTAACCAGTCGTGCTTTAATCGCTCCATATGGCAAAATTACTCAGTTCGGAAACGGTCCCATGATAAGCGAATCGATTCGCCATACAGCACAGAAATGGCGTCTAGTAGTTTTATCAGACAATGCGGTGTCGTCATTTGGAATTGCTGAGCTTGCTTGGTTTTCCGAACGCACAAAGGTCAACTTGGCAACGGCACTTTCACGTTTCAAGACATCCGACGGTTCTGATTTCCATAATGCAATTGACGGTGATACGAGTACTGTCGCCTACCTTGGCACAAACTCAGCACCTGTCACTGGTTCATGGATCGAGCTTGAATTTTGGAATGGAGTTGACGCATCCAAAGTAATCCTCGATACAGATAACAAGCTTGAACATTGCGTATCGGTTGTGGCAATTCAGTACTGGGATTCTCATTTGCTAGACTGGAAAGTATCTTCATACTTTCGAAACATCAACAATCCATCATCACGCTTTGTCTCGTATGCCACAGCACAGTATATACTTGCAGATGACGATGATACTGGTGTGAACAATCTAACATATTCGTTGAGAAGCATA
>PLTG_11223.5|m.40119
TCCGATTCGGATAGTATTTGTACCGACACACGAAATGCGTTTCTACCTTCAAAGAGTACATCGGTTGGAGTTAGCGTAGCGGTACTGGATCAAAATGACTCACCTAAACTATCATTTCTACCTGCCTTTCCGAGCACGACACTAGTGGGTGTAGATGTTCAAGAAACGGTTGTCATTGGCACCACCGTTGGAAATGTGGTTGCTTATGACGAAGATGACAATGACGTATGCTCGCTGGTGTTACGTGAACCTTCTTCAACATTCTTACTTGAGTCAATAAACGGTACTGTTTATAGATTGGTTCTCGCAAAGCCAGTGGACTACGAGACCCGCTCAATGTACCCCCTAGAAATCACAGTCACAGATAGTGCACAAGCGTCGATGATCCTTGCAATTGATATTCGAATTACCGATGTTAATGACGCGCCATACTTTGAAGCTTCCCAGCACTTCTTCATTGAAGAAAATAGTTCGAAGCGCACAATTGCGACATCTAGATTCCGACCACTAGGTGCGTGCAGTATTCTTGACGAGACCACCAGGATCATGCATCATGCGGCTTTGTCGTACGGGAACTGCTTGCAGAAATGTGCCCAATTGAACTCTTGTGCGGCAGGTTTTTTCAACTCTTCTTCTTCACACTGTAGTTTGTACAGTTTATCATCGAAATCCTGTGATCCATGTGAAAACTGTGAAGCTTTCGAAAGTATTCCCGAACACTCTGAGAACGCAGCACTCTTACTTTCGAATGATACATTATATGTGCAGCAAGACAAGCTAATAGCTGCACCTAGCGCTGATTTTACTCTGGAATGCTGGGTTTCTATTAGCGCAAATGAAGGGTCTATTGTATTCTGGAGAGACCAAAACATTTACTTTACTGGTTTGCAGATGGAATATGCAGGGGAAAATCTCCGAATCACACTACATGGTGTTGTGATCAACACCAATATTGTGTTCGTGCCGACGCTGTGGTACCATATTGCTGTAAGCTTTAATAATATTCAAGGCGAGCTAAAAGTGTATTTGGATGGTAAAGTAGTTCTCCAGCAGTATATTCTTTCACGCAGTGGGACAAAGTGGGGTACATTATCCACACTCACAATTGGTAACTGTGGTAACGGCATCTACTGTCCGACAAAACCCTTCACGTTTTCCATCGACGAGCTGAGATTGTGGAACCAAACAAACACTTTAGAGGCCATCCGATCTAGCTTTGCCAATTCGCTCAACCCGAAACAGGCCGGTCTACTTGCCTTCTTCAGGTTCGATGGCGATTTAGTCGACACTACACTAACCAGTCGTGCTTTAATCGCTCCATATGGCAAAATTCCTCAGTTCGGAAATGGTCCCATGATAAGCGAATCGATTCGCCATACAGCACAGAAATGGCGTCTAGTAGTTTTATCAGACAATGCGGTGTCGTCATTTGGAATTGCTGAGCTTGCTTGGTTTTCCGAACGCACAAAGGTCAACTTGGCAACGGCACTTTCACGTTTCAAGACATCCGACGGTTCTGATTTCCATAATGCAATTGACGGTGATACGAGTACTGTCGCCTACCTTGGCACAAACTCAGCACCTGTCACTGGTTCATGGATCGAGCTTGAATTTTGGAATGGAGTTGACGCATCCAAAGTAATCCTCGATACAGATAACAAGCTTGAACATTGCGTATCGGTTGTGGCAATTCAGTACTGGGATTCTCATTTGCTAGACTGGAAAGTATCTTCATACTTTCGAAACATCAACAATCCATCATCACGCTTTGTCTCGTATGCCACAGCACAGTATATACTTGCAGATGACGATGATACTGGTGTGAACAATCTAACATATTCGTTGAGAAGCATA
>PLTG_11223.5|m.40120
ATGTTTTGGTCTCTCCAGAATACAATAGACCCTTCATTTGCGCTAATAGAAACCCAGCATTCCAGAGTAAAATCAGCGCTAGGTGCAGCTATTAGCTTGTCTTGCTGCACATATAATGTATCATTCGAAAGTAAGAGTGCTGCGTTCTCAGAGTGTTCGGGAATACTTTCGAAAGCTTCACAGTTTTCACATGGATCACAGGATTTCGATGATAAACTGTACAAACTACAGTGTGAAGAAGAAGAGTTGAAAAAACCTGCCGCACAAGAGTTCAATTGGGCACATTTCTGCAAGCAGTTCCCGTACGACAAAGCCGCATGA
>PLTG_11224.1|m.40121
GGTCATAACGAAACTATCATGACTATTCAAGTTGTCGACGTAAACGAAGCCCCTACTGGTTCAGCCTTTATGGAACAAGTACCAGAAAATATTCCAGTTGGATCTGTTATCTACACTTTTGAGGCGAATGACCCAGAAGGCGATGATATCGTGTTCACAATTGTAAATGCAGCTTCTGGATTCGAGAGTTTATTTGCGGTTGCTGGTAAAACTCTAGTGACAAAAGCAGATATTGATTATGAGGCATTAACTGATCACTCACTGCAAGCCAGCATCCGTATTTGCGATCCACTAAGACTGTGCACTAATGTTGGACCAAATACTATCACGATTATGGATGGGCCAGACGCGCCTGTTCTAGAAAAAGCAGTAACAAGCCTCTCTATCTTAGAAACTGCAAGTGTTGGATTAGGTCTAGATGCTACCTTTACGTTTTCGGATGAAGATGCTGGCCAAGCGGCAAATCTTGCTTACTCTATTTATTCTGGGGATCCACAAAAGCAATTTGCTATATCCAAGTCAACTGGAGCGTTGACAGTGAAATCCTCACTGAATGCTGAGATTGTGAATGAGTACACCTTAGTAGTACAAGCTACTGATGTAGATGGGCTGAGTGGTTTTACAACTCCTATATCCATTACTGTAAAGATGGTGCCTTCACCGCCATTTTTCGTTGGAGTCACTACATCACAGCCCAGTTACAATGTGGACATTAGCCAACTTGGTGACGGATCGTATGCGAGTGTTTCTTTACCGATTGCAGATAGAGATCCAGGGCAGATTGGTGGGGTTTGCTCGATCACCTCATCGATTGACAAATTTTCGATCACAACCAGAAGTGACAAAACAGCTTGTGAACTATCCGTTCTTCAAGGCGTTTACATTCCTGAAGTGACTGACAACGAGCGTGTCACTGCTGTA
>PLTG_11225.1|m.40122
GATAGTGGTGAAGGCTATACGTTCGTTCCGTGTGATTATGGTACAAATGATATCGATTGTCGAAGTAGTACGGGTCCAAAGGACAGTGATACTTGTAAGGTGATGGGTCTACAACAGGTTGTGCCGCGCTCGTCCGACCATTTCACATCTATGCATCGCAAGTATGGATCATTATACTTCTCCACTGTTCCTGGAGTAACGAATTCTTATGTTGGGGATACAGTCGACTTGCCAAGTGACGAAGACACTGTATTAGACTGGACTGCAATTGATGGAGGAAAGTGGTGGCTTCGTGATAATGGAAGCGATTATGATATTGTTTCCCCTGCAAATGCACCTAATGAAAGAAGGTGGCTTGGAATGCATTCTTCTTTCAATGGGCAAAGTGTCTCAGATGGCCTGGGCTTAAGTTTCGATCCGCGTGGTTTAGCGACAACAAAATATTTGTGCTCAACAAATGACATAATCCCTTCTACCTCTTGGAGTGTTGTTCTTCAAGACTCGTTTATTGGAAGTGGTGATGACAATTTGTGGTTAACGTCGTGGAGCCGAACAGACAAATGGTACCAACTTTGTCAAGGGATCGTGATTCTTGGAGGAAAGTCATTTGCGCGACCTGGCTCTTATGTTAATAAAACAATGGCCCAAACCAGTAAAAGCGACAAACCTACGAACATCCGTGTCAAGTTCACGTACTACTTTGTGTTTGATCCTCTCTATTGGATCACACTTCTTCTCAAAAGTTCTGAACCTAAAACTATTCGTGTTTTACTGGGTTCACAGTTAGTTCGACAAATTCAAGTTGATACATCTGTGACGTATGCATGTTATGGACAGAGCTCTACTTCTGCTGGACAAGCGTATTTTTATCGAGGAAGAGAGCGGTTTGTGGTGAGAGGTTTTAGCGGAAACGCCACCCAGCTTCGGTTTGAAGTTGATTTTGGATCCTTGAACATTAGTGCTTTCGGAATTGACGAAGTATCAATGGAAGTTGAATCTTCTTTTAAAACGTCGCTAGGATTATCGATGACAAACCCAGCAATGTCATGCATGCATCTGAAAAACGAACGGTTATCAAATGGTGACCAGAATCCCGACGGCCAGTACTATATTCAGCTCGATCCAACAGTTAATTCTGTATATCTCCCCTGCTCAGATGGCTGGATTGTTGCTCAGCGTCGCATCAATGGTAAAACAAACTTCAATCGAAATTGGAACGAATATCGCGATGGATTTGGGTTGGGTTCCTTTAGTGAATGGTGGATTGGAAATATCATGTTAGCAGCTATTACAACGCGGGCTACTGAGGCAATGTTTGTGATTTCAAAAGACTATCAGTCACAGGCTGCGACATATAGCGACTTTCGCGTCGCTAATGAAAACGAGAAGTACCTATTGACGGTGCGAGGATATATTCCAACTCCAAGTTCTGCCACAGATGCTCTGAGCTCCCTTTCGAATACGTATTTCAGCACGCCCGACCAGGATAACGATTTGTCTGCGACTCAAAATTGCGCGAAGAAAAGTCGAAGCGGATTCTGGTATGCCGACTGTCTTAGCTCCACCAGATCGGATCTAAACGCACCATTTGACCCACTTCCAATTTGCACATCCTATGCTGCGTGGGCACAAAGTTGGTGCCAAAAA
>PLTG_11247.1|m.40257
ATGTTCACCACCGCACGCCACTTGAACGATTGGCTGTCCATTGAGCAGAGATACCTGCTTTGGTCGAAGTACCAGTGGGGTCCCGCCCTCCATACTCGGTGGGCGCCCCCACACCCACATATGCGAACTTGGTTCTTCAACGTGATGAATTTCTCTGTCTTCTTCCTCAAGTTCCGCCAACTTTATTTCTGCTCCCTCTTCAACGCTGCCTTCTTCTTCATCGTCACTTTCATTCCCGTCCACCTCTTCTACAACACTTTTGTTAGCGTCCATAACCTCTTCTACAACACTTTTGTTGGCGTCCATAACTTCATTTGCATC
>PLTG_11247.1|m.40256
GATGCAAATGAAGTTATGGACGCCAACAAAAGTGTTGTAGAAGAGGTTATGGACGCTAACAAAAGTGTTGTAGAAGAGGTGGACGGGAATGAAAGTGACGATGAAGAAGAAGGCAGCGTTGAAGAGGGAGCAGAAATAAAGTTGGCGGAACTTGAGGAAGAAGACAGAGAAATTCATCACGTTGAAGAACCAAGTTCGCATATGTGGGTGTGGGGGCGCCCACCGAGTATGGAGGGCGGGACCCCACTGGTACTTCGACCAAAGCAGGTATCTCTGCTCAATGGACAGCCAATCGTTCAAGTGGCGTGCGGTGGTGAACATCTACTATATCTAACGTCAACAGGGGATGTCTATAGCTATGGTGATAATGAAGACAAAAAGGCAACAGCCATCACTGTTGCTACCAGCATCAATGTGACCGATGGCGATTTGACACGAACCAGCATGAATACATCGTTTTTGGTGCCGCATCTTGTCGAAGAACTTGCACTTGAGAAAGCACTTCATCGCACAACAATTGCAATGATTGCATGTGGCGCTCAGCATTCGTTAGCCATCACAGACGCTGGAGAATTGTATACGTGGGGAAGCGGCGAAGATGGTCGCCTGGGACATGGTGATATGCGTGACCGCGCAGTTCCACGCAAAGTCATGAGCCTGTTGCGAGAAAGCGTGATAGGTGCAAGCTGCGGTGGAGCACACACAGCTGTGTTAACCACGAAGGGCGCTGTGTTCACGTTTGGTCGCGGACGAAATGGCCGTCTCGGACTGGGTGATAATAAATGGCGTGACACACCGCATCAGATCGTGGGTTTTCCGCAG
>PLTG_11247.2|m.40260
ATGTTCACCACCGCACGCCACTTGAACGATTGGCTGTCCATTGAGCAGAGATACCTGCTTTGGTCGAAGTACCAGTGGGGTCCCGCCCTCCATACTCGGTGGGCGCCCCCACACCCACATATGCGAACTTGGTTCTTCAACGTGATGAATTTCTCTGTCTTCTTCCTCAAGTTCCGCCAACTTTATTTCTGCTCCCTCTTCAACGCTGCCTTCTTCTTCATCGTCACTTTCATTCCCGTCCACCTCTTCTACAACACTTTTGTTAGCGTCCATAACTTCATTTGCATCATTAGTGCCACCGAAATCTTCTCCAGCGACTATTGCTGGAGATGCTTGTATTTCCACAATTTCACTTTCACACACTCCATTGCTTGTCACCACTGCATCTTCTCGGAACTCGTTTACCTGGGCAGAAAGCGGTTGCACACTACTAGCAAGAGAAATACTGATACCATGACGTCCCCGATGACTATTCCTTCGATTTAG
>PLTG_11247.2|m.40258
AAATACTCAGATCCTGGAGCTTCCATTTGGACCAATGACAGTCCGCGCTGTCTGCTATTGGTCGAAATGGAAGCTACACGCATTCTTCTTCTCAGATTCACAATGGCGTTCGGCTTCGGGCTGCTCTCGGACGTGCAGATGCTGGGGTTCTACCAGGCGCAGCACGCGCGCGACCGCAAGCCGTTCCTGGCGTACGTGCTGCAGGTGTGCACGGCGAACGCGCACTTCCTGGTGTATCGGCGCTACTCTCAGATCGCGTCGTTGGCCGCGAAGCTGCACTTCCATCCGCCCGTGGGGCTCCCACCCAAGTACGCGCTGCAGGTGTTTCCGCTCACAGATGCGCAGCTGCAGCAGCGATTCGACGGTCTCCAGGCGTTTCTGCGCGAGGTTATGGCGCACTTATCCAGGCAGCACGCAGCGGGAATGCACCATGACGCCCAGTCCAATGCAGGGCTGGACATGCAGATCTTCTGCGACTTTGTGGCGCATCACCGCAACCGACCGCCGAAACCGGTAAAGGGAGAGTTACCGGACTGGGCGAGACCCATCGTGACGACGACGACATGGGCTGACGTCGATAGCGTCACGGACAGTGAAGATGTGGGGCTGGAAAGTGACGACTCGGAGCAGGAACTGCTCGAGACGGACGACGCGTCGACCAGGTTTAGGAACGAAGTGCTGCAAGCTGAGGGGAATCTCAGTGCATTGTGGCACTGCGTGCGTGCATACATGCAAGCGACGACGGCGTGGTGGGGGGCGACGACGGCTGTGGTGGAGGAATACAAGCGAGTGGCGGAGATGCCACTTTTTGCAGAAGATGAGACGGAGCCTCATGCGGCGCGACTGGTGAAAACTCTGACGCAACTTTTGGACTCGGTACAGCCAGAGTTTGAGAAAAAGTGCGAGGACGCAGTGTTGAGTCCATTGGAACAGTTAAGTCGTGAGGTTTTACCAGAGATTAAACATACGTATTGGACGCGACATAACGGTAGGAGTGGAGGCCGTGATGATGCAAACGATCGTCGGATTCAGCAAGAGCGCGAGAGATTACATACTAAGCTACGTGCAGACGTACAGAGTAGTATGACGGCGTTAGTGGCACTTCAGAATGACATGTTGGCGGCCATGCATGATCAGCTTCACGGTTTCGAGCGAGTGCAGCGGATGCCTCGACAGCGCAGCAAATCTCAACCCGTGCTAAATCGAAGGAATAGTCATCGGGGACGTCATGGTATCAGTATTTCTCTTGCTAGTAGTGTGCAACCGCTTTCTGCCCAGGTAAACGAGTTCCGAGAAGATGCAGTGGTGACAAGCAATGGAGTGTGTGAAAGTGAAATTGTGGAAATACAAGCATCTCCAGCAATAGTCGCTGGAGAAGATTTCGGTGGCACTAATGATGCAAATGAAGTTATGGACGCTAACAAAAGTGTTGTAGAAGAGGTGGACGGGAATGAAAGTGACGATGAAGAAGAAGGCAGCGTTGAAGAGGGAGCAGAAATAAAGTTGGCGGAACTTGAGGAAGAAGACAGAGAAATTCATCACGTTGAAGAACCAAGTTCGCATATGTGGGTGTGGGGGCGCCCACCGAGTATGGAGGGCGGGACCCCACTGGTACTTCGACCAAAGCAGGTATCTCTGCTCAATGGACAGCCAATCGTTCAAGTGGCGTGCGGTGGTGAACATCTACTATATCTAACGTCAACAGGGGATGTCTATAGCTATGGTGATAATGAAGACAAAAAGGCAACAGCCATCACTGTTGCTACCAGCATCAATGTGACCGATGGCGATTTGACACGAACCAGCATGAATACATCGTTTTTGGTGCCGCATCTTGTCGAAGAACTTGCACTTGAGAAAGCACTTCATCGCACAACAATTGCAATGATTGCATGTGGCGCTCAGCATTCGTTAGCCATCACAGACGCTGGAGAATTGTATACGTGGGGAAGCGGCGAAGATGGTCGCCTGGGACATGGTGATATGCGTGACCGCGCAGTTCCACGCAAAGTCATGAGCCTGTTGCGAGAAAGCGTGATAGGTGCAAGCTGCGGTGGAGCACACACAGCTGTGTTAACCACGAAGGGCGCTGTGTTCACGTTTGGTCGCGGACGAAATGGCCGTCTCGGACTGGGTGATAATAAATGGCGTGACACACCGCATCAGATCGTGGGTTTTCCGCAGGGAACACACATCTCGCAGGTAGTTTGCGGTTGGAACTTCACGGCTGCCCTAGATCGACAAGGTAATATTTTCACGTGGGGAAAAACGGGTGAGGGTCAATGTGGATTGGGATATGTGGATAAAGATCAGGCGGTGCCGCGCTGTGTTGAGAAGCTTCGCGAGGTAGCAGCAGGGTCATCAGTGGTCGATGTTGCGTGTGGATATACCCACACCATTGTGCTGACAGCTAGTGGTGAGCTGTATTCGTGGGGGTTGGGAGAATATGGACAACTTGGCACAGGTGATGTCTATCAACCACTACCTGCTCGCGTGCAGCTACCTCCAGATGCGCTTTGTGCTCCTGACCAGCTAGCGCGAGTGTATTGTGGCGCCTTCCACTCCATCGCTACGACAGAGCAGCGTGTCATGTTTGCATGGGGATTAAACTCTTACGGTGCCTGTGGTCTTGGACACACTTCAAACAAGGACAAGCCCGAACGCATTGATTGCTTTTCGTCCGAAACTGAACTAGTTGTGGCTTGCGGACATAAGTACACAATTGCCCTTGAAGTGAATCCAGCTCTGTACGGGCAGTCATTATCCTCATCCCAGACAATGATGCAGACAGGAGCTGCTGTGAATGGACTGGAAATACCTAGCACATCGAGACAATTTTCGGATTGTAGTGAGGTGAGTGAAGATGATCCATATCATGGTCGAGTTTCACCTGGAGTCCAGACTGGACGTCCTGTTACTCCACCGGTCCCATCACGTCGCCATCGACGAGGTACTCCTCCAACGTTAGCAATGGAACTTAGTGACATCCCTCGTGAAGCCATTCACGAGAAGGAGGAAGAACTGCGTCGTGCCAAGAAGCTTTGGCGGACTCGTATCCTACGTGATTGGGAAGAAAATAAAGATACTCCGCTGGCACACTCGCTG
>PLTG_11249.1|m.40262
GATACTCCGCTGGCACACTCGCTGTGGCGACAGGGGATCCCGCCATCGATTCGGGCTCGTGTATGGCCAATGGCAATTGGAAACAAGCTAAAGGTGACTCCGGAGATGTTTAAGATCTATCGTCGACGGGCAGCGGCATATAAGAAAGACCGTGCTGCGAAGGAAGAGAACGGTGTGGTGGACGGCGGTCGCGAGCATACTTTGGCACTCATCGACACGGACCTACCGCGCACCTTTCCGTCGTTGAAGTTGTTCGACTCTAGTGGGCCCTACTACGCGTTCTTACTGGAGGTTCTCGAGACGTATGCATGCTACCGACCAGACCTAGGATACATCCAGGGTATGTCGTACTTGGCGGCTATGTTGTGTCTGCACATGCCACAAGATCGTTACTTGGCCTTCCAGTGTCTAGCCAACCTCATGGTGAATGAACACCTCTTCACCTTCTACTTGCTGGACGCCGATCTCGCGAACGTGTACTACACTCTCTTTGATACTTTCCTGAACTCGCGGATGCCTCGACTACACTCCCATTTACGGGAGATTGGGATATTTTCCTGCTCGATGTACCTCATGAACTGGTTGCAGACATTGTTCCTGCAAGTGCTACCGCTCGAGTCAGCGGCACGCGTGTTCGACAACTTCTTGCTAGACGGCACAGTGTTTCTCTTCCGCACTGCCATGGCAATTCACGAGCTGCTGGCGCCACAGTTGATGCAAACGGAAATGGACGTGGCACTCCCGCTGCTGCAGCGCAACGTGATCTACCAAGATGTGTGGAGTGCACGCGTCTCAGAGCAAGCTCTCTTCGAGACTGTGGCAACCATCGCTGTGCCCAGCCACATCTACTCGGCACTTGACCGTGTCGTGAATGACGTGTTCTTTTACGAGAAGCGTGGTGATCCCGATGCCATCGGTGGGTTGAAGATGATGGCGTTTGCCAGTGGTGGTCAGAGCGTCGGTATCGGTCATGTCAAGCACGAGCGGCGCCGCATGTACGCCATCAGCGATGCCCTGAACGGTGTACTGGGCGGATTTTGA
>PLTG_11258.1|m.40314
CGCAATCATTGCAGTAGTGACATTCAAGGGGAAACTGTCGTTCAACCGCAGCTCATGGAGAAGGACGAGCTGCTCAAGGGGCTGTCGCTCCACGAGAAACTGGCCTACTTCTATTGCTCGTACGTACACGAGGAGGCTATCGATCCAGAGGTAGATGGCGATGCCGTGCGGCGCTGGGAGAAGATCATGGCATCGCGTCGCAAGTCGCGCGAACGCGTGTGCATCTTGCTGAACCAAATGGAGAACACGTCGGCAGCCAACGTGCGCACACTAGACAAGAGCTATCGGGCCAAGCGGGAGCTGCTACTGCTATCAGAGGGTACACTGCGCACAGCAGCTAGCAACGGTGTCTCGCCGTCTGGTCGCGGGGGTGTCTTGGCACAAGTAGAGATCGCCAGAGCAAATAACGAGTTACTCCAAGAGTGTGGCGCTCTCTCGGTCTTCACGGAGCGTCTACAGCGCTCGATCCACGCGTTCCGTGGTCTAAACTTTCAGCACTTGGACCTCGATCAAGTGGACGCGCTCATCAACGATCTACAACAGGACATGGTGCTAGTGTACTTATTGATTGTCTTCAACGCGCATAAGAAGAACGCCGTGTTCGACCGCCAGCTCATGATGACAGGGATTATGGGTCCATCCTACTCGCTGGTGTCCATTTTGGACTGTCTTAGCCAACTAAATGTGTTGCCGGGCTTCCCTATCAAGAGACTTCTACTGCTTTTCTACGAGTGGTTCTCTGCTATCATGGGAACGTTTGATGAGCTCAATGCTCTAAAGCGGCTCCGACGAGAACGGAGTGATATCGATCCTTCCATTTTGAAAGATGATGCTGACGGTGTGTTGCACTGCAAGACCTTCAAACCATATTATGACACAATTCAGCTGGACGCGCAGGACCCGTACTACCTCCAGAAGAAGAAGTTTGCGAAGAAGCGGGAGGCGATCCACAACAAGTACTTACACAGAGCCAACTATGAGCTGAAGTGCCAGCAATCTACCGATGCTGATCTTGCTATAAAGCCTCTTGACACTCTCGATGATGAATGGGATGAGCGTGTGGAAACTCTATATCAGCTCTTCCTCCCCTGTATGCGCGATTATACTACATTCCTAGGAAATCTCGTGACACTATCTTGTGGAAGTGCATTAAATGCACGAGATAAAAAGACTTTCTATTCCCGCCGACCCTCAGGTGCTGACCAATACGGCATGACGGATTTCTCTGCCCCTGGAGGCGAGAACACCAACGACAACCAGTTTTGGAAGTGGATACTTCGCGAGAAGGCCATTGTTCTCGATGTGTCAAATTTGAGCATCTTGGTGATTTACAAGCATTTTCGTGCAAGTCATGCATGCAAGGCGGAATACTTCATGCAGTTTTTCTTGGAAGCTAACGTGCTGGCCACGCTGACGAAATTCATGAACAAGGACATTGGTACATATCTTCAGGTTTCTCGCCAAGACTCCGATGAATCTAAGTTGGGATTCTATGGGCTTGAGAAGGAGCTTGATAAGCACACTATTCGCTTTGAGGAGGACATGAATGAATACTCGATCCAGTCTACACGAACGATCACGAGTATATTAAGAATTCTGCAGAAGCTGACGAAGAGAAAACCCAACATCATCAAGAATGCTCTCTGTCGAGGACAAACGATTGTGTGGTTAAAGCGTGTGGTGGCTTTGCAAATCGCTTTACCTCGTTTGTACGCCCTTAAATTGGTGAAGTCACAAGCAAAGTATTTAGGCCACCAGTGGGTGAAGAAATATACGTGCTTCAGTTTGCTCACAGAGGTGTATCTGTACGTGCGGCCAGAGTTAGATGATGACTGGCTGCACTACGAGGACGATGACTTAAACAAGCCTCCATCACAGGATTCCGTCGAGAGGATCATTTTTGGCGAAATGCAAGCGTACCACCACAAACACTACTTTGATTCTCCGTTCGGAGGTGGTAAACCGCTTCCTGCAGGAGCTTCGATGATCTGCGAAGACCGTAAAGAGCTCGGCTCGGACTTGTTCATACCAGACGGGGGACGATTGACAAAGATGTACAGTGCCATTAAGCTGGATCCTGTTAACTTTTGCAAACAGTACGAGAAGTGGCTTGACGTTGAAAACCTCAAGCACGACGCCAACGCCGACGCAGCACCACTTCCGATTTCGTTTGAGTGA
>PLTG_11258.1|m.40313
ATGGGTTTGAACGACACACAAGGTTTGTCGCGGGAGCGCGGGAAATCTGCAGCGCCTCATGCAGAGGCCGCGAGTGCGTCCGCAGACGCTCCCCACGGTCTGAAGCGCGTGCTGGGTGATGCATCCACCCATGCGCCCAGCGACAAGAAGGTTAAACTCGAGGTACAGGAGGAGGAAGATACGGCAACGAGCGATGAATCCGACACCGACCCCCTCGTGCTTCGGAGGCAGCGACACCCCGTCGGGCGCAGTAGCAGTCGCAGTGTGGCCTTGTCGCCACTGAACGCCGCATCAGCTCAGCAGATCCGTCAGCACCTACGTGATGTGCGCCGTGAGCTGTTCTTGCGGCCGATGCTGGCCACCATCTCGAAACTCATGTTCCACAAGGGAAATCACGGCTTCTTCAACGTGCGGGTGGACCCGGTGGTGTGGAACATTCCGCATTACTTCGAGGTGGTCAAACACCCGATGGATCTGGCTGTTGTCAAGAACAAGTGCCTGAATCTCGAGTATGCGACGGCCGATGAGTGCGCAGACGAGATTCGACTCGTGTTCAGTAATGCCTGCTTGTTTAACCCGCCGGGACACATTGTGCACGAGTCGGCGGCATTGCTGCTGAAGGAGTTCGAGGCAGACTACGCGAAATACAAGGCCAAGACCGAAGCAATGGCCAAGAGGCGTGACGAACACTCGTGTCCGTTCTGCCTCAACAATGTGTGCGGCATCTGCCATGAAAAGTGCATTAACTTTGAGCCACCATTCGTCATGTGCTCGGGTGCGTGTCGCCAGCGTATTAAACGCCATGCTGTGTATTACAAGACTCTTGATGGACAGTATCATTGGTGCTCCAAGTGTTTCACCTCATTGCCCAAGATGCTAACGCTGAAGGTGGCCCCAGCTTCGACCGACCAGGACTCCACGACGCCGGCTGTGACAGAATACACTATACCCAAGCTTGCTTTGCTAAAGGCAAAGTTTATGGACGAACTTACTGAACCTTGGGTGCAGTGTGACCAATGCAACGGTTGGGTGCATCAGATTTGTGCGCTATTTAATGCTTGTGAGAACGCAGATGAAGAGGAAGAAGTGATGTACACTTGTCCGCTGTGTCGACTCGAGGAGCTTGATGCTGAGGAGAAGAACAACGAGCTGGGCATGTCTCCGCTTGAAACATCAGTCGAGGATTTCCCTGTGAAGGTGGACAAAGATTTTTTGAGATCTCATAGCCCTGCGCTTAAGCGCAGATCGTGCACAAGAGAGTTCACGCGAGCACTCGGGTTTGATGAAGAGATTGAGGAAAAGGTGTTTGACTATTTGACGCAAGTAGATTTAGAGGCGGTCGATGGCAGCACCACATCAGGCTTCGTGACGAGTCAAGACCTGCAGTCGTGCGATCTGTCGCGGTTTATGCAGAAATGGGTGCAGCAGCACCTGGAGAATCTTGGTGAGCATGAAGCAGCACAGTCCATCGTTGTGAAAGTGGTGTCTTCAATCAAGAGCTTGAGCCACGTGAGCTCAGTTGTGCGCGAGAACTTCCGATCTGCATCACAAGAGTACCCGCAAACTATTGACTACACCTCAAAAGCCATCTTCGTCTTTCAAATGATCAATGGCGTCGAAGTCTGCATCTTTTCTATGTATGTTCAGGAGTATGATAACGACTGTCAGTTGCTTGCCAACCGCAACCGGACGTACATTGCGTACCTTGATAGTCTGGTGTACATGCGCCCGCGCCATGTGCGCACAAGCTTGTTTCACCAGATCCTCATTTCGTACCTGGCGTTTTGCAAAGCCAATGGTTACGAATACGCGCATATTTGGGCATGCCCTACCACACGTGGAGGCGATTTTATTTATTGGTGCCATCCTTCTTTTCAGAAGAACCCTGGCAAAGAGCGCCTTCTTCAGTGGTACCTGAGCATGACCAAAAAGGCAAAGGAGCTGGGAGTCGTGTTTGCTTGCGACGACTTGTATGCTCGTGAGTTTGAGTTTTTGGAAGATACTCTTGATATGCAGCTTCCTCCATATTTTGATGGTGACTACTGGCCCAGTGAAGCCGACCGTGTTGCCGCATCGCCTCCAAAGAGAGGGAGAAAGGAAGCGACCACTGCGAGCGCGTGCAATGCTAAGTTCCGCAAGCGAGTCAGCGAATCGGTGAAGGCGGCACGCGAATCACTGTTTGTAATCGCTTTGCAACCAATGTGCGCCGCCTGTAAGCAGCTAATAGTCAATGCTGCTTACTGGCGAGCGCGCAATATAGTGGCTATAGACACATATTACTGCGCCAAGTGCCAGGGTACAACAGCAGAAGCAATCGCTACTGCTGCTGGACAAGAAGCAGTGCTTACAGAAGTGTCTCCACCCAACTTTATTGAGCCTTGCAGTAACACGAAGGTGGCGGAGATGTCTTGTCCGTTCCTCGACTACCGTCCCAATATGCTAAAGAATTGTGAAGAGCACCATTACCAGTTCGACAGCTTCCGGCGTGCGAAGTACTCGACCATGATGCTCGTCTACCAGATCTCCTCGACTCAGCGCTCTGCTTAG
>PLTG_11258.2|m.40317
ATGGGTTTGAACGACACACAAGGTTTGTCGCGGGAGCGCGGGAAATCTGCAGCGCCTCATGCAGAGGCCGCGAGTGCGTCCGCAGACGCTCCCCACGGTCTGAAGCGCGTGCTGGGTGATGCATCCACCCATGCGCCCAGCGACAAGAAGGTTAAACTCGAGGTACAGGAGGAGGAAGATACGGCAACGAGCGATGAATCCGACACCGACCCCCTCGTGCTTCGGAGGCAGCGACACCCCGTCGGGCGCAGTAGCAGTCGCAGTGTGGCCTTGTCGCCACTGAACGCCGCATCAGCTCAGCAGATCCGTCAGCACCTACGTGATGTGCGCCGTGAGCTGTTCTTGCGGCCGATGCTGGCCACCATCTCGAAACTCATGTTCCACAAGGGAAATCACGGCTTCTTCAACGTGCGGGTGGACCCGGTGGTGTGGAACATTCCGCATTACTTCGAGGTGGTCAAACACCCGATGGATCTGGCTGTTGTCAAGAACAAGTGCCTGAATCTCGAGTATGCGACGGCCGATGAGTGCGCAGACGAGATTCGACTCGTGTTCAGTAATGCCTGCTTGTTTAACCCGCCGGGACACATTGTGCACGAGTCGGCGGCATTGCTGCTGAAGGAGTTCGAGGCAGACTACGCGAAATACAAGGCCAAGACCGAAGCAATGGCCAAGAGGCGTGACGAACACTCGTGTCCGTTCTGCCTCAACAATGTGTGCGGCATCTGCCATGAAAAGTGCATTAACTTTGAGCCACCATTCGTCATGTGCTCGGGTGCGTGTCGCCAGCGTATTAAACGCCATGCTGTGTATTACAAGACTCTTGATGGACAGTATCATTGGTGCTCCAAGTGTTTCACCTCATTGCCCAAGATGCTAACGCTGAAGGTGGCCCCAGCTTCGACCGACCAGGACTCCACGACGCCAGCTGTGACAGAATACACAATGCCCAAACTTGCTTTGCTAAAGGCAAAGTTTATGGACGAACTTACTGAACCTTGGGTGCAGTGTGACCAATGCAACGGTTGGGTGCATCAGATTTGTGCGCTATTTAATGCTTGTGAGAACGCAGATGAAGAGGAAGAAGTGATGTACACTTGTCCGCTGTGTCGACTCGAGGAGCTTGATGCTGAGGAGAAGAACAACGAGCTGGGCATGTCTCCGCTTGAAACATCAGTCGAGGATTTCCCTGTGAAGGTGGACAAAGATTTTTTGAGATCTCATAGCCCTGCGCTTAAGCGCAGATCGTGCACAAGAGAGTTCACGCGAGCACTCGGGTTTGATGAAGAGATTGAGGAAAAGGTGTTTGACTATTTGACGCAAGTAGATTTAGAGGCGGTCGATGGCAGCACCACATCAGGCTTCGTGACGAGTCAAGACCTGCAGTCGTGCGATCTGTCGCGGTTTATGCAGAAATGGGTGCAGCAGCACCTGGAGAATCTTGGTGAGCATGAAGCAGCACAGTCCATCGTTGTGAAAGTGGTGTCTTCAATCAAGAGCTTGAGCCACGTGAGCTCAGTTGTGCGCGAGAACTTCCGATCTGCATCACAAGAGTACCCGCAAACTATTGACTACACCTCAAAAGCCATCTTCGTCTTTCAAATGATCAATGGCGTCGAAGTCTGCATCTTTTCTATGTATGTTCAGGAGTATGATAACGACTGTCAGTTGCTTGCCAACCGCAACCGGACGTACATTGCGTACCTTGATAGTCTGGTGTACATGCGCCCGCGCCATGTGCGCACAAGCTTGTTTCACCAGATCCTCATTTCGTACCTGGCGTTTTGCAAAACTAATGGGTACGAATACGCGCATATTTGGGCATGCCCTACCACACGTGGAGGCGATTTTATTTATTGGTGCCATCCTTCTTTTCAGAAGAACCCTGGCAAAGAGCGCCTTCTTCAGTGGTACCTGAGCATGACCAAAAAGGCAAAGGAGCTGGGAGTCGTGTTTGCTTGCGACGACTTGTATGCTCGTGAGTTTGAGTTTTTGGAAGATACTCTTGATATGCAGCTTCCTCCATATTTTGATGGTGACTACTGGCCCAGTGAAGCCGACCGTGTTGCCGCATCGCCTCCAAAGAGAGGGAGAAAGGAAGCGACCACTGCGAGCGCGTGCAATGCTAAGTTCCGCAAGCGAGTCAGCGAATCGGTGAAGGCGGCACGCGAATCACTGTTTGTAATCGCTTTGCAACCAATGTGCGCCGCCTGTAAGCAGCTAATAGTCAATGCTGCTTACTGGCGAGCGCGCAATATAGTGGCTATAGACACATATTACTGCGCCAAGTGCCAGGGTACAACAGCAGAAGCAATCGCTACTGCTGCTGGACAAGAAGCAGTGCTTACAGAAGTGTCTCCACCCAACTTTATTGAGCCTTGCAGTAACACGAAGGTGGCGGAGATGTCTTGTCCGTTCCTCGACTACCGTCCCAATATGCTAAAGAATTGTGAAGAGCACCATTACCAGTTCGACAGCTTCCGGCGTGCGAAGTACTCGACCATGATGCTCGTCTACCAGATCTCCTCGACTCAGCGCTCTGCTTAG
>PLTG_11258.2|m.40318
CGCAATCATTGCAGTAGTGACATTCAAGGGGAAACTGTCGTTCAACCGCAGCTCATGGAGAAGGACGAGCTGCTCAAGGGGCTGTCGCTCCACGAGAAACTGGCCTACTTCTATTGCTCGTACGTACACGAGGAGGCTATCGATCCAGAGGTAGATGGCGATGCCGTGCGGCGCTGGGAGAAGATCATGGCATCGCGTCGCAAGTCGCGCGAACGCGTGTGCATCTTGCTGAACCAAATGGAGAACACGTCGGCAGCCAACGTGCGCACACTAGACAAGAGCTATCGGGCCAAGCGGGAGCTGCTACTGCTATCAGAGGGTACACTGCGCACAGCAGCTAGCAACGGTGTCTCGCCGTCTGGTCGCGGGGGTGTCTTGGCACAAGTAGAGATCGCCAGAGCAAATAACGAGTTACTCCAAGAGTGTGGCGCTCTCTCGGTCTTCACGGAGCGTCTACAGCGCTCGATCCACGCGTTCCGTGGTCTAAACTTTCAGCACTTGGACCTCGATCAAGTGGACGCGCTCATCAACGATCTACAACAGGACATGGTGCTAGTGTACTTATTGATTGTCTTCAACGCGCATAAGAAGAACGCCGTGTTCGACCGCCAGCTCATGATGACAGGGATTATGGGTCCATCCTACTCGCTGGTGTCCATTTTGGACTGTCTTAGCCAACTAAATGTGTTGCCGGGCTTCCCTATCAAGAGACTTCTACTGCTTTTCTACGAGTGGTTCTCTGCTATCATGGGAACGTTTGATGAGCTCAATGCTCTAAAGCGGCTCCGACGAGAACGGAGTGATATCGATCCTTCCATTTTGAAAGATGATGCTGACGGTGTGTTGCACTGCAAGACCTTCAAACCATATTATGACACAATTCAGCTGGACGCGCAGGACCCGTACTACCTCCAGAAGAAGAAGTTTGCGAAGAAGCGGGAGGCGATCCACAACAAGTACTTACACAGAGCCAACTATGAGCTGAAGTGCCAGCAATCTACCGATGCTGATCTTGCTATAAAGCCTCTTGACACTCTCGATGATGAATGGGATGAGCGTGTGGAAACTCTATATCAGCTCTTCCTCCCCTGTATGCGCGATTATACTACATTCCTAGGAAATCTCGTGACACTATCTTGTGGAAGTGCATTAAATGCACGAGATAAAAAGACTTTCTATTCCCGCCGACCCTCAGGTGCTGACCAATACGGCATGACGGATTTCTCAGCCCCTGGAGGTGAGAACACCAACGACAACCAGTTTTGGAAGTGGATACTTCGCGAGAAGGCCATTGTTCTCGATGTGTCAAATTTGACCATCTTGTTGATTTACAAGCATTTCCGTGCAAGTCATGCATGCAAGGCGGAATACTTCATGCAGTTTTTCTTGGAAGCTAACGTGCTGGCCACGCTGACGAAATTCATGAACAAGGACATTGGTACATATCTTCAGGTTTCTCGCCAAGACTCCGATGAATCTAAGTTGGGATTCTATGGGCTTGAGAAGGAGCTTGATAAGCACACTATTCGCTTTGAGGAGGACATGAATGAATACTCGATCCAGTCTACACGAACGATCACGAGTATATTAAGAATTCTGCAGAAGCTGACGAAGAGAAAACCCAACATCATCAAGAATGCTCTCTGTCGAGGACAAACGATTGTGTGGTTAAAGCGTGTGGTGGCTTTGCAAATCGCTTTACCTCGTTTGTACGCCCTTAAATTGGTGAAGTCACAAGCAAAGTATTTAGGCCACCAGTGGGTGAAGAAATATACGTGCTTCAGTTTGCTCACAGAGGTGTATCTGTACGTGCGGCCAGAGTTAGATGATGACTGGCTGCACTACGAGGACGATGACTTAAACAAGCCTCCATCACAGGATTCCGTCGAGAGGATCATTTTTGGCGAAATGCAAGCGTACCACCACAAACACTACTTTGATTCTCCGTTCGGAGGTGGTAAACCGCTTCCTGCAGGAGCTTCGATGATCTGCGAAGACCGTAAAGAGCTCGGCTCGGACTTGTTCATACCAGACGGGGGACGATTGACAAAGATGTACAGTGCCATTAAGCTGGATCCTGTTAACTTTTGCAAACAGTACGAGAAGTGGCTTGACGTTGAAAACCTCAAGCACGACGCCAACGCCGACGCAGCACCACTTCCGATTTCGTTTGAGTGA
>PLTG_11256.1|m.40302
ATGGAGTCGGACGATTCCATGTCGGTGTTGCTCCCCATGGTGTCGTTAATGCTTTTACTCGTCTTTGCGGGTGGTCTGTGGTTCTTACGCACTCGCAACCAACTGCGGGGTGCGTCGCAGTCTTTTCTAGCCAGAATGCTACTACAGGAACAGGAGGCGATCACGAGACTGGATTTAGAGCGTGGAGAAGCTCAAGCAGAGCGCTGGAAGTGCTCCGTCTGTGAATTTAGCAATGCCATGGACCGCCCCACGTGTCTGTTGTGCGGCACGAAGAAGTCCAAGACGTCTCGAGACCGAGAGGAACTCCCTCGACTCAAGCACTCGATCGCAGGGCGAGACGAGCGTCTGAGCTCTGCCAGCTCCGTGACAATGCTCACTAGACCTTCGCTCTCGACGCAGCGGTCTTCTGTGCTGAGTGTAGGCAGTCGACAGTCGTTGAGACCATTGCGACTCTCGACTCTAAACCCAAGACAAAAGTACGCTCGACGACGTAAAGAGTGGGTGCGTTGTCTTGGAGAAGATGGAGAATCGGCCTTTTGGACGAGAGCAGACGTCGCTGCGGCTGCGAGGAGACTCACAGTCGTTAATGGGGCAAATGCTGGAGGTCGAGTGTCGGTGGGCTTTGTGACGCACATGGTACGGCGTTCGTCCATGATGGGAGACATTGGCCGTCTCACCTTTGCAGAAGCTTCGCAACTCGATGCAGCGGAGACCATCAGTGGCTATAAACTCACGGCACGAGAGTTGGAACTACTCGATCGTGTGTCGAGACTCGCGTTTCCAAGGAAATATGCGTGGTTCTTGGAACGCATGGGAGCACTACTGAGACCGTGGGAAGAAGGACGAATTAAACTACGTGTCCAACGTGAACATATCCTCGTGGAGAGTATGGAGCAATTGCTTGGTATTCAACCGGAGCATATTCACTTTCCTCTCCGCATTGAGTTCGTGGGAGAAGCAGGAATCGACGCGGGAGGTTTGCAGCGTGAGTGGTTTTCCATCTTGTTTGGTAGACTACTGGATGATGAGTTAGGGCTCTTTATGACATGTCATCGCCACACACAAGCGGTAGCTATTAACCCTCACTCGGAAGACTGCACAGCCGATCACTTGCTATACTTTCGAGGCATTGGAAGGTTGCTTGGACGTGCACTACTGGAAGGACAGACTATGCAGGCAAGACTGTGCTTGCCGATTCTCAAGCATTTCCTTGGCACACCGATAACGTTCTCCGATCTACAGTACGTGGACCCAGAAATCTATACGAGCATGATCTGGATCCGCGACAATGACGGTGTGGATGCATTGGAGCTCACATTCTGTGTCACGGAACTACGTGCCGATGACGAGGTGGTCACGGTGGACTTGGTTCCCGATGGAAGAGACAAGGTTGTGACTGACGCCAACAAGATGGAGTTTTTGCACCTCAAGCTGCGCTATCTTATGCTAGATCGTTATGCACCGCAGCTGCAGGCTCTGTCTCTAGGATTATTTGAGGTGATCCCGCAAGAGGCATTGCTCGTCTTCGACTATCAGGAACTGGAGCTGGTGCTCTGTGGATTACCCGAGATTGATATGGCAGATTGGAAGAGTAACACGGTTGTTGCTCCCAGCTTCAGTGATGCACCGATGGTCGTCGACTGGTTTTGGGAAGTGCTCCAAGGTTTTACTGAAGACGAGCGTGCTCGGTTTCTCCAGTTTTCGACTGGTTCGTCACGCGTGCCAGTACAAGGATTCAAGGGACTAACAAGCTACGACGGTCGCATTTGTCCTTTTTCATTGAGACCTTTGCCTGCCCAGACACGCGGCTTTCCTAAGGTACACACGTGTTTCAATCGTGTTGAGCTGCCTTTATATGACACAAAGGTCGAGATGGAGACTGCACTCTATGCAGTGCTTGATATGGAGTGGACCGAGTTCAGCGAAGAGTAA
>PLTG_11256.1|m.40301
ATGAATTCGATGGCCACAACTGGAATGGCAGCAGATTCCTCGGATTCCGAGTCTCCAAGTACGCTTGCATTTCCATTACTTGCAGAAAGACCTGAGCACGATGATGAAGAGAAACACGACTATGGAGCGGACGATGAGAACGAAGACGAAGAAGAGGATAACGGAATTGATTATACTTCCCCGCACGAGATCGTGGCTACAAGTGATTCGAGTGAGACCTTCGGTGAAGGAGTGGTGAAAGGTGGTGACGTGAACCAAGAACATACTGTGGAGAATGTACTACTGGGGAATGAGGAAAACACCACGGCGACATCATCCAAAGATGATGTTGTGGAGAAGATGAATGTTGAACACCATGAGCAAACGCTCCAACCTAAGTGTCTCGCATCGGAATTCATCGCTGGTGTCGAGACTCCGATGACAAATGATTCTCTTTCACTGTCAAAACCCGTTGCTTCACCTACCACTTCTCCCAACAAACTACTGAAGAAAAAGCACGATGGCAACGGAACCCCAAGTGGTCCTGCATTCCGTGGCAACAACACAAGCCCAAAGCCACCCCGGAAGCGAGTTCCAGCGACTCCTGCTCGTTCTTCAAAAGCCCCAAAGAAGCGGAAGAAGTCTCTTTCATCCGTTGATAGTGGTGAATCTGGTGATGATCAGTCTCCTCCACTTCGTCGATCATCTCGGATCAAGACTGAGCCTCCGAAGTTCACCTACCCAGTCGTGCAACTTGCGGATGAGACGGTGCTTTCTTACTTTGATCGTAATGCTGAAAATGATGCGGCATCACGCATGACGTGCAAATATTGTGGCAAGGCAATGACTGCATCGCGTGGTATGGCAAAAAGGCATCTGCAAGCATGCCTCGTGTTCTCGAGTCACGCGCAAGTTGCATCGCAAAAGGTTGATGCTGTCGAAGGCAAACCTATTTTCCCAGCTTCTACAGCCAGCGAGGTAATGAAGCTAGTACAGCTGATGGGCACGGAAATACTAGCAACTAAGCTCAAAGGTGCATTTGGCCGTGCCCCATTTGCAGGAGATGCCCCTATTGCTCGATTCCAAGAACTAATCAAAGACGATGTCACGGGGTTACGAAATTTGAACGTACTCAAGTTGCTGGATGCTGTGGACCCACTGGATGGCCCAGCAACGCAGCTTCACGTCAAGTTGTCTGGAGTTTTGCGTTGTACTGGGCAGGACCAACTCCGCCCCATGGCGATGGCTAAGGCACGGACCTTGGAAAAATGTACAATTTGTTTCCCTGCACCTCGCAGCGTAGCTAAGCACTTTATTATGCCATTAGCGAAGGAATTGGGACTTGAATACGCGATGCGCAAACACAAGGTTAGTTTGGTGAACTGCCCTACAGGTGGAAGTGTATTGGATTGGCGATTTCTTCGGACGGAGACCGTAGTGTTCCAACTAAGCGGAAATGCGCTGTGGAAAATGAAAATGGGCCAAGTGGAACACCCGCTTCTGGATTTCCAACCCCAGTCGTGGGTATTGGATGCTACAGCTCAAATAGCTAAAGTTCACCAATTAGCAGGAATGGATAAAGGCACTGGTGGATTGTTAACACCGCCAGTCGAAGATCTCGATATCTTTGACGCGAGTAAAAGCGACGGCGTTGAAGATAATGAGCTACTGGAGCATATACTGAAGCCTGGATCGGTCGTGTATGTACCTGCGGGTACGTGGTTCGAAGTGGAAACAGAAGGCGCAAACGCTTTGTGGCTCGAGGTACACCTGGCTTCAATGACTTATGAGGATTTAGCTTTATCAGCACTGAAGCAGATGGCTTGGGCTGACAAGCAGTGGCGCATGAAAGTGCAGCTTTATCCAGGCAATCGGGGTCAATTGAAATCACGCCGTCACCACATGGAAGCATGTATCAAGTCTCTATGGAATGACATGACACAACTCGAGGGTGGTGATTTGCTGCCGGAATATCTCGGTACTGAAGATTTGCAAGACCTTATTGCTGAAGGGCTCATTCAAGACGTGAGCAAGTCTCCAGATTCCACTCATATTGAAGTGGACCTGACCAACCCGAAATTTAAGCTGAAACGTGAGAAGGTCTTCAAAGATGCCGATTATCGCGTCAATCCACTGGCCGTGCTTATGAGCACAGATGAAGTCCCTCATCTATCTATTGAAGACGAGGAAGACGACACAGGAAATGGTCGCGCTTCAAACACCACGTTAAACCACCGCGCGTTGAAGAAAAATCCGAAGCCAAAAACAAGACGCAAACAAACACTGCGTGTATTATCTCAAAGTAGCAAACACACGTACATTCTGGACGAACTGTTCGGCAACGCTGAATTTCAGTCGAAACTTCATGTCAAGTTTCAGTGCTCAGCAGAGCAGTCGAGATTGGTGGAATGGCTCCGATTCCGTGGAAGTGAACCTTTTAATCTTGTGGAGTTTAGTCATGGAGACAACTCGCTTCATCACGGTAAGAGCCTGGCCCGTTACGAGGAGAACTCAAGAAACCTGCTGCGATTCCTGTATTTTGTCGGCTACGTCACCCAAGTTAAGACACGATAA
>PLTG_11256.2|m.40306
GTCGCAGTCTTTTCTAGCCAGGAACAGGAGGCGATCACGAGACTGGATTTAGAGCGTGGAGAAGCTCAAGCAGAGCGCTGGAAGTGCTCCGTCTGTGAATTTAGCAATGCCATGGACCGCCCCACGTGTCTGTTGTGCGGCACGAAGAAGTCCAAGACGTCTCGAGACCGAGAGGAACTCCCTCGACTCAAGCACTCGATCGCAGGGCGAGACGAGCGTCTGAGCTCTGCCAGCTCCGTGACAATGCTCACTAGACCTTCGCTCTCGACGCAGCGGTCTTCTGTGCTGAGTGTAGGCAGTCGACAGTCGTTGAGACCATTGCGACTCTCGACTCTAAACCCAAGACAAAAGTACGCTCGACGACGTAAAGAGTGGGTGCGTTGTCTTGGAGAAGATGGAGAATCGGCCTTTTGGACGAGAGCAGACGTCGCTGCGGCTGCGAGGAGACTCACAGTCGTTAACGGGGCAAATGCTGGTGGTCGAGTGTCGGTGGGGTTTGTGACGCACATGGTACGGCGTTCGTCCATGATGGGAGACATTGGCCGTCTCACCTTTGCAGAAGCTTCGCAACTCGATGCAGCGGAGACCATCAGTGGCTATAAACTCACGGCACGAGAGTTGGAACTACTCGATCGTGTGTCGAGACTCGCGTTTCCAAGGAAATATGCGTGGTTCTTGGAACGCATGGGAGCACTACTGAGACCGTGGGAAGAAGGACGAATTAAACTACGTGTCCAACGTGAACATATCCTCGTGGAGAGTATGGAGCAATTGCTTGGTATTCAACCGGAGCATATTCACTTTCCTCTCCGCATTGAGTTCGTGGGAGAAGCAGGAATCGACGCGGGAGGTTTGCAGCGTGAGTGGTTTTCCATCTTGTTTGGTAGACTACTGGATGATGAGTTAGGGCTCTTTATGACATGTCATCGCCACACACAAGCGGTAGCTATTAACCCTCACTCGGAAGACTGCACAGCCGATCACTTGCTATACTTTCGAGGCATTGGAAGGTTGCTTGGACGTGCACTACTGGAAGGACAGACTATGCAGGCAAGACTGTGCTTGCCGATTCTCAAGCATTTCCTTGGCACACCGATAACGTTCTCCGATCTACAGTACGTGGACCCAGAAATCTATACGAGCATGATCTGGATCCGCGACAATGACGGTGTGGATGCATTGGAGCTCACATTCTGTGTCACGGAACTACGTGCCGATGACGAGGTGGTCACGGTGGACTTGGTTCCCGATGGAAGAGACAAGGTTGTGACTGACGCCAACAAGATGGAGTTTTTGCACCTCAAGCTGCGCTATCTTATGCTAGATCGTTATGCACCGCAGCTGCAGGCTCTGTCTCTAGGATTATTTGAGGTGATCCCGCAAGAGGCATTGCTCGTCTTCGACTATCAGGAACTGGAGCTGGTGCTCTGTGGATTACCCGAGATTGATATGGCAGATTGGAAGAGTAACACGGTTGTTGCTCCCAGCTTCAGTGATGCACCGATGGTCGTCGACTGGTTTTGGGAAGTGCTCCAAGGTTTTACTGAAGACGAGCGTGCTCGGTTTCTCCAGTTTTCGACTGGTTCGTCACGCGTGCCAGTACAAGGATTCAAGGGACTAACAAGCTACGACGGTCGCATTTGTCCTTTTTCATTGAGACCTTTGCCTGCCCAGACACGCGGCTTTCCTAAGGTACACACGTGTTTCAATCGTGTTGAGCTGCCTTTATATGACACAAAGGTCGAGATGGAGACTGCACTCTATGCAGTGCTTGATATGGAGTGGACCGAGTTCAGCGAAGAGTAA
>PLTG_11256.3|m.40308
ATGAATTCGATGGCCACAACTGGAATGGCAGCAGATTCCTCGGATTCCGAGTCTCCAAGTACGCTTGCATTTCCATTACTTGCAGAAAGACCTGAGCACGATGATGAAGAGAAACACGACTATGGAGCGGACGATGAGAACGAAGACGAAGAAGAGGATAACGGAATTGATTATACTTCCCCGCACGAGATCGTGGCTACAAGTGATTCGAGTGAGACCTTCGGTGAAGGAGTGGTGAAAGGTGGTGACGTGAACCAAGAACATACTGTGGAGAATGTACTACTGGGGAATGAGGAAAACACCACGGCGACATCATCCAAAGATGATGTTGTGGAGAAGATGAACATTGAAAACTATGAGCAAACGCTCCAACCTAAGTGTCTCGCATCGGAATTCATCGCTGGTGTCGAGACTCCGATGACAAATGATTCTCTTTCACTGTCAAAACCCGTTGCTTCACCTACCACTTCTCCCAACAAACTACTGAAGAAAAAGCACGATGGCAACGGAACCCCAAGTGGTCCTGCATTCCGTGGCAACAACACAAGCCCAAAGCCACCCCGGAAGCGAGTTCCAGCGACTCCTGCTCGTTCTTCAAAAGCCCCAAAGAAGCGGAAGAAGTCTCTTTCATCCGTTGATAGTGGTGAATCTGGTGATGATCAGTCTCCTCCACTTCGTCGATCATCTCGGATCAAGACTGAGCCTCCGAAGTTCACCTACCCAGTCGTGCAACTTGCGGATGAGACGGTGCTTTCTTACTTTGATCGTAATGCTGAAAATGATGCGGCATCACGCATGACGTGCAAATACTGTGGCAAGGCAATGACTGCGTCGCGTGGTATGGCAAAAAGGCATCTGCAAGCATGCCTCGTGTTCTCGAGTCACGAAGGTAAACCTGTTTTCCCAGCTTCTACAGGCAGCGAGGTAATGAAGCTAGTACAGCTGATGGGCACGGAAATACTAGCAACTAAGCTCAAAGGTGCATTTGGCCGTGCCCCATTTGCAGGAGATGCCCCTATTGCTCGATTCCAAGAACTAATCAAAGACGATGTCACGGGGTTACGAAATTTGAACGTACTCAAGTTACTGGACGCTGTGGACCCACTGGATGGCCCAGCAACGCAGCTTCACGTCAAGTTGTCTGGAGTTTTGCGTTGTACTGGGCAGGACCAACTCCGCCCCATGGCGATGGCTAAGGCACGGACCTTGGAAAAATGTACAATTTGTTTCCCTGCACCTCGCAGCGTAGCTAAGCACTTTATTATGCCATTAGCGAAGGAATTGGGACTTGAATACGCGATGCGCAAACACAAGGTTAGTTTGGTGAACTGCCCTACAGGTGGAAGTGTATTGGATTGGCGATTTCTTCGGACGGAGACCGTAGTGTTCCAACTAAGCGGAAATGCGCTGTGGAAAATGAAAATGGGCCAAGTGGAACACCCGCTTCTGGATTTCCAACCCCAGTCGTGGGTATTGGATGCTACAGCTCAAATAGCTAAAGTTCACCAATTAGCAGGAATGGATAAAGGCACTGGTGGATTGTTAACACCGCCAGTCGAAGATCTCGATATCTTTGACGCGAGTAAAAGCGACGGCGTTGAAGATAATGAGCTACTGGAGCATATACTGAAGCCTGGATCGGTCGTGTATGTACCTGCGGGTACGTGGTTCGAAGTGGAAACAGAAGGCGCAAACGCTTTGTGGCTCGAGGTACACCTGGCTTCAATGACTTATGAGGATTTAGCTTTATCAGCACTGAACCAGATGGCTTGGGGTGACAAGCAGTGGCGCATGAAAGTGCAGCTTTATCCAGGCAATCGGGGTCAATTGAAATCACGCCGTCACCACATGGAAGCATGTATCAAGTCTCTATGGAATGACATGACACAACTCGAGGGTGGTGATTTGCTGCCGGAATATCTTGGTACTGAGGATTTGCAAGACCTTATTGCTGAAGGGCTCATTCAAGATGTGAGCACGTCTCCAGATTCCACTCATATTGAAGTGGACCTGACCAACCCGAAATTTAAGCTGAAACGTGAGAAGGTCTTCAAAGATGCCGATTATCGTGTCAATCCACTGGCTGTGCTTATAAGCACAGATGAAGTCCCTCATCTATCTATTGAAGACGAGGAAGACGACACAGGAAATGGTCGCGCTTCAAACATCGCGTTAAACCACCGCGCGTTGAAGAAAAATCCGAAGCCAAAAACAAGACGCAAACAAACACTGCGTGTATTATCTCAAAGTAGCAAACACACGTACATTCTGGACGAACTGTTCGGCAACGCTGAATTTCAGTCGAAACTTCATGTCAAGTTTCAGTGCTCAGCAGAGCAGTCGAGATTGGTGGAATGGCTCCGATTCCGTGGAAGTGAACCTTTTAATCTTGTGGAGTTTAGTCATGGAGACAACTCGCTTCATCACGGTAAGAGCCTGGCCCGTTACGAGGAGAACTCAAGAAACCTGCTGCGATTCCTGTATTTTGTCGGCTACGTCACCCAAGTTAAGACACGATAA
>PLTG_11256.3|m.40309
ATGGAGTCGGACGATTCCATGTCGGTGTTGCTCCCCATGGTGTCGTTAATGCTTTTACTCGTCTTTGCGGGTGGTCTGTGGTTCTTACGCACTCGCAACCAACTGCGGGGTGCGTCGCAGTCTTTTCTAGCCAGAATGCTACTACAGGAACAGGAGGCGATCACGAGACTGGATTTAGAGCGTGGAGAAGCTCAAGCAGAGCGCTGGAAGTGCTCCGTCTGTGAATTTAGCAATGCCATGGACCGCCCCACGTGTCTGTTGTGCGGCACGAAGAAGTCCAAGACGTCTCGAGACCGAGAGGAACTCCCTCGACTCAAGCACTCGATCGCAGGGCGAGACGAGCGTCTGAGCTCTGCCAGCTCCGTGACAATGCTCACTAGACCTTCGCTCTCGACGCAGCGGTCTTCTGTGCTGAGTGTAGGCAGTCGACAGTCGTTGAGACCATTGCGACTCTCGACTCTAAACCCAAGACAAAAGTACGCTCGACGACGTAAAGAGTGGGTGCGTTGTCTTGGAGAAGATGGAGAATCGGCCTTTTGGACGAGAGCAGACGTCGCTGCGGCTGCGAGGAGACTCACAGTCGTTAACGGGGCAAATGCTGGTGGTCGAGTGTCGGTGGGGTTTGTGACGCACATGGTACGGCGTTCGTCCATGATGGGAGACATTGGCCGTCTCACCTTTGCAGAAGCTTCGCAACTCGATGCAGCGGAGACCATCAGTGGCTATAAACTCACGGCACGAGAGTTGGAACTACTCGATCGTGTGTCGAGACTCGCGTTTCCAAGGAAATATGCGTGGTTCTTGGAACGCATGGGAGCACTACTGAGACCGTGGGAAGAAGGACGAATTAAACTACGTGTCCAACGTGAACATATCCTCGTGGAGAGTATGGAGCAATTGCTTGGTATTCAACCGGAGCATATTCACTTTCCTCTCCGCATTGAGTTCGTGGGAGAAGCAGGAATCGACGCGGGAGGTTTGCAGCGTGAGTGGTTTTCCATCTTGTTTGGTAGACTACTGGATGATGAGTTAGGGCTCTTTATGACATGTCATCGCCACACACAAGCGGTAGCTATTAACCCTCACTCGGAAGACTGCACAGCCGATCACTTGCTATACTTTCGAGGCATTGGAAGGTTGCTTGGACGTGCACTACTGGAAGGACAGACTATGCAGGCAAGACTGTGCTTGCCGATTCTCAAGCATTTCCTTGGCACACCGATAACGTTCTCCGATCTACAGTACGTGGACCCAGAAATCTATACGAGCATGATCTGGATCCGCGACAATGACGGTGTGGATGCATTGGAGCTCACATTCTGTGTCACGGAACTACGTGCCGATGACGAGGTGGTCACGGTGGACTTGGTTCCCGATGGAAGAGACAAGGTTGTGACTGACGCCAACAAGATGGAGTTTTTGCACCTCAAGCTGCGCTATCTTATGCTAGATCGTTATGCACCGCAGCTGCAGGCTCTGTCTCTAGGATTATTTGAGGTGATCCCGCAAGAGGCATTGCTCGTCTTCGACTATCAGGAACTGGAGCTGGTGCTCTGTGGATTACCCGAGATTGATATGGCAGATTGGAAGAGTAACACGGTTGTTGCTCCCAGCTTCAGTGATGCACCGATGGTCGTCGACTGGTTTTGGGAAGTGCTCCAAGGTTTTACTGAAGACGAGCGTGCTCGGTTTCTCCAGTTTTCGACTGGTTCGTCACGCGTGCCAGTACAAGGATTCAAGGGACTAACAAGCTACGACGGTCGCATTTGTCCTTTTTCATTGAGACCTTTGCCTGCCCAGACACGCGGCTTTCCTAAGGTACACACGTGTTTCAATCGTGTTGAGCTGCCTTTATATGACACAAAGGTCGAGATGGAGACTGCACTCTATGCAGTGCTTGATATGGAGTGGACCGAGTTCAGCGAAGAGTAA
>PLTG_11250.1|m.40263
ATGGACGACGCCATGAAGCTCGAAGGACGAGGTGCCGTTTCAGCCTCCACGTCAACCCGATCTGAAGCTACTTCGCCATCTTCACTCAACTCAATGGACCAAGCGGCAATTCAAGTGTTGCCCAATGCCAATAAAGTCTTGGCCTTCTTGCACTCGGTCTTTGGTCTCTGCCAACAGGTGCGAGACCGACCTCGTGCCTGTCTCCAAGCACATGCAAGACTGCATCAAGTGTTTTTACGAATTGCAAGTGCCGCAAAACACAATGCATTGCCAGTGAATTTCCGCCTGCAACATTTTATCATGTTGCTAAACCAACTGAAAGCAACTTTGGATCAACATTTAAAACTTGCCAATCTCGTGGCAAAAGTGGCAGCTAGTCGACGTCTTTTGTCAAGTCTGGCGAGATTGCACCATGACGTGAATGTGTTGATTGTTGACAATGAATTGGCAAGTGCAACAAGTTCCTTGTTAGAGTGGAAGCAACAATTTGCAACCAATCGACTGCAAGATGAAAAGGTGTTGCATGAGACACTAATGGCACTCTTGTCCACTTCAACTTTTGTCAACACGGAATTTCCAAGTGAACGACGTCAAGCATTGGTGTTGCTTGAGTTGGTGGCAGAATTTGCATCCAATGACCCACCACGAGGACATTCTCCGCAACTTTTGGAGACACTCAAAATGACACATCGACGAATTTCCAATTTGTGTGATTTGCATCTTCGACGTGTGCCAAGATGGTTTTTGCCAGGGTGTGAAGTTGATTTTTCCACTTCTGATCACAGTATTGGCCACTCTCGAGGATCTTTTGGTTCGACACTTCAACGTGGTGAAGCATACCGATACAATTACACTAGTGAAGGAACTCTTGCCAGTAGTGCAACTTCAACTGTTGCCGTGAAATGTTTGTGGGCACTTCCTGATGTGCAATATCAGATTGTGGAGCAATTATTTGCACGAAGTGGAGTGTCTAAATGGACTCGCGTTCGTCACCCTAATGTCGTGACTGTACGTGGAGCTTCACATGCTGCAACTCCACCGTACTTAGTACGAGATTTTACAACTTATGGTGGTCTTACATCCTATCTCACAGCATTGGAAACACGTGCAAAACAATGTGCCGGACCTGAAAGTAGTGGAAAAATGGAAACATTGACATGGCAACTTCTCTATGGTGCAAGTCGTGGCTTGTTGCATCTTCATGAACAACATAGTATTGTACATGGTGGATTGCGTTGCAACAATATTTTAGTTGATAAAAAAGGGCGAGCAGTGATTGCAGATTTTGGACTCTACACATTGGCATGTGATGCTCGAGATTCGGGACTTACCGAATATTTTCAGTTAAACGTCTTTGATGCAGATGCTGAAGAGTTGATTCGATGGCAAGCTCCAGAGTGTTTACGTGAGCATGTGGCATATCGTGAATCTCTTCGATCTCTCTCTGAGACGGGGTCAGCAATGGTTTCAAGTACTGCAAGTGCATCGGCAACATCTTTTGCCACTGATGTGTATGCATTTGGAATGTGCATTTTGGAAGCACTAACTCGTACCGTTCCATGGGCTGGTCTTGATATTGCAAAAATTCGCACATTGAAAGGGAATTTAAGTCTCCTTCCACCTCGACCAAAGTATATTTCTCCTCAGGCTTGGACGTTGATTGAGAAAATGTGTACAGCTGATCCGAAAAATCGAATTACACTTAGTGAGGCTTCACAGGAGTTAAAACGACTTGGTTATGGAAACCGAGCATTCAATCGATCTCGCAATAGCAGTTCGAAGGATTTAGAAGCATTGGAAGGTGATGCAGTTGCAAAGGTGGATCGTGTGTCGACTGCACTTGATGAAGTTTCACAAGAACTCAAACAACTTAGCAATCAAAGCCGTTCTCAATCACGTAATAGTAGCGTGACGGACTTGAAGACATTGGAAGCTGACGCAGTTGCGAAAGTTGAGACTGTTTCCACTTCATTAAGTGAAGTTTCACAAGAACTTAAAGAGATTTCGGATCGTTCTCGCAATGGAAGTACCTCCGATTTAGGAGAGATTGAAGAACAGGCTTCACAAAAACTGGTTTGTGTGTCAGGCCTGTTGAATATTGCATCTCAAGAGCTAAAGCGATTGGGAATGGGCAACAAAGTGACGAGTGAATCACGTAACAGCAGTACTTTGGATCTTGTTGCAATGGCAAAAGAAGCGCTGGACAAGTTAACTCAACTTTCTAGTGATGGTATCAATGATTCTGCAGCTGAAGAAAGCGAGAAAGCAAAAGCAGATCAAGAATCTGGTAATGAAACAACAGTGTCGTTTACCGACGAACCGCTTGTCAGCCCAGGTCCTGTTCAAGTGAAAACGTATGAAGAGCTGCCTACAGATATTTCAGCTCCTAGTGAAGCATCCACGATAGAGCAGACTGTCCGTCGAGTCAAGGATTCTGTTTCAGCACGCAGACAACGATACTCTAACCCACATAAGATGAACGACGAAACTGCGGCGAGTACCCCTGCGGTGCTTAATGAAGAAGGATCCGGCAATATCTGGGAGCTGTCAGAACAAGAGGCGAAGGCAACGGTACCTCGCTCTCGTGAAGTAGTGCGCTCGTTTCATGGTGCACTCATGGAAGAAAATATTGACATTGACTCGGTGGACAACAAGTCTGATCACAATGACCATAGATCAACTAACACGGACGATAGTGCGGGTGAAATGGCTGCTGCTGAAATCAACAGTAATCGATCTACAGACGAACAGCCCGAGCAAGAAATGGACAACGACACCAGGAGTGTCAAATATGCTGCTATTGAGAAAAACAACTCGGTTTTGTTGAATAGCGACGAAGAAGATGGAGATGGTATAACAACCGGCGATAGCTCCATGGATGAAGAGGCTTTGATGATTGTGCCTGCCGAATTTCAAACAGCTCGCAGTTTCGAAGAGGATGATGACCAGATATCACCCCGTCATCCAGTCATTGGTCTTCTTGAGAGCCTCAGGACTGAACAACCTGATGAAACTCGCTTTGTTGAAACGTTGAAGGCTATGAAGGAGGAGCTTGAGGTTTCAACTGCTTGGATTATCGTAGAACGTGAGGGGCTACTCACCTTTATGGAGCTAGTGTGGAGAGACTACTCTGAGCCTTGCACAGTGCATGCTTTGGAGCTATTGCAATTG
>PLTG_11250.2|m.40264
TCGGATCGTTCTCGCAATGGAAGTACCTCCGATTTAGGAGAGATTGAAGAACAGGCTTCGCAGAAACTGGTTTGTGTGTCAGGCCTATTGAATATTGCATCTCAAGAGCTAAAGCGATTGGGAATGGGCAACAAAGTGACGAGTGAATCACGTAACAGCAGTACTTTGGATCTTGTTGCAATGGCAAAAGAAGCGCTGGACAAGTTGACTCAACTTTCTAGTGATGGTACCAACGATTCTGCAGCTGAAGAAAGCGAGAAAACAAAAGCAGATCAAGAATCTGGCAATGAAACAACAGTGTCGTTTATCGATGAACCGCTTGTCAGCCCAGGCCCCGTTCAAGTGAAAACGTATGAA
>PLTG_11251.1|m.40266
CATGCTTTGGAGCTATTGCAATTGATTGCTGGCCTCAGTCCTGAATTCGTGACAACCCTAGTCGAGTCGAAACTCGTGAAGATTTTACTTGCTGTGGTTAAGCACAGATCATCTCCGCAGCAAGTTGATTTGGCTGCATCCTTTCTTCTTGAAGCCATCGCTGAGAATGACGAGGCAAAGAGGCAATTGTGGAAATGCCGTGGTGTTGGTGTGATGGAAGATAGTCTGGTTATTGATCGACGGCTCGTCCAGGAAGTGAAGTCCACAATGGCCAAATTCAAGCGCACCGAGGGATACAAATGTCTTGAGGACGGCGAATATCACCTTGCAATCGACAAATTCACCGAAGCGATTGCACTAGATCGCAAACGTGCCGGGTACTATGGAGACCGAAGTTTGGCATACATGGAGGCATCGATGTTCAAGAAAGCTGCGGACGACGCCTACCGCTGCATGCGCTATAACCCGTACGATGTAACGGGATACCTACGCCATGGCTTGGCACTCAAGGCCATGGGGAAGTACAAGGAGGCGATTGTATCGCTACGGAAGGGAACAGAAGTTGACCCCAAGTTTGTGAAGATTCAAGATGCACTTGTTGAAACCGAGAAGCTTCAGAAGGCTAGATTGAAAGGAGGTGATGGCACAACCGTGTTGCGCCGTATGACGGCTGCTGAGTCTGCGAAACTCAAGAAGAAGGACGGTGATGATGCGCTCAGGAAGAAGGATTTTGCCTTTGCGATCGAGTGCTACTCGGAAGCGCTTGAGCTGGACCCCAAGAACGACTGGGTATATCTGCATCGAAGCATTGCCTACGCCGCTCGCGGTGATCACGCCAAGGCTATCGAAGATGCATCCAGGTGCATCCGGATCAATTACCGACAGGTCGAAGGGTACTACCGTCTTGCATTGGCATTGCATGCTGCTGGCCAACACGACCAGGCATTGAGCACTCTTTATCGCGGACACGAAATAGACCCTCGTCATGCTGGTATCACTCGATTTATAAGCCAACTCGAAGCAGAGGAGGCGAAGGCAGCGGGACAGCCACTACCCGTGTGGTTCAAGGAGAAGGGATATCGGGCATTTCAACTGCGTTCATACGAAGACGCCATCAAGTTCTATACAAAGGCGATTGATGCTTCCCAGTCGGACGACGATGAAGTTGTCATGCACTGCTACTTGTACCGATCTCGAGCCAACCAAACACGTGGCGAGTTCACTGCTGTGATCGCTGATTGCACGTACGTTTTGGACCGTCGGCCGAAAAACGTGTTCGCTCGACTGCGACGAGCTGATGCGTACGAACAACAGCGCGACTTTCACATGGCTTTAAAGGACATTCGAGAGCTCGTTGCTCTCAATCCGGATTATGAAGATGCTCACGCGCGATTGCGGTCTCTAGAGCAACGATGCAAACTTCTACCAGGAGGGTCAGACCAAGACCAGAGGGGTAGTGTGGAGGTTGATCTTTGA
>PLTG_11251.1|m.40265
ATGCTGCGTTCTGTTCGAGATGTAAAGACCCGATTGTACAGTCGTACTAATAATGATGTGGTTGGTTTGTGGGACGCCAAGTTGTCGCCTCTCACCGAGCGATTGTGTTGGGTAGCTCTCGTTACACTTCACTGTATATGCACAGCTTACTACGTGACTATTGCGTGGTGCTACTGGCATTTGTCGGGAACATTGCTGGATAACTGGCTCGGCTTTTATCGTCTCGGGTTGGGATCTGAACACTATAACACTGTCGCGATTGTTCACGCTTGTTTTGCTGGTGTTCACTTTTCTTACATATTGTGGATGATTGGTTGGTCGATTAAGAAGCAAAGACTTATTCTTGCCATGTATAAGGTAACAGAACAAAAAGATCGGTTGAATCTTAGCGTGATCGATCGTTGGTATGCTATCTTCTCAAAACTTGGTGTGAATGGCCCGTATTTCGATATCGTCTTATTGTTTCGAGAGATAGCGGAAACTGCACTTCAGACGAATCAAGCTTACCGAATGAGTTTGTTGCTTTCACGGTCATCCCTGAACCGGGGTTACGTTGTGCTGTTGGTTCTGAACTGCTGGTCGACAGCATATGTGCACCATATTTTCCACGGGAATACTGCGAGACGACGACTATGGGCCCTTATTTGTGACTGTGTTCTTGATCTGGTGACTGCTGTTGGTATAACCTCGGTGCTGCTGATCATTTACTCCTCCGAGTTTATAATTGAGCAGGAAGGGTTTGCAAGTTACAAATGGTACGAAGATGTATGGATCGTAGATGTTATGAGTGAGTATCAAATTTTGATGGTATCTTCATGGGGGGATTTTGCCATGCGAGTGATCTTCGCTGTGGGCATGGTAACCAATATGAACAACATGAAGGGGCTTTTGAGCGCAAAAAGCATGAGCTCATCGAAGACACTACTAGCAAGCTCAAAATTCTTGACATCTCATGGAATAGCAGCTATTGTTCCTCTCAATCCAACCTTAGCTGATGTCAAATCGGCACACAAGAGAGGTAGCAACAAGCAAGTCATGGCGCGACCTGAGTCATGGTTTATTGAAATGCTCTTTTTTGCGTGGGGGGCTATCATTTTAGTATTACATTTGTACGCTGAATCAACCCCAATATTCTCTCAGTGCATGATGCAAGTCAACCCGTGGTTCAGTTCCCAGCCATCGTGTTCTCTTCTAATGCTCAATTGTTTCACATCTAGAATCAACGGCACAGAAGACGAGGTCTACGCACGATGGAGCCCCTTCGATCCAACAAGTATTGTGTCTGTGGTGATTCGCCACTGCCCAAGTCTGGAGATACCCCCAAAACTAACTGAGTTTTCTGGGTTGAGAGCTCTGAAAGTATATAATTCAACAATCTCGAGATGGCCAGAAGATGCAGGTATATCTCAACAGCACCACCCAAATCTGTTGATGTTGTTTCTGGTACGTGTGAATATGGTAAATGGCGAACTTCCTGCAGGTCTTTATCGAAATGATATGCCTCAAAATTTGCTTGACATTGAGCTCTGTGTCACAAACTTGTGTACGTTGCCAGACAATTTGGATTTGACATATCCATCATTTGCTACTATCTACATCGAGGCGAGCAACTTAACTGAGATACCACCGTCGCTGGTGAAGCTAAATACATATGATCTATCACTAGCACTGAACCCGATTTCAAGTATTCCAGCATCATTGATAGAAGGAAACGTTGAATATCTTCATGTTGGTGGCACTCTCATTTCTGAACTTCCCGAATTTGTCGATGGTGCCTCGCCGCACTTTAAAATCCGCGTTGATAATACGAAAGTATCATTCTTTTGGGACTGGATGGATCCCATGGTGGTAAACGCCGACGGCGGGCTGGTAGATGGTATTCCTACCATCTTAGCGTCTAACACACCGTACTGTTTGGATCTCCAGCGAATCTACAAAGGAGAACAAACTAACTTCTCTTCTGCATTGCAACAAAATCAATCATTGATTTTATCAGACGCGTCCGTAGAGAACTGGGTAATGCTGCAAAAGGCTGTAGATTGCGACGAATGGCCCAAGACGTACTACCCTATCGATTTTGAAGACGAGTACAGTGGAATCAAGATGGACTGA
>PLTG_11295.1|m.40622
ATGTCGATGCCCGGAAGACTTGTTGTCAGAATGCTGCTTGGGGTCGTCGCTCTCGTTGTGGCAACACTGCATGCAGATACAAACGTGACGATTCTCAACACTATCGAGACAGTGGTGACTATCCAAGATCACGAAGTGCAAGCTATATCCTCCTCTAACACTACGAGCTGGCCATTGTCAGACCCTGGACATTTAACAGTCGGGTGTTCTGGTGGTGGTTTGGTCACCATTTCAAACTCATCCGACGGATACGTCCAACATTTGCAACTTCAGTATGGCCAGGCACAGGGGCTGTATAATGCTGCGAACGCCACTGCCCGTTCTCCTCGAATTGACTTGAAGATTGAGGATAACGGTCTGAGTGGGTTGACAAATCTGTCGAAATTGACCTTGCTTGGGATAAACTTCAGTTCTCCGAACGTGACTCTAACATTGCCAGACACGATCTCATTCATAGATATCTCTGCATCTACTGTGGAAGATCTTTCATTCACTGCGGCAGACATCTCATCACTTCAAGAAATTGTGTTGTCGAACAATGCATTCTCAACGTTGCCGAAGTTTTTCTATGAACGGGAATATCCGCAAGAGAAAGTCAACATATCACTGCAGTGGACGGTACCAAACTCAATGGAGTTACCAGAAGAGTATTTTGCGAATCTGAAAGCGAACATCGGCAAATTCACTGGATGGAATCACTACTTAGCACTGCGTGATTCGTGTTCCAATATCACCAACAATTACACCACACCCACCACCATCGTGTGCAACAATGGAGAACATATTGCCGTGGAGTCGGGTTCGTCGTCAGTGGTTGATACGTCGGGGGCTAACATTGTGAGAGGCTGCATCTCGATCACTGGGATGCTTGTTGTAGCGATGCTCGTAGCAACGCTGATTTAA
>PLTG_11295.1|m.40619
ATGACTGCACTTGTGACTCTTGCACACACGCTGGAAGGCTCCTACGTCGCTAGAAGCACGAAATTTCGCGCCGAAACGAATGAAATTGTGGGCAACGTGACGAAATACTGCGAAAAGCTGGAGACCGACTCCGTAGTGCGTCACCATAGAATAAAGAAATCAAAGCAACTGCATTCGGTACGAGATAACACACTCGCCAACACAATACAAACTTCTGGAGGTGATATGGAAGCAAAAGAGGGTGAGGAAGCCCAAGAAAGTGGAAAAAGCGACGTGGACCTCCAGTGTAAGGAGCAGAGTAGTAACAACCTTGAGAGTGCTGCCAGAACTCGAACAGGGCAATCCTCGAGCGAGAATGATAAGGTATTTGAGCACTACAAAGACCTGAACTGCTACTGGATGACGTTGAAGTTACTTGATGTCCCTCTCGTTATGCCCACGGCTGGATACACTACCATTGAGCAAAGAGGGGGACAACTGCTTCGGCAAACCATCGAGATACTGCCAGTACCAGAAGACGATACGCTCGGTTCGAACACAGATGAACTGGATTTGTGGTCTTACGGGGAATCTTGCAGCGATGCATTTGAGAAAAAGTCTGATGACGATCCGGATCGAGATATTAAGGTTCACGATCTGTTGGGTGTATCTCGACCGCGACGGATGGAGTGTAGCTGGAGCGAGAAACTCAAATCTGGCGAAGAATTTCTGTACTCTGAGTCGTGCAGGCTTCTTTTAAAAATGGCGAGAATAAGTGCTCAGGCGCTCCTACTCGTACAAAACTCTGTCGTGCCAAACGTGTTTGAGGACGATTGGGGACGGCTACACGTTGATGCTGGTCTGTCTCACGCTTTGCTTGGTGGGGAACTCCAACAAATGTTGCTTCCCTTCGAGTTGGTACGAGGAGACGATGCGAAAGTAGCTAATGCTCCGTCTAAGGTTATATCCCTTGCAAAAAGCCATTTGCGTAGACTTCATCGTTCCGATGTTTCGTTGACAAAGGCATCAATGAATATACCGTGTGTGTGGAACCTCACAGTAGCGGCGGATGCCCTTGCAGATTTAGCTGCAGAGAAGCTGAAGTCTATGGAAATGCACCCGAAATCGCCCGTTTGTCCCAGTTCCATATATTTAAAAATGCAGCTCGACAGCACGATACCACTGACAGCAGACAAAGTCCAATCACCGGTATCGCCATCATCTAGCGCAAATCTCCATCGCGATGGCAATGGAATCATCCTGCAAATCGATCAACCGTTATCAACTTCTACAAAACTGAAGATGATTACCGAAGACTATTTTCTGAGCACCGATTACTTCTTGAGCGACAAGTTTCTGCAGTGCAAATGGAATGATTCTGCAAATGAAAGCAATGCTAAGGATATTGCTTTGGAAAAGGATATCAGCGATGATGGATACAAAGGGCCTTTGAAATTTGACCATCTGCTGGAGCAGTTTGCTCGACCAGCGTTGTGGGACTTGGTGCGAAAAAAATTGGTGCAGGTGGATGGGACTACTTTGCAGCAAGCGTTTAATCGCATGGGTTTGGAGACATTGGAAGCGATAATTTATCAGCAATACCGAGTAGTAAAGAAAATGAGTCTGAACCCTTCAGCATTCTCAAGTGTTGAGATAGCCGAGACGTGTGTCAGCCTTCGTCAAGCTACTTGGTTACACACCTTGCGGTAA
>PLTG_11295.1|m.40621
ATGACTGTGGCTCGAAACAGCGAGTTGATGTCAGGGATTTTAGCACAAATACTTCCGAGTGCCAAGTACAAACTCGTGCTAGGTCCTTCGAACTGGAAAGACCTTCATGCACTACTGAAAATGCTCGGTGGAAATATGGTACATTCAGAATCAATGACTCAGACTGTTGATACTTCGACCAGAACTCTTGGGGAGGATTTCACGTTTCGGTCACCACACAAGAAGCAACGAGTTTTACCGACAGGAAGACAGAATGTACCTGTTCGGATCTTGTGCTCGATTGGGTTTCTGGAGCAGGATGAACTTTTAGATGAGCTGTGCACGGAACAGCTAATATTTGCCATTGAGCGAAATCTCCCACCTCCAATTGACGTTTTAGTGGATGAAAGAAACTGCATTTGCGTGGTTTCTCAATCCACATTTCAAGTCGAAGAAACTATGCGGGATTTTATTTTCAGGCTAGCTCGCTTGCAGGTTCAGCTAACAAAATGCTGGCTTGTTATTGCCATGGGTGAGGCGCCTACTTCTCCCGATACGGAAGACATGATGAATTCATTCTTTGCAGCACTGACACAATTTCGGATTGAAATTCATGTGCTTACTAGCTTCTCGTGTGAAGAAACCGGTCGTTTTATTCGTGCGATCGTAGATGAATGCTCCGAAGTGGCCTTAAATGACCACCGCATACTACCCCGCTTGTGGTTCGAGCGGCCTTTCTTGCTAGAAGAAGAATCTCAATTCGAACGTTTTCTCGTTTCGACAAGAATCGTGAGCCACTTCACAGCACAGTCGCTGCTGCATAAGATTTGCATGGAAGATCTGTTCTCCAAAAGCTTGAACGAGTTAAAGCTCCTGGTTCAGAATGTGGTGACGGATGAGCAACTGGAGGTGCTTTGGAGAATTGTGCAGCAGGACCATGGGCTCACTGGACCAATGCAGTAA
>PLTG_11295.1|m.40620
ATGGAAATGGCGATTAACTATCATTGTAGCATTGACCGAGTCCACCGTGAAGATCACGAGACAGCGAAACTACCAAAATCACTAGACCAGAAGAAGCCAAAGAGACGTAAATGCACTTACGCTGCTCGACGGGAAGAAGCAGTAGTACTTCGTGATGAAGTCCGCAGACTTCAGTCGGAAGTAGCAGTGCTGAGAATCCGGTCTGGACAATGCCCAGGCGTCGACCCGACGTTGAAGCAAGCTGAAACAGAGAAAACAATGCTAGACGATATTGCCCGTGGACAGCACCTTCACGTTGCCAAGATGCGGTCCGCCTTGAGTCGTTGTCTGGGAACTCAACAATCCCATCCGCTATACACTCGCATCTGTCTCCCGAAGAATTGGGACTTGCGCCGAGACAAACTTGTGGCCATTCGAGAGGAGAAACTACGCAATGCGTATAACTTTGTCATGGACCCCAGACACTACATTGACGCATCGAAGGCACAGTATTCCGACGAGAGATTTGAAACAGCAGAAGGAGATTTCTGTGGTGTGCGCTTCGAGACTGTGCAATTTCCAGGTGTCGAGTCTCTCCAGCAAGTCTTCGACGCTGCCGTGTACTACTTGACCAACATGGAGATCAGCATCACGGAGCGTCTTGGACACGTCACAGTTAGAGATGACTACGAGACTATTGACGGCAGCGTGTACAACGCTCGGGTTTTGTCAACTGTTTTCGACAACGTCACTATGGAGACGAGCTCGCTTTTGTTTCCGAAGATGGATCCAGATGAAAAGTACGGAATGGTGGTGCTAGACTCCATCGACGAGGACGAGCTTTATCCGTACAATTCAGCTGAGCGCGTCCGGAAAGACGTATCAGCCACTGCTGTGTTTACGGTAGACAACGATGAACAAGGTAAGCTGGTCGTTACGATGCGTCGTGCAGCATTCTTGAAGATTCACCGACCTCAATTCGCGATTTCGGAAGATGCTCTGCAAGAATTGGCAACCGGAATTATGTCTTGGGGTGATGTAATGTTGAAGACATTGCGTGGCATTTTGTACGGATCTAGCTAG
>PLTG_11295.10|m.40647
ATGACTGCACTTGTGACTCTTGCACACACGCTGGAAGGCTCCTACGTCGCTAGAAGCACGAAATTTCGCGCCGAAACGAATGAAATTGTGGGCAACGTGACGAAATACTGCGAAAAGCTGGAGACCGACTCCGTAGTGCGTCACCATAGAATAAAGAAATCAAAGCAACTGCATTCGGTACGAGATAACACACTCGCCAACACAATACAAACTTCTGGAGGTGATATGGAAGCAAAAGAGGGTGAGGAAGCCCAAGAAAGTGGAAAAAGCGACGTGGACCTCCAGTGTAAGGAGCAGAGTAGTAACAACCTTGAGAGTGCTGCCAGAACTCGAACAGGGCAATCCTCGAGCGAGAATGATAAGGTATTTGAGCACTACAAAGACCTGAACTGCTACTGGATGACGTTGAAGTTACTTGATGTCCCTCTCGTTATGCCCACGGCTGGATACACTACCATTGAGCAAAGAGGGGGACAACTGCTTCGGCAAACCATCGAGATACTGCCAGTACCAGAAGACGATACGCTCGGTTCGAACACAGATGAACTGGATTTGTGGTCTTACGGGGAATCTTGCAGCGATGCATTTGAGAAAAAGTCTGATGACGATCCGGATCGAGATATTAAGGTTCACGATCTGTTGGGTGTATCTCGACCGCGACGGATGGAGTGTAGCTGGAGCGAGAAACTCAAATCTGGCGAAGAATTTCTGTACTCTGAGTCGTGCAGGCTTCTTTTAAAAATGGCGAGAATAAGTGCTCAGGCGCTCCTACTCGTACAAAACTCTGTCGTGCCAAACGTGTTTGAGGACGATTGGGGACGGCTACACGTTGATGCTGGTCTGTCTCACGCTTTGCTTGGTGGGGAACTCCAACAAATGTTGCTTCCCTTCGAGTTGGTACGAGGAGACGATGCGAAAGTAGCTAATGCTCCGTCTAAGGTTATATCCCTTGCAAAAAGCCATTTGCGTAGACTTCATCGTTCCGATGTTTCGTTGACAAAGGCATCAATGAATATACCGTGTGTGTGGAACCTCACAGTAGCGGCGGATGCCCTTGCAGATTTAGCTGCAGAGAAGCTGAAGTCTATGGAAATGCACCCGAAATCGCCCGTTTGTCCCAGTTCCATATATTTAAAAATGCAGCTCGACAGCACGATACCACTGACAGCAGACAAAGTCCAATCACCGGTATCGCCATCATCTAGCGCAAATCTCCATCGCGATGGCAATGGAATCATCCTGCAAATCGATCAACCGTTATCAACTTCTACAAAACTGAAGATGATTACCGAAGACTATTTTCTGAGCACCGATTACTTCTTGAGCGACAAGTTTCTGCAGTGCAAATGGAATGATTCTGCAAATGAAAGCAATGCTAAGGATATTGCTTTGGAAAAGGATATCAGCGATGATGGATACAAAGGGCCTTTGAAATTTGACCATCTGCTGGAGCAGTTTGCTCGACCAGCGTTGTGGGACTTGGTGCGAAAAAAATTGGTGCAGGTGGATGGGACTACTTTGCAGCAAGCGTTTAATCGCATGGGTTTGGAGACATTGGAAGCGATAATTTATCAGCAATACCGAGTAGTAAAGAAAATGAGTCTGAACCCTTCAGCATTCTCAAGTGTTGAGATAGCCGAGACGTGTGTCAGCCTTCGTCAAGCTACTTGGTTACACACCTTGCGGTAA
>PLTG_11295.10|m.40648
ATGTCAGGGATTTTAGCACAAATACTTCCGAGTGCCAAGTACAAACTCGTGCTAGGTCCTTCGAACTGGAAAGACCTTTATGCACTACTGAAAGTGCTCGGTGGAAATATGGTACATTCAGAATCAATGACTCAGACTGTTGATACTTCGACCAGAACTCTTGGGGAGGATTTCACGTTTCGGTCACCACACAAGAAGCAACGAGTTTTACCGACAGGAAGACAGAATGTACCTGTTCGGATCTTGTGCTCGATTGGGTTTCTGGAGCAGGATGAACTTTTAGATGAGCTGTGCACGGAACAGCTAATATTTGCCATTGAGCGAAATCTCCCACCTCCAATTGACGTTTTAGTGGATGAAAGAAACTGCATTTGCGTGGTTTCTCAATCCACATTTCAAGTCGAAGAAACTATGCGGGATTTTATTTTCAGGCTAGCTCGCTTGCAGGTTCAGCTAACAAAATGCTGGCTTGTTATTGCCATGGGTGAGGCGCCTACTTCTCCCGATACGGAAGACATGATGAATTCATTCTTTGCAGCACTGACACAATTTCGGATTGAAATTCATGTGCTTACTAGCTTCTCGTGTGAAGAAACCGGTCGTTTTATTCGTGCGATCGTAGATGAATGCTCCGAAGTGGCCTTAAATGACCACCGCATACTACCCCGCTTGTGGTTCGAGCGGCCTTTCTTGCTAGAAGAAGAATCTCAATTCGAACGTTTTCTCGTTTCGACAAGAATCGTGAGCCACTTCACAGCACAGTCGCTGCTGCATAAGATTTGCATGGAAGATCTGTTCTCCAAAAGGTAA
>PLTG_11295.2|m.40627
ATGTCTGCCGCAGTGAATGAAAGATCTTCCACAGTAGATGCAGAGATATCTATGAATGAGATCGTGTCTGGCAATGTTAGAGTCACGTTCGGAGAACTGAAGTTTATCCCAAGCAAGGTCCTGCACCGAGTGGAATCGCAGATTTGTCAACCCACTCAGACCGTTATCCTCAATCTTCAAGTCAATTCGAGGAGAACGGGCAGTGGCGTTCGCAGCATTATACAGCCCCTGTGCCTGGCCATACTGAAGTTGCCTGTACAAATTTGCAGCACAACAAATTATCCTCTGAGAAACATGATGTCATGCACTTACAAATGTTGGACGTATCCGTCGTCGGATGAGTTTGAAATGGTGACCAAACCACCACCAGAACACCCGACTGTTAAATGTCCAGGGTCTGACAATGGCCAGCTCGTGGTGTTAGAGGGGGATATAGCCTGCACTTCGTGA
>PLTG_11295.2|m.40624
ATGACTGCACTTGTGACTCTTGCACACACGCTGGAAGGCTCCTACGTCGCTAGAAGCACGAAATTTCGCGCCGAAACGAATGAAATTGTGGGCAACGTGACGAAATACTGCGAAAAGCTGGAGACCGACTCCGTAGTGCGTCACCATAGAATAAAGAAATCAAAGCAACTGCATTCGGTACGAGATAACACACTCGCCAACACAATACAAACTTCTGGAGGTGATATGGAAGCAAAAGAGGGTGAGGAAGCCCAAGAAAGTGGAAAAAGCGACGTGGACCTCCAGTGTAAGGAGCAGAGTAGTAACAACCTTGAGAGTGCTGCCAGAACTCGAACAGGGCAATCCTCGAGCGAGAATGATAAGGTATTTGAGCACTACAAAGACCTGAACTGCTACTGGATGACGTTGAAGTTACTTGATGTCCCTCTCGTTATGCCCACGGCTGGATACACTACCATTGAGCAAAGAGGGGGACAACTGCTTCGGCAAACCATCGAGATACTGCCAGTACCAGAAGACGATACGCTCGGTTCGAACACAGATGAACTGGATTTGTGGTCTTACGGGGAATCTTGCAGCGATGCATTTGAGAAAAAGTCTGATGACGATCCGGATCGAGATATTAAGGTTCACGATCTGTTGGGTGTATCTCGACCGCGACGGATGGAGTGTAGCTGGAGCGAGAAACTCAAATCTGGCGAAGAATTTCTGTACTCTGAGTCGTGCAGGCTTCTTTTAAAAATGGCGAGAATAAGTGCTCAGGCGCTCCTACTCGTACAAAACTCTGTCGTGCCAAACGTGTTTGAGGACGATTGGGGACGGCTACACGTTGATGCTGGTCTGTCTCACGCTTTGCTTGGTGGGGAACTCCAACAAATGTTGCTTCCCTTCGAGTTGGTACGAGGAGACGATGCGAAAGTAGCTAATGCTCCGTCTAAGGTTATATCCCTTGCAAAAAGCCATTTGCGTAGACTTCATCGTTCCGATGTTTCGTTGACAAAGGCATCAATGAATATACCGTGTGTGTGGAACCTCACAGTAGCGGCGGATGCCCTTGCAGATTTAGCTGCAGAGAAGCTGAAGTCTATGGAAATGCACCCGAAATCGCCCGTTTGTCCCAGTTCCATATATTTAAAAATGCAGCTCGACAGCACGATACCACTGACAGCAGACAAAGTCCAATCACCGGTATCGCCATCATCTAGCGCAAATCTCCATCGCGATGGCAATGGAATCATCCTGCAAATCGATCAACCGTTATCAACTTCTACAAAACTGAAGATGATTACCGAAGACTATTTTCTGAGCACCGATTACTTCTTGAGCGACAAGTTTCTGCAGTGCAAATGGAATGATTCTGCAAATGAAAGCAATGCTAAGGATATTGCTTTGGAAAAGGATATCAGCGATGATGGATACAAAGGGCCTTTGAAATTTGACCATCTGCTGGAGCAGTTTGCTCGACCAGCGTTGTGGGACTTGGTGCGAAAAAAATTGGTGCAGGTGGATGGGACTACTTTGCAGCAAGCGTTTAATCGCATGGGTTTGGAGACATTGGAAGCGATAATTTATCAGCAATACCGAGTAGTAAAGAAAATGAGTCTGAACCCTTCAGCATTCTCAAGTGTTGAGATAGCCGAGACGTGTGTCAGCCTTCGTCAAGCTACTTGGTTACACACCTTGCGGTAA
>PLTG_11295.2|m.40626
ATGACTGTGGCTCGAAACAGCGAGTTGATGTCAGGGATTTTAGCACAAATACTTCCGAGTGCCAAGTACAAACTCGTGCTAGGTCCTTCGAACTGGAAAGACCTTCATGCACTACTGAAAATGCTCGGTGGAAATATGGTACATTCAGAATCAATGACTCAGACTGTTGATACTTCGACCAGAACTCTTGGGGAGGATTTCACGTTTCGGTCACCACACAAGAAGCAACGAGTTTTACCGACAGGAAGACAGAATGTACCTGTTCGGATCTTGTGCTCGATTGGGTTTCTGGAGCAGGATGAACTTTTAGATGAGCTGTGCACGGAACAGCTAATATTTGCCATTGAGCGAAATCTCCCACCTCCAATTGACGTTTTAGTGGATGAAAGAAACTGCATTTGCGTGGTTTCTCAATCCACATTTCAAGTCGAAGAAACTATGCGGGATTTTATTTTCAGGCTAGCTCGCTTGCAGGTTCAGCTAACAAAATGCTGGCTTGTTATTGCCATGGGTGAGGCGCCTACTTCTCCCGATACGGAAGACATGATGAATTCATTCTTTGCAGCACTGACACAATTTCGGATTGAAATTCATGTGCTTACTAGCTTCTCGTGTGAAGAAACCGGTCGTTTTATTCGTGCGATCGTAGATGAATGCTCCGAAGTGGCCTTAAATGACCACCGCATACTACCCCGCTTGTGGTTCGAGCGGCCTTTCTTGCTAGAAGAAGAATCTCAATTCGAACGTTTTCTCGTTTCGACAAGAATCGTGAGCCACTTCACAGCACAGTCGCTGCTGCATAAGATTTGCATGGAAGATCTGTTCTCCAAAAGCTTGAACGAGTTAAAGCTCCTGGTTCAGAATGTGGTGACGGATGAGCAACTGGAGGTGCTTTGGAGAATTGTGCAGCAGGACCATGGGCTCACTGGACCAATGCAGTAA
>PLTG_11295.2|m.40625
ATGGAAATGGCGATTAACTATCATTGTAGCATTGACCGAGTCCACCGTGAAGATCACGAGACAGCGAAACTACCAAAATCACTAGACCAGAAGAAGCCAAAGAGACGTAAATGCACTTACGCTGCTCGACGGGAAGAAGCAGTAGTACTTCGTGATGAAGTCCGCAGACTTCAGTCGGAAGTAGCAGTGCTGAGAATCCGGTCTGGACAATGCCCAGGCGTCGACCCGACGTTGAAGCAAGCTGAAACAGAGAAAACAATGCTAGACGATATTGCCCGTGGACAGCACCTTCACGTTGCCAAGATGCGGTCCGCCTTGAGTCGTTGTCTGGGAACTCAACAATCCCATCCGCTATACACTCGCATCTGTCTCCCGAAGAATTGGGACTTGCGCCGAGACAAACTTGTGGCCATTCGAGAGGAGAAACTACGCAATGCGTATAACTTTGTCATGGACCCCAGACACTACATTGACGCATCGAAGGCACAGTATTCCGACGAGAGATTTGAAACAGCAGAAGGAGATTTCTGTGGTGTGCGCTTCGAGACTGTGCAATTTCCAGGTGTCGAGTCTCTCCAGCAAGTCTTCGACGCTGCCGTGTACTACTTGACCAACATGGAGATCAGCATCACGGAGCGTCTTGGACACGTCACAGTTAGAGATGACTACGAGACTATTGACGGCAGCGTGTACAACGCTCGGGTTTTGTCAACTGTTTTCGACAACGTCACTATGGAGACGAGCTCGCTTTTGTTTCCGAAGATGGATCCAGATGAAAAGTACGGAATGGTGGTGCTAGACTCCATCGACGAGGACGAGCTTTATCCGTACAATTCAGCTGAGCGCGTCCGGAAAGACGTATCAGCCACTGCTGTGTTTACGGTAGACAACGATGAACAAGGTAAGCTGGTCGTTACGATGCGTCGTGCAGCATTCTTGAAGATTCACCGACCTCAATTCGCGATTTCGGAAGATGCTCTGCAAGAATTGGCAACCGGAATTATGTCTTGGGGTGATGTAATGTTGAAGACATTGCGTGGCATTTTGTACGGATCTAGCTAG
>PLTG_11295.3|m.40629
CCCCATCTTTGTTCTGGAATTGAAATAATAGTATATATATTATACTGTACACAGGATCCGGTTTTTAGTCCTCACTCTATTTTTGTACACATTTTGCACACCATACAATCTTCTAGTGAACGGCAACTTCAACGAGAACGACCGTCATTCTGCGAGATGCCACGTGGAGAAGACTGTGAAGTGGAGCCGACAGGCTCCTACGTCGCTAGAAGCACGAAATTTCGCGCCGAAACGAATGAAATTGTGGGCAACGTGACGAAATACTGCGAAAAGCTGGAGACCGACTCCGTAGTGCGTCACCATAGAATAAAGAAATCAAAGCAACTGCATTCGGTACGAGATAACACACTCGCCAACACAATACAAACTTCTGGAGGTGATATGGAAGCAAAAGAGGGTGAGGAAGCCCAAGAAAGTGGAAAAAGCGACGTGGACCTCCAGTGTAAGGAGCAGAGTAGTAACAACCTTGAGAGTGCTGCCAGAACTCGAACAGGGCAATCCTCGAGCGAGAATGATAAGGTATTTGAGCACTACAAAGACCTGAACTGCTACTGGATGACGTTGAAGTTACTTGATGTCCCTCTCGTTATGCCCACGGCTGGATACACTACCATTGAGCAAAGAGGGGGACAACTGCTTCGGCAAACCATCGAGATACTGCCAGTACCAGAAGACGATACGCTCGGTTCGAACACAGATGGACTGGATTTGTGGTCTTACTGGGAATCTTGCAGCGATGCATTTGAGAAAAAGTCTGATGGCGATCCGGATCGAGATGTTAAGGCTCACGATCTGTTGGGTGTATCTCGACCGCGACGGATGGAGTGTAGCTGGAGCGAGAAACTCAAATCTGGCGAAGAGTTTCTGTACGCTGAGTCGTGCAGGCTTCTTTTAAAAATGGCGAGAATAAGTGCTCAGGCGCTCCTACTCGTACAAAACTCTGTCGTGCCAAACGTATTTAAGGACGATTGGGGACGGCTACACGTTGATGCTGGTCTGTCTCACGCTTTGCTTGGTGGGGAACTCCAACAAATGTTGCTTCCCTTCGAGTTGGTACGAGGAGACGATGCGAAAGTAGCTGACGCTCCGTCTAAGGTTATATCCCTTGCAAAAAGCCATTTGCGTAGACTTCATCGTTCCGATGTTTCGTTGACAAAGGCATCAATGAATATACCGTGTGTGTGGAACCTCACAGTAGCGGCGGATGCCCTTGCAGATTTAGCTGCAGAGAAGCTGAAGTCTATGGAAATGCACCCGAAATCGCCCGTTTGTCCCAGTTCCATATATTTAAAAATGCAGCTCGACAGCACGATACCACTGACAGCAGACAAAGTCCAATCACCGGTATCGCCATCATCTAGCGCAAATCTCCATCGCGATGGCAATGGAATCATCCTGCAAATCGATCAACCGTTATCAACTTCTACAAAACTGAAGATGATTGCTGAAGACAATTTTCTGAGCACCGATTACTTCTTGAGCGACAAGTTTCTGCAGTGCAAATGGAATGATTCTGCAAATGAAAGCAATGCTAAGGATATTGCTTTGGAAAAGGATATCAGCGAT
>PLTG_11295.4|m.40631
ATGACTGCACTTGTGACTCTTGCACACACGCTGGAAGGCTCCTACGTCGCTAGAAGCACGAAATTTCGCGCCGAAACGAATGAAATTGTGGGCAACGTGACGAAATACTGCGAAAAGCTGGAGACCGACTCCGTAGTGCGTCACCATAGAATAAAGAAATCAAAGCAACTGCATTCGGTACGAGATAACACACTCGCCAACACAATACAAACTTCTGGAGGTGATATGGAAGCAAAAGAGGGTGAGGAAGCCCAAGAAAGTGGAAAAAGCGACGTGGACCTCCAGTGTAAGGAGCAGAGTAGTAACAACCTTGAGAGTGCTGCCAGAACTCGAACAGGGCAATCCTCGAGCGAGAATGATAAGGTATTTGAGCACTACAAAGACCTGAACTGCTACTGGATGACGTTGAAGTTACTTGATGTCCCTCTCGTTATGCCCACGGCTGGATACACTACCATTGAGCAAAGAGGGGGACAACTGCTTCGGCAAACCATCGAGATACTGCCAGTACCAGAAGACGATACGCTCGGTTCGAACACAGATGAACTGGATTTGTGGTCTTACGGGGAATCTTGCAGCGATGCATTTGAGAAAAAGTCTGATGACGATCCGGATCGAGATATTAAGGTTCACGATCTGTTGGGTGTATCTCGACCGCGACGGATGGAGTGTAGCTGGAGCGAGAAACTCAAATCTGGCGAAGAATTTCTGTACTCTGAGTCGTGCAGGCTTCTTTTAAAAATGGCGAGAATAAGTGCTCAGGCGCTCCTACTCGTACAAAACTCTGTCGTGCCAAACGTGTTTGAGGACGATTGGGGACGGCTACACGTTGATGCTGGTCTGTCTCACGCTTTGCTTGGTGGGGAACTCCAACAAATGTTGCTTCCCTTCGAGTTGGTACGAGGAGACGATGCGAAAGTAGCTAATGCTCCGTCTAAGGTTATATCCCTTGCAAAAAGCCATTTGCGTAGACTTCATCGTTCCGATGTTTCGTTGACAAAGGCATCAATGAATATACCGTGTGTGTGGAACCTCACAGTAGCGGCGGATGCCCTTGCAGATTTAGCTGCAGAGAAGCTGAAGTCTATGGAAATGCACCCGAAATCGCCCGTTTGTCCCAGTTCCATATATTTAAAAATGCAGCTCGACAGCACGATACCACTGACAGCAGACAAAGTCCAATCACCGGTATCGCCATCATCTAGCGCAAATCTCCATCGCGATGGCAATGGAATCATCCTGCAAATCGATCAACCGTTATCAACTTCTACAAAACTGAAGATGATTGCTGAAGACAATTTTCTGAGCACCGATTACTTCTTGAGCGACAAGTTTCTGCAGTGCAAATGGAATGATTCTGCAAATGAAAGCAATGCTAAGGATATTGCTTTGGAAAAGGATATCAGCGATGATGGATACAAAGGGCCTTTGAAATTTGACCATCTGCTGGAGCAGTTTGCTCGACCAGCGTTGTGGGACTTGGTGCGAAAAAAATTGGTGCAGGTGGATGGGACTACTTTGCAGCAAGCGTTTAATCGCATGGGTTTGGAGACATTGGAAGCGATAATTTATCAGCAATACCGAGTAGTAAAGAAAATGAGTCTGAACCCTTCAGCATTCTCAAGTGTTGAGATAGCCGAGACGTGTGTCAGCCTTCGTCAAGCTACTTGGTTACACACCTTGCGTATCGTGTCGATTGGTCAAATGACTGTGGCTCGAAACAGCGAGTTGATGTCAGGGATTTTAGCACAAATACTTCCGAGTGCCAAGTACAAACTCGTGCTAGGTCCTTCGAACTGGAAAGACCTTCATGCACTACTGAAAATGCTCGGTGGAAATATGGTACATTCAGAATCAATGACTCAGACTGTTGATACTTCGACCAGAACTCTTGGGGAGGATTTCACGTTTCGGTCACCACACAAGAAGCAACGAGTTTTACCGACAGGAAGACAGAATGTACCTGTTCGGATCTTGTGCTCGATTGGGTTTCTGGAGCAGGATGAACTTTTAGATGAGCTGTGCACGGAACAGCTAATATTTGCCATTGAGCGAAATCTCCCACCTCCAATTGACGTTTTAGTGGATGAAAGAAACTGCATTTGCGTGGTTTCTCAATCCACATTTCAAGTCGAAGAAACTATGCGGGATTTTATTTTCAGGCTAGCTCGCTTGCAGGTTCAGCTAACAAAATGCTGGCTTGTTATTGCCATGGGTGAGGCGCCTACTTCTCCCGATACGGAAGACATGATGAATTCATTCTTTGCAGCACTGACACAATTTCGGATTGAAATTCATGTGCTTACTAGCTTCTCGTGTGAAGAAACCGGTCGTTTTATTCGTGCGATCGTAGATGAATGCTCCGAAGTGGCCTTAAATGACCACCGCATACTACCCCGCTTGTGGTTCGAGCGGCCTTTCTTGCTAGAAGAAGAATCTCAATTCGAACGTTTTCTCGTTTCGACAAGAATCGTGAGCCACTTCACAGCACAGTCGCTGCTGCATAAGATTTGCATGGAAGATCTGTTCTCCAAAAGGTAA
>PLTG_11295.5|m.40634
ATGTCGATGCCCGGAAGACTTGTTGTCAGAATGCTGCTTGGGGTCGTCGCTCTCGTTGTGGCAACACTGCATGCAGATACAAACGTGACGATTCTCAACACTATCGAGACAGTGGTGACTATCCAAGATCACGAAGTGCAAGCTATATCCTCCTCTAACACTACGAGCTGGCCATTGTCAGACCCTGGACATTTAACAGTCGGGTGTTCTGGTGGTGGTTTGGTCACCATTTCAAACTCATCCGACGGATACGTCCAACATTTGCAACTTCAGTATGGCCAGGCACAGGGGCTGTATAATGCTGCGAACGCCACTGCCCGTTCTCCTCGAATTGACTTGAAGATTGAGGATAACGGTCTGAGTGGGTTGACAAATCTGTCGAAATTGACCTTGCTTGGGATAAACTTCAGTTCTCCGAACGTGACTCTAACATTGCCAGGCACGATCACATTCATGTAA
>PLTG_11295.5|m.40633
ATGACTGCACTTGTGACTCTTGCACACACGCTGGAAGGCTCCTACGTCGCTAGAAGCACGAAATTTCGCGCCGAAACGAATGAAATTGTGGGCAACGTGACGAAATACTGCGAAAAGCTGGAGACCGACTCCGTAGTGCGTCACCATAGAATAAAGAAATCAAAGCAACTGCATTCGGTACGAGATAACACACTCGCCAACACAATACAAACTTCTGGAGGTGATATGGAAGCAAAAGAGGGTGAGGAAGCCCAAGAAAGTGGAAAAAGCGACGTGGACCTCCAGTGTAAGGAGCAGAGTAGTAACAACCTTGAGAGTGCTGCCAGAACTCGAACAGGGCAATCCTCGAGCGAGAATGATAAGGTATTTGAGCACTACAAAGACCTGAACTGCTACTGGATGACGTTGAAGTTACTTGATGTCCCTCTCGTTATGCCCACGGCTGGATACACTACCATTGAGCAAAGAGGGGGACAACTGCTTCGGCAAACCATCGAGATACTGCCAGTACCAGAAGACGATACGCTCGGTTCGAACACAGATGAACTGGATTTGTGGTCTTACGGGGAATCTTGCAGCGATGCATTTGAGAAAAAGTCTGATGACGATCCGGATCGAGATATTAAGGTTCACGATCTGTTGGGTGTATCTCGACCGCGACGGATGGAGTGTAGCTGGAGCGAGAAACTCAAATCTGGCGAAGAATTTCTGTACTCTGAGTCGTGCAGGCTTCTTTTAAAAATGGCGAGAATAAGTGCTCAGGCGCTCCTACTCGTACAAAACTCTGTCGTGCCAAACGTGTTTGAGGACGATTGGGGACGGCTACACGTTGATGCTGGTCTGTCTCACGCTTTGCTTGGTGGGGAACTCCAACAAATGTTGCTTCCCTTCGAGTTGGTACGAGGAGACGATGCGAAAGTAGCTAATGCTCCGTCTAAGGTTATATCCCTTGCAAAAAGCCATTTGCGTAGACTTCATCGTTCCGATGTTTCGTTGACAAAGGCATCAATGAATATACCGTGTGTGTGGAACCTCACAGTAGCGGCGGATGCCCTTGCAGATTTAGCTGCAGAGAAGCTGAAGTCTATGGAAATGCACCCGAAATCGCCCGTTTGTCCCAGTTCCATATATTTAAAAATGCAGCTCGACAGCACGATACCACTGACAGCAGACAAAGTCCAATCACCGGTATCGCCATCATCTAGCGCAAATCTCCATCGCGATGGCAATGGAATCATCCTGCAAATCGATCAACCGTTATCAACTTCTACAAAACTGAAGATGATTACCGAAGACTATTTTCTGAGCACCGATTACTTCTTGAGCGACAAGTTTCTGCAGTGCAAATGGAATGATTCTGCAAATGAAAGCAATGCTAAGGATATTGCTTTGGAAAAGGATATCAGCGATGATGGATACAAAGGGCCTTTGAAATTTGACCATCTGCTGGAGCAGTTTGCTCGACCAGCGTTGTGGGACTTGGTGCGAAAAAAATTGGTGCAGGTGGATGGGACTACTTTGCAGCAAGCGTTTAATCGCATGGGTTTGGAGACATTGGAAGCGATAATTTATCAGCAATACCGAGTAGTAAAGAAAATGAGTCTGAACCCTTCAGCATTCTCAAGTGTTGAGATAGCCGAGACGTGTGTCAGCCTTCGTCAAGCTACTTGGTTACACACCTTGCGTATCGTGTCGATTGGTCAAATGACTGTGGCTCGAAACAGCGAGTTGATGTCAGGGATTTTAGCACAAATACTTCCGAGTGCCAAGTACAAACTCGTGCTAGGTCCTTCGAACTGGAAAGACCTTCATGCACTACTGAAAATGCTCGGTGGAAATATGGTACATTCAGAATCAATGACTCAGACTGTTGATACTTCGACCAGAACTCTTGGGGAGGATTTCACGTTTCGGTCACCACACAAGAAGCAACGAGTTTTACCGACAGGAAGACAGAATGTACCTGTTCGGATCTTGTGCTCGATTGGGTTTCTGGAGCAGGATGAACTTTTAGATGAGCTGTGCACGGAACAGCTAATATTTGCCATTGAGCGAAATCTCCCACCTCCAATTGACGTTTTAGTGGATGAAAGAAACTGCATTTGCGTGGTTTCTCAATCCACATTTCAAGTCGAAGAAACTATGCGGGATTTTATTTTCAGGCTAGCTCGCTTGCAGGTTCAGCTAACAAAATGCTGGCTTGTTATTGCCATGGGTGAGGCGCCTACTTCTCCCGATACGGAAGACATGATGAATTCATTCTTTGCAGCACTGACACAATTTCGGATTGAAATTCATGTGCTTACTAGCTTCTCGTGTGAAGAAACCGGTCGTTTTATTCGTGCGATCGTAGATGAATGCTCCGAAGTGGCCTTAAATGACCACCGCATACTACCCCGCTTGTGGTTCGAGCGGCCTTTCTTGCTAGAAGAAGAATCTCAATTCGAACGTTTTCTCGTTTCGACAAGAATCGTGAGCCACTTCACAGCACAGTCGCTGCTGCATAAGATTTGCATGGAAGATCTGTTCTCCAAAAGCTTGAACGAGTTAAAGCTCCTGGTTCAGAATGTGGTGACGGATGAGCAACTGGAGGTGCTTTGGAGAATTGTGCAGCAGGACCATGGGCTCACTGGACCAATGCAGTAA
>PLTG_11295.6|m.40636
CCCCATCTTTGTTCTGGAATTGAAATAATAGTATATATATTATACTGTACACAGGATCCGGTTTTTAGTCCTCACTCTATTTTTGTACACATTTTGCACACCATACAATCTTCTAGTGAACGGCAACTTCAACGAGAACGACCGTCATTCTGCGAGATGCCACGTGGAGAAGACTGTGAAGTGGAGCCGACAGGCTCCTACGTCGCTAGAAGCACGAAATTTCGCGCCGAAACGAATGAAATTGTGGGCAACGTGACGAAATACTGCGAAAAGCTGGAGACCGACTCCGTAGTGCGTCACCATAGAATAAAGAAATCAAAGCAACTGTATTCGGAACGAGGCAACACACTAGTCAACACAATACAAACTTCTGGAGGTGATATGGAAGCAAAAGAGGGTGAGGACGCCCAAGAAAGTGGAAGAAGCGACGTGGACCTACTACAGTGTAAGGAGCAGAGTAGTAACAACCTTGAGAGTGCTGCCAGAACTCGAGCAGGGCAGTCCTCGAGCGAGAGTGATAAGGTATTTGAGCACTACAAAGACCTGAACTGCTACTGGATGACGTTGAAGTTACTTGATGTCCCTCTCGTTATGCCCACGGCTGGATACACTACCATTGAGCAAAGAGGGGGACAACTGCTTCGGCAAACCATCGAGATACTGCCAGTACCAGAAGACGATACGCTCGGTTCGAACACAGATGGACTGGATTTGTGGTCTTACTGGGAATCTTGCAGCGATGCATTTGAGAAAAAGTCTGATGGCGATCCGGATCGAGATGTTAAGGCTCACGATCTGTTGGGTGTATCTCGACCGCGACGGATGGAGTGTAGCTGGAGCGAGAAACTCAAATCTGGCGAAGAGTTTCTGTACGCTGAGTCGTGCAGGCTTCTTTTAAAAATGGCGAGAATAAGTGCTCAGGCGCTCCTACTCGTACAAAACTCTGTCGTGCCAAACGTATTTAAGGACGATTGGGGACGGCTACACGTTGATGCTGGTCTGTCTCACGCTTTGCTTGGTGGGGAACTCCAACAAATGTTGCTTCCCTTCGAGTTGGTACGAGGAGACGATGCGAAAGTAGCTGACGCTCCGTCTAAGGTTATATCCCTTGCAAAAAGCCATTTGCGTAGACTTCATCGTTCCGATGTTTCGTTGACAAAGGCATCAATGAATATACCGTGTGTGTGGAACCTCACAGTAGCGGCGGATGCCCTTGCAGATTTAGCTGCAGAG
>PLTG_11295.7|m.40638
ATGACTGCACTTGTGACTCTTGCACACACGCTGGAAGGCTCCTACGTCGCTAGAAGCACGAAATTTCGCGCCGAAACGAATGAAATTGTGGGCAACGTGACGAAATACTGCGAAAAGCTGGAGACCGACTCCGTAGTGCGTCACCATAGAATAAAGAAATCAAAGCAACTGTATTCGGAACGAGGCAACACACTAGTCAACACAATACAAACTTCTGGAGGTGATATGGAAGCAAAAGAGGGTGAGGACGCCCAAGAAAGTGGAAGAAGCGACGTGGACCTACTACAGTGTAAGGAGCAGAGTAGTAACAACCTTGAGAGTGCTGCCAGAACTCGAGCAGGGCAGTCCTCGAGCGAGAGTGATAAGGTATTTGAGCACTACAAAGACCTGAACTGCTACTGGATGACGTTGAAGTTACTTGATGTCCCTCTCGTTATGCCCACGGCTGGATACACTACCATTGAGCAAAGAGGGGGACAACTGCTTCGGCAAACCATCGAGATACTGCCAGTACCAGAAGACGATACGCTCGGTTCGAACACAGATGAACTGGATTTGTGGTCTTACGGGGAATCTTGCAGCGATGCATTTGAGAAAAAGTCTGATGACGATCCGGATCGAGATATTAAGGTTCACGATCTGTTGGGTGTATCTCGACCGCGACGGATGGAGTGTAGCTGGAGCGAGAAACTCAAATCTGGCGAAGAATTTCTGTACTCTGAGTCGTGCAGGCTTCTTTTAAAAATGGCGAGAATAAGTGCTCAGGCGCTCCTACTCGTACAAAACTCTGTCGTGCCAAACGTGTTTGAGGACGATTGGGGACGGCTACACGTTGATGCTGGTCTGTCTCACGCTTTGCTTGGTGGGGAACTCCAACAAATGTTGCTTCCCTTCGAGTTGGTACGAGGAGACGATGCGAAAGTAGCTAATGCTCCGTCTAAGGTTATATCCCTTGCAAAAAGCCATTTGCGTAGACTTCATCGTTCCGATGTTTCGTTGACAAAGGCATCAATGAATATACCGTGTGTGTGGAACCTCACAGTAGCGGCGGATGCCCTTGCAGATTTAGCTGCAGAGAAGCTGAAGTCTATGGAAATGCACCCGAAATCGCCCGTTTGTCCCAGTTCCATATATTTAAAAATGCAGCTCGACAGCACGATACCACTGACAGCAGACAAAGTCCAATCACCGGTATCGCCATCATCTAGCGCAAATCTCCATCGCGATGGCAATGGAATCATCCTGCAAATCGATCAACCGTTATCAACTTCTACAAAACTGAAGATGATTACCGAAGACTATTTTCTGAGCACCGATTACTTCTTGAGCGACAAGTTTCTGCAGTGCAAATGGAATGATTCTGCAAATGAAAGCAATGCTAAGGATATTGCTTTGGAAAAGGATATCAGCGATGATGGATACAAAGGGCCTTTGAAATTTGACCATCTGCTGGAGCAGTTTGCTCGACCAGCGTTGTGGGACTTGGTGCGAAAAAAATTGGTGCAGGTGGATGGGACTACTTTGCAGCAAGCGTTTAATCGCATGGGTTTGGAGACATTGGAAGCGATAATTTATCAGCAATACCGAGTAGTAAAGAAAATGAGTCTGAACCCTTCAGCATTCTCAAGTGTTGAGATAGCCGAGACGTGTGTCAGCCTTCGTCAAGCTACTTGGTTACACACCTTGCGTATCGTGTCGATTGGTCAAATGACTGTGGCTCGAAACAGCGAGTTGATGTCAGGGATTTTAGCACAAATACTTCCGAGTGCCAAGTACAAACTCGTGCTAGGTCCTTCGAACTGGAAAGACCTTCATGCACTACTGAAAATGCTCGGTGGAAATATGGTACATTCAGAATCAATGACTCAGACTGTTGATACTTCGACCAGAACTCTTGGGGAGGATTTCACGTTTCGGTCACCACACAAGAAGCAACGAGTTTTACCGACAGGAAGACAGAATGTACCTGTTCGGATCTTGTGCTCGATTGGGTTTCTGGAGCAGGATGAACTTTTAGATGAGCTGTGCACGGAACAGCTAATATTTGCCATTGAGCGAAATCTCCCACCTCCAATTGACGTTTTAGTGGATGAAAGAAACTGCATTTGCGTGGTTTCTCAATCCACATTTCAAGCCGAAGAAATTATGCAGAGTTTTATTTTCAGGCTAGCTCGCTTGCAGGTTCAGCTAACAAAATGCTGGCTTGTTATTGCCATGGGCGAGGCGCTTACTTCTCCCGATACGGAAGACATGATGAATTCATTCTTTGCAGCACTGACACAATTTCGGATT
>PLTG_11295.8|m.40640
ATGACTGCACTTGTGACTCTTGCACACACGCTGGAAGGCTCCTACGTCGCTAGAAGCACGAAATTTCGCGCCGAAACGAATGAAATTGTGGGCAACGTGACGAAATACTGCGAAAAGCTGGAGACCGACTCCGTAGTGCGTCACCATAGAATAAAGAAATCAAAGCAACTGCATTCGGTACGAGATAACACACTCGCCAACACAATACAAACTTCTGGAGGTGATATGGAAGCAAAAGAGGGTGAGGAAGCCCAAGAAAGTGGAAAAAGCGACGTGGACCTCCAGTGTAAGGAGCAGAGTAGTAACAACCTTGAGAGTGCTGCCAGAACTCGAACAGGGCAATCCTCGAGCGAGAATGATAAGGTATTTGAGCACTACAAAGACCTGAACTGCTACTGGATGACGTTGAAGTTACTTGATGTCCCTCTCGTTATGCCCACGGCTGGATACACTACCATTGAGCAAAGAGGGGGACAACTGCTTCGGCAAACCATCGAGATACTGCCAGTACCAGAAGACGATACGCTCGGTTCGAACACAGATGAACTGGATTTGTGGTCTTACGGGGAATCTTGCAGCGATGCATTTGAGAAAAAGTCTGATGACGATCCGGATCGAGATATTAAGGTTCACGATCTGTTGGGTGTATCTCGACCGCGACGGATGGAGTGTAGCTGGAGCGAGAAACTCAAATCTGGCGAAGAATTTCTGTACTCTGAGTCGTGCAGGCTTCTTTTAAAAATGGCGAGAATAAGTGCTCAGGCGCTCCTACTCGTACAAAACTCTGTCGTGCCAAACGTGTTTGAGGACGATTGGGGACGGCTACACGTTGATGCTGGTCTGTCTCACGCTTTGCTTGGTGGGGAACTCCAACAAATGTTGCTTCCCTTCGAGTTGGTACGAGGAGACGATGCGAAAGTAGCTAATGCTCCGTCTAAGGTTATATCCCTTGCAAAAAGCCATTTGCGTAGACTTCATCGTTCCGATGTTTCGTTGACAAAGGCATCAATGAATATACCGTGTGTGTGGAACCTCACAGTAGCGGCGGATGCCCTTGCAGATTTAGCTGCAGAGAAGCTGAAGTCTATGGAAATGCACCCGAAATCGCCCGTTTGTCCCAGTTCCATATATTTAAAAATGCAGCTCGACAGCACGATACCACTGACAGCAGACAAAGTCCAATCACCGGTATCGCCATCATCTAGCGCAAATCTCCATCGCGATGGCAATGGAATCATCCTGCAAATCGATCAACCGTTATCAACTTCTACAAAACTGAAGATGATTACCGAAGACTATTTTCTGAGCACCGATTACTTCTTGAGCGACAAGTTTCTGCAGTGCAAATGGAATGATTCTGCAAATGAAAGCAATGCTAAGGATATTGCTTTGGAAAAGGATATCAGCGATGATGGATACAAAGGGCCTTTGAAATTTGACCATCTGCTGGAGCAGTTTGCTCGACCAGCGTTGTGGGACTTGGTGCGAAAAAAATTGGTGCAGGTGGATGGGACTACTTTGCAGCAAGCGTTTAATCGCATGGGTTTGGAGACATTGGAAGCGATAATTTATCAGCAATACCGAGTAGTAAAGAAAATGAGTCTGAACCCTTCAGCATTCTCAAGTGTTGAGATAGCCGAGACGTGTGTCAGCCTTCGTCAAGCTACTTGGTTACACACCTTGCGTATCGTGTCGATTGGTCAAATGACTGTGGCTCGAAACAGCGAGTTGATGTCAGGGATTTTAGCACAAATACTTCCGAGTGCCAAGTACAAACTCGTGCTAGGTCCTTCGAACTGGAAAGACCTTCATGCACTACTGAAAATGCTCGGTGGAAATATGGTACATTCAGAATCAATGACTCAGACTGTTGATACTTCGACCAGAACTCTTGGGGAGGATTTCACGTTTCGGTCACCACACAAGAAGCAACGAGTTTTACCGACAGGAAGACAGAATGTACCTGTTCGGATCTTGTGCTCGATTGGGTTTCTGGAGCAGGATGAACTTTTAGATGAGCTGTGCACGGAACAGCTAATATTTGCCATTGAGCGAAATCTCCCACCTCCAATTGACGTTTTAGTGGATGAAAGAAACTGCATTTGCGTGGTTTCTCAATCCACATTTCAAGCCGAAGAAATTATGCAGAGTTTTATTTTCAGGCTAGCTCGCTTGCAGGTTCAGCTAACAAAATGCTGGCTTGTTATTGCCATGGGCGAGGCGCTTACTTCTCCCGATACGGAAGACATGATGAATTCATTCTTTGCAGCACTGACACAATTTCGGATTGAAATTCATGTGCTTACTAGCTTCTCGTGTGAAGAAACCGGTCGTTTTATTCGTGCGATCGTAGATGAATGCTCCGAAGTGGCCTTAAATGACCACCGCATACTACCCCGCTTGTGGTTCGAGCGGCCTTTCTTGCTAGAAGAAGAATCTCAATTCGAACGTTTTCTCGTTTCGACAAGAATCGTGAGCCACTTCACAGCACAGTCGCTGCTGCATAAGATTTGCATGGAAGATCTGTTCTCCAAAAGGTAA
>PLTG_11295.9|m.40645
ATGCTAGACGATATTGCCCGTGGACAGCACCTTCACGTTGCCAAGATGCGGTCCGCCTTGAGTCGTTGTCTGGGAACTCAACAATCCCATCCGCTATACACTCGCATCTGTCTCCCGAAGAATTGGGACTTGCGCCGAGACAAACTTGTGGCCATTCGAGAGGAGAAACTACGCAATGCGTATAACTTTGTCATGGACCCCAGACACTACATTGACGCATCGAAGGCACAGTATTCCGACGAGAGATTTGAAACAGCAGAAGGAGATTTCTGTGGTGTGCGCTTCGAGACTGTGCAATTTCCAGGTGTCGAGTCTCTCCAGCAAGTCTTCGACGCTGCCGTGTACTACTTGACCAACATGGAGATCAGCATCACGGAGCGTCTTGGACACGTCACAGTTAGAGATGACTACGAGACTATTGACGGCAGCGTGTACAACGCTCGGGTTTTGTCAACTGTTTTCGACAACGTCACTATGGAGACGAGCTCGCTTTTGTTTCCGAAGATGGATCCAGATGAAAAGTACGGAATGGTGGTGCTAGACTCCATCGACGAGGACGAGCTTTATCCGTACAATTCAGCTGAGCGCGTCCGGAAAGACGTATCAGCCACTGCTGTGTTTACGGTAGGCAACGATGAACAAGGTAAGCTGGTCGTTACGATGCGTCGTGCAGCATTCTTGAAGATTCACCGACCTCAATTCGCGATTTCGGAAGATGCTCTGCAAGAATTGGCAACCGGAATTATGTCTTGGGGTGATGTAATGTTGAAGACATTGCGTGGCATTTTGTACGGATCTAGCTAG
>PLTG_11295.9|m.40642
ATGACTGCACTTGTGACTCTTGCACACACGCTGGAAGGCTCCTACGTCGCTAGAAGCACGAAATTTCGCGCCGAAACGAATGAAATTGTGGGCAACGTGACGAAATACTGCGAAAAGCTGGAGACCGACTCCGTAGTGCGTCACCATAGAATAAAGAAATCAAAGCAACTGCATTCGGTACGAGATAACACACTCGCCAACACAATACAAACTTCTGGAGGTGATATGGAAGCAAAAGAGGGTGAGGAAGCCCAAGAAAGTGGAAAAAGCGACGTGGACCTCCAGTGTAAGGAGCAGAGTAGTAACAACCTTGAGAGTGCTGCCAGAACTCGAACAGGGCAATCCTCGAGCGAGAATGATAAGGTATTTGAGCACTACAAAGACCTGAACTGCTACTGGATGACGTTGAAGTTACTTGATGTCCCTCTCGTTATGCCCACGGCTGGATACACTACCATTGAGCAAAGAGGGGGACAACTGCTTCGGCAAACCATCGAGATACTGCCAGTACCAGAAGACGATACGCTCGGTTCGAACACAGATGAACTGGATTTGTGGTCTTACGGGGAATCTTGCAGCGATGCATTTGAGAAAAAGTCTGATGACGATCCGGATCGAGATATTAAGGTTCACGATCTGTTGGGTGTATCTCGACCGCGACGGATGGAGTGTAGCTGGAGCGAGAAACTCAAATCTGGCGAAGAATTTCTGTACTCTGAGTCGTGCAGGCTTCTTTTAAAAATGGCGAGAATAAGTGCTCAGGCGCTCCTACTCGTACAAAACTCTGTCGTGCCAAACGTGTTTGAGGACGATTGGGGACGGCTACACGTTGATGCTGGTCTGTCTCACGCTTTGCTTGGTGGGGAACTCCAACAAATGTTGCTTCCCTTCGAGTTGGTACGAGGAGACGATGCGAAAGTAGCTAATGCTCCGTCTAAGGTTATATCCCTTGCAAAAAGCCATTTGCGTAGACTTCATCGTTCCGATGTTTCGTTGACAAAGGCATCAATGAATATACCGTGTGTGTGGAACCTCACAGTAGCGGCGGATGCCCTTGCAGATTTAGCTGCAGAGAAGCTGAAGTCTATGGAAATGCACCCGAAATCGCCCGTTTGTCCCAGTTCCATATATTTAAAAATGCAGCTCGACAGCACGATACCACTGACAGCAGACAAAGTCCAATCACCGGTATCGCCATCATCTAGCGCAAATCTCCATCGCGATGGCAATGGAATCATCCTGCAAATCGATCAACCGTTATCAACTTCTACAAAACTGAAGATGATTACCGAAGACTATTTTCTGAGCACCGATTACTTCTTGAGCGACAAGTTTCTGCAGTGCAAATGGAATGATTCTGCAAATGAAAGCAATGCTAAGGATATTGCTTTGGAAAAGGATATCAGCGATGATGGATACAAAGGGCCTTTGAAATTTGACCATCTGCTGGAGCAGTTTGCTCGACCAGCGTTGTGGGACTTGGTGCGAAAAAAATTGGTGCAGGTGGATGGGACTACTTTGCAGCAAGCGTTTAATCGCATGGGTTTGGAGACATTGGAAGCGATAATTTATCAGCAATACCGAGTAGTAAAGAAAATGAGTCTGAACCCTTCAGCATTCTCAAGTGTTGAGATAGCCGAGACGTGTGTCAGCCTTCGTCAAGCTACTTGGTTACACACCTTGCGGTAA
>PLTG_11295.9|m.40644
ATGTCGATGCCCGGAAGACTTGTTGTCAGAATGCTGCTTGGGGTCGTCGCTCTCGTTGTGGCAACACTGCATGCAGATACAAACGTGACGATTCTCAACACTATCGAGACAGTGGTGACTATCCAAGATCACGAAGTGCAAGCTATATCCTCCTCTAACACTACGAGCTGGCCATTGTCAGACCCTGGACATTTAACAGTCGGGTGTTCTGGTGGTGGTTTGGTCACCATTTCAAACTCATCCGACGGATACGTCCAACATTTGCAACTTCAGTATGGCCAGGCACAGGGGCTGTATAATGCTGCGAACGCCACTGCCCGTTCTCCTCGAATTGACTTGAAGATTGAGGATAACGGTCTGAGTGGGTTGACAAATCTGTCGAAATTGACCTTGCTTGGGATAAACTTCAGTTCTCCGAACGTGACTCTAACATTGCCAGACACGATCTCATTCATAGATATCTCTGCATCTACTGTGGAAGATCTTTCATTCACTGCGGCAGACATCTCATCACTTCAAGAAATTGTGTTGTCGAACAATGCATTCTCAACGTTGCCGAAGTTTTTCTATGAACGGGAATATCCGCAAGAGAAAGTCAACATATCACTGCAGTGGACGGTACCAAACTCAATGGAGTTACCAGAAGAGTATTTTGCGAATCTGAAAGCGAACATCGGCAAATTCACTGGATGGAATCACTACTTAGCACTGCGTGATTCGTGTTCCAATATCACCAACAATTACACCACACCCACCACCATCGTGTGCAACAATGGAGAACATATTGCCGTGGAGTCGGGTTCGTCGTCAGTGGTTGATACGTCGGGGGCTAACATTGTGAGAGGCTGCATCTCGATCACTGGGATGCTTGTTGTAGCGATGCTCGTAGCAACGCTGATTTAA
>PLTG_11295.9|m.40643
ATGACTGTGGCTCGAAACAGCGAGTTGATGTCAGGGATTTTAGCACAAATACTTCCGAGTGCCAAGTACAAACTCGTGCTAGGTCCTTCGAACTGGAAAGACCTTCATGCACTACTGAAAATGCTCGGTGGAAATATGGTACATTCAGAATCAATGACTCAGACTGTTGATACTTCGACCAGAACTCTTGGGGAGGATTTCACGTTTCGGTCACCACACAAGAAGCAACGAGTTTTACCGACAGGAAGACAGAATGTACCTGTTCGGATCTTGTGCTCGATTGGGTTTCTGGAGCAGGATGAACTTTTAGATGAGCTGTGCACGGAACAGCTAATATTTGCCATTGAGCGAAATCTCCCACCTCCAATTGACGTTTTAGTGGATGAAAGAAACTGCATTTGCGTGGTTTCTCAATCCACATTTCAAGTCGAAGAAACTATGCGGGATTTTATTTTCAGGCTAGCTCGCTTGCAGGTTCAGCTAACAAAATGCTGGCTTGTTATTGCCATGGGTGAGGCGCCTACTTCTCCCGATACGGAAGACATGATGAATTCATTCTTTGCAGCACTGACACAATTTCGGATTGAAATTCATGTGCTTACTAGCTTCTCGTGTGAAGAAACCGGTCGTTTTATTCGTGCGATCGTAGATGAATGCTCCGAAGTGGCCTTAAATGACCACCGCATACTACCCCGCTTGTGGTTCGAGCGGCCTTTCTTGCTAGAAGAAGAATCTCAATTCGAACGTTTTCTCGTTTCGACAAGAATCGTGAGCCACTTCACAGCACAGTCGCTGCTGCATAAGATTTGCATGGAAGATCTGTTCTCCAAAAGCTTGAACGAGTTAAAGCTCCTGGTTCAGAATGTGGTGACGGATGAGCAACTGGAGGTGCTTTGGAGAATTGTGCAGCAGGACCATGGGCTCACTGGACCAATGCAGTAA
>PLTG_11254.1|m.40283
ATGGTTTCGTTTAAGATGCACTCTTCCAGATCACGGTCCAGATCTTCCAGCTCGATACGCAGGTTCTCAATTTCCTCTTCGTACTCCCGCACTTGTTGTTTCTTGGATAGAATATCCTCCACACTGAGCTCGAGACTGAAGTGCAGAATGTGCTTTTCAGTCTCGAAAGCTTCACCCCAGCCTCTGTCAATATCTTCCTCAGTGAGTTGGCTAAGCTCCTTTTCGACAACTGGTTGTCGTCGTTCCCATTCAATTCGCATCTCCTTGAATTCCTTGATCCGACGCAGAGTCTTTGCCTTATATTTCATCACACGCTTTAAATCGGTGCGTGCATCAAAAATGTCAAACTCAATCATCTCGCGGTCCTCCTTAGCTTGA
>PLTG_11254.1|m.40282
ATGCTGCGGACGTCACGATCTGTGGGGGCATTCCTCCGTTTTAATGTGGGAGTAGTGAGAGCAAGCATCGATCGAGATGCACGACGTTTGTCAGTGTTAGCGTCGAGTTTGGGGCGTGGTAAATGCATGGACAATACCTCGCTATCAAGTTCGAGACTGAGGCTTCCCGCTCGAAGTCGAATCGGTCACGGTAGGATGGAGTTTTCGACTGATGTCAGTGACAATAAACAAGAGGAGACATTAGTGAACACGCAGGTGGAGGAGGCCAAGAAGAGGTACCGGTTTACACGTCATGACTTCCAGCCGCTGCAAACCAAGCCCTTGCACTTTGATATGGTCTTCGACATGACCGAGAACCAAGTGAAAGTGACACTGCAGACGACGATGAAGCATATGGGAAGACAACCCCTGTCGGAGCTTAAATTGAACTCAAAAGAACTGGAGATTGAGTCTGTCGAGCAGTTTCACAAGTTCACACCGCTGGGTGATACAAAGGAATTTGTGAACCATGTGCAGAGCTTTGCGAATCCCCGCACACTCGAGTTTGAAGTGGACAAAGAAGACCATTTCCTGGTTGTCAAGTTCTCGAAACCCGTGCAGTCTGGGGAGGAG
>PLTG_11254.1|m.40281
ATGCATTTACCACGCCCCAAACTCGACGCTAACACTGACAAACGTCGTGCATCTCGATCGATGCTTGCTCTCACTACTCCCACATTAAAACGGAGGAATGCCCCCACAGATCGTGACGTCCGCAGCATGCTAATCAAATTATCCGTTTCAATTTTGAAATGGGGTAGGGTTACGATCGTGTTTTCAAAAACGTTTTTATCTTGTAGGATAATGTTGAGCCGTAACAATAGTCGAAGTACTGCGGATGCATCTCCTTATCTCCGTGAATTACGTCGCCAGCTCTCGAGTCTTGGATCTTCACAGAAAAATCGACGTCAATCGACGCAGCCACGAGGTCCTGCAGCAGAAAAGAGTTGTGCTATTTGTGCAGCTGTGCCACTTGCGTTAGTAGAGTCTTTGGCTGCGTCTCACGTAGAAGTAAACGACGTGAGCTGTGCGCGATTGCAATATAAATTGTTAGGGACCAAACGTTATTGGTACCGATCGGTCAAGCAGGAGAAACAGGGCAAGATCCGCTGGGAAGTTAAAATTTATCAAATATGTTGTCGAAAATCCACAGTGGAATCTCTACAGAAGCTCACGTGGCATACGATGCCAAGACTCTCCAGTGATGATGTTACAGTCAAGTCTGTGGGTTTCTTTGATACAGAGAAAGCAGCAATGACGGCTCTGGAAGCTGCTATCAAGGCGCGGGATGGAACAAATCCTTTTACAGGTTTAAGTGTACGGAAAAGTGAGCTGCCGATGGAGTTGATAAAATATTTTCAAATTGTGGTCGTGTCGGAAAAGTTTCAGAGGAAATCGCAGAGAGAAAGACTTGAATTGATATATGATCTTTTATTAAACACAACACCAAGCTGTGCTAATGCACAAGAAGATATGGAGATGAAGCTTGCTTTTCAAAAGTCACACGCATTGTGGTCAACGACGAGATCACAACTGCGAGGATTCGGAACAGTTGGAGATAATGTCATGGCTCTTTCCCTGTGGAAATCTTTAGTCTGTCACTTTACGATTTATGCCAAAACGCCAATACAGTGGAGAGTGGGGCGAAGCAGACAGGAGATAGAGCGGTCTTTCACTGAGCGTTTTGGCCTGAGCCATCTTGCTAATGACCGAACATTTAATGTGAATCAACGAGTGCTTCCAGTTTCACGTGGGCTCGCTGAGTTGATATCGCTGAACCAGGAAGAGAATACCTCAAAGCATAAAACGGAGTCAGTGCCGCACTTTTATCATGGACTACCTGATGAAGTGAAGCGCCTAATCGCAGAGGAGCAGGCGAAGATGGATCAAGGGCGAGCAGAGTCCATCGCTTTTCAGAAACTCACTAAGAATACAGTGGACACATTCGTCAAGAAATACCTTAAACGTCGACGCGAATATGTGCAAGTAGCCATCAAACTGCAGCAACTCTATCGAAGAAACATGCACAGCAAAACGTTGCGACGGTGCTTTTGCCGTCACGTTGGTGCTATGGCATTTCAACGCTTATTTCGCGGTCATCAACATCGGAAGTACGCAAAGGCGTATTTTCGTGTTGTCACGTGTGCTGTGCTGATCATCCAGTCTGTCTTTCGATCGTACAAGTCAAGACAGACGACCACACTGATGCGTCTTCGGTACCAACGAGCTACACTGGACCTTCAACGAGTGTATCGAGGCTTTGTTGGAAGGAGACGAGCTGATCGCATACGCCGCCTGCAATCTTACGCAATTATGATAGAAAAATTCGTTCGGGGGTTCATGGGCCGACGACGTGCTCAACGGCTTTTCCTCGCCAAGCATAAACAACAAGTTGTAATCCCTGCATGTGTTCTCATCCAACGTCTTTGGCGAGGGTATCGAGAGCGCAAGTGGGTTGCTGCCAAACGAGAAGCATACGACAGGGTACGTGTATATATTCCCGCTGCGCTACGGATTGAGACATTGATACGAGGCTTCGTAGCTCGACGTTTAGTGAAAAAGTTTCGTGCCGCAGTTGAAGCCGCGAAAGTCATTCAGAAGTTCTGGCGCTCATATCGATACTTCCAGAAGTGGATGGAGCTTATGGAACTACGGCGCAAGGACCGAATGGCGTCACACATCGGGGCACTTGCTCGTGGCATTCTCGTCAGGAAATTCATACAGCGTGAGAAGCGCAAACGATACTTTCGTCGGGTGGTAGAACCATCAGCGGCAAAAATTCAACGTGTATTTCGCGGCTATATTGTGCGAAAAAAACTCGAAGACACGCGCGATGAGATAGAAGCTGTTATCACGTTGCAGCAAATGTGGCGCTCCAGATCCGCCGTCAAAATAATTCGCGAGAAACTGCGGGGCTTTCGTGTTGGGCTTCGCGAATCGGCTGCTGGAAAAATTCAGCGATGCTATCGCTGCTATCGTGCACATCAGGAACTAAGCTTACGCCGACTTACATACCTCGCCCGTTACGGGAAAGCTGCTATTGCCGTCCAGGCTGCGTGGAGAAGCTACTGTAGCCGACAACAGCTTAAGGAATTCCGCTTCTGCTCGTTGATCGAACGCAAGGCGACTTCGCTCACTCAAGCTAAGGAGGACCGCGAGATGATTGAGTTTGACATTTTTGATGCACGCACCGATTTAAAGCGTGTGATGAAATATAAGGCAAAGACTCTGCGTCGGATCAAGGAATTCAAGGAGATGCGAATTGAATGGGAACGACGACAACCAGTTGTCGAAAAGGAGCTTAGCCAACTCACTGAGGAAGATATTGACAGAGGCTGGGGTGAAGCTTTCGAGACTGAAAAGCACATTCTGCACTTCAGTCTCGAGCTCAGTGTGGAGGATATTCTATCCAAGAAACAACAAGTGCGGGAGTACGAAGAGGAAATTGAGAACCTGCGTATCGAGCTGGAAGATCTGGACCGTGATCTGGAAGAGTGCATCTTAAACGAAACCATGGAGCTCGAATCCTATCGCGATATGGAATTACAACGAGCTGATGCCATGTTTACTGAAGAGAAGGCTCGAAGAGTTCGAGTCCAGCGTATTCGTTGGGGCACCCGAAACGTACGCAAGCACGTCATATTACGTGAACGCCAGGATCTCCAAGTATTGCAAAAGGAGACTCTTGCCAAACTACAAGTAGAGGAGCTTGGAGTACTGGCGTTTGAGAAGAAGCAGTTCGTGAAGCGCAAGCTTGAGCAGGTGATTGAAGATGCTGCTAGGTCACGAGCCCAGCGGAGCAAGGCGATGCTGGAGATGAAGCGTAATTGTAACGTTCTTCTCGGCTTTAACGAGGCTGTGCAGAAGATGCAGGCAATCACTCAGGAATATACGTTCCAATACCGACTTCCAAAGTCAGATTTACGAGAAGATCCTGAGTCACCAATGTGCTCTGGTTGTGGACGAATTAATTGTGATTGTCACTTAAAGGACAGTGAGTCTGCGGACAAAGTCAATGGAGAAACAAGTAAGCTGGACATGAGCAACGGAATGATCAATACAAGGAGCCGAAATCGATTGGCCAGACGCTGGCGATACCAAGATTGA
>PLTG_11255.1|m.40287
ATGCCGCCGTCACCCACATTGGCACAAGGTCCACGCTCGCTGTCGCCACCGAAAGGATCTCCAGTACATGGAGAGGGCAAGATCTCGCTGCGGGTGGACCAACCTGTGGAAGGCTGTGCGATGATGACGCACGCCTTCTTCCGCTCTGGGGACGGAGATATTGACGACAAGGATGTGGATATGCAGTTCCATTGGTACAGATCCTCCATGCGGCGAGCGTGTGCCAATAGTGAGTGCACGCGTCATACTAGCGATGGTGCGGGCAATGTTTTGCTGCTTGTGGCCAAGATTGAGTGCGTGCAGTGCTGCAGACTGGGAATCACGCGGGAACACTCGTGTTTCTGCAGTCCAGAGTGCTTTCGTTTGGCTTGGCACAAGCACAAGCAGTTGCATGATACACAGGCACTTGTCGAAGCCCAGGTCAAGGAAGGAGATGACTTCCCGTGGAAATCGCAACTGCACAATATGGAGGCGTTCTGTCCACTGCCGAAGGAATCGTGGGTCAAGGTGCAAGAAGAAAAGTAG
>PLTG_11255.1|m.40285
ATGCCACCAAGACGACAAATGCTGGCGAATGTGAATGAAGAGCGGTTAACGCCGCGGTTGCGGCAGATCGGTGTCTTCCGTGTGCTCACGTACAACATTTTGGCCGAGATCTACGCAACGCGACAGATGTATCCGTACTGCCCGATCTGGGCGCTTAGCTGGTCGTTCCGAAGAGAACTACTAAAGCGCGAGCTGCAGTCGTACAACGCTGACATCATTTGTCTCCAGGAAGTACAAGGTGATCACTACAAGAGCTTTTTTGCTCCAATGATGGAAGAGTGGGGATACGAAGGCTGGTACCTGAAGAAATCGCGTGAGTCGATGGGTCTTGAGGGCAAGGTGGATGGCTGCGCATTGTTCTACAAACGTAGCCGATTCATTCTCAAGGAGCGGTATCCGGTTGAATTTAATGACCTGGCAAACGACTTCCTTACCCAGGTGCAATCTGAGTATGACCTAGACTACCAGGGACCTTCGATGGCCGCGCGAGAAATGTTCCTGTCGACGCTCAACAAAATGCGGCAGCGACTTCAGCGCGACAATGTGGCGCAAATCGCAGTGTTAGAGGTGGTCCCCGCGAACAACGAAGTGGTTGCACGAAAGTCGCAGTCGGGACCGTTGATCTGTATCGCAAATGTGCATATTTTCTCCAACCCCAAGTTCCCGGACGTCAAGATGTGGCAGACAAACATGCTCGCGAAACAGCTTGAGCGGGTGACGCTAAGCCGCAACTTGCCTACGATACTTTGCGGGGATTTCAATAGCGAACCGTCTAGCGCTGTATACGAATTCATGACACGCAATCACGTTCCGCTCGATCACCCAGACATCCAGTATCCACCAACTCAACTCGCGAACATCTACGCATCGTTGGACCTGGAGCACAGCATCGGTTTTGCCAGTGCCTATGCTTCAGTATTTGGTGCCGAGCCAGAGTACACTAATTATACAGGTCACTGGACAGGCGTCGCGGACTATGTATGGTATACACCAGAGACATTGACACCGTTCGCTGGGCTCAAGGTGCATCCACCTGAAGTGCTCGAGGCGTATTCGAAGACGGCGCTGCCCAACTGCCAATTCCTATCGGACCACGTTCCTCTGTGTCTAGACTTCAGCATTAAGGCAGGTGCCATTAACAATGGAAGATACTGA
>PLTG_11255.1|m.40291
ATGTATTCTGGCAGTCGACCAAGCCCCTCCTTCTCCATGTCCGCCTCTGGCTGCTGCGTTTTCTGGTACTCGTTCACCTTTTCGAAGAGCTCCACCACCTCGGCCATATGTTGGCCTCTTTGTGCTGGGGGCAGCGGCTCCGCCGGCAAGAAGTGCGTGTCATCATCTGCATCAGGCACCAACGGCGGTGCGTCAGCGTACGGTTTGTCGTGGAACAGCGTCTTGGGCAGCGGCAACTGCTTGGGCGCCGGGTACTTGGACGTGGAGAAGACGGTCGTGGGCTTGTTGCTGGTGCGGCGAGCCGTGAGCGCGTTCACTTTGGCTTGA
>PLTG_11255.1|m.40284
ATGCAGACGTCCCAAGTGTACGCGGTAGACCGCGTGTACGGCGACCTGCAGCCGCAGTTCGTGGCCAAGGACGTGCTCAAGGCGCTGTCCCAGCTGGACGCCGTCGTGGGGGACGTGTTCAATCGCCTGGTGCATAAAGTTTCGCAGGAGAAGGAGCGTGTCGCTGCTGTGGACAAGCGGATTCAAGTGTGTCAAGCCAAAGTGAACGCGCTCACGGCTCGCCGCACCAGCAACAAGCCCACGACCGTCTTCTCCACGTCCAAGTACCCGGCGCCCAAGCAGTTGCCGCTGCCCAAGACGCTGTTCCACGACAAACCGTACGCTGACGCACCGCCGTTGGTGCCTGATGCAGATGATGACACGCACTTCTTGCCGGCGGAGCCGCTGCCCCCAGCACAAAGAGGCCAACATATGGCCGAGGTGGTGGAGCTCTTCGAAAAGGTGAACGAGTACCAGAAAACGCAGCAGCCAGAGGCGGACATGGAGAAGGAGGGGCTTGGTCGACTGCCAGAATACATTCCGTCTGTGGGTAGTGTGCTACTGTTCAATTCGGGGGAGAACCCGTACCAGAAGTACACGTCGTGGGATAATCTACTGGGGACAGACTATGAAGAGGAAGAGGAAAAACGCAAGGAACTGGCGAAAGCGCCACGTACTATCGAGTACGGAGACGAACTGCCGACGGTGCACGGACTCAACTACGAGTTTCACCCGTCGATGGGCATCATGCCCGACATGTCCGCGAAGCTACCGACAAACTTGCCGCTCGAGAATATTGCCGACTACAAGTATGCGCAAGAGGGAAACACATCGATCGCGCCATCCATGTTCCAAGACAAGGCCTTACCGGATCTACCATCGGTCGCGAACTTTGAGGAGGGACCTGTGGCACAAGAACCATCAGAGCAAAACTTTCAGGTTGGTCCGGTGGATGGTGCTCCGCCTCCGCCTCCACCGGCGCCTACCGTGGACTTCACTAAGGTTGACGACGGTGCTCCTCCCCCGCCTCCTCCACCGCCCCAAGGAGACGAGGAAGATGACTTGGTTCCACCCCCGCCTCCACCACCAATGGAGAATGGAGAGGACGAGGACGCACCACCACCCCCTCCACCGCAAGAGGACGGACCCCCGGCGCCACCAGCCCCGGAAGAGGAAGACGATCAACCACCGATCGTCAGCTTGCTAGACCAGATTCGTAACCCCAACATTAAGCTACGAAAGGTGGACGCGAATGAGAAGAAAGCAGACCCTATTGCGAAAGCAGGAGACAACGCGAACAAGCCTTTGACTATCGCTGAAGAAATGCAGCAAAGAATGCTGCGGCGACAGGCTGCTATCAGTGGCAAGCAGGATCAGATGGAACAAAGACGCGAGCGCGAGAAAGCTGCCGCGAAACCTGTAACAGTGCTGACGGCGAAGGAGGTGACGGCTCCGGCACAGCCTCCACCACCACCACCCCCATCCGACGATGGCCAACAACACAATAAACTACCCACACTGGCCATGTCAGATGATGGTAGCGACGATGGCCGCGGGAATATCTCTGACGATGACAAGTCCAATGATGGCGATGACTTCCTGGCCCAAATTCGGAACATCAAGAGGAAGCAGGAAGAAAGCAGCCAAAATTCTGCTCAACCAAAGCAGCCTCCACCACCCCCGAAGACAGAAGAGATCAAGAACCCAGTGGCGAATTTTGAATCGCAAATGATTGGACTACGAAACCGTGAAGACTCCCTGAGCATGTCTGAAGCTTCAGACTGGTCAGACGACTAA
>PLTG_11255.1|m.40286
ATGAAGAGGAAGAGGAAAAACGCAAGGAACTGGCGAAAGCGCCACGTACTATCGAGTACGGAGACGAACTGCCGACGGTGCACGGACTCAACTACGAGTTTCACCCGTCGATGGGCATCATGCCCGACATGTCCGCGAAGCTACCGACAAACTTGCCGCTCGAGAATATTGCCGACTACAAGTATGCGCAAGAGGGAAACACATCGATCGCGCCATCCATGTTCCAAGACAAGGCCTTACCGGATCTACCATCGGTCGCGAACTTTGAGGAGGGACCTGTGGCACAAGAACCATCAGAGCAAAACTTTCAGGTTGGTCCGGTGGATGGTGCTCCGCCTCCGCCTCCACCGGCGCCTACCGTGGACTTCACTAAGGTTGACGACGGTGCTCCTCCCCCGCCTCCTCCACCGCCCCAAGGAGACGAGGAAGATGACTTGGTTCCACCCCCGCCTCCACCACCAATGGAGAATGGAGAGGACGAGGACGCACCACCACCCCCTCCACCGCAAGAGGACGGACCCCCGGCGCCACCAGCCCCGGAAGAGGAAGACGATCAACCACCGATCGTCAGCTTGCTAG
>PLTG_11255.2|m.40292
CCGCTGCCCAAGACGCTGTTCCACGACAAACCGTACGCTGACGCACCGCCGTTGGTGCCTGATGCAGATGATGACACGCACTTCTTGCCGGCGGAGCCGCTGCCCCCAGCACAAAGAGGCCAACATATGGCGGAAGTGGTGGAGCTCTTTGAGAAGATGAACGAGTACCAGAAAACGCAGCAGCCAGAGGCGGACATGGAGAAGGAGGGGCTTGGTCGACTGCCAGAATACATTCCGTCTGTGGGTAGTGTGCTACTGTTCAATTCGGGGGAGAACCCGTACCAGAAGTACACGTCGTGGGATAATCTACTGGGGACAGACTATGAAGAGGAAGAGGAAAAACGCAAGGAACTGGCGAAAGCACCACGTACTATCGAGTATGGAGACGAACTGCCGACGGTGCACGGACTCAACTACGAGTTTCACCCGTCGATGGGCATCATGCCCGACATGTCCGCGAAGCTACCGACAAACTTGCCGCTCGAGAATATTGCCGACTACAAGTATGCGCAAGAGGGAAACACATCGATCGCGCCATCCATGTTCCAAGACAAGGCCTTACCGGATCTACCATCGGTCGCGAACTTTGAGGAGGGACCTGTGGCACAAGAACCATCAGAGCAAAACTTTCAGGTTGGTCCGGTGGATGGTGCTCCGCCTCCGCCTCCACCGGCGCCTACCGTGGACTTCACTAAGGTTGACGACGGTGCTCCTCCCCCGCCTCCTCCACCGCCCCAAGGAGACGAAGAAGATGACTTGGTTCCCCCCCCGCCTCCACCACCAATGGAGAATGGAGAGGACGAGGACGCACCACCACCCCCTCCACCGCAAGAGGACGGACCCCCGGCGCCACCAGCCCCGGAAGAGGAAGACGATCAACCACCGATCGTCAGCTTGCTAGACCAGATTCGTAACCCCAACATTAAGCTACGAAAGGTGGACGCGAATGAGAAGAAAGCAGACCCTATTGCGAAAGCAGGAGACAACGCGAACAAGCCTTTGACTATCGCTGAAGAAATGCAGCAAAGAATGCTGCGGCGACAGGCTGCTATCAGTGGCAAGCAGGATCAGATGGAACAAAGACGCGAGCGCGAGAAAGCTGCCGCGAAACCTGTAACAGTGCTGACGGCGAAGGAGGTGACGGCTCCGGCACAGCCTCCACCACCACCACCCCCATCCGACGATGGCCAACAACACAATAAACTACCCACACTGGCCATGTCAGATGATGGTAGCGACGATGGCCGCGGGAATATCTCTGACGATGACAAGTCCAATGATGGCGATGACTTCCTGGCCCAAATTCGGAACATCAAGAGGAAGCAGGAAGAAAGCAGCCAAAATTCTGCTCAACCAAAGCAGCCTCCACCACCCCCGAAGACAGAAGAGATCAAGAACCCAGTGGCGAATTTTGAATCGCAAATGATTGGACTACGAAACCGTGAAGACTCCCTGAGCATGTCTGAAGCTTCAGACTGGTCAGACGACTAA
>PLTG_11255.2|m.40293
ATGAAGAGGAAGAGGAAAAACGCAAGGAACTGGCGAAAGCACCACGTACTATCGAGTATGGAGACGAACTGCCGACGGTGCACGGACTCAACTACGAGTTTCACCCGTCGATGGGCATCATGCCCGACATGTCCGCGAAGCTACCGACAAACTTGCCGCTCGAGAATATTGCCGACTACAAGTATGCGCAAGAGGGAAACACATCGATCGCGCCATCCATGTTCCAAGACAAGGCCTTACCGGATCTACCATCGGTCGCGAACTTTGAGGAGGGACCTGTGGCACAAGAACCATCAGAGCAAAACTTTCAGGTTGGTCCGGTGGATGGTGCTCCGCCTCCGCCTCCACCGGCGCCTACCGTGGACTTCACTAAGGTTGACGACGGTGCTCCTCCCCCGCCTCCTCCACCGCCCCAAGGAGACGAAGAAGATGACTTGGTTCCCCCCCCGCCTCCACCACCAATGGAGAATGGAGAGGACGAGGACGCACCACCACCCCCTCCACCGCAAGAGGACGGACCCCCGGCGCCACCAGCCCCGGAAGAGGAAGACGATCAACCACCGATCGTCAGCTTGCTAG
>PLTG_11255.3|m.40295
ATGCAGACGTCCCAAGTGTACGCGGTAGACCGCGTGTACGGCGACCTGCAGCCGCAGTTCGTGGCCAAGGACGTGCTCAAGGCGCTGTCCCAGCTGGACGCCGTCGTGGGGGACGTGTTCAATCGCCTGGTGCATAAAGTTTCGCAGGAGAAGGAGCGTGTCGCTGCTGTGGACAAGCGGATTCAAGTGTGTCAAGCCAAAGTGAACGCGCTCACGGCTCGCCGCACCAGCAACAAGCCCACGACCGTCTTCTCCACGTCCAAGTACCCGGCGCCCAAGCAGTTGCCGCTGCCCAAGACGCTGTTCCACGACAAACCGTACGCTGACGCACCGCCGTTGGTGCCTGATGCAGATGATGACACGCACTTCTTGCCGGCGGAGCCGCTGCCCCCAGCACAAAGAGGCCAACATATGGCGGAAGTGGTGGAGCTCTTTGAGAAGATGAACGAGTACCAGAAAACGCAGCAGCCAGAGGCGGACATGGAGAAGGAGGGGCTTGGTCGACTGCCAGAATACATTCCGTCTGTGGGTAGTGTGCTACTGTTCAATTCGGGGGAGAACCCGTACCAGAAGTACACGTCGTGGGATAATCTACTGGGGACAGACTATGAAGAGGAAGAGGAAAAACGCAAGGAACTGGCGAAAGCACCACGTACTATCGAGTATGGAGACGAACTGCCGACGGTGCACGGACTCAACTACGAGTTTCACCCGTCGATGGGCATCATGCCCGACATGTCCGCGAAGCTGCCGACGAACTTGCCGCTCGAGAATATTGCCGACTACAAGTATGCGCAAGAGGGAAACACATCGATCGCGCCATCCATGTTCCAAGACAAGGCCTTACCGGATCTACCATCGGTCGCGAACTTTGAGGAGGGACCTGTGGCACAAGAACCATCAGAGCAAAACTTTCAGGTTGGTCCGGTGGATGGTGCTCCGCCTCCGCCTCCACCGGCGCCTACCGTGGACTTCACTAAGGTTGACGACGGTGCTCCTCCCCCGCCTCCTCCACCGCCCCAAGGAGACGAGGAAGATGACTTGGTTCCACCCCCGCCTCCACCACCAATGGAGAATGGAGAGGACGAGGACGCACCACCACCCCCTCCACCGCAAGAGGACGGACCCCCGGCGCCACCAGCCCCGGAAGAGGAAGACGATCAACCACCGATCGTCAGCTTGCTAGACCAGATTCGTAACCCCAACATTAAGCTACGAAAGGTGGACGCGAATGAGAAGAAAGCAGACCCTATTGCGAAAGCAGGAGACAACGCGAACAAGCCTTTGACTATCGCTGAAGAAATGCAGCAAAGAATGCTGCGGCGACAGGCTGCTATCAGTGGCAAGCAGGATCAGATGGAACAAAGACGCGAGCGCGAGAAAGCTGCCGCGAAACCTGTAACAGTGCTGACGGCGAAGGAGGTGACGGCTCCGGCACAGCCTCCACCACCACCACCCCCATCCGACGATGGCCAACAACACAATAAACTACCCACACTGGCCATGTCAGATGATGGTAGCGACGATGGCCGCGGGAATATCTCTGACGATGACAAGTCCAATGATGGCGATGACTTCCTGGCCCAAATTCGGAACATCAAGAGGAAGCAGGAAGAAAGCAGCCAAAATTCTGCTCAACCAAAGCAGCCTCCACCACCCCCGAAGACAGAAGAGATCAAGAACCCAGTGGCGAATTTTGAATCGCAAATGATTGGACTACGAAACCGTGAAGACTCCCTGAGCATGTCTGAAGCTTCAGACTGGTCAGACGACTAA
>PLTG_11255.3|m.40294
ATGCCGCCGTCACCCACATTGGCACAAGGTCCACGCTCGCTGTCGCCACCGAAAGGATCTCCAGTACATGGAGAGGGCAAGATCTCGCTGCGGGTGGACCAACCTGTGGAAGGCTGTGCGATGATGACGCACGCCTTCTTCCGCTCTGGAGACGGAGATATCGACGACAAGGATGTGGATATGCAGTTCCATTGGTACAGATCCTCCATGCGGCGAGCGTGTGCCAATAGTGAGTGCACGCGTCATACTAGCGATGGTGCGGGCAATGTTTTGCTGCTTGTGGCCAAGATTGAGTGCGTGCAGTGCTGCAGACTGGGAATCACGCGGGAACACTCGTGTTTCTGCAGTCCAGAGTGCTTTCGTTTGGCTTGGCACAAGCACAAGCAGTTGCATGATACACAGGCACTTGTCGAAGCCCAGGTCAAGGAAGGAGATGACTTCCCGTGGAAATCGCAACTGCACAATATGGAGGCGTTCTGTCCACTGCCGAAGGAATCGTGGGTCAAGGTGCAAGAAGAAAATCGGTCGTACACGCCTTCCGCTGAGGACGTCGGTCATGTGATTCGAGTAAAGTGCAAGGCCACCAAGCGTGCTGGCGGCGGCGTGCTGACCAAGACAGTCGACACTGGGATCGTACTGCCGTTTCCGCCCATGCCACCAAGACGACAAATGCTGGCGAATGTGAATGAAGAGCGGTTAACGCCGCGGTTGCGGCAGATCGGTGTCTTCCGTGTGCTCACGTACAACATTTTGGCCGAGATCTACGCAACGCGACAGATGTATCCGTACTGCCCGATCTGGGCGCTTAGCTGGTCGTTCCGAAGAGAACTACTAAAGCGCGAGCTGCAGTCGTACAACGCTGACATCATTTGTCTCCAGGAAGTACAAGGTGATCACTACAAGAGCTTTTTTGCTCCAATGATGGAAGAGTGGGGATACGAAGGCTGGTACCTGAAGAAATCGCGTGAGTCGATGGGTCTTGAGGGCAAGGTGGATGGCTGCGCATTGTTCTACAAACGTAGCCGATTCATTCTCAAGGAGCGGTATCCGGTTGAATTTAATGACCTGGCAAACGACTTCCTTACCCAGGTGCAATCTGAGTATGACCTAGACTACCAGGGACCTTCGATGGCCGCGCGAGAAATGTTCCTGTCGACGCTCAACAAAATGCGGCAGCGACTTCAGCGCGACAATGTGGCGCAAATCGCAGTGTTAGAGGTGGTCCCCGCGAACAACGAAGTGGTTGCACGAAAGTCGCAGTCGGGACCGTTGATCTGTATCGCAAATGTGCATATTTTCTCCAACCCCAAGTTCCCGGACGTCAAGATGTGGCAGACAAACATGCTCGCGAAACAGCTTGAGCGGGTGACGCTAAGCCGCAACTTGCCTACGATACTTTGCGGGGATTTCAATAGCGAACCGTCTAGCGCTGTATACGAATTCATGACACGCAATCACGTTCCGCTCGATCACCCAGACATCCAGTATCCACCAACTCAACTCGCGAACATCTACGCATCGTTGGACCTGGAGCACAGCATCGGTTTTGCCAGTGCCTATGCTTCAGTATTTGGTGCCGAGCCGGAGTACACTAATTACACAGGTCACTGGACAGGCGTCGCGGACTATGTATGGTATACACCAGAGACATTGACACCGTTCGCTGGGCTCAAGGTGCATCCACCTGAAGTGCTCGAGGCGTATTCGAAGACGGCGCTGCCCAACTGCCAATTCCTATCGGACCACGTTCCTCTGTGTCTAGACTTCAGCATTAAGGCAGGTGCCATTAACAATGGAAGATACTGA
>PLTG_11255.3|m.40300
ATGTATTCTGGCAGTCGACCAAGCCCCTCCTTCTCCATGTCCGCCTCTGGCTGCTGCGTTTTCTGGTACTCGTTCATCTTCTCAAAGAGCTCCACCACTTCCGCCATATGTTGGCCTCTTTGTGCTGGGGGCAGCGGCTCCGCCGGCAAGAAGTGCGTGTCATCATCTGCATCAGGCACCAACGGCGGTGCGTCAGCGTACGGTTTGTCGTGGAACAGCGTCTTGGGCAGCGGCAACTGCTTGGGCGCCGGGTACTTGGACGTGGAGAAGACGGTCGTGGGCTTGTTGCTGGTGCGGCGAGCCGTGAGCGCGTTCACTTTGGCTTGA
>PLTG_11239.1|m.40177
AAAATGGCGACTGAGGCTCACGCTTCCTTGAGTTTGGCGCAGGTGGAAGAGGAGCTCCGTAGTGCGGAAGCCTATTTGACTGCAAGCGCGGTATTACCCCCTCCACCAGTTGCTTCTCACTCTGAGATCATCCAAAGTGACATTAGCACGAGTGAATGGATTCCACGAAATGAATCGAGGCTTGAAGAGGACTCGAGATTTCGTCGGAAATTGAAGACGCGACCTGTTCTTTCGGAAGAACGACGGCGTGAAATTTTAACAAAATTGTCTGCAGAGCGCCAAACCGCTTTGCGTGGTCATCATGTGGATCAAAGTGCAGAAATATATGGTGAAAGTTTAAATGGTGAACTGTCGGAGAAGAAATACAGAACGCCGGAAGAGCGCCGTCAACTTATTCAAAAATTACTCAGCAAAAGGAACGGGAATATCGGCACAGAGTCGGATGAAGTACATGACGAGTATCTGGAAATGTCTCCTGTTAGCCCAATTGATGTGGCACGAAGTGATGAGTTTGCTGAGGAATTTCAGCATGATGTGAATACAAATGGCAGCGTACCAAGCACGGAGTCTGACGATGATGAGATATATTATGCGTCAGATATACTGGATAATACGGCTGTTACGGATGATATCCAGCCACGTTCGAAACTCGACTTCATCTTTGAAGGAAAAGAATCGCACGAAAATTCGGCTCCTGGTCACTCACATGACGTCATGCCAACACAAACGCTGTTGATCCCCAATAATAAGACCGAAGTAGATGAACCTGTGTCACCGTCGCTGTTTGCAACGTTGTTAGGGCAAAGAAGAGATTTGGAAGTGCCGTCAGCTGATGAGATGATCCGAAGTTCTTTCGATCATCAGTTTCCTAATTTACGTTCAAAGGAACTAGCTGATGAGTACCAAGGCGAATCCTTTGCGCACGCGGAAGAAGATGTTACA
>PLTG_11239.2|m.40178
ATGTCTCCTGTTAGCCCAATTGATGTGGCACGAAGTGATGAGTTTGCTGAGGAATTTCAGCATGATGTGAATACAAATGGCAGCGTACCAAGCACGGAGTCTGACGATGATGAGATATATTATGCGTCAGATATACTGGATAATACGGCTGTTACGGATGATATCCAGCCACGTTCGAAACTCGACTTCATCTTTGAAGGAAAAGAATCGCACGAAAATTCGGCTCCTGGTCACTCACATGACCTCATGTCAACGCAAACGCTGTTGATCCACAATAATAAGACCGAAGTAGATGAACCTTTATCGCCGTCGCTGTTTGCAAAGTTGTTAGGGCAAAGTAGAGATATGGAGGTGCCGTCAGCTGATGAGATGATCCGAAGTTCTTTCGATCATCAGTTTCCTAATTTACGTTCAAAGGAACTAGCTGATGAGTACCAAGGCGAATCCTTTGCGCACGCGGAAGAAGATGTTACA
>PLTG_11239.3|m.40179
ATGACATTTATTGAGTGGTATAAACTGATAGTTTGGGTTCTACAGGAAGAACGACGGCGTGAGATTTTGACAAAATTGTCTGCAGAGCGCCAAACCGCTTTGCGTGGTCATCATGTGGATCAAAGTGCAGAAATATATGGTGAAAGTTTAAATGGTGAACTGTCGGAGAAGAAATACAGAACGCCGGAAGAGCGCCGTCAACTTATTCAAAAATTACTCAGCAAAAGGAACGGGAATATCGGCACAGAGTCGGTAGAAGTACATGACGAGTACTTGGGAATTTCTCCTGTTAGCCCAATTGATGTGGCACGAAGTGATGAGTTTGCTGAGGAATTTCAGCATGATGTGAATACAAATGGCAGCGTACCAAGCACGGAGTCTGACGATGATGAGATATATTATGCGTCAGATATACTGGATAATACGGCTGTTACGGATGATATCCAGCCACGTTCGAAACTCGACTTCATCTTTGAAGGAAAAGAATCGCACGAAAATTCGGCTCCTGGTCACTCACATGACGTCATGCCAACACAAACGCTGTTGATCCCCAATAATAAGACCGAAGTAGATGAACCTGTGTCACCGTCGCTGTTTGCAACGTTGTTAGGGCAAAGAAGAGATTTGGAAGTGCCGTCAGCTGATGAGATGATCCGAAGTTCTTTCGATCATCAGTTTCCTAATTTACGTTCAAAGGAACTAGCTGATGAGTACCAAGGCGAATCCTTTGCGCACGCGGAAGAAGATGTTACA
>PLTG_11240.1|m.40180
CACGCGGAAGAAGATGTTACAGCCTTTGGTCAGCATCAGTCAATGGTGACAAAGCCGACAAATCGAATTGACTTTCTAGCGCAACCTCGAAATCAAACCTTTGCAGAGCGTGAAAAACAGCGAATACTTCTGGAGATGGAACAGCTTCGAGAGTGTACGTTTCATCCGAACGTACTAAAGCCACCCCAATCAGTATCAAAATCTAAAGCCCTGGATCAGAAAAATGTAGCAGGTCGTTCTGGAGCGACTGAATTTCAATGGCTCACTCTCAGCCCACGGCAAAAAAATTCCAGACGAGCGCATTCGAATGACATACACGGTGAGGGTGACAGTCAAAATGTTATTCAGAGATTACATCTGGATGGAACATCCCGCTACGAGGCGCGAGAACAAGCACGTGAGGCACTTGAGATGCAGGAGCTTCAAGAATGTACATTCAAACCAAAGATTAATCCCACGTCCAAGTCATTGTTCAGTATGGTCGACTATAAGCCAATTCACCATCGAGTCCCGGATCTTCAACGCGCAAAGGCCGAATATATCGAGCGAATTCGTGAGCAGCTTGAGTTAGAATCGTACGGACCTATATCGTTCACTCCTACGATTAATCCCAAGAGCAGAGAAATCGCAACAAACAAGCTTGCTGCAAAAGAAGCGGAGGCTTTCAATCCTGGTAAACCCAAATCTCACAATGTGACTGACCGTCTTGCAGAAGATGCCGATGTCATAGCAGAGAAAAAATTAGCCACCCAAGAGTATTTCGACATGTTGAATGAGCAGCCATTCGCACCAAAGATTAGTGATACCTCGAAAAAACTCGTGGAGCAAAAGCCAGAATTCAAAATGAACTTTGTTGCTCGCCAAGAGTATTTTCAGTCGCGTGATCAAGAGAAGATGGAGGCTCTCGAAGGGGTTTGTGCTGTGGACTATGCTGGAGGTGAGAAATGGACATTTAAACCAAATATTGGAAATGCAGAGGGTGTTCTACAACAGTTGCGACCCGACCGGTGCACCGAAAGCAATCAGCAAAAGCTGTATCGGCTCACGTACAATGATCAACGAGAGGCTGAGCTGAAGAAACAACGTCTCCGGGAGGAACAATACGCACAATACACTTTCAAGCCAGAAATTAACCCCGTTTCGAAGGCGTTAGGCAAGTCATCAACTCTTGACGAGCTCTCGCATCCTGTTCTTGACATTCAACACAACCCGTCTATATCGAAGCGATCACCACCTCAGGAACGAAGAGCTGCTGAGGATTCATCAGCATCCAGAGTTGCATTGAGACAATATTTTGCCAACAAACGCTTTCGCTCCCGTGTTGCGCTTGAAATGGAGGAAGCAAGTAAAGCCGAATGCACATTTCAGCCTACGCTGATTGCATCCAAACATCGTAATGGTAACACGAGCACAAGCAAATTGTGCAATAGAGAGCCACGATCGAGGATAAAACTAGAGTGGCAATCAGAAAGTCTACTTCATCTCATTGAAGCGGAGCGTCAGAAAAAAGCAGACGAGATTGAGGCAAAGCGGAATGTCCAAGAGTTAAAAGAGTTGAAAGAATGTACGTTCCATCCCAATCTGGAAAAATCAAGGCGAAAAGGAAAATCTGAAGGAAAAGGATCACCTTCTCCGCCACGGAATTCTGATGCTGAAGATAAGCCGGTGATCGTTCGTGGACTTGGGCGCTTTCTTGAGCTTCGTGACCTTGCCAGAAAGCAACAAGCAGAGCAAAAGCAGCGAGAACAAAAGGTTTTTGCACCTAATACTACTTACGAGCCGCGTAGCTACACAGTGCCAAAGCCTTTCAAGTTGTCCGAAACCAGCAAAGAGTCAATTCGGCGACGACTTAAGGTACGCGACGAAATGCGTGCTAAAGAACGTCAGGAGTGTACGTTCAGACCGCAGACTGTTTCATCGCAGAATCGGCGAGTATTACAGAATTTGCTGAACAATTAG
>PLTG_11240.1|m.40181
TTTTTTTTTTTTTTTTTTTTTTACATAACATTTTTCAATTACCAGCTAATACAGGTTGAGGCGGTGTCCCCTGATGGGCACCACGCTCACTTCTCAATCTGCGGCCTCCGTCTCAAGTGGCTCCTTCAAGACCAGCTTCACTATTCCTTCGCCAAGATGCCGTCCCGATCCTCCTTCGCGTCAAACCTCAGTGTGAACGCAACGTCGCCGCTAGCTGTAGACGAGCTAGACGGTCCGTCTCGCCGTCTACTCAAGGCTCGCCACCACGACATGGACAAGATGGAGATCAAGACCAACACACTGACCGCCATGCTGCACTACGAGACCATCAAGTTCACCATCTACAAGCTGCAGATCCGCAGCACTGCACGCTTCGTTGACGCCGGCGAGTGGATGCTGATCAAGCGCTACTCGGAGTTCTTCTACTTTCGCCAGACGCTGCTCAAGCTCTTCCAGAAGTGGGATCTGCAGTTCCATGACGATACTAAGCGAACACAGTGCAAGGAGTTTGCGCTGGCAACGGCACTGCTACTACCGCCGCTCGAGATCCCCACGTTCCCACGCAAACACATGCGCTGCGACACTGTCTCCATTGTCAAAGAGCGACAGACGAAGCTACAGCACTTCGTTCGTAAAATGCTCGACGCATACACGGACATTTCAGTGTTCCTGCACGACGCACAGTCGCGCAACACTCGTGCCTTCTCAAACCTCAGTGAAATGCTGCAGGTGCTGGAGGAGTTCCTGGTTATCCCGCCGCAGCAAAAAGAAATTAGTCGACGCCAAACTGCAGCAGTGTTGGCACTGGAAGATGTCGAAGTGGAGCAATCAGACTGCAAAGACCGCACATGCTGCATCTGTCTGAACGATTATGACTCGGACGAGGAAGAAGTTGTTGAAGACAGAATGGTGAAGCTGCCGTGCTCGCACCAGTTCCACGAAGACTGTGTCATTGACTGGTTCAACACCAGCACCACGTGTCCGCTGTGTCGACAGCCAGCCTACAGAGAAGAGCAGTGGTCTTTCGACGTGTCAATTCACTAA
>PLTG_11281.1|m.40475
ATGGTGCTGCTCTTCCAGCGCAAGGACTCAGTGTTGAGCGAGGAGTCAAAGCGATTTATCAATTCGCTGCCCTCCACGTTCATCAACCTGTTCCGCAAGCGAAGACAACTACTACCTGTCTGGAGTTCACACAAGTATTGCGCCATGATCAAGTCGACGTACCTGGTCTACTACCGAGCCACCAAACCAGAAGACGCAGGGGTGCCAGATTTCTGGCAGCAACACACACTCAAGTACCTGAGCCTACAGAACTGTAAGATTAAGCTTATTGATGACGACTCAGCCGGCTATGTGTTCTGCATCACACCCGAGTCGGGCAAGGGGGCCATCTACTTTGCTGCTGATACTGAAAAGGACCGTGCCAAATTTGCAGCTCAAGCTGCAGCAGTGCAGCACCGCATGCCGTCGCTGGATGAGTTCACGACGCTGAAGTTGCTCGGCCGTGGCCACTATGGACGTGTGGTCCTGGCGTCTTATGCTGCGGATCGGCAGTTGTATGCCATCAAGGAAATGAAGCTAGGGCAAGTGAAATCGAAGGTGGTGTTTGCAGAGCGAGCTACCATGGAGTGGGTCGGGGATCACCCGTTCGTAATGGGGTTGGATTATGCTTTAGCACGAGGTCGTTCTGTATACCTCATTTCCAAGTTCATGCAAGGTGGTGATCTCTTTCTGCACATGCAAAACAGCGGAGGCAGTTTCCGGGAGGATGCTGTACGCTTCTACGCAGCTGAGTTGTTGCTGGCGCTCGAGCACATGCACAAAATGTGCATCCTGCACCGCGATATCAAGCCCGAGAACGTGTTGCTGGATAGCGAAGGCCACATCAAGTTGGCAGATATGGGACTTGCGAAGCGGATGGAGTCTCGATCGGCTCGCACCAAGACTATGTGTGGTACCGACACATATTTGCCGCCCGAGATGGTAGGTCGCTACCCTGGAGGTCATGGCCTGCCTGTTGACTTGTGGCAGTTTGGCTGCATTCTCTTTGAGTTGCGTGCCGGGTACCCTCCGTTCTACCTTCCTCAATCTAGCCAGAAGAGCACGCACCAACGGATTTTGTATCAACCTGTGCGCTATCCGAACAACATGTCGCCCGAACTCAAAAGTTTGTTGGTGGCGCTGCTTGAGAAACGTCAAGAAGACAGACTGGGCTATCGTGGAGGGATTGCTGACATCAAGGCTCACGAGTATTTCAAGGGTATCGACTGGGATCAAGTTCTCAGGCGACAAATGAAGCCACCGCTCGTACCGGGTCCTGCTGGTGAGAACTTGGTAGCCAACTTCGACCCTCACTTCACTGAGCAGCCTCACTCCATCTACGCGCCAGAGGAGATAGCAAGTTGCTTTGAACGCGACTTTGCTGGCTTCGATTACGTGCGCCCACTGAATTCCGGCGCTACTAGTGCATCGATGTTCATTGCTGATAAAATGACCGTGTCACCGACTTCATCCAGCCGTGCTAGCACTAGCAAAGACATGAGTGAGTGTCTTGAGTCTAGCTACCGTCACGCACGTGTCAGTGACAACGAGCAACAAAACGCTTGCGAAGACGACAAACCCGAGGTAGAGTTGGAAGCAGAGCTAGAAGTCGACTCGATTCGGATTAAAATTTAA
>PLTG_11281.1|m.40481
ATGACCAAGGAGCTGCATGACCCACATGTTCCGCGCTTCCCGGTCATTTACAAGGACCCGACGTTCCAGCAGGTGCGCGACAACGTGAGTCAGGCGGATATGATCCAGAGTGTAGCCGTGGGCGTTGCGTCCTTCCCGCTTGGATACATCGTCGCTCGTCAGTTGGATCGCAGCTTGGCGCGGCCTGGAATGTTGTTCACAGGTATCATTGGCACACTGGGTGGTGCCATGCTCGCGTACCAGAACTCGTCGCTGCGTCTGCAAGGCTTTGGACGCAATGACGACGAGGTGGCGCGCTACCAGCCTGAGAAGTGA
>PLTG_11281.1|m.40474
ATGGACGAAGCGTACGCCGTCAAGCAGACGCAATTCCTGGGGAAGGCCGTGAGCTACGTGTGTCAGAACTCCAATGGACCGTGTCCGCTGCTGGCCATCGCCAACGTGTTGCTGCTGCGTGGACAACTGACGCTCGAGGGGATCGTGGAACCCCCAGGCTTTGTGAGTGCGCACAACCTCATGCGCCTCGTGCATCGTCGACTGTTGGACACGAATCCGCCGCTCAGTAGTGCGAGCGAATTGCAGCGACTGACGCAGGAGAAGACGCTCAAGGACGTGGTCGAGCTGCTGCCCAGTCTGTTGGTGGGGCTGGACGTGAACGTGCGCTTCCACAACATTACGGACTTTGAGTATACCGTGGCTTGTGCGGCGTTCGACATGCTGGACATTGTGCTGGTCCATGGCTGGCTGCTGGATGAACAGGATGACGACACGATGAAAGTAGTCGGAAATAAGTCGTACAACGAGCTCATTGAGCGTTTGGTGGACTACCGCGGTGTGCTCATGACGGAAGAAGCCCATGAGAAGACGGAGCAGGCAACAGACTTGGGCAATTTAACGGGGCAGAATGAAGAAGAAGAGGTGAAGCCTTCAACTCCAGCATCTCTTCTGTCGCCTGTTGTGACCCAAACGACGGGGTTTCACAACCTGTCGATTGATGTCAATAGTGCCCCTTTATCTTCAAGCACAGCAGAATCCCCCGACTCGATGATGTCTCCGAAGAAAAGTCCGTCCCAGAAAACAGTGCAAGCTATGATGAAAGAGCGCCACATCAGCGACGCAGATGCATTGGACACGGTAACGACGCTGTTAGAAGAGGGGCCGGTGCTGGAGGAATTTTTCAACTCAACGGCTAGCCAACTCACATACTATGGACTTGTGAAGCTCCATGAAGGCCTCCGAGAGCGCCAACTTTGCGTTTTCTTCCGCAACAACCACTTTTCCACTCTCTTTAAGTTCGAAGGTGCATTGTATCTGCTGGTCACCGACGCAGGATACCTTGATGAGCCTACAGTTGTATGGGAGCTGCTGAACGAAATTGACGGAGATACGGAATATCTTGACGCACAATTTCGACGTGTGACGTCTTCTGAACAGCAGGAGAGCATTCTGACTCAGCAGCAGCAGCAGCGAGAGCAAGAACAAGAAGAAGAGAAGCAGCTGCAAAAAGCTAGAGCCTTGAGCCTCTCTGGCTGCGCCTCCTCTGATGATCAACTGATAAGCAGCGGTGATATTCGAGCTGCAGAGAACACAATGCCGAGTGGTGGGCTGTTTGGAGAATCCACTGAAGGGAATGCTGAAAACCTCGACCCAGACTATCTGTTAGCCCTGAAGTTTCAGCGTGAAGAAGAAGAGCTAGCCCGTAGCAACAAGCGCGTATCGCCTCACATGTCCCCTCGCCACGTGCAGCTTACCGGGGCTGATGGTGGTGGTGTCAGTGAAGCAACACGGTCAACGCATGGACACCCACAAGGCATTGAGCACCCGAATATCGGACATGACGATGATCGCACGAGTGAGGACGAGTTCATTCCCATGACTGTTAATGGAGAAATGGTGATCTCAAAGGAAGAACTCGAGGCTCAGCGACAGGCAGAGCGCTATTACCAAGAGCAAAAGCGGCAGGTCGACGCGCTAACTCGTCAGTGTCAGCAGGAGCAAGAGCAATTGCGTCAGCAGCAAACTCACAACAGGCAACGGCGGAAGCCGTCGGAAGGCAGTGACTGCACCATATCGTGA
>PLTG_11281.1|m.40476
CAGCAGATCGACGCCGATCTTCTTCACTTCAGAGCGAAAACACCCCCAAGGAAGGTCACGATGCCGCTCGAATCGACGATGATATGCTTGGACAACTCGGAGTGGATGCGCAATGGCGACTACATTCCCTCGCGTCTCGAGGCCCAGCACGACGCCGCCAATCTGCTGTGTGGCACTAAGACGCAGGCCAATCCAGAGAGCACCGTGGGCGTATTGGCCATGGCTGGCAAGAGCATCCAAGTGCTGGCGTCGCCCACAGACAATATGGGAACGCTGCTGAGCGCCATCCACCGCGTCAAGATCGGCGGTACCATGAAGCTCGCCAATGCCATTCAAGTGGCGCAGCTGGCACTCAAACACCGACGTAACAAGACTGGCGGGCAACGTGTCGTGGTATTTATCGGCTCCCCCATTGAGGAGGACGAGAAGCAGCTGACGAAGATCGGGAAATTGCTCAAAAAGAACAACATTGCGGTGGACGTGGTGAGCATGGGTGAGCTGGATGCAAACGCCACCAAGCTCCAAGCTTTCGTGGACGCTGCTAGTAGCAATGGGAACAGCCACCTGGTGACTGTGCCAGCAGGAGTGTTGCCCTCGGACGTGCTGGTGTCGTCACCTGTGCTACATGGAGATGACGGTGCGGCGGCAGCGGCAGCTAGTAGTGGAGGCGGTGGCAACGATGCGTTTGCAGAATACGGCGGCGTGGACCCGAGCATGGACCCTGAACTGGCCTTAGCCCTTCGTGTGTCGATGGAAGAGGAACGTGCGCGTCAGGAGGCTGCTCAGAAGCGTGCGGCTGAAGAGGAGGCCGCTGCTGCATCGGCGGCTGCTCCCGCACCCGAGCCTGCTGCATCAGCCACGGAAGCTACATCTACACCGGCGGAGCCAAAGCAATCTACACAAACGTCAGCACCCGCGAGTACAGCGGTTGCTGCTCCCGCTGACACATCGTCACCCCCTCCGGCGCCAGCACCCGCCTCAACCCTCCCCTTCATGGACCCCAAGTTCGTCAACTCGCTGCTGTCAGGACTACCTGGTGTGGACCCGAATGACCCGAAGATTCAGGCTGCTATGGCGCAGATGACGAAGAAGGACGAGAAGAAAGATGGCGATGAGGAGAAGAAGGAGGACAAGTAG
>PLTG_11282.1|m.40483
ATGAGCGACGCCGCCCCCGTCCGCGACCCGCGCGAGCCGCGCTTCCCCGTGATCGTCAAGCACCCGACCTTCGACGACGTGAAGGCCAACTTCAATGCGGGCGACTACACGCGATTCCTGGGCGTCACCGCCTTGTCCTTCCCCGCTGGCTACGTCTTCGGCATGAAGCTGCACCGCCACGTGGCCGTGCCGTCCATGGTCGTTACAGGCGTGTTGGGCTCGCTCGGAGGCTTCCTGTGGGCCTTCCAAAACTCGTCGTTCCGTCTACAGGGATACAAGGCCAACCCAGTTGAGGTGCAGCAGTACATCACTAGCAAGGAGCAATAA
>PLTG_11205.1|m.40019
TTGATTTGCCAAATTAAATCATTTCGCCTTACGATCCAAAACACTTTAGCCAAGATGAGCGACGACGGCAAGCACAAGCGCTGGTTCCCGCTCGAGTCCAACCCAGATGTCATGAACGCGTATGTGGAGAAGATGGGTTTCCCTACGTCGCAGTTCAGCTTTTGTGATGTGCTGAGCACGGAGGAATGGGCGCTGGGCATGGTGCCGACTCCTGTGGTGGGAGTCATCATGCTTTTTCCGATTAAACCCCACACGGAAGAAGCGGACAAGGAGGAGGCAGCGAGGATTGAGAAGGACGGGCAAACCGTTTCCTCTAACGTCTACTACATGCGTCAGACTGTGGGTAACGCATGTGGCACGGTCGGCATATTGCACGCTATCGGCAACATGCGCCACCTGATCGAGCTGACTCCTGGTAGCTACTTGGACAAGTTTTTCAACAAAACCAAAGCCAAGACGCCGGAAGAGATTGCGCAATATCTCGAACAAGACGACGAGCTGGAGGAAACGCACAGCAGTGCGGCGGAGGCTGGTCAATCGGAGCAACTGGAAAGCGTGGATGATCCGATCAACACTCACTTCGTGTGCTTCAGCTGCGTGGATGGCAACTTGTACGAACTTGATGGCCGCAAGAAACGTCCTATCAACCATGGACCCTCGAGCTCGGATACTGTTCTGCAGGATTCCTGCAAGGTCATCAAGAAGTTCATGGCGAGAGATGAAGGCGAGATGCGTTTCACCATCCTTGCGCTGGCGAAAACGTCAACGGACTAA
>PLTG_11205.1|m.40018
CCCCCACCCCAGCCAGAACCCGCACCAGCCACACTGGAGCATGCCACTTGCCACTTGCTGCAACGCACTTGCTACTTCGCTCGGTGGTTGGAGAGCGCGGCCACAGTCGCAGTCCGGCACCGACGCTCACTTCGCTTTCTTGCCCCGCGCCAGCAAGCTCCGCCCACTTCCGCTTCCGAACGCTCTGATCTATTACCGATCTCACTCCACTTAGTAACAGCAGCAGCGAAGAACCATATTCATAGCTCGTCCGCGTGTATGCACAACTCGTCGGATCGAGAGCAACTAGACACGGGACTGCAGCCGGACAGCGCCGACCGAGGCAACGAGCTATACCGCCAGCGCCGCCTTAAACGCAGCCACCAGCTCATGAACAGCCAAGACGACGCAGGCTTCGCCACGCTCAGCTCTCCGCGCGGTGAGCAGCAGCAGCTGCTGTGCAAATACAAGTCCGGCAAGTGCTCCAACCCGCGTGCCACCAAGCGAAACGGGCAGCTGCATACCCTATGCCATTTCCACCGGGATCGCCAAAATGAGCACCAGCGCAAGAGCGACCGCAAACATCGCATGGTCAGCGTCGCGCGGCGCGCCAAGCTAGGAAGTATCGGTGTCGGCAGTGACAGCGCGCGTCGGCATAGTCTTCACTCTATCACGTCGCTGGAGGCTGCCTTCCCGAGCGGATCCTCAGTCTCACCTCTGAATCGATTTGGTTATGACCAGAACGCGTCGGACGCTTTTAGGAACGTGCAATATACTGCAGGAAGTGCACCCAACGGACTAGGACTGCCACCACCACCACCCACAGGAACCACACGATTACCACCCATTCGCTTTCTCATGCCAGGCAAGCTCGATGGCTATCGCGCTACTAGCACCGCCGTACCCAACTTGCCACCCAGTAGCTTCATCACCGATAGTCTGAACGGCAATGCGGGCAAGACAGCTTGA
>PLTG_11205.1|m.40016
ATGAGCATTACAGGAACAACCATCATCGTCAATCTCCGCTTCAGTCAGCCAAGTCTGCGCTGGAAGTGCTTCTGTTTGTTGTGGATCTTCAAATCTATCTTAATTATTTCAGGTGATGTGAACTCTATCGACCTATACGTATCCCCGGATGGCAGTGACAGTGGAACTGCGGATGGAAGCTTGACCAAGCCGTTCAAGACACTAGCTCGCGTGCAACAACAAGTTCAGGCCAACAACAAACTGGCTGCAAACAGTCATACACCCATCAATGTTTACCTCCGTGCAGGCAGATACGAGCTGTCGGAAACCCTTGATTTTACCAAAGACGATTCGGGTGCGTCAAGTGACGCGCTGATCACATATCAAGCGTACTGCGATGCTGCTGTGGAGAAAGCCTCGATCTCAACTCGAACTTTTCCGTATCACTCTGGATTGGGTATTCCACCGCGACTGTTTTGGAATGGTGTAGGCGATATCGACAAGTGGAAGGGACCAGCAGACCCATTCGCGCAAATGGGGGTCAACCGTAGTGCTAATTCAAACTTGGTGACTCCAGCACCAGCTCAAGGTCTCGGAACGGACATCGGCCATGTGTGTGTGGACAAAAACAATGGTGTTGGTCACACTTGCTACGCAAAAAACAGCCCACTTGCGACGTGTGTGTCTGGTTGCATGGTTACTTGTCAGGATCATATAGCACGAAAGCGATACAGCGAGATCTTCTATGACGAGTTTACGCACTTGTTCGGCAAGGATTTACGCAAAGAAGAAGACTGTGTCGAAATTTGTTCGCTATCGTGCCGTGGATGTGAGAAAGTGGTGATATCTGGATCGAAGCAGCTCGCTGCTGGAACACTCACGTGGACTTTGGATCGATCTATCACTGTGGCTTCTGCTAATGGAGCATTACATGATCTGAACATCTTCGGAACAGATTTGTCTTCTATCCTGCCAGGTATTGCGGCAAGTGTTGTTCCTGCCAAGCCTGAGGATTTTTCTACATTTACCACTCTGTACCTCGACAATGTACTGCTGCCGCGAGCAGGGTTCCCGAATTGTCTGGTGAACTCATCGTTACCTGCGCAAACACTCAACTGTACGTACGAGTCTATAGACATCGTTAACTCGCACATTATCTACAACGCATCCACATTCTCAGATCGTGTATCAACCTGGACAAATGTAGAGGGTATTATGGCAGATCTACGGCCACAGAGTACGCAATCTACAAGTTTGCGCTACTCAATTAATTCTGTTGATAGCTTAAGTGCTACAATAGAGCTCGGTGCCGGTGGGTCCGAACTTTCGTACGACATCTTTATGGATGGTCTTGGCGCTGCGTCAGTAGCTAGCCTTGACCCTACCATTCGAGTGGAAAATGTATTTGAAGAACTCGATTCACCAGGTGAATGGTTCTTTGATGCCTCTAGCCGCTGGTTGTATTTGATCCCGCCAAATACAACGACGACAGCCACCTCGCTAGCCAACAGTGTTCTAGAGATTCCGCTGCTTCATCAATTGCTGCGGGTGAGTGGCTCCCGCGAAAACCAGTACGTCACACCGACAAACGCTCACACTACGTTGAAAGAAACCACCTCAGATATCAAAGTGTCCAATCTACATTTTCGCTATCTCACTTTCTCCGGAACGCAGCTTCATCACCTCAACATCTATGAGCGTGTTCCTGGATCTTTGTGGCCAATGACCCGTGTGGCCTCGTTCTTTCTTGAGTCGGTAACGAACACTACGATCGAGTTCTGCAACTTTGAGAAGATAGGTGGCAACGCAATTATGGTATCCGGTGAGAACAGCAACGTCCAAATCGTGAACAACAACGTATCGTTCGTGGGCAGCAACGGCATATCAGTGCTTGCGCGACGAGGTTTCCAGCTCAACTCTTTTCGTGAACCTGTTCTAACTCACCTGCTCGTACCACGTGCTGTAAATGTCTCCTTCAACCAAGTTCACCACGTTGGACAGCAAGTAGCTCATTCGGCAGCGATCATGGTGGTAGGCGCAAAACAGACCACAATACACGGTAATCTCGTACTCAATGTCCCCACCACCACCGATACCAGCAACCCTGCCGCATTTCAAGCACTATTCAGCTCATCGGCGTACCACGTGGTCAACGCCAATGGAGCCAACTACGACGATGGGCTTCCGTTGATTCGCTCCATTACTAACCTCAACGAGAATGCAATACCCATTACGCAGGCGCCATTGCTGTCATCGCAGTACCATGTGACTGTGCCCTTGCTAGGATTTGACATGAACATTGTGGCGAAGCTCGTGGGAGCCCCTGAGTGCTTCTCTGGTAGTGGTCGAGTTGGATCGCTGTACGGAGAGCCCATGCCGTTCACATACACAAGCTGTTCGGGATGCTGTTCAGTGCACAATAATTATGCTCGCATTCGAGTGACCAGCTCGGGTGTTGCTTGGAATGACGCCACCTCGCGCGAAGTTGTCGTGCGCTCTGGTGAATCGGTTGACATCGCAGCTATGTCATCGGCATATTTCAACTCGGTCGTTGATGTGTATCTAGGTTTCCACATCGTCACGCCTAACCAGATTTTCAATCTACCAACGCAAACTAAATGGCAAATCCGCACCCGAAGCTGTCAATACGCAGAGCAAACGTACCAGGAAACCTGCGGCGGGCCCTGTATCCAGCAAGATGGGTGTGGCAACTCCAACGCTGCTCTGCATTTAGCCCTTGGAAGTTCGCTAGCGTGCAACAGTGGCTACGAATCCGATCCGCCATCGCTGGTATGCACAGGTCCATTCGAGGCTCAACACGACTGCGACGGCACAGGAGTGACAAAGTCGCATATGTATTACAACTGCTCCATCGACTGCTTCGCGGCGACGTGCACCTGA
>PLTG_11205.1|m.40022
ATGATCCGATCAACACTCACTTCGTGTGCTTCAGCTGCGTGGATGGCAACTTGTACGAACTTGATGGCCGCAAGAAACGTCCTATCAACCATGGACCCTCGAGCTCGGATACTGTTCTGCAGGATTCCTGCAAGGTCATCAAGAAGTTCATGGCGAGAGATGAAGGCGAGATGCGTTTCACCATCCTTGCGCTGGCGAAAACGTCAACGGACTAACAAGCCTAAGCCAAATGTGATTAGCTACGAAGAGTTACTCGTAGCAGCTGGTTATGTCATCACGAATGATCAACACCTCAGCACAGATCACTACTGCCAAGAAAATATGTGGTCCATGTATCTTTGTTCCAGCTACTGA
>PLTG_11205.1|m.40017
ATGTCCTTCTTGTCGGTACGCTCACTCATTCGGATCGATGGGTTCGCAGGGTGTTTCAGTTTTGGCAGCTCGACAGGTTCATCGAAGGCAGAAATGCCGCGAGTATCCAGTTCCAGCGAGTCAGCCGAGCTCTTCCGTTCCCGATTCTCACCTTCATCTCCTGTTGGCTTGTCATCTTCATCATCCGAATCGGAGCCCTTTGGCTTCTCTTCCTTCTTGTACGCATCTGAAGGCGGTTTTGTTGGCAGCTCCGTGTCATCTCCGCTCTCATCATCACTACTCGACTCCATCGCTAGCATTGCAGTTGTTTTGCGACGTCCCATACCAGCCATGAGTAATCCTCCTGATGACCGAGATGAAGTTCGTACAGGTACTGGAGCAGGTTTCGGCTCCGCCTTCGACTCTTCCTCTTCAGAGTCACTGAATGAGGTAAAGCTGTGTCTTTTTGGTTCTGGTGCTACAATGCCGAAGTTAGGTTTTAGTACATCTTTCTTGGCCTTAGGCGGTGTGGGGGGAGCTGCCACAGGTGATGGCATTTCTCGAGAGGATGGAGCGGGAGATTCCGCGCCATTGCTAGACTCGTTTTCGCTTAGTCGTCGAACAGGTGAACGAGGGGTCGGCTTCGTACCGTATGAAGAATCCTTGGTGTCGTCCTCATCCGAGTCTACATACGTAGCCGGCGAAGGTTTTTCGTCAGCTCGCACTTCGCTGAGAGCTTCAGTAATGTCTTGGTCAAACCTAGCAGAAGTATTGTTGGCGTCAGGCTGCTCCAGTGGCTGTTGCGAAGAACCTCTTGTCATCCGGTTCGGGTATGTGCCTTCCTTATCACCAATGTCGACACCATCTGGGGTCTGCATCACAGCTAGCAACAGCGTTCTAGCACCCTCCGATAGCGCTTCAAGTTCATCAAACGGTGTCGTTTCTTCATCTAAGTCATCGCGCCCATCAATTTCGTCATCACCCTCGTCATTAATCGTCTGTGCACGCGAAGCACGCTCTCCAACAGTAGTGCCACGCAAGTTAAAGCCGCAGGCTCCGCAGAATCGAGAACCAGTCAGTACAGCATTACAATTCGGACAACGCTTCTTCTCAACCTCTGGTTCCTCCTCCACCGCATTTAGCTTGTGCAAGGCATTCATCCACTTGTTGCGCTCACGATCGTTATCGGCATACACATAG
>PLTG_11205.1|m.40020
ATGGTTGATAGGACGTTTCTTGCGGCCATCAAGTTCGTACAAGTTGCCATCCACGCAGCTGAAGCACACGAAGTGAGTGTTGATCGGATCATCCACGCTTTCCAGTTGCTCCGATTGACCAGCCTCCGCCGCACTGCTGTGCGTTTCCTCCAGCTCGTCGTCTTGTTCGAGATATTGCGCAATCTCTTCCGGCGTCTTGGCTTTGGTTTTGTTGAAAAACTTGTCCAAGTAGCTACCAGGAGTCAGCTCGATCAGGTGGCGCATGTTGCCGATAGCGTGCAATATGCCGACCGTGCCACATGCGTTACCCACAGTCTGACGCATGTAGTAGACGTTAGAGGAAACGGTTTGCCCGTCCTTCTCAATCCTCGCTGCCTCCTCCTTGTCCGCTTCTTCCGTGTGGGGTTTAATCGGAAAAAGCATGATGACTCCCACCACAGGAGTCGGCACCATGCCCAGCGCCCATTCCTCCGTGCTCAGCACATCACAAAAGCTGAACTGCGACGTAGGGAAACCCATCTTCTCCACATACGCGTTCATGACATCTGGGTTGGACTCGAGCGGGAACCAGCGCTTGTGCTTGCCGTCGTCGCTCATCTTGGCTAA
>PLTG_11205.1|m.40015
ATGAGCACCGACCAGTCTTCGCAGAACTACCAACAGTATGGCGAAGACGACATCCTGGTCACGTCGCCTACTTCATACGCGCTGCGCGAGTCCATCCGTCGCTCGTCATCCTCAGCGTCGACGGAGATGAACCCGCCACCGTTGCGCACTACGCAGAGCAGTGACCAGAACCGCCTGCCGCGCACCTCGTCGCGTGGCAGCATCTTCAACCGGGCGCCACCCCCACCGCCCCCACAGTACCCGCCCCAGATCCCAGCGGCGCCTCAAAGCGGCAGCGGAATGCCTCGCCCTGTGTCCAATCCCAATCTAGACGCCATGCACGATCAGAATGTCGAGAGTAGCGGCCACTTGGGTCACTCGCTCGGCCCCAACTCATCGCCCTTTGGTGCCAACCAGCAGTTCGCCAACACAGCATCACCTTATGTGGGTGGTAGCAGCTTCAACCCTGCTGCGAGCACTGCATATGGAGGCACCGACTTTAGTCAGACGGCACCAGTGAACAACGCAGGCAATCGTCGCTCTGTCTCAAGACGCAGTATATTCAGTCGGGAGACGTTCATGCTCACGCGTGGCGAGAAAGAGTCACGCATGACGGTCCCCGAAGGAACTCCAACGGAAATTAAGTGCGAAGGTTATCTCACCAAGAGAGGACACCTGTTTACGAACTGGAAGACGCGCTACTTTACACTGCGTGGTAACGTGCTGGAGTACTACTCAAGCGAAGAGAAGGGTAAGAAATACGGCGCTGTAACAGTTGAGAAGGTAGCAACATGGTCGGGCGAAGCGCACGGGTTCATGTTCTACACCACGAAGCAGATTCCGTACTATGTTTACGCCTCGTCAGAATCGGAGCGGTCGAGGTGGCTGCGTGCACTGAAGGATTTCATGGTAGATAGCGAGGAAGTGAGCTGTGAAGGATACCTTACAAAGCGTGGCCATCTCGTCCCAAGCCAGCGTATGGCCTATTATGTGTTGAACGGCACGTCATTGCGTCACTACGCGGACCAGCAGGCATATCGAGACAATGAATCAGCCATGGCAGAGGTAGAAATACGATCGGTCGCACCATGGGACGGCGAAGCGAACGGCTTGATGTTCATGACGGTCACAGGAAATGTGTTTTACGTGATCGCTGACACTGTCGGCGAGCAACAGAAGTGGCTTGCTACGGTCAAGAGATCCACAGCCAGCGTCCCTGAGCCGGTATCATGTGCAGGATATCTCACGAAACAGGGCCACAAGCGTAAAAGTTGGAAGAAGCGCTACTTCATTTTGCGCGGAAACACTATTTCGTATTACTCCGATTATGATATGGCAAACAACGCGAAGGGTAAACCCCTAGCTGAAGTGTTGGTTGAGGATGTACAAAAGTGGGATGGTGAACCGTTCGGCTTCATGTTCATGACCAGCGAACAAGTTCCGTACTATGTGTATGCCGATAACGATCGTGAGCGCAACAAGTGGATGAATGCCTTGCACAAGCTAAATGCGGTGGAGGAGGAACCAGAGGTTGAGAAGAAGCGTTGTCCGAATTGTAATGCTGTACTGACTGGTTCTCGATTCTGCGGAGCCTGCGGCTTTAACTTGCGTGGCACTACTGTTGGAGAGCGTGCTTCGCGTGCACAGACGATTAATGACGAGGGTGATGACGAAATTGATGGGCGCGATGACTTAGATGAAGAAACGACACCGTTTGATGAACTTGAAGCGCTATCGGAGGGTGCTAGAACGCTGTTGCTAGCTGTGATGCAGACCCCAGATGGTGTCGACATTGGTGATAAGGAAGGCACATACCCGAACCGGATGACAAGAGGTTCTTCGCAACAGCCACTGGAGCAGCCTGACGCCAACAATACTTCTGCTAGGTTTGACCAAGACATTACTGAAGCTCTCAGCGAAGTGCGAGCTGACGAAAAACCTTCGCCGGCTACGTATGTAGACTCGGATGAGGACGACACCAAGGATTCTTCATACGGTACGAAGCCGACCCCTCGTTCACCTGTTCGACGACTAAGCGAAAACGAGTCTAGCAATGGCGCGGAATCTCCCGCTCCATCCTCTCGAGAAATGCCATCACCTGTGGCAGCTCCCCCCACACCGCCTAAGGCCAAGAAAGATGTACTAAAACCTAACTTCGGCATTGTAGCACCAGAACCAAAAAGACACAGCTTTACCTCATTCAGTGACTCTGAAGAGGAAGAGTCGAAGGCGGAGCCGAAACCTGCTCCAGTACCTGTACGAACTTCATCTCGGTCATCAGGAGGATTACTCATGGCTGGTATGGGACGTCGCAAAACAACTGCAATGCTAGCGATGGAGTCGAGTAGTGATGATGAGAGCGGAGATGACACGGAGCTGCCAACAAAACCGCCTTCAGATGCGTACAAGAAGGAAGAGAAGCCAAAGGGCTCCGATTCGGATGATGAAGATGACAAGCCAACAGGAGATGAAGGTGAGAATCGGGAACGGAAGAGCTCGGCTGACTCGCTGGAACTGGATACTCGCGGCATTTCTGCCTTCGATGAACCTGTCGAGCTGCCAAAACTGAAACACCCTGCGAACCCATCGATCCGAATGAGTGAGCGTACCGACAAGAAGGACATCTACAACTTCATGGAAAAGGAGCTCAACTTTACACCTCAGTTTGTACCGTCTGCTGATTCTCCTGTGCGTTGCCGGTTTTACAGTTCGATGGCTTACACGTCCGCAAAGAAGGTAATCCTGTTCCTGTCGGACTCGGGACCCCTTGGTCTCTGGAAGCAGGACCCAGAGAACACAAAGCTAACGATTGACCACAAATGGTCGATGACACCGTACTTCAGCCGTGCGCAAGAAGAGGGATACGGAATTGTAGTGTGCAATCCGTTTTCCAATATGGCCGTCGTTTACGAGGCTGGAGGGTTTGAGCGCGAAGTCCCAGTCCCGAACTCATCAACGCCGACGGAACACATTCTTTTCGTATGGGACCAATTCATCACGAAGTGCAAGGGCCAAGTGTCTATTATCGCGTACGCACGGGGTGGTGCGCTCGTGAAGTCTATCTTGGAAACGTACGAGCAGAGCGCCCGTGACAAGATCCACCGTATTGCGTTGATTGAATCCAAACACGAAATTGACCACAACGAATCTCCTGGTATTTTGGAGCTACTTGGTCGCCGATCAATCAACTGGGAAGCATCGTACGAACCACTTGGTGCTCAGATCGTGGATTCTCAGGCGCGTGTGAACTGCGTGTGTCTGTCCTTGGGCTTCATGCCGTCACAGGAGGCTGACAACACACCGAAAACACTAGAAAAGGCTGAGGATCCTGCTTTTGCGTTCATTGGCGCCAACCCGAATCAGCCCGGTATGACCGCTGTTGTCAAGCACGTTCGGGCGGAGCTGAGAAGGCGAAAAACGGCAACGAAACCTATTGGCCGCCCACGACGACAATCAAACATAATTGTGATCGGTGAGACGGATGCTGACGAGTCAAGTGATGTTTCCGGCGGAGCTGACGAAAGCAAGAATGGAAACAAAGCGAATGGTAGTGGCAGCGGTAATGATGATGACGGGAAGATCAAGGCGACATACTATCTCCCGAAGCCTGTGCCGAAACCCAAGCGCAATTCCGGATCTGGCAGCGGTGGTTCAAGCGGCGATAAGCAACAACGCTTAATCTCGGACAAGGATTTCGAGCTGATGAAGGTTGTTGGCCAAGGTGGTTTTGGTAAGGTCTTCTTGTGCCGCAAGGTTACACCGCCACACCTGGGCGATTGCTATGCTATGAAGGTGTTGAAGAAGCAACAGGTCGTTTCATCGGGACTTGTCAACACGACGATGGCAGAACGTAAAATCCTGACGGAGATTTCGCATCCATTTGTGGTCAAGCTACACTATGCTTTCCAAAGCGAGTCGAAGCTGTACCTTGTGATGGATTACCTCAGTGGTGGCTCTCTGGCTACGCATCTGCGCCGCCGTCGTAAATTCCCGGAAGAATGGGCTCGCTTCTACGCAGCTGAGGTTGCCGCAGCCATCGCACACCTCCACAGTGCTAACATCATTTACCGTGACGCTAAGCTAGAGAATGTGCTGATGGATCATGACGGCCATGTGCGTATTACCGACTTCGGTTTGTCGAAGGTTGGTGTCTCGGGCTTGAAGGGCGCTACCACTTTCTGTGGCACAGCTGCTTACATTGCACCTGAGCTGCTGAAGGGCAAAGCATACGGCAAGGCTGCCGATTGGTGGTCGTTTGGCATTTTGCTGTACGAGATGATCGGTGGAAAGCCACCGTACTATCACCGAAACCGCGACATTATGTTCCAGACCATTTTGAAACAGGACTGGGTTACTTTCTCACCCAGCTTCTCGGACGCTGCTATTTCCCTCATCAACGGGTTACTTACGCGTGACCCAATGATGCGCCTCGGCAGTGGCCCTCGCGGTGCTGACGAAGTGTTGACGCATCCATTCTTTGATAGCATTGACTGGCCGGAGTTGCTGGAGCGCAAGATGCAGCCACCATTTAACCCCGGTGTGGGGAAGATGGACACGCACTACGCTCCTCGCAACATGAACGAGATTACGGCGCGCGATCGCGAACCTAGTGTGATGATGGCAAAAACTGATCGACCAAATGACTTTGACGGATTTAGCTTTGTGGGTCGGCCGTCATCGCTCTCTAATGTGTGA
>PLTG_11285.1|m.40487
ATGGTTCATCAGCAGCTGCCTCACGAATTTCTTCACGCAGTTGGTTTGCCTCTTGTTGAGCCTCCACCTCCTGCAGTCGCCACAAATCTAAGCTTTGGCGCCGATCACGGGATCGAGAACCACGAGGTGATGCAAGTGGTGTTACGTTTTCTTGTTCTGCGTTTTCGCTCGCCGGTGCAAGCTCGAGCGGCAAGCTGTAACGCCCAGTTCGTCGTGAGTTCGGTGTCTGTAGCTTTGGCTTCTGCTGGCTGTAAGACAGATCCACAACGCAACCGACATCTCGACCATCTGCTGCATTGGGGTTCCCACCAGCATCCACAGTTGCAAGATCGTCCGATAGCTCAAGCTCTAACTGGTTTTCGCAGTCACTTTGGTTGCTGTTGTCCTCTGTAG
>PLTG_11285.1|m.40485
AAAATAACGCTCAAGACACGTACGTTGCAGTCCACGAGAATGCGCAAGACCATCAAGCGAGGCGTCAAGGTCGTCGCGGTCGGCACGCGCCGTTCTCCACGTTTACACGCGCAAAAGTCGACTGTCACGCAGACTGAGACTGTCGTTGTATCTACTGCGTCTGTGCGAGCTCCGCGCGCTTCGAAGTCCAAGAAATCAGCCAAGAAAGATGATGAGCTACAGGTATCCACGCTCTCCCGAGTCTTTGAGACTCGCTACGAAGCCAAAGGTTACACGACTGTGATTGGCGTGGATGAAGCCGGTCGAGGACCGCTCGCTGGACCTGTGGTAGCTGCAGCTTGCCACGTGCCATTGGACGTGACGATCGTCGGTGTGGACGACAGCAAAAAGATCTCGGAGCCGCAACGAGAGGCACTGTTCGAGCTGCTGACCACTCATCCAAGCATCACGTACGCGGTGCACGTCAACAGTGCGCAACGGATTGATGAGATCAACATCCTGCAGGCGTCGCTGGAGTCCATGACCAAGTCGGTCAATGAGGTGGCGGAGAAGCTGCAACAGGAGAAGACCTTCGTGCTTGTAGACGGCAATAAGCTGCCACCGACGTTGGAACTGCCTGCGGAAGCGGTAGTAAAGGGTGACTCCAAGGTATACAGCATCGCGGCGGCCTCTATCATCGCCAAGGTCACGCGAGATCGACTCATGCGCGAATACGATGAGAAGTTCCCGCAGTATGGACTCGCCCAACATAAGGGATATCCGACGAGAGCTCATGTTGCTGCGATCGCTCAACATGGCCCGTGTGAGATTCATCGGATGACCTTCGCGCCACTGAAACCTAAAGAAGCCCCCAAGCCCAAGGTGAAAGGCAAGAAGAAATCTGCATGA
>PLTG_11285.1|m.40484
TGGGATATTGAAGTTGTAGCTTCTTCCCGACGAGACACAAGCGAAAGCGGGCGACAGCTACAACTTCAATATCCCAGCCCCTCCATGGACGTGGGCGCGCGCGTGTGGGTCGCCGACCCGGCGGACGAGCGCGTATGGCTCGCGGCTCGAGTGCTCGAGGTGTGCGAGGCTGCCGTGTCAGTTGAGCTCGAGGACCAGCGCACAGAGGAGCAGATGGCGTCACGCTTCACACGCCGCGGCTCGTATGACGATCGTGAAGATGACGCGCAAGCCAAGCGGCGGGACGTAACCCTAAGCTTCACAGCTTCAGGCGAGTGCGCTAACGTACTGCCACGCAACATGCCACGCGAACAAGATCAGCGCGACCTGGTGGCGCTGCCGCATCTACACGAAGCCTCCATCTTGAACGCGCTGCGACTGCGCTACGAACGCCACGCCATCTACACACACATCGGCGACATTCTGATCTCCATTAACCCCTTCCAGAACCTCCCGCAACTCTACGGTGATGAGGTGCTGCAGGGCTATGCATACGACCACAACGCACAGTTCGGCGACCGTATCACAGCCACAGACACAAGGGAGCCACATCTTTTTGCAGTGGCTCGCGCAGCCTACATGGACATCGTCCAGAACGGACGTAGTCAAGCCATCCTCATCAGTGGTGAGAGCGGCGCCGGGAAGACTGAGGCCACCAAGATTATCATGACGTACTTCGCCGTCACCTGCGGTACTGGTAACAATAACTTGACAGGTTCAACAACTGAGACGGGGCAATCTAATTCGCCACCTGTATCACCGTCGCGCACAACGATCGAAGAACAAGTACTGCAATCCAACCCGATTTTAGAGGCTTTTGGCAATGCGCGCACAGTGCGAAATGATAACAGCTCGCGGTTCGGCAAGTTTATTGAGTTGCGCTTTCGCGACAAGCGACGGAAACTTGCGGGTGCTCGCATCCGAACATATCTACTCGAAAAGATTCGAGTCATTAAGCAAGCCCCTCACGAGCGAAACTTTCATATTTTCTATGAGCTGCTGAGTGCAGACAACAAATGTGTGAGTAAGGAGCAGAAGCAAGCATTGGCGCTCAGTGGTGGCCCTCAAAGCTTCCGCCTGCTGAACCAGAGCTTGTGCTCCAAGCGACGCGACGGTGTGAAGGATGGAGTGCAGTTCCGTTCGACTAAAAGAGCCATGCAGCAGCTTGGTATGAGCGAAAAAGAGATTGGCGGAGTGTTGGAAATTGTGGCAGCAGTGCTACATATGGGTAACGTGGACTTTGAACAAATACCTCACAAACGCGAAGATAATGTGTTCGCCGATGAGGCACGTGTGGTGACCTCAACAGATAGTGCATGCGACCACTTTACAAAGGCAGCAGAACTGTTAGGAGTGTCCACGGAAGCATTGGACCATGCACTCACGAAGCGGTGGCTGCACGCTTCCAACGAAACCTTGGTTGTGGGAGTCGACGTCGCTCATGCTCGGAACACTCGCAATGCGCTAACTATGGAGTGTTATCGTCTTCTATTTGAATGGCTTGTAGCACGGGTCAATAACAAACTCCAACGACAGGCTACACCATGGGATGCAGACCAGAGCGATGATGACGAAGATGAAGATTCAAATGATTTCATCGGTCTGCTCGATATCTTTGGTTTTGAAGACATGGCTGAAAACTCCTTCGAACAGCTCTGCATTAACTACGCCAATGAGGCACTACAACACCAGTTCAATCAGTATATTTTCGAGGAGGAACAACGATTATATCGGGATGAAGGAATTCGTTGGAGCTTTGTTGATTTCCCAAATAACCGCGCGTGTCTCGAGTTGTTTGAACACCGGCCGATCGGTATCTTCTCACTTACGGACCAGGAATGTGTATTCCCCCAAGGCACAGATCGCGCTCTCGTAGCCAAATATTACCTGGAATTTGAAAAGAAGACACAGCACCCGCACTTCCGCTCAGCTTCAGTGATTCAACGCACAACACAATTTGTAGTAGCCCATTATGCGGGATGCGTTACCTATACTGTTGACGGCTTCCTTGCGAAAAACAAGGATTCCTTCTGCGAGAGTGCGGCCCAGTTGTTGGCTGGGTCTTCCAACCCTCTTATTCAAGCACTTGCCGCAGGATCGGCCAACGAAGATGGAGCCACCGCAGACAGTGACCTGGATGGTTATGGTGGGCGGAACATTCGACGTGCCAAATCTGCAATTGCAGCAGTCAGTGTGGGCACGCAATTCAAGATTCAACTGAATCAATTGTTAACTACTGTCCGGGCCACTACACCTCGGTATGTGCGCTGCATCAAACCTAATGACTCTCATGTGGGTTCACTTTTCCAAAGCACACGAGTTGTGGAGCAACTACGCAGTGGTGGTGTTCTTGAAGCTGTAAGGGTAGCGCGAGCGGGATTCCCTGTGCGTCTTTCACACAAGCAGTTCCTCAGTCGCTATCGTCGCGTATTGCTTTCGCTCTGCAAGTTGACAGACAATGGTTTCGAAAAGAAACACAGGAACTGGAGCGAACTCGACTTGTGTTTACACCAGCTTACACAAGTTCTTCTTGCTGATGTCGGATCTGATGAAGAGGTGGAAAATGCAGACGAAGACAACGATGACGAGCAAACTCGTCAAATGCGTTGTGGTGTTAGCCTGGGTAAGACACGTGTCTTCTTCCGTCGCAAACCGTACGAGAAACTGGAGAATTTGCGAGTAACTGTGCGTCAAGGGGCAAGCCTTATTATTCAAAAACATGTTAGAGGATTTGTGGCGCGCCGTAGTTACCAACATCTTCGTTTGACCACTATCGCCATGCAAGCGCGCGTCCGAGGTCGTCGTGCCTACCGACACGTATGTTGGATGCGTGCAATGCATCAAGCTCGAATACTTCAGGCAATAATGCGTCAGCTTTGTGCACGGAGCCGATTTCTCCGTGCTCGTGCAGGCGTCCTTGCCGTACAGTGTCGCTTCCGATGCCGCAGAGCCACACGAATGGTGCAGGCCCTACGTGAAGCCCGTGCAGTGACCCATATAGCAACAGTTTGGCGACGATCATCTGCTCAACGGAAGTACCGCAAGTTGTGTAGTGCTGCTTTGGCGCTTCAATGCGCGATGCGTGCACGCGTTGCGAAGCGGGTTTTGAAAGCGCTACGTGAAGAGAGCAGGAATGTGGCTAAACTGAAAGAAGATAATGCTCAACTCAAGGACGAGCTGGCTGAGTTACGCCGGCAGATGCAAGCTATGGTGGCGCAAAGTACAACTAAGGAGCGTCAGCAGTCACCTTTCCCTGTGTTCAAGACTACTGAGGAACCACAAAAAGCCGTCGTATTCTCACCCGAAACCACTACAGAGGACAACAGCAACCAAAGTGACTGCGAAAACCAGTTAGAGCTTGAGCTATCGGACGATCTTGCAACTGTGGATGCTGGTGGGAACCCCAATGCAGCAGATGGTCGAGATGTCGGTTGCGTTGTGGATCTGTCTTACAGCCAGCAGAAGCCAAAGCTACAGACACCGAACTCACGACGAACTGGGCGTTACAGCTTGCCGCTCGAGCTTGCACCGGCGAGCGAAAACGCAGAACAAGAAAACGTAACACCACTTGCATCACCTCGTGGTTCTCGATCCCGTGATCGGCGCCAAAGCTTAGATTTGTGGCGACTGCAGGAGGTGGAGGCTCAACAAGAGGCAAACCAACTGCGTGAAGAAATTCGTGAGGCAGCTGCTGATGAACCATCACCAGAACGACAACATCAACAAGAAAATGCTCTTCAGAAGCTTGTTACATCCCAGATCAAACGCAAAACTATGCAATTGCAGCTACAGATGCCCGAATTCGAGCTGAAGATGGACAACAACTGCATCGATGCTGGTCCAGCCTCGTGCGTTAGTCACCGGCGCCGTTCGCGTACGGTTGATAGCTCTCTTCCGACGTATGCACCATTGACTTCATGTGGCCGCCAGGGCCCGTCGCGCTGGAACTTTGCAGAACCCCGTAGCATGACTCACGCTGCCAACGGAAGTATTCCTGCCTGCTTCGACAGCCCAAACTATCGATCATCGTACGGTGGTGAGCGCTTCGTAGATGGAGACGATGGCCGAGGCCATTATCCGATGCCAAGACGCTCAGCATCTACTGGAATGTACCGCGCACGGTCGTCGTCGAACTCTTCTTCTTGCTCTATGGCACCATCAGTGGCTGTTCGTCCTGGAGTTGTTGTCCCTCGCTTTGCCAAGGCACCGACCTGCTATGAGTGCGATTGCACGTTCAACCTTCTCGTGCGTCGCCATCACTGTCGCCAGTGCGGCAACTCGTTCTGCTATGAACACTCGACACGCCAGTTAGCACTTCCTCACTTAGGCTACACTGCAGCTCAGCGTGTGTGCGATACGTGCTTCGAGATGCACATCCAGGCCATGACATCGTTCAAGTTACCGTCTTTGATGCGTCACCCAACGGAGGAGTTGTCGACTTCATCTTTTGCAAGCTCACCACGAGGTCTTGAGAGCAACGACAGCTGCTGCGGCCTTGACAGCCCTGCCCGCGTAGCTCCGTTGCGTTCATAG
>PLTG_11261.1|m.40327
ATGAAATTCCAAACCAAGTCCGGTGGCGTTGGGAAAATGATGAGTGAACCCTCAGGAAAGGCGGCGCCCAAAGCATTTGCAAGCACCAAGCCGCTGTTAGGCAAGTTTTCTGTTAGCGGCTTGGCTAAGAAGACCAACTCAGCAGCAGAAGTTGAATCAAAGTCGGCTAAGGAGCCACTCAAGTCTGAAGGAAACCTACTGTTTGGTTTTCGTGCAGATACGAAATCATTCACCGCCAAAAAGCGGAAATCTAGAACGTCGACATCAGCACTGGACGAAACGAAACATTACTTTCCCAACAAGAGCAGCCGTACTGGAGGTAAGAGTGGTTTTGCTTTCATGGCGCGTAACAAAGAGAAGGGCACGGAGATTTCTTCAAATGTGGAACCTAGCTTTTCTCGGGTCAAGAAGACAAGCAGTGTGGCAACGAAAGCAAGCAAGTGTACTATGTCGAAAAAGCGGGGCTTGCTATTGAGCTCAGCAGACGCGAGTCTTGCACTAAAACGACTCAAACCCATGGCGCAAACTGTGCAACTTGAAAATGACAACCTCGTCATTAATTTGAGTAGCTCACGGAGAGACAGATGTGATGTCATTCATGGTGATGATGCATTGGGAAAGTCTCGTTTTGTGCCACAAGATTCCAGGCCAATCCAAGTTTCCTCGCGTGACGCTGATGGCGTCCAGTCAAGTGTGATGCCTCTCATAGCGTCTGATTGTAGAGAGGAATGTCTCAGCGGAATTGAGGACGAACTTGCGGTGACACTATTGTGCACATTGGACGATGACAAAGAAGACGAGTTCCTGACAAGGACAGCAGCCATTCAAGATTTTACGGACCGCGTTGGACTCGAGCAAAAGCAACTTCGAAACCGTCTACTCGACGCTCATGCCGACATTAGCGAATGCCTGCTTGATGCGCTGACCGACCTAATGGCAGAAGAGGGGGGAATCGGGATTGATAAACTCGCCTTTGACATGAATATCAATGTCGATGTCGGTGATGCATTCCTACAAGAAGAGATTCAAGTTCTACAGTAA
>PLTG_11261.1|m.40328
ATGGAAGGCGATGCCAACATGGACACCGGAGCTAGCAATGTTTTCAATCTGTATCAAGACGGCTTAGCTTCCGACCAAGTGCTGCAGTTGTGCTTCCTACGCCGTCGCGTGCCTCGGCGACTTCAACTTGAGCGCACACGCACCGAAGACGAATTTATCCTGCCACGACCTGAGCTGAAGATCGCGGGTCTGGTGCCGCCTGTTGATCTTCCATTAGAGCAGCTCGTGGCTATTGCCTCGCCACCATTAGTACAAAGAAGTGATAGCGGTGTTGCAGCGGCGTCTCCAAGTGGCGCTGCAAGCAGAGAGAGTGCCAGGAAATACTTTTTGCAGCCCAGACAAGCTGATGCTGAAGACGTGAGTCGGTGGTCCGCATTAACGACCAGCGATTGGCTCGAGATCCATCGGAATCTGCAGCGATCCAAGAGCCAACAGGGACAAGAGGACGCGACAACAGGCCTTGATGTTCAGGTGCCGAATATTGTCGACGTGTGCTGGATGTTGGAGCAATGCTGCTCTCACGCCTTTGTCACTTTCGTGTGGGATCACTTACTCATCACACTCTTGCAGCAGTGCGTGGGTTCTGACACGTTGACGCACGAGCGACTACTTACGCTACTAGCCAAGCACCACTCTTTTACTTCCTTGAGTCCCAAGGACTTCCGCGCAAAGGTGCGATCTCGAAATCTGCGACAGATTGATGACGCATTTGGTGCTCAAGCAGAACTCGCACTTATCGCTTTATACCGAAAACAGCGCGCAACAAGTTTCCGTGATCATCACTCTGACTCTAGTTGA
>PLTG_11261.1|m.40326
TTTTTTGAGATCATCGAAATGGCCCATCCACGCACTCAAATCGAAAAATTGCGCGCGAAAATGGTGGCAGATCGCTTGTATGATGTGTTTGATCGTGATGGCAATGGTCAAATCGACTTTAGCGAGCTGGCTAGTGGGCTCTCTGTGCTTTGTAAGGGTGCGCGCGATGCCAAAGTGAAGGCTGCATTCCGCTTGTACGATTTCAATGCCGACGGGTTTATATCCCTGGAGGAAATGAAGCGTTATCTTACGTCAATTTTCAAAGTTCTCTACGAGGTGCAGCCAGAAATGCGACAGGAAACTGGCGTATCGGCCGACGAGCTTGGGATTGTTACAGCAGAACAGGCCTTTCTGGAAGCGGATTCAAATCACGACGGCAAGCTGAGCTATGATGAGTTTTTGACATGGTACAACGCCCCGGCACAAGCAGGAATCAGTAGTGCTGTGGCAAAGAATGCTATCGTGGACTCTTCACTCCACTGGATGCCACTCAATGAAATCAAGCAGCTTACGAACCTTGCTCAATACGAGCCAGAAGAAGTATTCGAGATTTTTGCCGGTGAAGCGGATGAAGACGGATTGTTGTCACGCGATGCATTCAACGAAAGCTTCCGCAAGGTGATCGATGGCCAGAAAGCAAAAGGAACAAGAACTTTTAATGCTGAACAACAAAAGAAGCTACAAGAAGTTATCGACGGACTCTTCGATTTGTTTGACAGGGACAATAGTGGGACTGTGGACTTTGGAGAGCTTGCCAGCGGGCTGTCTGTGTTATGCGGTGGTACTAAAGACCAGAAAGTGGAGGCAGCGTTTTCGTTGTTTGACTTCAATGGTGATGGCTTTATTTCACTAGACGAGATGACGCGCTACCTTACATCTGTATTCCGCGTGCTGTTCCAAGTATCACCCGACACACAGTCGCTCGGTGTGACCCCTGAAGAATTAGGAGAAGTCACCGCGCAGCAGGCTTTCGCTGAAGCCGATCAAGACCACGACGGGCAGCTAACGTTGCAAGAATTTCAAAACTGGTACCAACAACCTGGCGGTATCGGCGAGGTGGCGAAGAATGGGGAGCAGCTGTTCAGCTTAGCAGAAGCCCGGAGACTTACGAACCTGCAATCCTTTTCACCCATGGAGGTTTTTGAAGCCCTTGCAGAGTGTGCTGATGAACAGGGATATGTTTCGCGGGACTCTTTTGACAAGTGTTTCAGAAAAATCATCTCAACGAATCAAGGCATCAAGACGGAGGAATATCAGCGTATTAACCCCATTCTTAACCGCCTTTTTGAGTTATTTGACGTCGACAAGAATGGCATGGTCGACTTTAGTGAGATTTCGAGCGGGCTGTCGGTATTCTGTGGTGGCTCATCCGAGGACAAAATTCGCGCTGCATTTGCCTTGTATGACTACAACGCTGATGGGTACATATCGATGGAGGAGATGACGCGATATCTGACCTCTGTTTTTAAAGTGCTAAAGGAAGCGTCTCCTGCTGCTCTGCAGCAAATGGAGCGCGAGTCCCCGGAGGAGCTGGGTGTGCGTACTGCTCAGCAAGCATTCGCTGAAGCCGACCTCGACAAGGACGGTCGTTTAAGCTTCCCAGAGTTCCGCAAATGGTATACGCGGTCTAATGCCGCCAACATGGAGCGACTTATCCAGAACAATATTCCCGAGTGGCTATCCTTGCGGGAGGTCCGGCGCCTTACGAACTTGGGGTCATTCTCAGCTCAGCAGGTGCTGAATACATTTGCCAAGTTTACATCTGCAGATGGCACTATGGACAAGGAAACGTTTAGACAGGCATTCGGTCACTTTAAAGTCGACACAGCGACTGAGGCATCGGAAAACAGGTTGCTATTGCTTGTAGATCGTATCTTTGAGCTATTCGACAAAGATAACAATGGGCTCGTGGACTTTAACGAACTGGCAAGCGGCTTATCGGTGCTTTGTGGTGGAAGCCAGACGGACAAGGTGCGTGCCGCATTCAATTTGTACGACGTGAACCACGATGGGTACATTTCGCTTGGTGAAATGCGTCTCTACCTCACTTCAGTATTTAAGGTTCTCTTTGAGGTGAATCCTGATAGTGAGGCACGCATGGGCGTGACACCCGAGGAGCTGGGCGAAATCACAGCTGAACAGGCTTTTGTTGAAGCCGACCATGACAAGGATGGCAAGCTTTCCTTTGCTGAGTTTAGCCAGTGGTACATGCAGCCAAAAAATGTGGGTGATCTACCGGTTCCCGCTGTTCTTGGCGAACAAGAACAGCAACAGCGGGTACCCGACTGGGTGAGTTTGGATGTGGTGAAGCAGATGACCAACTTGGAAAAGTACACGGCCGATGAAGTGTTCGAGATTTTCGCTAATCGCTGCTCTGAGGACGGAACGCTATCGCGCGAGGCTTTTGAGGAGTGCTTTGAGCAGCTTGTGGACGAGCAGTACAAGAACGATGAAGTCAACCTTGCGCGCCTGCGACTAATTCTGAACAGGTTATTCATGATTTTCGATGAGGATCACAACGGTACGGTTGATTTCTGTGAGCTGAGTAGCGGTCTGTCGGTTTTGTGTGGCGGCTCTCGAGAGGAGAAGGTGCGCGCTGCTTTTTCGCTTTACGATCTTAATCAGGATGGGTTCATTTCGTTGGATGAGATGGTACGTTACCTGGCGAGCGTTTTTAAAGTGCTGTACGAGACTAGCCCTGGTACAGATGAGAAGTTAGGAGTGCAACCAGAGGAACTAGCTACAATTACAGCCGAACAGTGCTTCTTGGAAGCGGATCTCAATGAGGATGGAAAGCTGAGCTTCGATGAGTTTGTAGCTTGGTACTCCAAATCATCAGGGTTTGAAGCCCCCGCGGCTGGTGTGAGCAGCATTTTTCCAAAGCAACAAGTGCAAAAAGACGTGAATGGTATCTCAAGTGAGAGCCACAGTGATAGATCTGCTGCCCGCGAAAACAGTAAAGGTGGTAGCCATTACAGTAGCTCACCAGCCCCTGAATCTCCAAGAAAAACGGTGTGGGGTACTGGACAGGGTCCTATTACGAGTAGCAGCACTACACCTCCGGTAAGTTTTCCGTCCGACAAGATATACGGTATGACGGGATCCAATGGTGATGCTCTGCTTTCGCCAACCTCAGCGTCGGCCCTGAATATGAACAGTTCCAATATGGAGCACGTCCGGCAATTGCTGAAGCTGGACACATACGAAGTGAATGATGTGCTGGAAATATTTGCTGAGGCCGCACCCTCCGGTGAGTTAACATTCGCAGCGTTCAAGAAGTGTTTCGATCAGATCATTCGACTGGCAGGTGGACATGACTCGCCTGAAGAACGGCAAGAGGCCGATTTGATGATTCGTCGACTCTTCCGTGTATTTGATACTGACAACAGCAACACTGTTGATTTCGGCGAGCTAGCCAGTGGTCTATCCGTGTTGTCTGGCTCGAGCATGGACGATAAAGTTCGAGCAGCGTTTCAGTTGTATGATATCAATGGAGACGGGTATATTACACAAGAAGAGATGATCAGTTACATGACGTCGATTTTCAAAGTGATGTACGAGACGACTGATAGCACCAAGTCCAAAATGGGTGTGTCACCAGAAGAGCTCGCTCGGGCAACGGCAGATCAGTGCTTTAAAGAGGCAGACCTGAATGGGGACAACAAGCTTAGCTTCGAAGAGTTCAAGAAGTGGTGCACGTCTGGGCTTTGA
>PLTG_11262.1|m.40331
ATGACGCAGGCGCGCGTGAGCACCGTCACGCTGCTGCTAGGCGACGAGGCGCGCGAGCTGCTGCTGTGTCCCGATCTGCCGCTCTCGGAGCTGCTGCAGTGCGTCACAGCGGGGTTCGGCACTCAGCAGACGCCCGTGGCGCTGCAGCACGCGTCCAGCCACGTGTTCTACCCTTTGTCGCTGCTCTGTCGCTCTCCTGAGCTCTTCCAGGACGCCTCGTTCTACCTGGTGCTGGATGGCGAGGCTGATAACGCCAAGAGGAGCAGCAAGAGACAGAGACCCAACCACAGCCGCAAACGCGGGACCCGAACCCGCGGAACACCCGATAGACGCGAGTATCAGGCCCTAACGACGACCTCCGAGGCGAACGAAGACGACGAGGACGTGTATGAGCTGGAGGAGAAGGAGGACCCGGCGCTGTCGACTGCTGACGAGCTGGAGATCGACTTGACGGACTTTGAGCTGCCGCAGCTCGTCAATGTGTTTACACAGGCGTGTCCTACAGGTGCGTTGGATCGCATCACGTTCAATCGGTGTCTGGAGAAGATCTTGTCGCAATCGGGACGCTACGACCCGCAGGCGAGGAAGATGTTCACTAGATTGTTTACTATCTTTGAAGAGCAGAGTCTACGCAAGGACATTGTGGACGTGGCGGACTTTTTAGGAGGAGTCTCAGTCTTTGCGTGTGGAGAAAGGGATGAGAAGATTCGACTGACATTTGAACTCTACGACATGGACGGAGACAGATTCATCTCGAAGGAAGAGATGACAAAATATCTGACTGCAGTCTTCTTGGTGATTGGAGAGTCGTCCCCAGAACTCTTTCAGCAGAATAAGGTAAACCCAGCGGAGTTAGGCGTTGTCACTGCAAACCAGTGCTTCGCTGAGTCGAAACTGAACGGGGAAGGAAAGCTATCCTACGAGGCATTTCGAGAATGGTATTCGAAGCCAGGACCTACACATCTTGTTGCTGCTAAAAACACCAAAGTTGGAATGAGTACGAATGGAGTAAATAGTGTACACTCATCAGGGGCCCTGGACTTAGCTACTTTACGGGATGTGACAGGACTGTCATCGCTGAGTGCATCGGACCTTTTCTCCATGTTCAGCGCATCATCCGGTAAGAAACAAGTTCTTAGTCGCGCCGAATTCAAGCGTTGCTTTTATGCCATTTTGGAGAGGTTGAACCGAGAGCCCACCCATGAGATTGCAGCATTTTTGGACCGACTCTTTGATGCGTTTGACGAGGATGAAAACGACTCCGTGGACTTCGTAGAGTTAAGTAGCGGGCTTTCGATTTTGTGCGGTGGGTCAAATGAGGATAAAGTGATGGCAGCTTTTTCGCTTTTCGATGCCGATGGTGATGGATTCATAACCCAACAGGAGATGGAAACGTATCTGACATCCGTCTTTAATATTATGTACGAAACCACGCCAGCTACAAAACAATCCATCGGAATCGATGCTAAAGCTCTTGCTCACTACACAACGATGCAAGCTTTTAAGGAATCCGATGTGAACCGTGACGGAAAGCTGTCATTAGAAGAATTTCGGTCGTGGTATTGGATTTATGGACGGCACTACCAGCAACCCACAACCGGTCTACCATCAGACCCTCAGCGTCAGCCCCGAGGGGATATCAGCCAGGGTTTTGGAACAACTAACATTGTCGCCTCTCTTACGGGCCTGCATGACCGTGCTCCCAGTGATGTTTTTGAAATTATCGCCGCAAAAGTAAACGAAGACGGTGTATTACCTCGAGAAGCCTTCTTTTCTATCGTTGACGAACTTGTTGAAGAGCATACTGTGAATACCAAACATAAACTCAGTGCTGAGGAGAAGGAACAATTGCAGAAGATCATGGAGACTGTATTCGATGGGTTTGATACTGATCACGATGGTTTCGTTGATTTTTGCGAACTGTCCAGTGGCATTTCGGTGCTGTGCAGCGGGTCACAGCACGAGAAAATCAAATCTGCGTTCACTTTGTTTGACATCAACCAAGACGGGTATATTTCGCGCGATGAAATGGAAACGTATTTGGCTTCTGTATACCGAATTGTTTTCATGACGTCTCCTGCTGCAATGCATCACGTTTACGGAATTTCTTCAGAGGAACTTGCTCGGATTACAACAGCGGATGCGTTCAACCAAGCAGATACAAACCAAGACGATCGCTTAAGTTTTGAAGAATTTACGAAATGGTATAGCACTCAAGGCACATCTCAACTACCTATGAAACAGCCATATCACCAGGTGTCTACGAATGTACTCCCATTCGGAAATGAGATTATTTCATCTCCTCGGGTGTCTTCAACCTCCTCTAGACAAGTGCTCAACGAAATGAAGGAGCTGACAAACCTTGGTGCGTACGATGTGAACGATATTTTTGAGTTCTTTCAAGCTTCGGCAAATAGAGAGGGCAATGTGTCACAACCAGTTTTCTTCCGTTGCTTCAACAAACTGTTAGCAAAAGACGAGCAGATCAGTCGTGAGACACAGATGAAAACCCAGCGACTTCTAAAGGAACTGTTTGAGCTGTTTGACGCCGATGCGAATGGCGTTGTCGACGTCCAAGAACTCGGTGCTGGACTTTCGATTCTATGTGGTGGAAGTCGCGCTGACAAGGCTAAATCGATGTTCACCTTGTATGATGTCAACCATGATGGATACATCTCACCTGAGGAGATGATTTCGTACTTGACTTCTGTTTTCAAGGTGATGTTTAAAGCCTCCCCCGAGCTTCCTGGTAAGACAGGGATGATGCCGGAACAACTTGCGAAAACAACTACTAGGGAGTGTTTTCGAGCTTTCGACCACAATCGTGACGGCCAGTTGAGTTTTGACGAATTCCGGGTCTGGTTTGAACAACAAAACCCGCACGCTCAACGTCAGCAAGCACAGGCTTCGAACGGTAGCAGGATTTCTCTCTCAAGTGCTCCTGCTGCAACTTCTTCATCTAGTTCAAGCGAAGTGAGTTCATCAAGTATAATCCCTATTGAAGTTGCGAAGAATCTGTCTGGTCTGGAAAGAGTGTCCCTGGACGAGGTTTCCAAGCTCTTCGTTTCTGCAGCCGGTGGTAGCAAACAGATTTCACGGCGTATATTTGACGAGTGTTTTTACAAGCACATTTGCAGGACAGCTACCCCGACACTATCAGTAAATGATAGTACTCGTATGCATGAAGTGATTGACCGGCTCTTCACCGCATTCGATACCAAGCAAAAGGGCACAGTTGACATCAACGAACTTATTAGTGGGCTGTCAATTTTGTGTGGTGCTTCTACTCGGGATAATAAAGTTCTGGCCGCGTTCAAGGTTTACGACACGAATTCGGACGGCGTGATATCAGAGAGCGAGATGATTCACTATCTAGGATCGGTGTTTAAGTTACTTTATGCACTCGATCCTTCGCGTCAGCAGCAGCTTGGCATTTCACCGGGCACTTTGGCTGCAGCAACAGCTAGTGAAATTTTTGAGGTCGCCGATGTTAACCATGATGGAAAGCTGACCTTCGACGAATTTCAGAAATGGTACTCAAGACCGGAGCAGGCGTCATTCAACGACATCGTGGCTCCTTTAGATCTGAATGAGGTACGACAGCTAACGAATCTGGGAAATCTGGACGTGGTTGAGGTGTTCGAGCGATTTGCGGAGCATGCCGATGAGGACGGGATGCTCAACCGAGAGTCATTTGACAAATGCTTTTTTGAGATCATCGAAATG
>PLTG_11271.1|m.40357
ATGGGGGAAGCACCAAGCTGGCAACACATGTGGGGTGCCAAGGTCAAGATGCCCTGTGATATGGAGGACGACGTGCTCGAAGACGCCATCAAACACGTGACATCGCGACTGACCAAGTATGACACTGAGGAATGGGAAAAGAATGGCCTCAAGGTGTGTGAAGAGATTAAAGCTCATCTGGACGACTCGTGGGATCCGCATTGGGTCGTATGCATCGGTCGAAACTTTGGTTCATTCGTGACCCACGTAACGAGGAACTTTGTTTTTTTCTACTGCAATGAAAAAGCAGTGATGATTTACAAGGCAGGGTAG
>PLTG_11271.1|m.40354
ATGAAATTCAGCAGTAAATTTCTCCGTTTCCAGGAATTAGAGGTCGAGATTGAGGAATGCCACAGGGAGATTGAGCGCCTTCGAATTAAACTAGAGACTACATCGGCTCCTTCACCAACAACTGTAATTGCTGGAAAACTAAAACTTTCCTCTGTGCCACTACCTACAAATGATTCTGGAAGCTTCACGGGAACTTTGGTGAAGAAAACCAAGCTAGATCCATTAAATTTATTTGGAGACAAAAGCCTGGAAAGCCGACAACCCATGGATTCGAAGCCGATCAAGATGTATTCCTCACAGAGTGCTGTAGGTCAAGTTCGTGTCGTTGCACCCGCCAAATATGATCATCGAGAAGGTTTTGTTTCTAAAACGCGTCGACGAGCGCTTGAAGCCGAATATTATAAACAGGTTCGTCTAGCTCAATTAGAAGTCGAGTGCGAGTTGGAGGAAAATTTGCATATTCGAGCCGCTCGGGAAGCCAAAAGACTTGAAGCAATAGAACATCAAGTAAAGCAGACAGAACTTTTCATCAACAGTGCGAGGTCTCAGCAAGAAGATCTCAATATCGTCGTGCGAAATATCGAGTCTAGGATGGTGTCGAGTATAAACGGAGTTGAACCGAGTACTGGTCACCACAGTTCGGTACATGCTGATGCTGAACCTATCAACTCTATGTTGGAGCAAATTACTCGCCAGCAGATAGACGAACCTGAAAGTAATAACTCCAATATGACTGAGAAAAAGAGTTTACAACAGGAAGTCGATAGAAGTGCGGATGTATCAATTGAAAACTCGGTGCAAACGGGCTACATCGAAGAGATCACGCCAGAGGAGCCAGAAGTTCAAACAGCACCGAGTGTAAAAAGTAATAAAGACGACGAAGAGCATGGTAAAGCTAATGTGAGTGTATTACCCAAGCAGAAGACATACGACGATGAAGAATTTGATGCGAGTGATGACAGCACCACTGGCAATTCTAAGGGTAAAGATCTTGGTACAGTTGAACAAAGTGTTTGGAATGCGGATCCGAATCCGAAAAATGATTACAAGCCTGATGAGTATGAAAGCAGTGATTCCAAATGTGATCAACCGATTAGCATCAATACCGACGATGGTTATTCAAAATCTGTGCTTTGGAACGCTGACCCCAACCCGGCAAATTCTATCGAGTCAGCGTCACCAAGTGAGAGCGGTACCCATATTGATAGGGTGGTGTGGAATGTAGACCCTCATGCTGTTGGCTCAGATGTATCAATGGATGATGCATCGGTTATCGATAGGCTCGATGAAGATGATGACCATGATGTTGTATTGCCAGAAGAAGATTTAGTGGGCAACGTGTGGAATACAGATCCGACTCCATCCGTTCTCACAGATGGGATATATGTACATGCGGAAGCCTCGGCCGTTCAAAACGCAGTACAAGAAGCTGGATCAAGCGTCCTTGATGACGTCGGAGCGAGAAAGATTTGGAATCTGGACCCGGATCCATTGTCGGAACCAGCTCACACAACAAGTATTACGGAAGTTGACAATAGCGAACATTCCGTCGAAAATGAGCACCCCGTTTGGAATTTAAATCCGGTAACGTCGTTGGACCCAACGCCCACAACTACGAGTACTACAAAAGTTGACGATGCCGAATGTGAGTATCCCATTTGGAACGTCGTTCCTGAGTCTGCAGTAGAGGCAACGTCCAGCCCGGATTCGCACAGTTCTAAAGAGAAACTTTCAGCTGATATTACGGAAAAAAGCTATGATGGAAATGTCGGTGCTGACCCAAACAACCAAGTAGACCCCAACCCATCGGACACCACCACGGCTGTTGATCCACCTACCGATAGAGAAACTGGTGCAAGCCCCTGGAATTTAGAACCCAATACATCACCATCTCATTCAGTCAACGATAACGGTGGCGACTACGACACACCAACACAAAACGCAAATCTGTCTGTGCAAGTCCTGAAGGAAGGTGGAGAGTTCATTGCTAACAGGATCAACGCACAGCTTGAACCAGATCACGACCCAACCGATAACGAAGCTGGCACGAACAATGTGTGGAATTTAGACCCACGAGGACCAATGATTGATTATGCTGGTAGTAGCTCTCCTGGTGATGAAAAATCTGTCTGGAACCTGGATCCTCACGCAGGAGATACCAGTGAGCCAAGCAACATTGCAACCTCTCCAAGATCTGTACACGAAGGTGATGTTGCTGCAACAGCAGCGACAGACAAGCACCAGCGAGGTACTAACGAGGAAGCATTTGTACCACAATTAGACTGCGGCGAGACTCCTAATGAGCTAAATACTCTTACTCTTGCAGAGGTTGGTGAGCACACCACCACTCACAGCTCTCCTCTAGAGTCTGAAGACAATATGGACGAGGCCACTCCAGAATACACCCCACCGTCAACCGCACGAGACTCGGACGTAGGATACGATGATGACACCTAG
>PLTG_11271.1|m.40355
ATGTACGACGTTTCGCGTCGGCTTTCGATCATTTCAAAATGGCTACATTTTAGGGACGCGAAACGACGTAGTGGGGCACTGAGCTTGACGATGGCGAGGCGATTGATGAGTAGGCGAAGAGGAAGCGCCAGTCAGCCGCAGGTGACTCCGTATCAACAACTCGAGCTGGACGATGGCTGGCGAGAGTGGGAAAATACCAAGCAGGAACTCGTGCAGGTGAAGAGACTATTGACAGAGAAGGATGCTTTGATAGTGCAGTTGAAAACTGCATCTCGTAGGTTGCAGGAAACACTGCGCAAAAAAGACAAGGACTTGCAAGCTGCATTCGCTATTCTGCGGTCACCACAAAACGCTAAAACTACAAAAACCCGCAAGCAAGAACTGATTGATCGCCTTGTGTCGGAATGCATGCAGAGGGTATGA
>PLTG_11271.2|m.40358
ATGAAATTCAGCAGTAAATTTCTCCGTTTCCAGGAATTAGAGGTCGAGATTGAGGAATGCCACAGGGAGATTGAGCGCCTTCGAATTAAACTAGAGACTACATCGGCTCCTTCACCAACAACTGTAATTGCTGGAAAACTAAAACTTTCCTCTGTGCCACTACCTACAAATGATTCTGGAAGCTTCACGGGAACTTTGGTGAAGAAAACCAAGCTAGATCCATTAAATTTATTTGGAGACAAAAGCCTGGAAAGCCGACAACCCATGGATTCGAAGCCGATCAAGATGTATTCCTCACAGAGTGCTGTAGGTCAAGTTCGTGTCGTTGCACCCGCCAAATATGATCATCGAGAAGGTTTTGTTTCTAAAACGCGTCGACGAGCGCTTGAAGCCGAATATTATAAACAGGTTCGTCTAGCTCAATTAGAAGTCGAGTGCGAGTTGGAGGAAAATTTGCATATTCGAGCCGCTCGGGAAGCCAAAAGACTTGAAGCAATAGAACATCAAGTAAAGCAGACAGAACTTTTCATCAACAGTGCGAGGTCTCAGCAAGAAGATCTCAATATCGTCGTGCGAAATATCGAGTCTAGGATGGTGTCGAGTATAAACGGAGTTGAACCGAGTACTGGTCACCACAGTTCGGTACATGCTGATGCTGAACCTATCAACTCTATGTTGGAGCAAATTACTCGCCAGCAGATAGACGAACCTGAAAGTAATAACTCCAATATGACTGAGAAAAAGAGTTTACAACAGGAAGTCGATAGAAGTGCGGATGTATCAATTGAAAACTCGGTGCAAACGGGCTACATCGAAGAGATCACGCCAGAGGAGCCAGAAGTTCAAACAGCACCGAGTGTAAAAAGTAATAAAGACGACGAAGAGCATGGTAAAGCTAATGTGAGTGTATTACCCAAGCAGAAGACATACGACGATGAAGAATTTGATGCGAGTGATGACAGCACCACTGGCAATTCTAAGGGTAAAGATCTTGGTACAGTTGAACAAAGTGTTTGGAATGCGGATCCGAATCCGAAAAATGATTACAAGCCTGATGAGTATGAAAGCAGTGATTCCAAATGTGATCAACCGATTAGCATCAATACCGACGATGGTTATTCAAAATCTGTGCTTTGGAACGCTGACCCCAACCCGGCAAATTCTATCGAGTCAGCGTCACCAAGTGAGAGCGGTACCCATATTGATAGGGTGGTGTGGAATGTAGACCCTCATGCTGTTGGCTCAGATGTATCAATGGATGATGCATCGGTTATCGATAGGCTCGATGAAGATGATGACCATGATGTTGTATTGCCAGAAGAAGATTTAGTGGGCAACGTGTGGAATACAGATCCGACTCCATCCGTTCTCACAGATGGGATATATGTACATGCGGAAGCCTCGGCCGTTCAAAACGCAGTACAAGAAGCTGGATCAAGCGTCCTTGATGACGTCGGAGCGAGAAAGATTTGGAATCTGGACCCGGATCCATTGTCGGAACCAGCTCACACAACAAGTATTACGGAAGTTGACAATAGCGAACATTCCGTCGAAAATGAGCACCCCGTTTGGAATTTAAATCCGGTAACGTCGTTGGACCCAACGCCCACAACTACGAGTACTACAAAAGTTGACGATGCCGAATGTGAGTATCCCATTTGGAACGTCGTTCCTGAGTCTGCAGTAGAGGCAACGTCCAGCCCGGATTCGCACAGTTCTAAAGAGAAACTTTCAGCTGATATTACGGAAAAAAGCTATGATGGAAATGTCGGTGCTGACCCAAACAACCAAGTAGACCCCAACCCATCGGACACCACCACGGCTGTTGATCCACCTACCGATAGAGAAACTGGTGCAAGCCCCTGGAATTTAGAACCCAATACATCACCATCTCATTCAGTCAACGATAACGGTGGCGACTACGACACACCAACACAAAACGCAAATCTGTCTGTGCAAGTCCTGAAGGAAGGTGGAGAGTTCATTGCTAACAGGATCAACGCACAGCTTGAACCAGATCACGACCCAACCGATAACGAAGCTGGCACGAACAATGTGTGGAATTTAGACCCACGAGGACCAATGATTGATTATGCTGGTAGTAGCTCTCCTGGTGATGAAAAATCTGTCTGGAACCTGGATCCTCACGCAGGAGATACCAGTGAGCCAAGCAACATTGCAACCTCTCCAAGATCTGTACACGAAGGTGATGTTGCTGCAACAGCAGCGACAGACAAGCACCAGCGAGGTACTAACGAGGAAGCATTTGTACCACAATTAGACTGCGGCGAGACTCCTAATGAGCTAAATACTCTTACTCTTGCAGAGGTTGGTGAGCACACCACCACTCACAGCTCTCCTCTAGAGTCTGAAGACAATATGGACGAGGCCACTCCAGAATACACCCCACCGTCAACCGCACGAGACTCGGACGTAGGATACGATGATGACACCTAG
>PLTG_11271.3|m.40364
ATGGGGGAAGCACCAAGCTGGCAACACATGTGGGGTGCCAAGGTCAAGATGCCCTGTGATATGGAGGACGACGTGCTCGAAGACGCCATCAAACACGTGACATCGCGACTGACCAAGTATGACACTGAGGAATGGGAAAAGAATGGCCTCAAGGTGTGTGAAGAGATTAAAGCTCATCTGGACGACTCGTGGGATCCGCATTGGGTCGTATGCATCGGTCGAAACTTTGGTTCATTCGTGACCCACGTAACGAGGAACTTTGTTTTTTTCTACTGCAATGAAAAAGCAGTGATGATTTACAAGGCAGGGTAG
>PLTG_11271.3|m.40361
ATGAAATTCAGCAGTAAATTTCTCCGTTTCCAGGAATTAGAGGTCGAGATTGAGGAATGCCACAGGGAGATTGAGCGCCTTCGAATTAAACTAGAGACTACATCGGCTCCTTCACCAACAACTGTAATTGCTGGAAAACTAAAACTTTCCTCTGTGCCACTACCTACAAATGATTCTGGAAGCTTCACGGGAACTTTGGTGAAGAAAACCAAGCTAGATCCATTAAATTTATTTGGAGACAAAAGCCTGGAAAGCCGACAACCCATGGATTCGAAGCCGATCAAGATGTATTCCTCACAGAGTGCTGTAGGTCAAGTTCGTGTCGTTGCACCCGCCAAATATGATCATCGAGAAGGTTTTGTTTCTAAAACGCGTCGACGAGCGCTTGAAGCCGAATATTATAAACAGGTTCGTCTAGCTCAATTAGAAGTCGAGTGCGAGTTGGAGGAAAATTTGCATATTCGAGCCGCTCGGGAAGCCAAAAGACTTGAAGCAATAGAACATCAAGTAAAGCAGACAGAACTTTTCATCAACAGTGCGAGGTCTCAGCAAGAAGATCTCAATATCGTCGTGCGAAATATCGAGTCTAGGATGGTGTCGAGTATAAACGGAGTTGAACCGAGTACTGGTCACCACAGTTCGGTACATGCTGATGCTGAACCTATCAACTCTATGTTGGAGCAAATTACTCGCCAGCAGATAGACGAACCTGAAAGTAATAACTCCAATATGACTGAGAAAAAGAGTTTACAACAGGAAGTCGATAGAAGTGCGGATGTATCAATTGAAAACTCGGTGCAAACGGGCTACATCGAAGAGATCACGCCAGAGGAGCCAGAAGTTCAAACAGCACCGAGTGTAAAAAGTAATAAAGACGACGAAGAGCATGGTAAAGCTAATGTGAGTGTATTACCCAAGCAGAAGACATACGACGATGAAGAATTTGATGCGAGTGATGACAGCACCACTGGCAATTCTAAGGGTAAAGATCTTGGTACAGTTGAACAAAGTGTTTGGAATGCGGATCCGAATCCGAAAAATGATTACAAGCCTGATGAGTATGAAAGCAGTGATTCCAAATGTGATCAACCGATTAGCATCAATACCGACGATGGTTATTCAAAATCTGTGCTTTGGAACGCTGACCCCAACCCGGCAAATTCTATCGAGTCAGCGTCACCAAGTGAGAGCGGTACCCATATTGATAGGGTGGTGTGGAATGTAGACCCTCATGCTGTTGGCTCAGATGTATCAATGGATGATGCATCGGTTATCGATAGGCTCGATGAAGATGATGACCATGATGTTGTATTGCCAGAAGAAGATTTAGTGGGCAACGTGTGGAATACAGATCCGACTCCATCCGTTCTCACAGATGGGATATATGTACATGCGGAAGCCTCGGCCGTTCAAAACGCAGTACAAGAAGCTGGATCAAGCGTCCTTGATGACGTCGGAGCGAGAAAGATTTGGAATCTGGACCCGGATCCATTGTCGGAACCAGCTCACACAACAAGTATTACGGAAGTTGACAATAGCGAACATTCCGTCGAAAATGAGCACCCCGTTTGGAATTTAAATCCGGTAACGTCGTTGGACCCAACGCCCACAACTACGAGTACTACAAAAGTTGACGATGCCGAATGTGAGTATCCCATTTGGAACGTCGTTCCTGAGTCTGCAGTAGAGGCAACGTCCAGCCCGGATTCGCACAGTTCTAAAGAGAAACTTTCAGCTGATATTACGGAAAAAAGCTATGATGGAAATGTCGGTGCTGACCCAAACAACCAAGTAGACCCCAACCCATCGGACACCACCACGGCTGTTGATCCACCTACCGATAGAGAAACTGGTGCAAGCCCCTGGAATTTAGAACCCAATACATCACCATCTCATTCAGTCAACGATAACGGTGGCGACTACGACACACCAACACAAAACGCAAATCTGTCTGTGCAAGTCCTGAAGGAAGGTGGAGAGTTCATTGCTAACAGGATCAACGCACAGCTTGAACCAGATCACGACCCAACCGATAACGAAGCTGGCACGAACAATGTGTGGAATTTAGACCCACGAGGACCAATGATTGATTATGCTGGTAGTAGCTCTCCTGGTGATGAAAAATCTGTCTGGAACCTGGATCCTCACGCAGGAGATACCAGTGAGCCAAGCAACATTGCAACCTCTCCAAGATCTGTACACGAAGGTGATGTTGCTGCAACAGCAGCGACAGACAAGCACCAGCGAGGTACTAACGAGGAAGCATTTGTACCACAATTAGACTGCGGCGAGACTCCTAATGAGCTAAATACTCTTACTCTTGCAGAGGTTGGTGAGCACACCACCACTCACAGCTCTCCTCTAGAGTCTGAAGACAATATGGACGAGGCCACTCCAGAATACACCCCACCGTCAACCGCACGAGACTCGGACGTAGGATACGATGATGACACCTAG
>PLTG_11271.3|m.40362
ATGTACGACGTTTCGCGTCGGCTTTCGATCATTTCAAAATGGCTACATTTTAGGGACGCGAAACGACGTAGTGGGGCACTGAGCTTGACGATGGCGAGGCGATTGATGAGTAGGCGAAGAGGAAGCGCCAGTCAGCCGCAGGTGACTCCGTATCAACAACTCGAGCTGGACGATGGCTGGCGAGAGTGGGAAAATACCAAGCAGGAACTCGTGCAGGTGAAGAGACTATTGACAGAGAAGGATGCTTTGATAGTGCAGTTGAAAACTGCATCTCGTAGGTTGCAGGAAACACTGCGCAAAAAAGACAAGGACTTGCAAGCTGCATTCGCTATTCTGCGGTCACCACAAAACGCTAAAACTACAAAAACCCGCAAGCAAGAACTGATTGATCGCCTTGTGTCAGAATGCATGCAGAGGTTAGGCTGCAACTTCTGA
>PLTG_11271.4|m.40365
ATGGATTCGAAGCCGATCAAGATGTATTCCTCACAGAGTGCTGTAGGTCAAGTTCGTGTCGTTGCACCCGCCAAATATGATCATCGAGAAGGTTTTGTTTCTAAAACGCGTCGACGAGCGCTTGAAGCCGAATATTATAAACAGGTTCGTCTAGCTCAATTAGAAGTCGAGTGCGAGTTGGAGGAAAATTTGCATATTCGAGCCGCTCGGGAAGCCAAAAGACTTGAAGCAATAGAACATCAAGTAAAGCAGACAGAACTTTTCATCAACAGTGCGAGGTCTCAGCAAGAAGATCTCAATATCGTCGTGCGAAATATCGAGTCTAGGATGGTGTCGAGTATAAACGGAGTTGAACCGAGTACTGGTCACCACAGTTCGGTACATGCTGATGCTGAACCTATCAACTCTATGTTGGAGCAAATTACTCGCCAGCAGATAGACGAACCTGAAAGTAATAACTCCAATATGACTGAGAAAAAGAGTTTACAACAGGAAGTCGATAGAAGTGCGGATGTATCAATTGAAAACTCGGTGCAAACGGGCTACATCGAAGAGATCACGCCAGAGGAGCCAGAAGTTCAAACAGCACCGAGTGTAAAAAGTAATAAAGACGACGAAGAGCATGGTAAAGCTAATGTGAGTGTATTACCCAAGCAGAAGACATACGACGATGAAGAATTTGATGCGAGTGATGACAGCACCACTGGCAATTCTAAGGGTAAAGATCTTGGTACAGTTGAACAAAGTGTTTGGAATGCGGATCCGAATCCGAAAAATGATTACAAGCCTGATGAGTATGAAAGCAGTGATTCCAAATGTGATCAACCGATTAGCATCAATACCGACGATGGTTATTCAAAATCTGTGCTTTGGAACGCTGACCCCAACCCGGCAAATTCTATCGAGTCAGTGTTACCGATTGAGAGCGGTACCCATATTGATAGGGTGGTGTGGAATGTAGACCCTCATGCTGTTGGCTCAGATGTATCAATGGATGATGCATCGGTTATCGATAGGCTCGATGAAGATGATGACCATGATGTTGTATTGCCAGAAGAAGATTTAGTGGGCAACGTGTGGAATACAGATCCGACTCCATCGGTTCTCACAGATGGGAAACATGTACATGCGGAAGGCTCGGCCGTTCAAAACGCAGTACAAGAAGCTGGATCAAGCGTCCTTGATGACGTCGGAGCGAGAAAGATTTGGAATCTGGACCCGGATCCATTGTCGGAGCCAGCTCATACAACAAGTATTACGGAAGTTGACAATAGCGAACATTCCGTCGAAAATGAGCACCCCGTTTGGAATTTAAATCCGGTGACGTCGTTGGATCCAACACCCACAACGAGTACTGCAAAAGTTGACGATGTCGAAAGTGAGAATCCCGTTTGGAACGTCGTTTCTGAGTCTGCAGTAGAGGCAACGCCCAGCCCGGATTCGCACAGTTCTAAAGAGAAACTTTCAGCTGATATTACGGAAAAAAGCTATGATGGAAATGTTGGTGCTGACCCAAACAGCCAAGTAGACCCCAACCCATCGGACACCACCACGGCTGTTGATCCACCTACCGATAGAGAAACTGGTGCAAGCCCCTGGAATTTAGAACCCAATACATCACCATCTCATTCAGTCAACGATAACGGTGGCGACTACGACACACCAACACAAAACGCAAATCTGTCTGTGCAAGTCCTGAAGGAAGGTGGAGAGTTCATTGCTAACAGGATCAACGCACAGCTTGAACCAGATCACGACCCAACCGATAACGAAGCTGGCACGAACAATGTGTGGAATTTAGACCCACGAGGACCAATGATTGATTATGCTGGTAGTAGCTCTCCTGGTGATGAAAAATCTGTCTGGAACCTGGATCCTCACGCAGGAGATACCAGTGAGCCAAGCAACATTGCAACCTCTCCAAGATCTGTACACGAAGGTGATGTTGCTGCAACAGCAGCGACAGACAAGCACCAGCGAGGTACTAACGAGGAAGCATTTGTACCACAATTAGACTGCGGCGAGACTCCTAATGAGCTAAATACTCTTACTCTTGCAGAGGTTGGTGAGCACACCACCACTCACAGCTCTCCTCTAGAGTCTGAAGACAATATGGACGAGGCCACTCCAGAATACACCCCACCGTCAACCGCACGAGACTCGGACGTAGGATACGATGATGACACCTAG
>PLTG_11271.4|m.40367
ATGGGGGAAGCACCAAGCTGGCAACACATGTGGGGTGCCAAGGTCAAGATGCCCTGTGATATGGAGGACGACGTGCTCGAAGACGCCATCAAACACGTGACATCGCGACTGACCAAGTATGACACTGAGGAATGGGAAAAGAATGGCCTCAAGGTGTGTGAAGAGATTAAAGCTCATCTGGACGACTCGTGGGATCCGCATTGGGTCGTATGCATCGGTCGAAACTTTGGTTCATTCGTGACCCACGTAACGAGGAACTTTGTTTTTTTCTACTGCAATGAAAAAGCAGTGATGATTTACAAGGCAGGGTAG
>PLTG_11271.4|m.40366
ATGTACGACGTTTCGCGTCGGCTTTCGATCATTTCAAAATGGCTACATTTTAGGGACGCGAAACGACGTAGTGGGGCACTGAGCTTGACGATGGCGAGGCGATTGATGAGTAGGCGAAGAGGAAGCGCCAGTCAGCCGCAGGTGACTCCGTATCAACAACTCGAGCTGGACGATGGCTGGCGAGAGTGGGAAAATACCAAGCAGGAACTCGTGCAGGTGAAGAGACTATTGACAGAGAAGGATGCTTTGATAGTGCAGTTGAAAACTGCATCTCGTAGGTTGCAGGAAACACTGCGCAAAAAAGACAAGGACTTGCAAGCTGCATTCGCTATTCTGCGGTCACCACAAAACGCTAAAACTACAAAAACCCGCAAGCAAGAACTGATTGATCGCCTTGTGTCGGAATGCATGCAGAGGGTATGA
>PLTG_11271.5|m.40368
AAGATGTATTCCTCACAGAGTGCTGTAGGTCAAGTTCGTGTCGTTGCACCTGCCAAATATGACCATCGAGAAGGTTTTGTTTCTAAAACGCGTCGACGAGCGCTTGAAGCCGAATATTATAAACAGGTTCGTCTAGCTCAATTAGAAGTCGAGTGCGAGTTGGAGGAAAATTTGCATATTCGAGCCGCTCGGGAAGCCAAAAGACTCGAAGCAATAGAACATCAAGTTAAGCAGACGGAACTTTTCATCGACAGTGCGAGGTCTCAGCAAGAAGATCTCAATATCGTCGTGCGAAATAACGAGTCTAGGAAGGTGTCGAGTATAAACGGAGTTGAACCGAGTACTGGTCACCACAGTTCGGTACATGCTGATGCTGAACCTATCAACTCTGTGTTGGAGCAAAGTACTCGCCAGCAGATAGGCGAACCTGAAAGTAACTCCGATATGACTGAGAAAAAGAGTTTACAACAGGAAGTCGATAGATGTGCGGGTCTATCAGTTAAAAACTCGGTGCAAACGGGCTACATCGAAGAGATCACGCCAGAGGAGCCAGAAGTTCAAACAGCACCGAATGTAAAGAGTAATAAAGACGACGAAGAGCATGGTAAAGCTAATGTGAGTGTATTACCCAAGCAGAAGACATACGACGATGAAGAATTTGATGCGAGTGATGACAGCACCACTGGCAATTCTAAGGGTAAAGATCTTGGTACAGTTGAACAAAGTGTTTGGAATGCGGATCCGAATCCGAAAAATGATTACAAGCCTGATGAGTATGAAAGCAGTGATTCCAAATGTGATCAACCGATTAGCATCAATACCGACGATGGTTATTCAAAATCTGTGCTTTGGAACGCTGACCCCAACCCGGCAAATTCTATCGAGTCAGTGTTACCGATTGAGAGCGGTACCCATATTGATAGGGTGGTGTGGAATGTAGACCCTCATGCTGTTGGCTCAGATGTATCAATGGATGATGCATCGGTTATCGATAGGCTCGATGAAGATGATGACCATGATGTTGTATTGCCAGAAGAAGATTTAGTGGGCAACGTGTGGAATACAGATCCGACTCCATCGGTTCTCACAGATGGGAAACATGTACATGCGGAAGGCTCGGCCGTTCAAAACGCAGTACAAGAAGCTGGATCAAGCGTCCTTGATGACGTCGGAGCGAGAAAGATTTGGAATCTGGACCCGGATCCATTGTCGGAGCCAGCTCATACAACAAGTATTACGGAAGTTGACAATAGCGAACATTCCGTCGAAAATGAGCACCCCGTTTGGAATTTAAATCCGGTGACGTCGTTGGATCCAACACCCACAACGAGTACTGCAAAAGTTGACGATGTCGAAAGTGAGAATCCCGTTTGGAACGTCGTTTCTGAGTCTGCAGTAGAGGCAACGCCCAGCCCGGATTCGCACAGTTCTAAAGAGAAACTTTCAGCTGATATTACGGAAAAAAGCTATGATGGAAATGTTGGTGCTGACCCAAACAGCCAAGTAGACCCCAACCCATCGGACACCACCACGGCTGTTGATCCACCTACCGATAGAGAAACTGGTGCAAGCCCCTGGAATTTAGAACCCAATACATCACCATCTCATTCAGTCAACGATAACGGTGGCGACTACGACACACCAACACAAAACGCAAATCTGTCTGTGCAAGTCCTGAAGGAAGGTGGAGAGTTCATTGCTAACAGGATCAACGCACAGCTTGAACCAGATCACGACCCAACCGATAACGAAGCTGGCACGAACAATGTGTGGAATTTAGACCCACGAGGACCAATGATTGATTATGCTGGTAGTAGCTCTCCTGGTGATGAAAAATCTGTCTGGAACCTGGATCCTCACGCAGGAGATACCAGTGAGCCAAGCAACATTGCAACCTCTCCAAGATCTGTACACGAAGGTGATGTTGCTGCAACAGCAGCGACAGACAAGCACCAGCGAGGTATCTTGCAGAGGTTGGTGAGCACACCACCACTCACAGCTCTCCTCTAG
>PLTG_11210.1|m.40051
ACACACTTAGTTTTGTGGTCATTCTACATTTCGCTTGGTAGTACCCACTCCCTCCAGTTCATCATGACTATCTCCGAAGTCGACCATTCGAATCCCATCACGCTCAACCGATTCATTCTCGGCGAGAAGGAGATCCAGGGCAATGCCGACTTGAGCGTACTCTTCTCGTCCATCGAATTGGCCTGCAAAGTTATTGCCAGTTCCGTGCGTCGTGCCGGACTGACGGGACTGTATGGTCTCGACGGCTCTGAAAATGCTACGGGTGATCAAGTCAAGAAGCTGGATATCCTTGCCAACGAGGTGTTCATCAACTCACTGAAGTTCTCCACCAAGATCGAAGTCATGGTTTCTGAGGAGGAAGTGGAGCCCGTTTGCGTGGAGAATGCCTCCACTGGAACTAAATACTGCATTGCCTTCGATCCTCTTGATGGCTCCTCCAACATCGACTGCAACGTCTCAACGGGCACGATCTTCGGTATCTACCATCGCGAGCGCGCTCTTCATGGCGGCTTCAAAGACATTCTTCAGCCTGGTAATCAACTTGTGGCGGCAGGGTACTGCATGTACGGCAGCTCTACTCAACTGGTATTGACGTGGGGCAAGGGCGTGCACTGCTTCACGCTTGACCCGACGATCGGTGCTTTCATCTTGTCGCACAAGGATATGCAGATCCCTGAAAACCCCAAAACGATTTACTCGTGTAACGAAGGCAACTACGCCCACTGGGACCGTGCCACTAAGGCATTCGTGGACGAATGCAAGAACAAGCCCGTTCCCTACAATGCGCGCTATGTCGGCAGTATGGTGTCTGACATCCATCGTACGATTCTGTACGGTGGCATTTATCTGTACCCTGGCAGCGACAAGAGCAAGGATGGCAAACTGCGTCTGCTATACGAGGGCAACCCGATGTCGTTCATCATGGAGCAGGCTGGCGGCGCGTCCACGACCGGAACAGAGCGCGTGCTCGACTTGTGCCCCACGCACATCCACCAACGCTCGCCGATCTTCCTGGGCTGCAAGCGCGACGTCCAGCGTGTGATTGAGCTGTACAAGCAGTACGGGCAAGAGAAGTAA
>PLTG_11211.1|m.40059
ATGAAGTTACTTCGCCTCCGCGAAGATCTCGCAATGATTCGAAACGTGATGACAGAAGACGGCGCCATTCAGCATCCCGGTCACTTGATCGCCATCGCCGCGTGGATTCTCTTGGTCGAGATCTACCTCCCCGATCTAACAGAAGTGAAAGACGGTCTCGATCATCATCCAGGGAATCCAACAGACGCCGTGACAGGAAATCTACCAGAAGCCGAAGTAGAAGCCGTGATGGAAATCGTACCAGTAGGAGGTATCGTGATGCAAGATCTTCTTCTCCCAGAAGAGGTAGAGGACGCAGAAGTCGGAGTCAATCGCCGCGCGCACGTCGTCGTCGTGACAGCCGTTCGCCACCCGTACGCAGACGCTCACCAACAAGGAGGGGTTCATCACGACACGAGGAATTGA
>PLTG_11211.1|m.40054
TCACAATCATCTCCGATTAGTTCCGAATTAGTGTGTGTGTGGACCACTCTATTTATTTTTAAATTTCGATCTTCTTCTTCAACGACCATGGGGGGCAGACAGCACACTTCGGGTCTAGTGTTCTCCATCTTCTTCTTCATCGGCATTGGGTCGTCACTGCCATGGAATGTATTCATTACTGCACAGGCCTATTTCCAGCGCCGTCTTGAGGGCACGACGTACGAGGACTCGTTCCTCAACTGGTTCAGTATGGCTTTTAACGTCAGCACACTCATGACGATGCTCATCCGCACTGCAGTCATTGCTGAGCGAATGGCAAGCGCTGTACGCACCGTTTTCTTCTCACTTATTATCATTATGGGTGTCATGTTTATGCATTGTACTTGGACGCGCATGCCCGAGTTTCACGGCTATTCTTTCTTCCATACGACTATGATGAGCATCTTACTGGTTGCTTGCGCATCGACGTTGATGCAGGAAGGACTGCTACGTATTGTAGCGACGTTCCCACCACAGTACACACAAGCTGTGGTGAGTGGACAGAGTTTTGCTGGACTGGCGGTATCGCTGTCGAACTTTATTATTCTATGGGCAGGAGAAGATAGCTCCAGACTATTCCATAGTCTCCATGCAAATGCGGATTTGTGTGCCTTCATGTACTTTGTACTGGTGTTTATCACACTCGTTTTGTGCCTACTGACGTTCGCAATCCTCACGAGGATGACGCTGTTCCGACACTACCAGACTGTCGACCATCCAGGACACAAGCAGAAGGAGTATTTCGACGATGCTTCCAGTGAAACGGACACAATTGACACTTTGGATAGCTCCCCACGCAAGCGTCTACTTGATGAAGAAGATGGAGAAGCACCTTCGAACAAAGTGGACATGCTGGAGGTTGCTTTTAAAATTCGGTTCTATGCGGCAGCGACGTTTTTCATCTTCATTGTCACGTTGGGAGTCTTCCCAGGAATCACCTCTGCTATCAAGTCCACGCAACCGGAGAAGGGCATCCTGTTTGACAAGTTATTCACGCCGTTCACGCTTATCCTGTTCAACACGTCGGATTTCGTGGCTCGTTTATCTGCGTCCTGGTGGCCCGAGTTGGGACAGAAGAAGGTGTTACTTGCCAGCCTTGTGCGACTGATATTTTTCCCGCTGCTGATGCTCTGCAACCTCCAGAACAAGTCGCACGAGGTGATTACGACGGTCGTCTTCCGTAGTGACGTGCTGGCCATGATTTTCATGGCTTGTTGTGCCTACACCAATGGACTACTGTGTACTTTGGCGTTCATGGAGTATCCGGATCTACTCAGTAAGAATGCTGAAAAGGAACTTGGTGGTAGCATCATCTTCTTCGTGCTATCCATCGGTCTCACTGCCGGTTCACTCATGTCTTTCGTACTCCGCGCCATGTTGAAGCCATGA
>PLTG_11211.1|m.40053
ATGACATCCAAGCTGGAATACCTGCAGCGCTACATGTCCAATAGCGCAGGCGACGCCGAGAAGAAGAAGAAAAAGAAGATCAAAAAATCGAAAAAGTCGAAATCTGCAGCACTGGGCACCCGCGTGGTCGATAGCGACGATGGATGGGAGCAGTCAGCACCCAGTAGAGATGCAATCGATAAGAAGTGGGAGATGGACGCTGCAGAGGACGAGCAGCCGATGATGGTAGCTCCAGACGGTGAGGAGATCGTGGATCCACAAGATCTACCGGTTTATGTGGATTCAGACAAGTATCTGGACGAGTTCCAAGGCAGATCGAAGCAGCAGAAGGAAGATGAAGATGGTGACTTGTCTCCACCACGGAAGAAGGTGGAAAGACGCACTAGAGACGAGAAGAATGAGGACCTTTCACCTCCTCGTAGACGCTCAGCTGATAAAAGAGAGTCGAGAAGACAGGAAGATGGAGGGGACGCGTCGCCGCCGAGGAGACGTGAACAACGTCGAAGGGAAGAACGCAGTGAAGATGTGTCGTCACCACCACGGTCTTCTCGGCGGGATGAACAGAGTGATGACGCGTCTCCACCTCGTCGACATTCGATCAAGGAGAGATCGCGTACTAAAGACAGTGATGATGAAGATGATGCTTCCCCACCTCGTCGTACGTTGAATCGATCACACTCTTCGCGAGCTAGGCGTGATAACGACGAAGATGCCTCGCCACCCCGTCGAACTTCGACAAAAGCAGAAACGTCAAGGCGCACAAGAACTGACGATAGTGACGATGCATCGCCTCCTCGTCGCAACACTAAGAAGGAAGTTGAATCTGGTGCGGTGAAAGATGAAGTTACTTCGCCTCCGCGAAGATCTCGCAATGATTCGAAACGTGATGACAGAAGACGGCGCCATTCAGCATCCCGGTCACTTGATCGCCATCGCCGCGTGGATTCTCTTGGTCGAGATCTACCTCCCCGATCTAACAGAAGTGAAAGACGGTCTCGATCATCATCCAGGGAATCCAACAGACGCCGTGACAGGAAATCTACCAGAAGCCGAAGTAGAAGCCGTGATGGAAATCGTACCAGTAGGAGGTATCGTGATGCAAGATCTTCTTCTCCCAGAAGAGGTAGAGGACGCAGAAGTCGGAGTCAATCGCCGCGCGCACGTCGTCGTCGTGACAGCCGTTCGCCACCCGTACGCAGACGCTCACCAACAAGGAGGGGTTCATCACGACACGAGGAATTGAACCAAAGACGCAGTCATAGTCGAAGCCACAGCCGTAATCGTAGAAGACGTCGCTCAGCTTCTCCATCAGATCGCTCGCGGTCGCACAGCCCTAGCCATCGGTCTTCACGACGCGAATCAGCGGATGTACAGAAAGAACGACCAGATGACGCAGATGCTCGTAAGGACTCGCGCGCGACTGCGCAGTCAACTCCTCTCAAAAAAATTAAGAGTGAATCTCACGAGATTGTCAACGAAAATGGAGATCGTAAGGAAGGAAAGAAGTCTCGTACCAAGACAAGCGATGAGAATGAGGAAAAGAAGGCTGGCCTGTTCACTGCTGCTGAGTTTGAACACCAGCGCAAGATCGCTGCGAAGCGCAAAGATGTCTTGCGTGGAGTCGACGCCTCCGAGATGGGTGCGAATGCTGAGACGGTGTATCGTGACAAGCGAGGCCGTAAATTGGACATGCTCAACGAGATGGTTCGTCAACAGGAGATTCTGGATGGAAAACGTAAGCGCGAAGAGCGTGAGGAGTATGAGTGGGGCACAGGTGAAGTGCAAAAGCGAGAGCGGAAGTCACAACAAGAGTTGCTGGAACAAATGAAAAAGACCCCATTTGCTCGCCACGAAGACGACGAAGATCTTGAACGTAAGCGTCGAGAACGTGTGCGTGCTTTCGATCCTATCAACAGCAAGGTATTCCAGGAGGACCCACTGGCTGAGGGCAAGAGCAAAAAGAAGAGCAAGAAGGCCAAAAAGAAGACAACCAAGGCGAAACCCAAGTATGCGGGACCTCCCGCCCCACCCAACCGCTTTGGAATTCAACCCGGTTATCGCTGGGATGGTGTTGTGCGCGGCATAAACTGGGAGGAAAAGATCATGATGCGGCAGAATGCAAATGCTGCAGGGAATGAAGAGGCTTACAAGTACGCAGTTGCCGACATGTAA
>PLTG_11211.1|m.40055
ATGGCTTCCCAAGTGGATCACTCGAACCCCATCACGCTCTCTCGCTTCATCCTGGCCGAGAAGGAGATCCAGCGCAATGCTGACCTGAGCGTCCTCTTCACATCCATCGAGTTGGCCTGCAAGGTCATCGCCAGTTCCGTGCGTCGCGCAGGCCTCACGGGTCTCTACGGCCTCGATGGCTCGGAGAACTCGACGGGCGACCAAGTGAAGAAGCTGGACGTACTGGCCAACGACATCTTCGTCAACTCGCTCAAGTTCTCGACCAAGATCGAGGTGATGGTCTCAGAGGAGGAGGAGAAGCCCATTATTGTGGACCACAAGTCAGACGGCACCAAGTACTGCATTGCCTTCGACCCGCTCGATGGATCCTCGAACATTGACTGCAATGTGTCCACTGGCACCATCTTTGCCATCTACCAACGTGACGTGACGTCCGAGGGAGGATACAAGGACATTCTCCAGCCTGGTAGCAAACTCGTGTCGGCCGGCTACTGTATGTATGGTAGTTCTACGCAGCTCGTGCTGACGTGGGGTAAGGGTGTGCACTGCTTCACGCTGGACCCGACCATTGGTGCCTTTATCTTGTCGCACCAGGACATTCGCATCCCGGATGAGCCGAAGGCCATTTACTCGTGCAATGAGGGCAACTACGCTCACTGGGACAACGCCACTAGGGCCTTTGTGGACGAGTGCAAGACCAAGGCGAAGCCGTACGCAGCTCGTTATGTCGGAAGTATGGTGTCCGACATCCATCGTACCATTTTGTACGGTGGCATTTACTTGTACCCTGGTAGTAGTAAGAGCAAGGACGGCAAGCTGCGTCTGTTGTACGAATGCAACCCCATGTCGTTCATCATGGAGCAGGCGGGTGGCATGTCGACGACCGGCACGAAGAGAATCCTCGACCTCATCCCCACGGATATCCACCAGCGCTCGCCGATCTTCCTTGGTTGCAAGCGCGATGTTGAACGAGTGATTGCTCTGTACAAGGAGCACAACCAAGCGTAA
>PLTG_11200.1|m.39988
ATGTCCCCATTGCCAACCAAATCGGATCTTGAAGAACTTACACCGTCCGTTCTCGAAGCGATGTCGGCTACCGAACTACCGAGTGGGTCTGCATTTCGTGCATCGGTGACACGTGATGATTCCGTGTTGAGCGGGCCTGATCTCCTAGCTGTCGATGCTGCTGGCTCTGCTGTAACATCTTCTGTCGACGCCAAGGTGGGGTCTATCGATGAACCGCTCACGGGTCCAGTCGTATCTGATGAAGCGGTTGACTGCGGATCTCTCAAATTTGTGGAGGTTGAGCTTCCAGGCGTGCTTGCAGTATTTGACGGTGTGTCGATTGCTGAATCTGTTGCTGTTGTGGTTGTCGGAGATTGA
>PLTG_11200.1|m.39986
GACTATTCAACTAGAAAAGAGGGGATCAAGCGCAGGAAGGTCATGAGCACTGAAGTCTTCGAGACGCCCGAGCCAGAGGAGAGTTTCCAGCCCTACGCACCAGCGAATGCATCTGCCCGTCAGGCTCGCACAGGCGTTGGTGCTGGTCCGGAGACTGAAGGCCATTTCCACGACAAGAGCTCGATGGAGTTGGACGAACACGAACTGCCCGCCACACAGGCCTTTGAAGTGTTCATGGGCAAAGTCTACAAGCCCACACTACCCAAGCAGACAGAGTACGAGTCTTCAGCCAACAAGAGCAGCAAAGTACTCGAGTCTCCATTAGCTCGCTTCACGCGGCTGTCGCTGGAGCTGAAGGAGCTGGAAGCAGATCTGACGCTACTGGCAGCAGACGCCGAGCAGAAGAAGCACAAAATGATGGTGGACGCCGGTCAAGAGGCCGAGTTCAACGAAGTTATGCAGGGACTTAATACTCTACAGCTTAACTTGTCGGCTCTGGAGAAGAACGCGGCCTTTCAGCCCTTCCTGCGCTCTGGCAATGCTGGTGTAGCGGCCTCTAGCGCTGACGCGGCGTTGAGCCTGCAGAAAGATCTAACAGCTAAGTTCTTCCAACAGATCGATGCGCTCAAGCGACAGCAACAGGGACAAACCACTACACCTGTGCCGGAAGGTGCACCTCTTGTCTACGAAATCTACAGTAATGGAGAGTTGAATGCTGTCGATCGAGATGCCAAGACGCGGGTGGCTACACTTGAGGCGCGGATCTCGACGCTCGAGAGAGCTATTGGAAGTTTCCAAGGTCAGGAGCTACGACTGGACGGCTTAAGCTCACTGAGTGGTGCAACTAGCTCGGATCTGACGTCGGCTGTGGCGCAGCTGGAGCAGCGTGTCGCCTTGATGAGTGAAAAAAATTTGGATGCAGTTAAAACACGCACAACGGCTCTCGTTCACGAGTTTACACTGCTCAGTAAACTCAAGCAATCGCCAAGTGTACAAGGCGCTCTGAACTCGCAGGCTGATCGAGAACAAATCCAAACGATTTATGACCAGTTGAGTAGCCTCGACGCCGTAGTGGCATCCGTGCCAACCATCGTGGACCGCCTCGTCACGCTTAAATCGGTGCATGATGAGGCACTCAGCGTGACAACTCGGGTGAACAAGATGGAGCAGACCCAAGCCTCACTGGGCGAGCTACTGGACTCTGATGCTGCCTTGCTTGCCAATATGGAAACGAGCTTGGCAGAAAATGTGCAGATCTTCCAATCCAACATCCAGCAACTTGACGACCGCATGGCCAAATTGCTTGCCTCTTCCAGTGGCCGCTAG
>PLTG_11200.1|m.39987
ATGAAGAGCTCCGTGAGGTCTACAGCAGGCGCTGCTCGACCAAGACTTGCAGCGGCTGTACCTCCACTGACAACGTTCAGGATCCCTTGTGACGCAGCAACTCCCGTGGCAGCATTTGATACGGCAGATGCACTGGTTGTTGCAATGCTGATCACGGCACTGACAACGTTTGCAGTAACTGCAGTGCCTACTAAGATATTGACGGAATTGCTACCAACATCACGAGCAGGACCCAACGAACGCGTCAAATTGATGATCGCCTCACGAACTTCCTCATCGTCACTATTCCTGGAGCTATCGCTGTTGTCTTTAGCGTTCGAAACACCAGTGGAGCCTCCACTGTCGACGATAGTATTTGCTTGGCCGCTAGAAACCGATTGCTCGCTTGCGGTAGAGCGAATACCCCCTGCATGA
>PLTG_11200.1|m.39985
CCTGCCACTTCCGAATCACCTACACAAGGACCAGCAATAACCACGCCTGACACGGTGACTCCAGATGCGTCCTTACCAGGCACAGCCACGCCTGACACGGTGACTCCAGATGCGTCCTTACCAGGCACAGCCACGCCTGCCTTAAACACGGAAGTACCAGGAACAGAAGACCCGTTTGGGGATGTTCCAATTCTTGCTGATTCACCTGAACCTACAGTGACTAATTCTCCATCTTCATCGGTAGCAGCTCCAGTAGATACGACACTGCCTTCAGAAGCGACTACGACACCGACAGCAGCAAATACGCCGATAAGTACATTAGAGCCAACTGCATCAATACTGCCAGCTCCAATAATTCCATCAGCGACTACTCCAGATGCGACAGCATCTCCATCAGTGAGTACTTCAACAGCTCCAGAGACGACAAACCCCGCAGTGACTTCGGCCACTCCAGATGCAGCTAGCCCTGATTTTCCAGGTGATATACCAATTCTTGCAGACCCTCCGACAACCCCGACAGCTACAGACACGACAAATACGGCGTCACCCGTTACAATTCAACCATCGGACACAACAACTCCAACAGCGACATCTACAGCATCAGGATCTCCAGTTACTGCAACCCCCGAGACGGGGGTGACAGGATTCCCAACAGCATCCACGCAACCAACGGCAACAACTCAAGCATCGACACCAACAACATCTGACCCTCTATCCGACGTTCCAATTCTCGCAGACCCTCCATCATCAGCGGAAACTCCAAACTCCATTGGAGAGACTCCAATTGCAACTGTGGAAACACCAGTCTCCAGTGTAGAAGCTCCCGCACCGATAGATGTGGGCACAACTTCATCACCTGTATCGACAACTCCGGCAGCAGATTCACCAACTCAGCCAGCAACTACGCTAGGTACCTCTGCAAATCCTCCGACAGGGGATAATCCTATCGCCACGCTCCCCATACTTGCTGACACGCCAGTTGCAACAGCAACGAATCCGACGTCATCAGATCAATCTCCGACAACCACAACAGCAACAGATTCAGCAATCGACACACCGTCAAATACTGCAAGCACGCCTGGAAGCTCAACCTCCACAAATTTGAGAGATCCGCAGTCAACCGCTTCATCAGATACGACTGGACCCGTGAGCGGTTCATCGATAGACCCCACCTTGGCGTCGACAGAAGATGTTACAGCAGAGCCAGCAGCATCGACAGCTAGGAGATCAGGCCCGCTCAACACGGAATCATCACGTGTCACCGATGCACGAAATGCAGACCCACTCGGTAGTTCGGTAGCCGACATCGCTTCGAGAACGGACGGTGTAAGTTCTTCAAGATCCGATTTGGTTGGCAATGGGGACATTTCAACAACGATCAAGCCTTCGTCGACATCGTCAGAAATTTCAAAGGACTCAAGTGCATCAGAGAGCTCAAACTCAATGTCGTCTCTCACCTCAACACGTGGAACCTCACAGGGTGAATCCAGAGGTTCTTCTAGCGGTGTTTCACCAGAAGACAACCTATCATTGAATCATGCAGGGGGTATTCGCTCTACCGCAAGCGAGCAATCGGTTTCTAGCGGCCAAGCAAATACTATCGTCGACAGTGGAGGCTCCACTGGTGTTTCGAACGCTAAAGACAACAGCGATAGCTCCAGGAATAGTGACGATGAGGAAGTTCGTGAGGCGATCATCAATTTGACGCGTTCGTTGGGTCCTGCTCGTGATGTTGGTAGCAATTCCGTCAATATCTTAGTAGGCACTGCAGTTACTGCAAACGTTGTCAGTGCCGTGATCAGCATTGCAACAACCAGTGCATCTGCCGTATCAAATGCTGCCACGGGAGTTGCTGCGTCACAAGGGATCCTGAACGTTGTCAGTGGAGGTACAGCCGCTGCAAGTCTTGGTCGAGCAGCGCCTGCTGTAGACCTCACGGAGCTCTTCATGATGCTGAATTATCTGCAGTTTATTTCATCAAACAGCCACCTCAGTCTTCCAAGTGCTCCTGGTTTTTTCTTCCAATTCACGGATTCGTTGGGCTGGTGTAATTTACAACCGACCGGTGCAAACCAACATCCTCCTCACAGTGGAGGAGACGACCACGGCAAAGAGAAGCTTTCTAGTAACGAAGCCTCAAACTTCACAGTCGCCGATGGTGACATCATATCGGGGGTACTTGCATACGCTGAGAGAATCAACGTCAAACCGGAAGAGTTATTCACCAAAACTGCCATCGTGTTTGTGAGCGTCGTCGGAGGTGTAGCAGCAGCTGTGGCAACACTCTACTCGTTGCTGCGACTCCTGCTGCGGCGAAAACTCGAGCTTTTGATTCAGCGACTCGATGACTTGCCTCGTGCCAAACTCTTGATGCGTCTACTGATTCAGTCGTGCCTGTCAATCTGCCTCTTGAGTGAGTACGCACTCAGCATGACTAGCTCATTCCAGATGCGTTACAATGAACAGGAGCAACTGCACGGTAGTCACAGCGCTTTCGCTTTCGCGACTGTAGCCCTCATTTTCGTTTGCTGCGGATTGATTGTGCTTGGTGTCGTGAAAATCTGGAACAAAAACAAAGAGGAGCTGTCAAATCCGGATTTCAAATTCGCGTGGGGGGCATACTACAAGTATTACCATTTCGAGAACCGCTACTTCTTCGTGGCCAAAATGGGTGCTGAAATCCTCTCCGGTGTAATTATCGGGCTTGTTAGCGACGTGCCATCTCAACTGACGCTGTTGATGTCCCTGCAGCTCGCCATGTTCCTGTACACAATCGAAAGTGCCCCATACACAATGGAATTTCAGACGGTGTGCTCCTCGATCGCATTCGTGATGAAGATGGTCACATACGCGCTCATCAGCTCGTTCCTCACACCGTCAACAGATGTTAGTCTACAGAACTTTGTCGGCACTCTGGTGATTGTGCTACAAGTGATATTGCTAATACTCTTCAACTCCCGCCAGCTTTACATCCTGTACAAACAGACGAAATATCTCTGGGAACTACGACAAGATCGCCTGCAGCGCAACAAGGAGATGAAAAATGAAAAGCACAATGAGATGGTCATTAGGAATTCCGATTTCGCGCTCACATCTGCCCCTGTCGCTCAAGTCTCCGGGGCACCCGAAAGCAAACGCAACTCGATGGTCGTCTCGCCAGCGCAGTTTCCCGGAGCCGCGTGTTAA
>PLTG_11200.2|m.39991
ATGAAGAGCTCCGTGAGGTCTACAGCAGGCGCTGCTCGACCAAGACTTGCAGCGGCTGTACCTCCACTGACAACGTTCAGGATCCCTTGTGACGCAGCAACTCCCGTGGCAGCATTTGATACGGCAGATGCACTGGTTGTTGCAATGCTGATCACGGCACTGACAACGTTTGCAGTAACTGCAGTGCCTACTAAGATATTGACGGAATTGCTACCAACATCACGAGCAGGACCCAACGAACGCGTCAAATTGATGATCGCCTCACGAACTTCCTCATCGTCACTATTACTGGAGCTATCGCTGTTGCCTTTAGCGTTCGAAACACCAGTGGAGCCTCCACTGTCGACGATAGTATTTGCTTGGCCGCTAGAAACCGATTGCTCGCTTGCGGTAGAGCGAATACCCCCTGCATGA
>PLTG_11200.2|m.39989
CCTGCCACTTCCGAATCACCTACACAAGGACCAGCAATAACCACGCCTGACACGGTGACTCCAGATGCGTCCTTACCAGGCACAGCCACGCCTGCCTTAAACACGGAAGTACCAGGAACAGAAGACCCGTTTGGGGATGTTCCAATTCTTGCTGATTCACCTGAACCTACAGTGACTAATTCTCCATCTTCATCGGTAGCAGCTCCAGTAGATACGACACTGCCTTCAGAAGCGACTACGACACCGACAGCAGCAAATACGCCGATAAGTACATTAGAGCCAACTGCATCAATACTGCCAGCTCCAATAATTCCATCAGCGACTACTCCAGATGCGACAGCATCTCCATCAGTGAGTACTTCAACAGCTCCAGAGACGACAAACCCCGCAGTGACTTCGGCCACTCCAGATGCAGCTAGCCCTGATTTTCCAGGTGATATACCAATTCTTGCAGACCCTCCGACAACCCCGACAGCTACAGACACGACAAATACGGCGTCACCCGTTACAATTCAACCATCGGACACAACAACTCCAACAGCGACATCTACAGCATCAGGATCTCCAGTTACTGCAACCCCCGAGACGGGGGTGACAGGATTCCCAACAGCATCCACGCAACCAACGGCAACAACTCAAGCATCGACACCAACAACATCTGACCCTCTATCCGACGTTCCAATTCTCGCAGACCCTCCATCATCAGCGGAAACTCCAAACTCCATTGGAGAGACTCCAATTGCAACTGTGGAAACACCAGTCTCCAGTGTAGAAGCTCCCGCACCGATAGATGTGGGCACAACTTCATCACCTGTATCGACAACTCCGGCAGCAGATTCACCAACTCAGCCAGCAACTACGCTAGGTACCTCTGCAAATCCTCCGACAGGGGATAATCCTATCGCCACGCTCCCCATACTTGCTGACACGCCAGTTGCAACAGCAACGAATCCGACGTCATCAGATCAATCTCCGACAACCACAACAGCAACAGATTCAGCAATCGACACACCGTCAAATACTGCAAGCACGCCTGGAAGCTCAACCTCCACAAATTTGAGAGATCCGCAGTCAACCGCTTCATCAGATACGACTGGACCCGTGAGCGGTTCATCGATAGACCCCACCTTGGCGTCGACAGAAGATGTTACAGCAGAGCCAGCAGCATCGACAGCTAGGAGATCAGGCCCGCTCAACACGGAATCATCACGTGTCACCGATGCACGAAATGCAGACCCACTCGGTAGTTCGGTAGCCGACATCGCTTCGAGAACGGACGGTGTAAGTTCTTCAAGATCCGATTTGGTTGGCAATGGGGACATTTCAACAACGATCAAGCCTTCGTCGACATCGTCAGAAATTTCAAAGGACTCAAGTGCATCAGAGAGCTCAAACTCAATGTCGTCTCTCACCTCAACACGTGGAACCTCACAGGGTGAATCCAGAGGTTCTTCTAGCGGTGTTTCACCAGAAGACAACCTATCATTGAATCATGCAGGGGGTATTCGCTCTACCGCAAGCGAGCAATCGGTTTCTAGCGGCCAAGCAAATACTATCGTCGACAGTGGAGGCTCCACTGGTGTTTCGAACGCTAAAGGCAACAGCGATAGCTCCAGTAATAGTGACGATGAGGAAGTTCGTGAGGCGATCATCAATTTGACGCGTTCGTTGGGTCCTGCTCGTGATGTTGGTAGCAATTCCGTCAATATCTTAGTAGGCACTGCAGTTACTGCAAACGTTGTCAGTGCCGTGATCAGCATTGCAACAACCAGTGCATCTGCCGTATCAAATGCTGCCACGGGAGTTGCTGCGTCACAAGGGATCCTGAACGTTGTCAGTGGAGGTACAGCCGCTGCAAGTCTTGGTCGAGCAGCGCCTGCTGTAGACCTCACGGAGCTCTTCATGATGCTGAATTATCTGCAGTTTATTTCATCAAACAGCCACCTCAGTCTTCCAAGTGCTCCTGGTTTTTTCTTCCAATTCACGGATTCGTTGGGCTGGTGTAATTTACAACCGACCGGTGCAAACCAACATCCTCCTCACAGTGGAGGAGACGACCACGGCAAAGAGAAGCTTTCTAGTAACGAAGCCTCAAACTTCACAGTCGCCGATGGTGACATCATATCGGGGGTACTTGCATACGCTGAGAGAATCAACGTCAAACCGGAAGAGTTATTCACCAAAACTGCCATCGTGTTTGTGAGCGTCGTCGGAGGTGTAGCAGCAGCTGTGGCAACACTCTACTCGTTGCTGCGACTCCTGCTGCGGCGAAAACTCGAGCTTTTGATTCAGCGACTCGATGACTTGCCTCGTGCCAAACTCTTGATGCGTCTACTGATTCAGTCGTGCCTGTCAATCTGCCTCTTGAGTGAGTACGCACTCAGCATGACTAGCTCATTCCAGATGCGTTACAATGAACAGGAGCAACTGCACGGTAGTCACAGCGCTTTCGCTTTCGCGACTGTAGCCCTCATTTTCGTTTGCTGCGGATTGATTGTGCTTGGTGTCGTGAAAATCTGGAACAAAAACAAAGAGGAGCTGTCAAATCCGGATTTCAAATTCGCGTGGGGGGCATACTACAAGTATTACCATTTCGAGAACCGCTACTTCTTCGTGGCCAAAATGGGTGCTGAAATCCTCTCCGGTGTAATTATCGGGCTTGTTAGCGACGTGCCATCTCAACTGACGCTGTTGATGTCCCTGCAGCTCGCCATGTTCCTGTACACAATCGAAAGTGCCCCATACACAATGGAATTTCAGACGGTGTGCTCCTCGATCGCATTCGTGATGAAGATGGTCACATACGCGCTCATCAGCTCGTTCCTCACACCGTCAACAGATGTTAGTCTACAGAACTTTGTCGGCACTCTGGTGATTGTGCTACAAGTGATATTGCTAATACTCTTCAACTCCCGCCAGCTTTACATCCTGTACAAACAGACGAAATATCTCTGGGAACTACGACAAGATCGCCTGCAGCGCAACAAGGAGATGAAAAATGAAAAGCACAATGAGATGGTCATTAGGAATTCCGATTTCGCGCTCACATCTGCCCCTGTCGCTCAAGTCTCCGGGGCACCCGAAAGCAAACGCAACTCGATGGTCGTCTCGCCAGCGCAGTTTCCCGGAGCCGCGTGTTAA
>PLTG_11200.2|m.39992
ATGTCCCCATTGCCAACCAAATCGGATCTTGAAGAACTTACACCGTCCGTTCTCGAAGCGATGTCGGCTACCGAACTACCGAGTGGGTCTGCATTTCGTGCATCGGTGACACGTGATGATTCCGTGTTGAGCGGGCCTGATCTCCTAGCTGTCGATGCTGCTGGCTCTGCTGTAACATCTTCTGTCGACGCCAAGGTGGGGTCTATCGATGAACCGCTCACGGGTCCAGTCGTATCTGATGAAGCGGTTGACTGCGGATCTCTCAAATTTGTGGAGGTTGAGCTTCCAGGCGTGCTTGCAGTATTTGACGGTGTGTCGATTGCTGAATCTGTTGCTGTTGTGGTTGTCGGAGATTGA
>PLTG_11200.2|m.39990
GACTATTCAACTAGAAAAGAGGGGATCAAGCGCAGGAAGGTCATGAGCACTGAAGTCTTCGAGACGCCCGAGCCAGAGGAGAGTTTCCAGCCCTACGCACCAGCGAATGCATCTGCCCGTCAGGCTCGCACAGGCGTTGGTGCTGGTCCGGAGACTGAAGGCCATTTCCACGACAAGAGCTCGATGGAGTTGGACGAACACGAACTGCCCGCCACACAGGCCTTTGAAGTGTTCATGGGCAAAGTCTACAAGCCCACACTACCCAAGCAGACAGAGTACGAGTCTTCAGCCAACAAGAGCAGCAAAGTACTCGAGTCTCCATTAGCTCGCTTCACGCGGCTGTCGCTGGAGCTGAAGGAGCTGGAAGCAGATCTGACGCTACTGGCAGCAGACGCCGAGCAGAAGAAGCACAAAATGATGGTGGACGCCGGTCAAGAGGCCGAGTTCAACGAAGTTATGCAGGGACTTAATACTCTACAGCTTAACTTGTCGGCTCTGGAGAAGAACGCGGCCTTTCAGCCCTTCCTGCGCTCTGGCAATGCTGGTGTAGCGGCCTCTAGCGCTGACGCGGCGTTGAGCCTGCAGAAAGATCTAACAGCTAAGTTCTTCCAACAGATCGATGCGCTCAAGCGACAGCAACAGGGACAAACCACTACACCTGTGCCGGAAGGTGCACCTCTTGTCTACGAAATCTACAGTAATGGAGAGTTGAATGCTGTCGATCGAGATGCCAAGACGCGGGTGGCTACACTTGAGGCGCGGATCTCGACGCTCGAGAGAGCTATTGGAAGTTTCCAAGGTCAGGAGCTACGACTGGACGGCTTAAGCTCACTGAGTGGTGCAACTAGCTCGGATCTGACGTCGGCTGTGGCGCAGCTGGAGCAGCGTGTCGCCTTGATGAGTGAAAAAAATTTGGATGCAGTTAAAACACGCACAACGGCTCTCGTTCACGAGTTTACACTGCTCAGTAAACTCAAGCAATCGCCAAGTGTACAAGGCGCTCTGAACTCGCAGGCTGATCGAGAACAAATCCAAACGATTTATGACCAGTTGAGTAGCCTCGACGCCGTAGTGGCATCCGTGCCAACCATCGTGGACCGCCTCGTCACGCTTAAATCGGTGCATGATGAGGCACTCAGCGTGACAACTCGGGTGAACAAGATGGAGCAGACCCAAGCCTCACTGGGCGAGCTACTGGACTCTGATGCTGCCTTGCTTGCCAATATGGAAACGAGCTTGGCAGAAAATGTGCAGATCTTCCAATCCAACATCCAGCAACTTGACGACCGCATGGCCAAATTGCTTGCCTCTTCCAGTGGCCGCTAG
>PLTG_11200.3|m.39993
TGCGGATTGATTGTGCTTGGTGTCGTGAAAATCTGGAACAAAAACAAAGAGGAGCTGTCAAATCCGGATTTCAAATTCGCGTGGGGGGCATACTACAAGTATTACCATTTCGAGAACCGCTACTTCTTCGTGGCCAAAATGGGTGCTGAAATCCTCTCCGGTGTAATTATCGGGCTTGTTAGCGACGTGCCATCTCAACTGACGCTGTTGATGTCCCTGCAGCTCGCCATGTTCCTGTACACAATCGAAAGTGCCCCATACACAATGGAATTTCAGACGGTGTGCTCCTCGATCGCATTCGTGATGAAGATGGTCACATACGCGCTCATCAGCTCGTTCCTCACACCGTCAACAGATGTTAGTCTACAGAACTTTGTCGGCACTCTGGTGATTGTGCTACAAGTGATATTGCTAATACTCTTCAACTCCCGCCAGCTTTACATCCTGTACAAACAGACGAAATATCTCTGGGAACTACGACAAGATCGCCTGCAGCGCAACAAGGAGATGAAAAATGAAAAGCACAATGAGATGGTCATTAGGAATTCCGATTTCGCGCTCACATCTGCCCCTGTCGCTCAAGTCTCCGGGGCACCCGAAAGCAAACGCAACTCGATGGTCGTCTCGCCAGCGCAGTTTCCCGGAGCCGCGTGTTAA
>PLTG_11273.1|m.40383
ATGCCACTACCTGCAGTCTATGGCGCCGTGTACGCAACGGCCACCAGGTCGGCACCGGCCGGAAAGATCGACAGCGGTAAGAAGGCCATGAATCACTTGGAGAATCTGCCGCTTCTCGTCGCGTCCGACTCGCTTGAATCCATGTCTACGGAAGGTAAATGGCTCCCGCGCTTCATGCGTCGCGCTGTCGTACGCAGCATAGCCAACCGCATCGCCGGACTCATCTTGGTGGGCACGTCGGCATTCCTCACCAGCTGCATCGCCACACTGGCCAAGGACGACGCATTCAAGGTGTCGCCTGTGGAGGCGCTGTTCTGGCGCTCGCTCGTGTCGTGGTTACTCACACTCGCTGCCATCGGAGCTACTGGCATTAAAATGCGCGTGAACAAGAAGTTTCATCGCCCACTAGTGGTTCGATGCATCACGGGTTGTGTCGCTGTGACGCTTACGATTCTAGTCTTGCAGAACTTGGCAGTGTCAAACGCCACCGCTATCACGTATTTCAGTCCGCTACTCGCGTTTGCAATCGCCGCCTTCTTTCTTAAGGAAAAGCCAGGACTCTTCACAGTAGCTTGCTCAATAGTGTGTATCGGTGGTGCCGTGCTGGTCGTGCGACCAGCATTCCTCTTCGGCAAGAATGGCTCGACCGACGCGAAATGGTATCACCGATCCATGGCAAGCTTCGTGACTTCGTATCTATTTGGCGAGTCGCTTGCTATCGGATGTGCCGTAGTAGTGGTGCTCATGCAGGCGGGTGCCTACGTGTCACTTCGGAGTTTGCAGAAGGTGCCACATCTAGTAGTGATGCACTACTTCTTGGTCTCGACGACGCTCGTATCACTGGCGGCGACGCTAGGCGTCCAGCACGGCAAGTTCAAGGCGGGTACATCGCTGGAAACGTGGGGCGCCATCGGGGGAACGGGCGCGTTGGCCTTCGCAGAGCAGCTTTTCCTCACGCGTAGTTTCCAGTTCGACGGCGCTGGAGTGTTAGCAGCTGCGCAACTATTACACGTCGGATGTGAGTTTGTATGGGGTGTGATCCTTCTAGGCACTGCATTGAACCCATGGAGTGCTGGTGGCGCTGGTGCCACAGCTGCTGGAGTGCTGTTCCTTGGTCTACGCCGAGTGCATACACACTGGGCGGCCAGGCGCAGCATGAGGAGAATGGGGCTCCAGTCGAGCGACGCAACTTCAACATTGTTCAGAAATTTTGGATTGTAA
>PLTG_11273.1|m.40381
ATGAGCCACGAGTACGACAATGGAGTGACGGATCCACTACTCCCCGCAAACGTCAAAGGTCGCTCCAACTCGTTGTCCTCTACCGCCAATGTAGCGTACGACCGAAACACGATGGAGCACGTTGAGCGGGGTGAAAGTCACGTGAAGAAGAACCGCCCTCTTCGAGATTCGTACTTGAACCAGCTGGGCTACACACCCCTCATTTTCAAGAAAATGAAAAAGATCGGGAGCTACATTGCCTCAATGTCACCGATGCGGACCCGAAAGCCTAACGATGATGATCTCCTCACCGATGCCTTCCCCTACCATCAGTCTATCATTCCATCGAAGGGTTCAATTCGTGGCTCGGTATTCAATCTGGCTGGTGCAACACTAGGCGCGGGGGCATTGTCCTTGCCTTATGCAGTCGCAGTGTCTGGGCTGGGTTTTGCTGTGGCCCAGCTTGTTTTGGCGGCAGTATTAACGGTGTACACCATTCGACTGCTGATTCGTGCAGAAGACATTACCAAATTAAAGTCATACGAGGATCTGGCAATGTACTGCTTCGGTACGAAGATGACGATTTTTGTGGAGGTTAACATCTTGATCTTCTGCTTTGGAATTTCGGTTGCATACCTTGTGACACTAGGAGACATTGTTACTCCACTAGGCGAGCTCTGCTTTGGGATGCAAAGTATTCTCGCGCAGCGCTGGTTTCTCATGACGATATCGTGTGGGACGATCATGCTTCCGCTGTCTTTGATGAAAGACATCAGCAGTCTTCAATTTTCTTCGATCCTGGGTGTACTATCGATCGTTTTCCTGGTTGTGGCTGTGGCAATCCGTTCAATTATGTATGCGAGTGCCAACGGTATCCCGGAAGACATCAGCTGGGCGATCGACCTGAGTCATGGCCCGAACTTCATGCTTAGTGTGCCTATTGTCATGTTCGCATTTACCTGTCAGGTCAACGTGTTCTCAATTTACACGGAGCTCCAGCGGCCATGCATTCGCCGCATGAACAAGGTGGTGGATCGTGCTACTCTGATCTCGTTTCTGATCTACCTATTCATCGGTGTGGTTGCATATCTGGCATTCGGTCCGCAACTTGTGGAGCCAAAATACAAGGGCAACATCCTGTTAAGCTTCCCGCTGAACGACACTTTGATTGCGATCAGCCGAGCCGCCATCACCTTCACCGTGGCCGTGGCCTTCCCGCTGAATATTTTTCCTTGTCGCTTCACCATCGACATGATGTTCTTTTCAAACTCGGAGGACTCATTGCCGCGTCATGTGGCCGTGACGAGTAGCCTTGTGCTGCTAGCACTGCTTTTGGCCATCTTTTGTCCCAGTATCAACGTTGTATTTGGTATCATCGGCGGCACGTGCTCTACCGTCGTGTGCTTCTGTTTCCCGGCTGCGTTCATCCTGAAGCTCGAAGACGGTCCATTGCTTGGCCCCAAGAAGATCGGCCCATTGCTGCTATTCATCGGTGCGATCGTGATCGGGTTTGTGGGGACAGGCGTCACAGTGTGGTCCAGTCTGCTCATGCCATCTGTGTGA
>PLTG_11273.1|m.40388
ATGGTATCACCGATCCATGGCAAGCTTCGTGACTTCGTATCTATTTGGCGAGTCGCTTGCTATCGGATGTGCCGTAGTAGTGGTGCTCATGCAGGCGGGTGCCTACGTGTCACTTCGGAGTTTGCAGAAGGTGCCACATCTAGTAGTGATGCACTACTTCTTGGTCTCGACGACGCTCGTATCACTGGCGGCGACGCTAGGCGTCCAGCACGGCAAGTTCAAGGCGGGTACATCGCTGGAAACGTGGGGCGCCATCGGGGGAACGGGCGCGTTGGCCTTCGCAGAGCAGCTTTTCCTCACGCGTAG
>PLTG_11273.1|m.40380
ATGGACGCGACCGCCGCGCGGAATGCGGCACAGGACGGGAAGGCGACCCAGACGTGCTTGTATTGCGCCAACTTAAAGGTGCTGCGGGATCTGTTGCCTCCAAAACGTTGCGATTACTGCCGTAAGTGGCGATGCCAGTTCTGCACACTCAAATTCCCGCTGCTGGGTGTGCGTAAAGGTCTTCCCAAAGCGCTGAAGGGCAACTCGCGCATCTGCATCCAATGTTTTGGTCGGGTATGGCAAGAGAGTGAGGCTGCCACTTCGACAGACGTTCCTAGACGTTTACGTGGGGACTCGCTCCTCTCGAAAAACGATGCGCAGCTAGACTCTCAGGAAAGTGATCGTGGGCTTCGCGGTGTCAACTTTGTGGAGACAGACTCTACGGTCGAGTCAGGGCGTCGAGGATCAATGATGGACTCAGGGACAACGATAGGGTCGAATCGCGGTAGCTTCGTAATGGGATCAAGCCGTCGAGGGTCTATGTTGGAGTCTGAGCGTCGCGAGTCTATGATGGTGGATCAGGTGTGGGCAAGGTCAGACTCTTTCAGTGGCTCTCATAGACTTTCATTTATGGACAGCTCGAACGGCAGCGAGATCACAAACTTCTCAGCGGCTTCGAAAGTTCATCACGATGGTCTTTCATACCGCGTGGCATCGTTTTTGGGCCTCGTTTCAAGCGAAAGTCCGTATGGGAGGAGTTTGAACTCGGCAATCGGACTCTGGATGTCGCTCTTTGTAGCTTCCATCCTACTGGTGATTGCATTAGCGGATGGATTTTCCCTTCACCAACGCTTGTGTTATTGTATCGCGACATACGGAATATTTCTTACACTGCACCCTTGGATTCATGCAAACAGACTGGGTGGGTCCATTTCAAGCAGGCCAAGCAAGACAAGACAAAGAGTGCAAGCAAGTGCTGTAGCACCTCAAGTAGCAATACGAGGAAAGACAAAACGCCGAAAATCATTCGCACTTCCAGGGAGCAGGCCACTTCCCGTAGAATACAAAGTTCGTATTCAAGAGATGGACGAAACGCTGGCGTATTATTTGAGAGACGAATGCCCCTGGAAGATGGTAAAAAATACCCAATGTGGCAAAATCTACGAGATGACTGCAAACAAAACACCTTTCGCGATTTTTAAGATCGAGGTATTCATCACTGGGATTTCAATGACCGATTTTCTGAGTTTCCTCGACAGTAAAGACCCTACGGATCGGTGCGTGTGGGATCTCAACGAAGCAAATTTTGAAGTGATCGAAACATTTGACAGCAGTGGCCTCGAGGAGGATATCGACGTAAGTGTGTGCGTGAATACTCAAAAGCCTTTCCTTGGTGGACTGGTGGCTCCACGAGACTTTTGTCTACTAAATGTTGCGAAAGAGAACTCTATCTGCTTCTCCAGTGTAGACCACCCTGACGTGCCTGTGCGTCCAGGAACGACTCGAGGTCACATATTCTTCTCTTGCTTCCACTGCAAAGAGGATTCAAGTGTTGAAGAGCCCGAAGGCTTCTTGCTGACGTACATTTGCCAAACTGATATCGGCGGAAACCTTCCAGTGAAGTTGCTTTACAACGGCACCATGGACAACATGCAGAAAATGACCAAGGTTTTTTTGCAAGCTGGGAACAAGTTCCAGAGATAA
>PLTG_11273.1|m.40382
ATGGGCGACAACCAAGAGGCGGGTGCTAATAGCAACGAGCGCTATCCGTCCAGTCCCGCGACCATGAGCGGCATTGACTGGAGCATCTTTAAGGACAGCGAAGAGGACACGTTCGGGTGGCTGCTGCGCAACAACACGTCGACCACGAGCACAGGGGCGATAAATAATGCAACAGGGAACATGCCAAATGATATCCTGCCGCTGGACGACATCGAAATGGACCGAATGATGGCAGGGGCTTCGCAGCAGACGACCAAGGGCGAGGCAGCTACTGCTGCTGCAGCGACTGGAGGCACACAAGCGACCAATCCGGCACATTTGAATGCCCGGTTGCTAGCGACACAGCTATACGAAGGTCTACGGCCCTCACCCTCCAGGCCAACCGCAAATCTGATGTCGATACCATCGAGTATGACACCCTTTGACAGTGGTAAACTCAGTGTAAATGCTAGTTATGAAGACTTTGATGACGATGAAATGTGGGAGGAGGAGGAGGAGGAGAGCGCTGGAAAGCGGACAGTAGCCAAATCGGTGACAGTGGCCAATTCGACAGGTGCCAAGAAGCGAGGAACCAGAGCTGGTACGACACAGAATATCGAGGAAAAGGCTCCTGCGAACACCCGAAACACAAGAGCTAATAGCACGTCTAACACGGCGAATGCCACGAAGAATAAGCGACCACTAAAGCGCAAGAAGAGTGGGCCATCTTCCCCGACTGCTGGTTCGGGGGATGAAGAAGATCACGAGAAGAAACAGCTCCGTCGCGTGAAAAATCTAGTGTCAGTAAGGGAGTTCCGCAAACGCAAAATGAAACAGCTCGAACAAAATGAGGCACGACTACGCCGACTCGAGGCAGAAAACATGGATCTGAAGATGCGACTGAAAATCGGTAAGGAGGCGATCCTCAGCGAGCAGCGCGAAAAGCAGCAGATTAAGGAGCAGATGCGGGAGATGCTACAGAGGAATGCGAACGAACACGAAATTGCGAAATTCTTAAACATGTACAAGGTGACGTACTCAGATTACGGACCAAAACGACGCGAGAAGCTGCACTTTCACCTGTCGCGCATTCGGGAGTTGCTACTGCCGACACAGGTCACGAAGTTGAGTTTGTACTCCGTGGAGCAGGGTGTGGATATGCTCAGGCGTGACCACGTTATAAAGGAAGATCCGATGTCTGCGCCTGAATCGGCCACTGCTACCATGAGCCTTTGGGGTATCCTGGCGGATGAATTGGAGGTGTCTGATGACCAGCAGCGGCAGATTTTGGAGCGTCGAGCTGCTATCAAAAAGGTGCGCGACGATCTGAACCACACCTTAAGCATCGTGAAAAAGTTGGAAGAAGTGACCAATGAGAAAAACACGGCGCTGGAGACGCAGGTAGCTCAACTACAACAGATTCTCACTCCTTCTCAAGCTACAAAGTTTATCATCTGGGTCAAGGAGAACCCAGCTTTCATGTACATGCTGGACAAGCTAGTGGACTCTACTCTGCAAAACAACACAAACAGTGCTGATGAATAA
>PLTG_11273.2|m.40390
ATGAGCCACGAGTACGACAATGGAGTGACGGATCCACTACTCCCCGCAAACGTCAAAGGTCGCTCCAACTCGTTGTCCTCTACCGCCAATGTAGCGTACGACCGAAACACGATGGAGCACGTTGAGCGGGGTGAAAGTCACGTGAAGAAGAACCGCCCTCTTCGAGATTCGTACTTGAACCAGCTGGGCTACACACCCCTCATTTTCAAGAAAATGAAAAAGATCGGGAGCTACATTGCCTCAATGTCACCGATGCGGACCCGAAAGCCTAACGATGATGATCTCCTCACCGATGCCTTCCCCTACCATCAGTCTATCATTCCATCGAAGGGTTCAATTCGTGGCTCGGTATTCAATCTGGCTGGTGCAACACTAGGCGCGGGGGCATTGTCCTTGCCTTATGCAGTCGCAGTGTCTGGGCTGGGTTTTGCTGTGGCCCAGCTTGTTTTGGCGGCAGTATTAACGGTGTACACCATTCGACTGCTGATTCGTGCAGAAGACATTACCAAATTAAAGTCATACGAGGATCTGGCAATGTACTGCTTCGGTACGAAGATGACGATTTTTGTGGAGGTTAACATCTTGATCTTCTGCTTTGGAATTTCGGTTGCATACCTTGTGACACTAGGAGACATTGTTACTCCACTAGGCGAGCTCTGCTTTGGGATGCAAAGTATTCTCGCGCAGCGCTGGTTTCTCATGACGATATCGTGTGGGACGATCATGCTTCCGCTGTCTTTGATGAAAGACATCAGCAGTCTTCAATTTTCTTCGATCCTGGGTGTACTATCGATCGTTTTCCTGGTTGTGGCTGTGGCAATCCGTTCAATTATGTATGCGAGTGCCAACGGTATCCCGGAAGACATCAGCTGGGCGATCGACCTGAGTCATGGCCCGAACTTCATGCTTAGTGTGCCTATTGTCATGTTCGCATTTACCTGTCAGGTCAACGTGTTCTCAATTTACACGGAGCTCCAGCGGCCATGCATTCGCCGCATGAACAAGGTGGTGGATCGTGCTACTCTGATCTCGTTTCTGATCTACCTATTCATCGGTGTGGTTGCATATCTGGCATTCGGTCCGCAACTTGTGGAGCCAAAATACAAGGGCAACATCCTGTTAAGCTTCCCGCTGAACGACACTTTGATTGCGATCAGCCGAGCCGCCATCACCTTCACCGTGGCCGTGGCCTTCCCGCTGAATATTTTTCCTTGTCGCTTCACCATCGACATGATGTTCTTTTCAAACTCGGAGGACTCATTGCCGCGTCATGTGGCCGTGACGAGTAGCCTTGTGCTGCTAGCACTGCTTTTGGCCATCTTTTGTCCCAGTATCAACGTTGTATTTGGTATCATCGGCGGCACGTGCTCTACCGTCGTGTGCTTCTGTTTCCCGGCTGCGTTCATCCTGAAGCTCGAAGACGGTCCATTGCTTGGCCCCAAGAAGATCGGCCCATTGCTGCTATTCATCGGTGCGATCGTGATCGGGTTTGTGGGGACAGGCGTCACAGTGTGGTCCAGTCTGCTCATGCCATCTGTGTGA
>PLTG_11273.2|m.40397
ATGGTATCACCGATCCATGGCAAGCTTCGTGACTTCGTATCTATTTGGCGAGTCGCTTGCTATCGGATGTGCCGTAGTAGTGGTGCTCATGCAGGCGGGTGCCTACGTGTCACTTCGGAGTTTGCAGAAGGTGCCACATCTAGTAGTGATGCACTACTTCTTGGTCTCGACGACGCTCGTATCACTGGCGGCGACGCTAGGCGTCCAGCACGGCAAGTTCAAGGCGGGTACATCGCTGGAAACGTGGGGCGCCATCGGGGGAACGGGCGCGTTGGCCTTCGCAGAGCAGCTTTTCCTCACGCGTAG
>PLTG_11273.2|m.40389
ATGGACGCGACCGCCGCGCGGAATGCGGCACAGGACGGGAAGGCGACCCAGACGTGCTTGTATTGCGCCAACTTAAAGGTGCTGCGGGATCTGTTGCCTCCAAAACGTTGCGATTACTGCCGTAAGTGGCGATGCCAGTTCTGCACACTCAAATTCCCGCTGCTGGGTGTGCGTAAAGGTCTTCCCAAAGCGCTGAAGGGCAACTCGCGCATCTGCATCCAATGTTTTGGTCGGGTATGGCAAGAGAGTGAGGCTGCCACTTCGACAGACGTTCCTAGACGTTTACGTGGGGACTCGCTCCTCTCGAAAAACGATGCGCAGCTAGACTCTCAGGAAAGTGATCGTGGGCTTCGCGGTGTCAACTTTGTGGAGACAGACTCTACGGTCGAGTCAGGGCGTCGAGGATCAATGATGGACTCAGGGACAACGATAGGGTCGAATCGCGGTAGCTTCGTAATGGGATCAAGCCGTCGAGGGTCTATGTTGGAGTCTGAGCGTCGCGAGTCTATGATGGTGGATCAGGTGTGGGCAAGGTCAGACTCTTTCAGTGGCTCTCATAGACTTTCATTTATGGACAGCTCGAACGGCAGCGAGATCACAAACTTCTCAGCGGCTTCGAAAGTTCATCACGATGGTCTTTCATACCGCGTGGCATCGTTTTTGGGCCTCGTTTCAAGCGAAAGTCCGTATGGGAGGAGTTTGAACTCGGCAATCGGACTCTGGATGTCGCTCTTTGTAGCTTCCATCCTACTGGTGATTGCATTAGCGGATGGATTTTCCCTTCACCAACGCTTGTGTTATTGTATCGCGACATACGGAATATTTCTTACACTGCACCCTTGGATTCATGCAAACAGACTGGGTGGGTCCATTTCAAGCAGGCCAAGCAAGACAAGACAAAGAGTGCAAGCAAGTGCTGTAGCACCTCAAGTAGCAATACGAGGAAAGACAAAACGCCGAAAATCATTCGCACTTCCAGGGAGCAGGCCACTTCCCGTAGAATACAAAGTTCGTATTCAAGAGATGGACGAAACGCTGGCGTATTATTTGAGAGACGAATGCCCCTGGAAGATGGTAAAAAATACCCAATGTGGCAAAATCTACGAGATGACTGCAAACAAAACACCTTTCGCGATTTTTAAGATCGAGGTATTCATCACTGGGATTTCAATGACCGATTTTCTGAGTTTCCTCGACAGTAAAGACCCTACGGATCGGTGCGTGTGGGATCTCAACGAAGCAAATTTTGAAGTGATCGAGACATTCGACAGCAATGGCCTCGAGGAGGATGTCGACGTAAGTGTGTGCGTGAATACTCAAAAGCCTTTCCTTGGTGGACTGGTGGCTCCACGAGACTTTTGTCTACTAAATGTTGCGAAAGAGAACTCTATCTGCTTCTCCAGTGTAGACCACCCTGACGTGCCTGTGCGTCCAGGAACGACTCGAGGTCACATATTCTTCTCTTGCTTCCACTGCAAAGAGGATTCAAGTGTTGAAGAGCCCGAAGGCTTCTTGCTGACGTACATTTGCCAAACTGATATCGGCGGAAACCTTCCAGTGAAGTTGCTTTACAACGGCACCATGGACAACATGCAGAAAATGACCAAGGTTTTTTTGCAAGCTGGGAACAAGTTCCAGAGATAA
>PLTG_11273.2|m.40391
ATGGGCGACAACCAAGAGGCGGGTGCTAATAGCAACGAGCGCTATCCGTCCAGTCCCGCGACCATGAGCGGCATTGACTGGAGCATCTTTAAGGACAGCGAAGAGGACACGTTCGGGTGGCTGCTGCGCAACAACACGTCGACCACGAGCACAGGGGCGATAAATAATGCAACAGGGAACATGCCAAATGATATCCTGCCGCTGGACGACATCGAAATGGACCGAATGATGGCAGGGGCTTCGCAGCAGACGACCAAGGGCGAGGCAGCTACTGCTGCTGCAGCGACTGGAGGCACACAAGCGACCAATCCGGCACATTTGAATGCCCGGTTGCTAGCGACACAGCTATACGAAGGTCTACGGCCCTCACCCTCCAGGCCAACCGCAAATCTGATGTCGATACCATCGAGTATGACACCCTTTGACAGTGGTAAACTCAGTGTAAATGCTAGTTTTGAAGACTTTGATGACGATGAAGTGTGGGAGGAGGAGGAGGAGGAGAGCGCTGGAAAGCGGACAGCGGCCAATTCGACAGGTGCCAAGAAGCGAGGAACCAGAGCTGGTACGACACAGAATATCGAGGAAAAGGCTCCTGCGAACACCCGAAACACAAGAGCTAATAGCACGTCTAACACGGCGAATGCCACGAAGAATAAGCGACCACTAAAGCGCAAGAAGAGTGGGCCATCTTCCCCGACTGCTGGTTCGGGGGATGAAGAAGATCACGAGAAGAAACAGCTCCGTCGCGTGAAAAATCTAGTGTCAGTAAGGGAGTTCCGCAAACGCAAAATGAAACAGCTCGAACAAAATGAGGCACGACTACGCCGACTCGAGGCAGAAAACATGGATCTGAAGATGCGACTGAAAATCGGTAAGGAGGCGATCCTCAGCGAGCAGCGCGAAAAGCAGCAGATTAAGGAGCAGATGCGGGAGATGCTACAGAGGAATGCGAACGAACACGAAATTGCGAAATTCTTAAACATGTACAAGGTGACGTACTCAGATTACGGACCAAAACGACGCGAGAAGCTGCACTTTCACCTGTCGCGCATTCGGGAGTTGCTACTGCCGACACAGGTCACGAAGTTGAGTTTGTACTCCGTGGAGCAGGGTGTGGATATGCTCAGGCGTGACCACGTTATAAAGGAAGATCCGATGTCTGCGCCTGAATCGGCCACTGCTACCATGAGCCTTTGGGGTATCCTGGCGGATGAATTGGAGGTGTCTGATGACCAGCAGCGGCAGATTTTGGAGCGTCGAGCTGCTATCAAAAAGGTGCGCGACGATCTGAACCACACCTTAAGCATCGTGAAAAAGTTGGAAGAAGTGACCAATGAGAAAAACACGGCGCTGGAGACGCAGGTAGCTCAACTACAACAGATTCTCACTCCTTCTCAAGCTACAAAGTTTATCATCTGGGTCAAGGAGAACCCAGCTTTCATGTACATGCTGGACAAGCTAGTGGACTCTACTCTGCAAAACAACACAAACAGTGCTGATGAATAA
>PLTG_11273.2|m.40392
ATGCCACTACCTGCAGTCTATGGCGCCGTGTACGCAACGGCCACCAGGTCGGCACCGGCCGGAAAGATCGACAGCGGTAAGAAGGCCATGAATCACTTGGAGAATCTGCCGCTTCTCGTCGCGTCCGACTCGCTTGAATCCATGTCTACGGAAGGTAAATGGCTCCCGCGCTTCATGCGTCGCGCTGTCGTACGCAGCATAGCCAACCGCATCGCCGGACTCATCTTGGTGGGCACGTCGGCATTCCTCACCAGCTGCATCGCCACACTGGCCAAGGACGACGCATTCAAGGTGTCGCCTGTGGAGGCGCTGTTCTGGCGCTCGCTCGTGTCGTGGTTACTCACACTCGCTGCCATCGGAGCTACTGGCATTAAAATGCGCGTGAACAAGAAGTTTCATCGCCCACTAGTGGTTCGATGCATCACGGGTTGTGTCGCTGTGACGCTTACGATTCTAGTCTTGCAGAACTTGGCAGTGTCAAACGCCACCGCTATCACGTATTTCAGTCCGCTACTCGCGTTTGCAATCGCCGCCTTCTTTCTTAAGGAAAAGCCAGGACTCTTCACAGTAGCTTGCTCAATAGTGTGTATCGGTGGTGCCGTGCTGGTCGTGCGACCAGCATTCCTCTTCGGCAAGAATGGCTCGACCGACGCGAAATGGTATCACCGATCCATGGCAAGCTTCGTGACTTCGTATCTATTTGGCGAGTCGCTTGCTATCGGATGTGCCGTAGTAGTGGTGCTCATGCAGGCGGGTGCCTACGTGTCACTTCGGAGTTTGCAGAAGGTGCCACATCTAGTAGTGATGCACTACTTCTTGGTCTCGACGACGCTCGTATCACTGGCGGCGACGCTAGGCGTCCAGCACGGCAAGTTCAAGGCGGGTACATCGCTGGAAACGTGGGGCGCCATCGGGGGAACGGGCGCGTTGGCCTTCGCAGAGCAGCTTTTCCTCACGCGTAGTTTCCAGTTCGACGGCGCTGGAGTGTTAGCAGCTGCGCAACTATTACACGTCGGATGTGAGTTTGTATGGGGTGTGATCCTTCTAGGCACTGCATTGAACCCATGGAGTGCTGGTGGCGCTGGTGCCACAGCTGCTGGAGTGCTGTTCCTTGGTCTACGCCGAGTGCATACACACTGGGCGGCCAGGCGCAGCATGAGGAGAATGGGGCTCCAGTCGAGCGACGCAACTTCAACATTGTTCAGAAATTTTGGATTGTAA
>PLTG_11273.3|m.40399
ATGAGCCACGAGTACGACAATGGAGTGACGGATCCACTACTCCCCGCAAACGTCAAAGGTCGCTCCAACTCGTTGTCCTCTACCGCCAATGTAGCGTACGACCGAAACACGATGGAGCACGTTGAGCGGGGTGAAAGTCACGTGAAGAAGAACCGCCCTCTTCGAGATTCGTACTTGAACCAGCTGGGCTACACACCCCTCATTTTCAAGAAAATGAAAAAGATCGGGAGCTACATTGCCTCAATGTCACCGATGCGGACCCGAAAGCCTAACGATGATGATCTCCTCACCGATGCCTTCCCCTACCATCAGTCTATCATTCCATCGAAGGGTTCAATTCGTGGCTCGGTATTCAATCTGGCTGGTGCAACACTAGGCGCGGGGGCATTGTCCTTGCCTTATGCAGTCGCAGTGTCTGGGCTGGGTTTTGCTGTGGCCCAGCTTGTTTTGGCGGCAGTATTAACGGTGTACACCATTCGACTGCTGATTCGTGCAGAAGACATTACCAAATTAAAGTCATACGAGGATCTGGCAATGTACTGCTTCGGTACGAAGATGACGATTTTTGTGGAGGTTAACATCTTGATCTTCTGCTTTGGAATTTCGGTTGCATACCTTGTGACACTAGGAGACATTGTTACTCCACTAGGCGAGCTCTGCTTTGGGATGCAAAGTATTCTCGCGCAGCGCTGGTTTCTCATGACGATATCGTGTGGGACGATCATGCTTCCGCTGTCTTTGATGAAAGACATCAGCAGTCTTCAATTTTCTTCGATCCTGGGTGTACTATCGATCGTTTTCCTGGTTGTGGCTGTGGCAATCCGTTCAATTATGTATGCGAGTGCCAACGGTATCCCGGAAGACATCAGCTGGGCGATCGACCTGAGTCATGGCCCGAACTTCATGCTTAGTGTGCCTATTGTCATGTTCGCATTTACCTGTCAGGTCAACGTGTTCTCAATTTACACGGAGCTCCAGCGGCCATGCATTCGCCGCATGAACAAGGTGGTGGATCGTGCTACTCTGATCTCGTTTCTGATCTACCTATTCATCGGTGTGGTTGCATATCTGGCATTCGGTCCGCAACTTGTGGAGCCAAAATACAAGGGCAACATCCTGTTAAGCTTCCCGCTGAACGACACTTTGATTGCGATCAGCCGAGCCGCCATCACCTTCACCGTGGCCGTGGCCTTCCCGCTGAATATTTTTCCTTGTCGCTTCACCATCGACATGATGTTCTTTTCAAACTCGGAGGACTCATTGCCGCGTCATGTGGCCGTGACGAGTAGCCTTGTGCTGCTAGCACTGCTTTTGGCCATCTTTTGTCCCAGTATCAACGTTGTATTTGGTATCATCGGCGGCACGTGCTCTACCGTCGTGTGCTTCTGTTTCCCGGCTGCGTTCATCCTGAAGCTCGAAGACGGTCCATTGCTTGGCCCCAAGAAGATCGGCCCATTGCTGCTATTCATCGGTGCGATCGTGATCGGGTTTGTGGGGACAGGCGTCACAGTGTGGTCCAGTCTGCTCATGCCATCTGTGTGA
>PLTG_11273.3|m.40400
ATGGGCGACAACCAAGAGGCGGGTGCTAATAGCAACGAGCGCTATCCGTCCAGTCCCGCGACCATGAGCGGCATTGACTGGAGCATCTTTAAGGACAGCGAAGAGGACACGTTCGGGTGGCTGCTGCGCAACAACACGTCGACCACGAGCACAGGGGCGATAAATAATGCAACAGGGAACATGCCAAATGATATCCTGCCGCTGGACGACATCGAAATGGACCGAATGATGGCAGGGGCTTCGCAGCAGACGACCAAGGGCGAGGCAGCTACTGCTGCTGCAGCGACTGGAGGCACACAAGCGACCAATCCGGCACATTTGAATGCCCGGTTGCTAGCGACACAGCTATACGAAGGTCTACGGCCCTCACCCTCCAGGCCAACCGCAAATCTGATGTCGATACCATCGAGTATGACACCCTTTGACAGTGGTAAACTCAGTGTAAATGCTAGTTTTGAAGACTTTGATGACGATGAAGTGTGGGAGGAGGAGGAGGAGGAGAGCGCTGGAAAGCGGACAGCGGCCAATTCGACAGGTGCCAAGAAGCGAGGAACCAGAGCTGGTACGACACAGAATATCGAGGAAAAGGCTCCTGCGAACACCCGAAACACAAGAGCTAATAGCACGTCTAACACGGCGAATGCCACGAAGAATAAGCGACCACTAAAGCGCAAGAAGAGTGGGCCATCTTCCCCGACTGCTGGTTCGGGGGATGAAGAAGATCACGAGAAGAAACAGCTCCGTCGCGTGAAAAATCTAGTGTCAGTAAGGGAGTTCCGCAAACGCAAAATGAAACAGCTCGAACAAAATGAGGCACGACTACGCCGACTCGAGGCAGAAAACATGGATCTGAAGATGCGACTGAAAATCGGTAAGGAGGCGATCCTCAGCGAGCAGCGCGAAAAGCAGCAGATTAAGGAGCAGATGCGGGAGATGCTACAGAGGAATGCGAACGAACACGAAATTGCGAAATTCTTAAACATGTACAAGGTGACGTACTCAGATTACGGACCAAAACGACGCGAGAAGCTGCACTTTCACCTGTCGCGCATTCGGGAGTTGCTACTGCCGACACAGGTCACGAAGTTGAGTTTGTACTCCGTGGAGCAGGGTGTGGATATGCTCAGGCGTGACCACGTTATAAAGGAAGATCCGATGTCTGCGCCTGAATCGGCCACTGCTACCATGAGCCTTTGGGGTATCCTGGCGGATGAATTGGAGGTGTCTGATGACCAGCAGCGGCAGATTTTGGAGCGTCGAGCTGCTATCAAAAAGGTGCGCGACGATCTGAACCACACCTTAAGCATCGTGAAAAAGTTGGAAGAAGTGACCAATGAGAAAAACACGGCGCTGGAGACGCAGGTAGCTCAACTACAACAGATTCTCACTCCTTCTCAAGCTACAAAGTTTATCATCTGGGTCAAGGAGAACCCAGCTTTCATGTACATGCTGGACAAGCTAGTGGACTCTACTCTGCAAAACAACACAAACAGTGCTGATGAATAA
>PLTG_11273.3|m.40406
ATGGTATCACCGATCCATGGCAAGCTTCGTGACTTCGTATCTATTTGGCGAGTCGCTTGCTATCGGATGTGCCGTAGTAGTGGTGCTCATGCAGGCGGGTGCCTACGTGTCACTTCGGAGTTTGCAGAAGGTGCCACATCTAGTAGTGATGCACTACTTCTTGGTCTCGACGACGCTCGTATCACTGGCGGCGACGCTAGGCGTCCAGCACGGCAAGTTCAAGGCGGGTACATCGCTGGAAACGTGGGGCGCCATCGGGGGAACGGGCGCGTTGGCCTTCGCAGAGCAGCTTTTCCTCACGCGTAG
>PLTG_11273.3|m.40401
ATGCCACTACCTGCAGTCTATGGCGCCGTGTACGCAACGGCCACCAGGTCGGCACCGGCCGGAAAGATCGACAGCGGTAAGAAGGCCATGAATCACTTGGAGAATCTGCCGCTTCTCGTCGCGTCCGACTCGCTTGAATCCATGTCTACGGAAGGTAAATGGCTCCCGCGCTTCATGCGTCGCGCTGTCGTACGCAGCATAGCCAACCGCATCGCCGGACTCATCTTGGTGGGCACGTCGGCATTCCTCACCAGCTGCATCGCCACACTGGCCAAGGACGACGCATTCAAGGTGTCGCCTGTGGAGGCGCTGTTCTGGCGCTCGCTCGTGTCGTGGTTACTCACACTCGCTGCCATCGGAGCTACTGGCATTAAAATGCGCGTGAACAAGAAGTTTCATCGCCCACTAGTGGTTCGATGCATCACGGGTTGTGTCGCTGTGACGCTTACGATTCTAGTCTTGCAGAACTTGGCAGTGTCAAACGCCACCGCTATCACGTATTTCAGTCCGCTACTCGCGTTTGCAATCGCCGCCTTCTTTCTTAAGGAAAAGCCAGGACTCTTCACAGTAGCTTGCTCAATAGTGTGTATCGGTGGTGCCGTGCTGGTCGTGCGACCAGCATTCCTCTTCGGCAAGAATGGCTCGACCGACGCGAAATGGTATCACCGATCCATGGCAAGCTTCGTGACTTCGTATCTATTTGGCGAGTCGCTTGCTATCGGATGTGCCGTAGTAGTGGTGCTCATGCAGGCGGGTGCCTACGTGTCACTTCGGAGTTTGCAGAAGGTGCCACATCTAGTAGTGATGCACTACTTCTTGGTCTCGACGACGCTCGTATCACTGGCGGCGACGCTAGGCGTCCAGCACGGCAAGTTCAAGGCGGGTACATCGCTGGAAACGTGGGGCGCCATCGGGGGAACGGGCGCGTTGGCCTTCGCAGAGCAGCTTTTCCTCACGCGTAGTTTCCAGTTCGACGGCGCTGGAGTGTTAGCAGCTGCGCAACTATTACACGTCGGATGTGAGTTTGTATGGGGTGTGATCCTTCTAGGCACTGCATTGAACCCATGGAGTGCTGGTGGCGCTGGTGCCACAGCTGCTGGAGTGCTGTTCCTTGGTCTACGCCGAGTGCATACACACTGGGCGGCCAGGCGCAGCATGAGGAGAATGGGGCTCCAGTCGAGCGACGCAACTTCAACATTGTTCAGAAATTTTGGATTGTAA
>PLTG_11273.3|m.40398
ATGGACGCGACCGCCGCGCGGAATGCGGCACAGGACGGGAAGGCGACCCAGACGTGCTTGTATTGCGCCAACTTAAAGGTGCTGCGGGATCTGTTGCCTCCAAAACGTTGCGATTACTGCCGTAAGTGGCGATGCCAGTTCTGCACACTCAAATTCCCGCTGCTGGGTGTGCGTAAAGGTCTTCCCAAAGCGCTGAAGGGCAACTCGCGCATCTGCATCCAATGTTTTGGTCGGGTATGGCAAGAGAGTGAGGCTGCCACTTCGACAGACGTTCCTAGACGTTTACGTGGGGACTCGCTCCTCTCGAAAAACGATGCGCAGCTAGACTCTCAGGAAAGTGATCGTGGGCTTCGCGGTGTCAACTTTGTGGAGACAGACTCTACGGTCGAGTCAGGGCGTCGAGGATCAATGATGGACTCAGGGACAACGATAGGGTCGAATCGCGGTAGCTTCGTAATGGGATCAAGCCGTCGAGGGTCTATGTTGGAGTCTGAGCGTCGCGAGTCTATGATGGTGGATCAGGTGTGGGCAAGGTCAGACTCTTTCAGTGGCTCTCATAGACTTTCATTTATGGACAGCTCGAACGGCAGCGAGATCACAAACTTCTCAGCGGCTTCGAAAGTTCATCACGATGGTCTTTCATACCGCGTGGCATCGTTTTTGGGCCTCGTTTCAAGCGAAAGTCCGTATGGGAGGAGTTTGAACTCGGCAATCGGACTCTGGATGTCGCTCTTTGTAGCTTCCATCCTACTGGTGATTGCATTAGCGGATGGATTTTCCCTTCACCAACGCTTGTGTTATTGTATCGCGACATACGGAATATTTCTTACACTGCACCCTTGGATTCATGCAAACAGACTGGGTGGGTCCATTTCAAGCAGGCCAAGCAAGACAAGACAAAGAGTGCAAGCAAGTGCTGTAGCACCTCAAGTAGCAATACGAGGAAAGACAAAACGCCGAAAATCATTCGCACTTCCAGGGAGCAGGCCACTTCCCGTAGAATACAAAGTTCGTATTCAAGAGATGGACGAAACGCTGGCGTATTATTTGAGAGACGAATGCCCCTGGAAGATGGTAAAAAATACCCAATGTGGCAAAATCTACGAGATGACTGCAAACAAAACACCTTTCGCGATTTTTAAGATCGAGGTATTCATCACTGGGATTTCAATGACCGATTTTCTGAGTTTCCTCGACAGTAAAGACCCTACGGATCGGTGCGTGTGGGATCTCAACGAAGCAAATTTTGAAGTGATCGAGACATTCGACAGCAATGGCCTCGAGGAGGATGTCGACGTAAGTGTGTGCGTGAATACTCAAAAGCCTTTCCTTGGTGGACTGGTGGCTCCACGAGACTTTTGTCTACTAAATGTTGCGAAAGAGAACTCTATCTGCTTCTCCAGTGTAGACCACCCTGACGTGCCTGTGCGTCCAGGAACGACTCGAGGTCACATATTCTTCTCTTGCTTCCACTGCAAAGAGGATTCAAGTGTTGAAGAGCCCGAAGGCTTCTTGCTGACGTACATTTGCCAAACTGATATCGGCGGAAACCTTCCAGTGAAGTTGCTTTACAACGGCACCATGGACAACATGCAGAAAATGACCAAGGTTTTTTTGCAAGCTGGGAACAAGTTCCAGAGATAA
>PLTG_11273.4|m.40409
ACACAAGCGACCAATCCGGCACATTTGAATGCCCGGTTGCTAGCGACACAGCTATACGAAGGTCTACGGCCCTCACCCTCCAGGCCAACCGCAAATCTGATGTCGATACCATCGAGTATGACACCCTTTGACAGTGGTAAACTCAGTGTAAATGCTAGTTATGAAGACTTTGATGACGATGAAATGTGGGAGGAGGAGGAGGAGGAGAGCGCTGGAAAGCGGACAGTAGCCAAATCGGTGACAGTGGCCAATTCGACAGGTGCCAAGAAGCGAGGAACCAGAGCTGGTACGACACAGAATATCGAGGAAAAGGCTCCTGCGAACACCCGAAACACAAGAGCTAATAGCACGTCTAACACGGCGAATGCCACGAAGAATAAGCGACCACTAAAGCGCAAGAAGAGTGGGCCATCTTCCCCGACTGCTGGTTCGGGGGATGAAGAAGATCACGAGAAGAAACAGCTCCGTCGCGTGAAAAATCTAGTGTCAGTAAGGGAGTTCCGCAAACGCAAAATGAAACAGCTCGAACAAAATGAGGCACGACTACGCCGACTCGAGGCAGAAAACATGGATCTGAAGATGCGACTGAAAATCGGTAAGGAGGCGATCCTCAGCGAGCAGCGCGAAAAGCAGCAGATTAAGGAGCAGATGCGGGAGATGCTACAGAGGAATGCGAACGAACACGAAATTGCGAAATTCTTAAACATGTACAAGGTGACGTACTCAGATTACGGACCAAAACGACGCGAGAAGCTGCACTTTCACCTGTCGCGCATTCGGGAGTTGCTACTGCCGACACAGGTCACGAAGTTGAGTTTGTACTCCGTGGAGCAAGGTGTGGATATGCTCAGACGTGACCACGTTATAAAGGAAGATCCGATGTCTGCGCCTGAATCGGCCACTGCTACCATGAGCCTTTGGGGTATCCTGGCGGATGAATTGGAGGTGTCTGATGACCAGCAGCGGCAGATTTTGGAGCGTCGAGCTGCTATCAAAAAGGTGCGCGACGATCTGAACCACACCTTAAGCATCGTGAAAAAGTTGGAAGAAGTGACCAATGAGAAAAACACGGCGCTGGAGACGCAGGTAGCTCAACTACAACAGATTCTCACTCCTTCTCAAGCTACAAAGTTTATCATCTGGGTCAAGGAGAACCCAGCTTTCATGTACATGCTGGACAAGCTAGTGGACTCTACTCTGCAAAACAACACAAACAGTGCTGATGAATAA
>PLTG_11273.4|m.40408
ATGAGCCACGAGTACGACAATGGAGTGACGGATCCACTACTCCCCGCAAACGTCAAAGGTCGCTCCAACTCGTTGTCCTCTACCGCCAATGTAGCGTACGACCGAAACACGATGGAGCACGTTGAGCGGGGTGAAAGTCACGTGAAGAAGAACCGCCCTCTTCGAGATTCGTACTTGAACCAGCTGGGCTACACACCCCTCATTTTCAAGAAAATGAAAAAGATCGGGAGCTACATTGCCTCAATGTCACCGATGCGGACCCGAAAGCCTAACGATGATGATCTCCTCACCGATGCCTTCCCCTACCATCAGTCTATCATTCCATCGAAGGGTTCAATTCGTGGCTCGGTATTCAATCTGGCTGGTGCAACACTAGGCGCGGGGGCATTGTCCTTGCCTTATGCAGTCGCAGTGTCTGGGCTGGGTTTTGCTGTGGCCCAGCTTGTTTTGGCGGCAGTATTAACGGTGTACACCATTCGACTGCTGATTCGTGCAGAAGACATTACCAAATTAAAGTCATACGAGGATCTGGCAATGTACTGCTTCGGTACGAAGATGACGATTTTTGTGGAGGTTAACATCTTGATCTTCTGCTTTGGAATTTCGGTTGCATACCTTGTGACACTAGGAGACATTGTTACTCCACTAGGCGAGCTCTGCTTTGGGATGCAAAGTATTCTCGCGCAGCGCTGGTTTCTCATGACGATATCGTGTGGGACGATCATGCTTCCGCTGTCTTTGATGAAAGACATCAGCAGTCTTCAATTTTCTTCGATCCTGGGTGTACTATCGATCGTTTTCCTGGTTGTGGCTGTGGCAATCCGTTCAATTATGTATGCGAGTGCCAACGGTATCCCGGAAGACATCAGCTGGGCGATCGACCTGAGTCATGGCCCGAACTTCATGCTTAGTGTGCCTATTGTCATGTTCGCATTTACCTGTCAGGTCAACGTGTTCTCAATTTACACGGAGCTCCAGCGGCCATGCATTCGCCGCATGAACAAGGTGGTGGATCGTGCTACTCTGATCTCGTTTCTGATCTACCTATTCATCGGTGTGGTTGCATATCTGGCATTCGGTCCGCAACTTGTGGAGCCAAAATACAAGGGCAACATCCTGTTAAGCTTCCCGCTGAACGACACTTTGATTGCGATCAGCCGAGCCGCCATCACCTTCACCGTGGCCGTGGCCTTCCCGCTGAATATTTTTCCTTGTCGCTTCACCATCGACATGATGTTCTTTTCAAACTCGGAGGACTCATTGCCGCGTCATGTGGCCGTGACGAGTAGCCTTGTGCTGCTAGCACTGCTTTTGGCCATCTTTTGTCCCAGTATCAACGTTGTATTTGGTATCATCGGCGGCACGTGCTCTACCGTCGTGTGCTTCTGTTTCCCGGCTGCGTTCATCCTGAAGCTCGAAGACGGTCCATTGCTTGGCCCCAAGAAGATCGGCCCATTGCTGCTATTCATCGGTGCGATCGTGATCGGGTTTGTGGGGACAGGCGTCACAGTGTGGTCCAGTCTGCTCATGCCATCTGTGTGA
>PLTG_11273.4|m.40407
ATGGACGCGACCGCCGCGCGGAATGCGGCACAGGACGGGAAGGCGACCCAGACGTGCTTGTATTGCGCCAACTTAAAGGTGCTGCGGGATCTGTTGCCTCCAAAACGTTGCGATTACGTACGTGAATCTGCTGACTATTTGTTCTTCCTTCTCCCTCACGCTGCAAACACTTGTGTTGAATGTTTTGGTGATCATTATCTGCAGTGCCGTAAGTGGCGATGCCAGTTCTGCACACTCAAATTCCCGCTGCTGGGTGTGCGTAAAGGTCTTCCCAAAGCGCTGAAGGGCAACTCGCGCATCTGCATCCAATGTTTTGGTCGGGTATGGCAAGAGAGTGAGGCTGCCACTTCGACAGACGTTCCTAGACGTTTACGTGGGGACTCGCTCCTCTCGAAAAACGATGCGCAGCTAGACTCTCAGGAAAGTGATCGTGGGCTTCGCGGTGTCAACTTTGTGGAGACAGACTCTACGGTCGAGTCAGGGCGTCGAGGATCAATGATGGACTCAGGGACAACGATAGGGTCGAATCGCGGTAGCTTCGTAATGGGATCAAGCCGTCGAGGGTCTATGTTGGAGTCTGAGCGTCGCGAGTCTATGATGGTGGATCAGGTGTGGGCAAGGTCAGACTCTTTCAGTGGCTCTCATAGACTTTCATTTATGGACAGCTCGAACGGCAGCGAGATCACAAACTTCTCAGCGGCTTCGAAAGTTCATCACGATGGTCTTTCATACCGCGTGGCATCGTTTTTGGGCCTCGTTTCAAGCGAAAGTCCGTATGGGAGGAGTTTGAACTCGGCAATCGGACTCTGGATGTCGCTCTTTGTAGCTTCCATCCTACTGGTGATTGCATTAGCGGATGGATTTTCCCTTCACCAACGCTTGTGTTATTGTATCGCGACATACGGAATATTTCTTACACTGCACCCTTGGATTCATGCAAACAGACTGGGTGGGTCCATTTCAAGCAGGCCAAGCAAGACAAGACAAAGAGTGCAAGCAAGTGCTGTAGCACCTCAAGTAGCAATACGAGGAAAGACAAAACGCCGAAAATCATTCGCACTTCCAGGGAGCAGGCCACTTCCCGTAGAATACAAAGTTCGTATTCAAGAGATGGACGAAACGCTGGCGTATTATTTGAGAGACGAATGCCCCTGGAAGATGGTAAAAAATACCCAATGTGGCAAAATCTACGAGATGACTGCAAACAAAACACCTTTCGCGATTTTTAAGATCGAGGTATTCATCACTGGGATTTCAATGACCGATTTTCTGAGTTTCCTCGACAGTAAAGACCCTACGGATCGGTGCGTGTGGGATCTCAACGAAGCAAATTTTGAAGTGATCGAGACATTCGACAGCAATGGCCTCGAGGAGGATGTCGACGTAAGTGTGTGCGTGAATACTCAAAAGCCTTTCCTTGGTGGACTGGTGGCTCCACGAGACTTTTGTCTACTAAATGTTGCGAAAGAGAACTCTATCTGCTTCTCCAGTGTAGACCACCCTGACGTGCCTGTGCGTCCAGGAACGACTCGAGGTCACATATTCTTCTCTTGCTTCCACTGCAAAGAGGATTCAAGTGTTGAAGAGCCCGAAGGCTTCTTGCTGACGTACATTTGCCAAACTGATATCGGCGGAAACCTTCCGGTGAAGTTGCTATACAACGGCACCATGGACAACATGCAGAAAATGACCAAGGTTTTTTTGCAAGCTGGGAACAAGTTCCAGAGATAA
>PLTG_11273.5|m.40412
ATGGACGCGACCGCCGCGCGGAATGCGGCACAGGACGGGAAGGCGACCCAGACGTGCTTGTATTGCGCCAACTTAAAGGTGCTGCGGGATCTGTTGCCTCCAAAACGTTGCGATTACTGCCGTAAGTGGCGATGCCAGTTCTGCACACTCAAATTCCCGCTGCTGGGTGTGCGTAAAGGTCTTCCCAAAGCGCTGAAGGGCAACTCGCGCATCTGCATCCAATGTTTTGGTCGGGTATGGCAAGAGAGTGAGGCTGCCACTTCGACAGACGTTCCTAGACGTTTACGTGGGGACTCGCTCCTCTCGAAAAACGATGCGCAGCTAGACTCTCAGGAAAGTGATCGTGGGCTTCGCGGTGTCAACTTTGTGGAGACAGACTCTACGGTCGAGTCAGGGCGTCGAGGATCAATGATGGACTCAGGGACAACGATAGGGTCGAATCGCGGTAGCTTCGTAATGGGATCAAGCCGTCGAGGGTCTATGTTGGAGTCTGAGCGTCGCGAGTCTATGATGGTGGATCAGGTGTGGGCAAGGTCAGACTCTTTCAGTGGCTCTCATAGACTTTCATTTATGGACAGCTCGAACGGCAGCGAGATCACAAACTTCTCAGCGGCTTCGAAAGTTCATCACGATGGTCTTTCATACCGCGTGGCATCGTTTTTGGGCCTCGTTTCAAGCGAAAGTCCGTATGGGAGGAGTTTGAACTCGGCAATCGGACTCTGGATGTCGCTCTTTGTAGCTTCCATCCTACTGGTGATTGCATTAGCGGATGGATTTTCCCTTCACCAACGCTTGTGTTATTGTATCGCGACATACGGAATATTTCTTACACTGCACCCTTGGATTCATGCAAACAGACTGGGTGGGTCCATTTCAAGCAGGCCAAGCAAGACAAGACAAAGAGTGCAAGCAAGTGCTGTAGCACCTCAAGTAGCAATACGAGGAAAGACAAAACGCCGAAAATCATTCGCACTTCCAGGGAGCAGGCCACTTCCCGTAGAATACAAAGTTCGTATTCAAGAGATGGACGAAACGCTGGCGTATTATTTGAGAGACGAATGCCCCTGGAAGATGGTAAAAAATACCCAATGTGGCAAAATCTACGAGATGACTGCAAACAAAACACCTTTCGCGATTTTTAAGATCGAGGTATTCATCACTGGGATTTCAATGACCGATTTTCTGAGTTTCCTCGACAGTAAAGACCCTACGGATCGGTGCGTGTGGGATCTCAACGAAGCAAATTTTGAAGTGATCGAGACATTCGACAGCAATGGCCTCGAGGAGGATGTCGACGTAAGTGTGTGCGTGAATACTCAAAAGCCTTTCCTTGGTGGACTGGTGGCTCCACGAGACTTTTGTCTACTAAATGTTGCGAAAGAGAACTCTATCTGCTTCTCCAGTGTAGACCACCCTGACGTGCCTGTGCGTCCAGGAACGACTCGAGGTCACATATTCTTCTCTTGCTTCCACTGCAAAGAGGATTCAAGTGTTGAAGAGCCCGAAGGCTTCTTGCTGACGTACATTTGCCAAACTGATATCGGCGGAAACCTTCCGGTGAAGTTGCTATACAACGGCACCATGGACAACATGCAGAAAATGACCAAGGTTTTTTTGCAAGCTGGGAACAAGTTCCAGAGATAA
>PLTG_11273.5|m.40415
ATGCCACTACCTGCAGTCTATGGCGCCGTGTACGCAACGGCCACCAGGTCGGCACCGGCCGGAAAGATCGACAGCGGTAAGAAGGCCATGAATCACTTGGAGAATCTGCCGCTTCTCGTCGCGTCCGACTCGCTTGAATCCATGTCTACGGAAGGTAAATGGCTCCCGCGCTTCATGCGTCGCGCTGTCGTACGCAGCATAGCCAACCGCATCGCCGGACTCATCTTGGTGGGCACGTCGGCATTCCTCACCAGCTGCATCGCCACACTGGCCAAGGACGACGCATTCAAGGTGTCGCCTGTGGAGGCGCTGTTCTGGCGCTCGCTCGTGTCGTGGTTACTCACACTCGCTGCCATCGGAGCTACTGGCATTAAAATGCGCGTGAACAAGAAGTTTCATCGCCCACTAGTGGTTCGATGCATCACGGGTTGTGTCGCTGTGACGCTTACGATTCTAGTCTTGCAGAACTTGGCAGTGTCAAACGCCACCGCTATCACGTATTTCAGTCCGCTACTCGCGTTTGCAATCGCCGCCTTCTTTCTTAAGGAAAAGCCAGGACTCTTCACAGTAGCTTGCTCAATAGTGTGTATCGGTGGTGCCGTGCTGGTCGTGCGACCAGCATTCCTCTTCGGCAAGAATGGCTCGACCGACGCGAAATGGTATCACCGATCCATGGCAAGCTTCGTGACTTCGTATCTATTTGGCGAGTCGCTTGCTATCGGATGTGCCGTAGTAGTGGTGCTCATGCAGGCGGGTGCCTACGTGTCACTTCGGAGTTTGCAGAAGGTGCCACATCTAGTAGTGATGCACTACTTCTTGGTCTCGACGACGCTCGTATCACTGGCGGCGACGCTAGGCGTCCAGCACGGCAAGTTCAAGGCGGGTACATCGCTGGAAACGTGGGGCGCCATCGGGGGAACGGGCGCGTTGGCCTTCGCAGAGCAGCTTTTCCTCACGCGTAGTTTCCAGTTCGACGGCGCTGGAGTGTTAGCAGCTGCGCAACTATTACACGTCGGATGTGAGTTTGTATGGGGTGTGATCCTTCTAGGCACTGCATTGAACCCATGGAGTGCTGGTGGCGCTGGTGCCACAGCTGCTGGAGTGCTGTTCCTTGGTCTACGCCGAGTGCATACACACTGGGCGGCCAGGCGCAGCATGAGGAGAATGGGGCTCCAGTCGAGCGACGCAACTTCAACATTGTTCAGAAATTTTGGATTGTAA
>PLTG_11273.5|m.40414
ATGGGCGACAACCAAGAGGCGGGTGCTAATAGCAACGAGCGCTATCCGTCCAGTCCCGCGACCATGAGCGGCATTGACTGGAGCATCTTTAAGGACAGCGAAGAGGACACGTTCGGGTGGCTGCTGCGCAACAACACGTCGACCACGAGCACAGGGGCGATAAATAATGCAACAGGGAACATGCCAAATGATATCCTGCCGCTGGACGACATCGAAATGGACCGAATGATGGCAGGGGCTTCGCAGCAGACGACCAAGGGCGAGGCAGCTACTGCTGCTGCAGCGACTGGAGGCACACAAGCGACCAATCCGGCACATTTGAATGCCCGGTTGCTAGCGACACAGCTATACGAAGGTCTACGGCCCTCACCCTCCAGGCCAACCGCAAATCTGATGTCGATACCATCGAGTATGACACCCTTTGACAGTGGTAAACTCAGTGTAAATGCTAGTTATGAAGACTTTGATGACGATGAAATGTGGGAGGAGGAGGAGGAGGAGAGCGCTGGAAAGCGGACAGTAGCCAAATCGGTGACAGTGGCCAATTCGACAGGTGCCAAGAAGCGAGGAACCAGAGCTGGTACGACACAGAATATCGAGGAAAAGGCTCCTGCGAACACCCGAAACACAAGAGCTAATAGCACGTCTAACACGGCGAATGCCACGAAGAATAAGCGACCACTAAAGCGCAAGAAGAGTGGGCCATCTTCCCCGACTGCTGGTTCGGGGGATGAAGAAGATCACGAGAAGAAACAGCTCCGTCGCGTGAAAAATCTAGTGTCAGTAAGGGAGTTCCGCAAACGCAAAATGAAACAGCTCGAACAAAATGAGGCACGACTACGCCGACTCGAGGCAGAAAACATGGATCTGAAGATGCGACTGAAAATCGGTAAGGAGGCGATCCTCAGCGAGCAGCGCGAAAAGCAGCAGATTAAGGAGCAGATGCGGGAGATGCTACAGAGGAATGCGAACGAACACGAAATTGCGAAATTCTTAAACATGTACAAGGTGACGTACTCAGATTACGGACCAAAACGACGCGAGAAGCTGCACTTTCACCTGTCGCGCATTCGGGAGTTGCTACTGCCGACACAGGTCACGAAGTTGAGTTTGTACTCCGTGGAGCAAGGTGTGGATATGCTCAGACGTGACCACGTTATAAAGGAAGATCCGATGTCTGCGCCTGAATCGGCCACTGCTACCATGAGCCTTTGGGGTATCCTGGCGGATGAATTGGAGGTGTCTGATGACCAGCAGCGGCAGATTTTGGAGCGTCGAGCTGCTATCAAAAAGGTGCGCGACGATCTGAACCACACCTTAAGCATCGTGAAAAAGTTGGAAGAAGTGACCAATGAGAAAAACACGGCGCTGGAGACGCAGGTAGCTCAACTACAACAGATTCTCACTCCTTCTCAAGCTACAAAGTTTATCATCTGGGTCAAGGAGAACCCAGCTTTCATGTACATGCTGGACAAGCTAGTGGACTCTACTCTGCAAAACAACACAAACAGTGCTGATGAATAA
>PLTG_11273.5|m.40413
ATGAGCCACGAGTACGACAATGGAGTGACGGATCCACTACTCCCCGCAAACGTCAAAGGTCGCTCCAACTCGTTGTCCTCTACCGCCAATGTAGCGTACGACCGAAACACGATGGAGCACGTTGAGCGGGGTGAAAGTCACGTGAAGAAGAACCGCCCTCTTCGAGATTCGTACTTGAACCAGCTGGGCTACACACCCCTCATTTTCAAGAAAATGAAAAAGATCGGGAGCTACATTGCCTCAATGTCACCGATGCGGACCCGAAAGCCTAACGATGATGATCTCCTCACCGATGCCTTCCCCTACCATCAGTCTATCATTCCATCGAAGGGTTCAATTCGTGGCTCGGTATTCAATCTGGCTGGTGCAACACTAGGCGCGGGGGCATTGTCCTTGCCTTATGCAGTCGCAGTGTCTGGGCTGGGTTTTGCTGTGGCCCAGCTTGTTTTGGCGGCAGTATTAACGGTGTACACCATTCGACTGCTGATTCGTGCAGAAGACATTACCAAATTAAAGTCATACGAGGATCTGGCAATGTACTGCTTCGGTACGAAGATGACGATTTTTGTGGAGGTTAACATCTTGATCTTCTGCTTTGGAATTTCGGTTGCATACCTTGTGACACTAGGAGACATTGTTACTCCACTAGGCGAGCTCTGCTTTGGGATGCAAAGTATTCTCGCGCAGCGCTGGTTTCTCATGACGATATCGTGTGGGACGATCATGCTTCCGCTGTCTTTGATGAAAGACATCAGCAGTCTTCAATTTTCTTCGATCCTGGGTGTACTATCGATCGTTTTCCTGGTTGTGGCTGTGGCAATCCGTTCAATTATGTATGCGAGTGCCAACGGTATCCCGGAAGACATCAGCTGGGCGATCGACCTGAGTCATGGCCCGAACTTCATGCTTAGTGTGCCTATTGTCATGTTCGCATTTACCTGTCAGGTCAACGTGTTCTCAATTTACACGGAGCTCCAGCGGCCATGCATTCGCCGCATGAACAAGGTGGTGGATCGTGCTACTCTGATCTCGTTTCTGATCTACCTATTCATCGGTGTGGTTGCATATCTGGCATTCGGTCCGCAACTTGTGGAGCCAAAATACAAGGGCAACATCCTGTTAAGCTTCCCGCTGAACGACACTTTGATTGCGATCAGCCGAGCCGCCATCACCTTCACCGTGGCCGTGGCCTTCCCGCTGAATATTTTTCCTTGTCGCTTCACCATCGACATGATGTTCTTTTCAAACTCGGAGGACTCATTGCCGCGTCATGTGGCCGTGACGAGTAGCCTTGTGCTGCTAGCACTGCTTTTGGCCATCTTTTGTCCCAGTATCAACGTTGTATTTGGTATCATCGGCGGCACGTGCTCTACCGTCGTGTGCTTCTGTTTCCCGGCTGCGTTCATCCTGAAGCTCGAAGACGGTCCATTGCTTGGCCCCAAGAAGATCGGCCCATTGCTGCTATTCATCGGTGCGATCGTGATCGGGTTTGTGGGGACAGGCGTCACAGTGTGGTCCAGTCTGCTCATGCCATCTGTGTGA
>PLTG_11273.5|m.40420
ATGGTATCACCGATCCATGGCAAGCTTCGTGACTTCGTATCTATTTGGCGAGTCGCTTGCTATCGGATGTGCCGTAGTAGTGGTGCTCATGCAGGCGGGTGCCTACGTGTCACTTCGGAGTTTGCAGAAGGTGCCACATCTAGTAGTGATGCACTACTTCTTGGTCTCGACGACGCTCGTATCACTGGCGGCGACGCTAGGCGTCCAGCACGGCAAGTTCAAGGCGGGTACATCGCTGGAAACGTGGGGCGCCATCGGGGGAACGGGCGCGTTGGCCTTCGCAGAGCAGCTTTTCCTCACGCGTAG
>PLTG_11273.6|m.40421
ATGGACGCGACCGCCGCGCGGAATGCGGCACAGGACGGGAAGGCGACCCAGACGTGCTTGTATTGCGCCAACTTAAAGGTGCTGCGGGATCTGTTGCCTCCAAAACGTTGCGATTACGTACGTGAATCTGCTGACTATTTGTTCTTCCTTCTCCCTCACGCTGCAAACACTTGTGTTGAATGTTTTGGTGATCATTATCTGCAGTGCCGTAAGTGGCGATGCCAGTTCTGCACACTCAAATTCCCGCTGCTGGGTGTGCGTAAAGGTCTTCCCAAAGCGCTGAAGGGCAACTCGCGCATCTGCATCCAATGTTTTGGTCGGGTATGGCAAGAGAGTGAGGCTGCCACTTCGACAGACGTTCCTAGACGTTTACGTGGGGACTCGCTCCTCTCGAAAAACGATGCGCAGCTAGACTCTCAGGAAAGTGATCGTGGGCTTCGCGGTGTCAACTTTGTGGAGACAGACTCTACGGTCGAGTCAGGGCGTCGAGGATCAATGATGGACTCAGGGACAACGATAGGGTCGAATCGCGGTAGCTTCGTAATGGGATCAAGCCGTCGAGGGTCTATGTTGGAGTCTGAGCGTCGCGAGTCTATGATGGTGGATCAGGTGTGGGCAAGGTCAGACTCTTTCAGTGGCTCTCATAGACTTTCATTTATGGACAGCTCGAACGGCAGCGAGATCACAAACTTCTCAGCGGCTTCGAAAGTTCATCACGATGGTCTTTCATACCGCGTGGCATCGTTTTTGGGCCTCGTTTCAAGCGAAAGTCCGTATGGGAGGAGTTTGAACTCGGCAATCGGACTCTGGATGTCGCTCTTTGTAGCTTCCATCCTACTGGTGATTGCATTAGCGGATGGATTTTCCCTTCACCAACGCTTGTGTTATTGTATCGCGACATACGGAATATTTCTTACACTGCACCCTTGGATTCATGCAAACAGACTGGGTGGGTCCATTTCAAGCAGGCCAAGCAAGACAAGACAAAGAGTGCAAGCAAGTGCTGTAGCACCTCAAGTAGCAATACGAGGAAAGACAAAACGCCGAAAATCATTCGCACTTCCAGGGAGCAGGCCACTTCCCGTAGAATACAAAGTTCGTATTCAAGAGATGGACGAAACGCTGGCGTATTATTTGAGAGACGAATGCCCCTGGAAGATGGTAAAAAATACCCAATGTGGCAAAATCTACGAGATGACTGCAAACAAAACACCTTTCGCGATTTTTAAGATCGAGGTATTCATCACTGGGATTTCAATGACCGATTTTCTGAGTTTCCTCGACAGTAAAGACCCTACGGATCGGTGCGTGTGGGATCTCAACGAAGCAAATTTTGAAGTGATCGAAACATTTGACAGCAGTGGCCTCGAGGAGGATATCGACGTAAGTGTGTGCGTGAATACTCAAAAGCCTTTCCTTGGTGGACTGGTGGCTCCACGAGACTTTTGTCTACTAAATGTTGCGAAAGAGAACTCTATCTGCTTCTCCAGTGTAGACCACCCTGACGTGCCTGTGCGTCCAGGAACGACTCGAGGTCACATATTCTTCTCTTGCTTCCACTGCAAAGAGGATTCAAGTGTTGAAGAGCCCGAAGGCTTCTTGCTGACGTACATTTGCCAAACTGATATCGGCGGAAACCTTCCGGTGAAGTTGCTATACAACGGCACCATGGACAACATGCAGAAAATGACCAAGGTTTTTTTGCAAGCTGGGAACAAGTTCCAGAGATAA
>PLTG_11273.6|m.40422
ATGAGCCACGAGTACGACAATGGAGTGACGGATCCACTACTCCCCGCAAACGTCAAAGGTCGCTCCAACTCGTTGTCCTCTACCGCCAATGTAGCGTACGACCGAAACACGATGGAGCACGTTGAGCGGGGTGAAAGTCACGTGAAGAAGAACCGCCCTCTTCGAGATTCGTACTTGAACCAGCTGGGCTACACACCCCTCATTTTCAAGAAAATGAAAAAGATCGGGAGCTACATTGCCTCAATGTCACCGATGCGGACCCGAAAGCCTAACGATGATGATCTCCTCACCGATGCCTTCCCCTACCATCAGTCTATCATTCCATCGAAGGGTTCAATTCGTGGCTCGGTATTCAATCTGGCTGGTGCAACACTAGGCGCGGGGGCATTGTCCTTGCCTTATGCAGTCGCAGTGTCTGGGCTGGGTTTTGCTGTGGCCCAGCTTGTTTTGGCGGCAGTATTAACGGTGTACACCATTCGACTGCTGATTCGTGCAGAAGACATTACCAAATTAAAGTCATACGAGGATCTGGCAATGTACTGCTTCGGTACGAAGATGACGATTTTTGTGGAGGTTAACATCTTGATCTTCTGCTTTGGAATTTCGGTTGCATACCTTGTGACACTAGGAGACATTGTTACTCCACTAGGCGAGCTCTGCTTTGGGATGCAAAGTATTCTCGCGCAGCGCTGGTTTCTCATGACGATATCGTGTGGGACGATCATGCTTCCGCTGTCTTTGATGAAAGACATCAGCAGTCTTCAATTTTCTTCGATCCTGGGTGTACTATCGATCGTTTTCCTGGTTGTGGCTGTGGCAATCCGTTCAATTATGTATGCGAGTGCCAACGGTATCCCGGAAGACATCAGCTGGGCGATCGACCTGAGTCATGGCCCGAACTTCATGCTTAGTGTGCCTATTGTCATGTTCGCATTTACCTGTCAGGTCAACGTGTTCTCAATTTACACGGAGCTCCAGCGGCCATGCATTCGCCGCATGAACAAGGTGGTGGATCGTGCTACTCTGATCTCGTTTCTGATCTACCTATTCATCGGTGTGGTTGCATATCTGGCATTCGGTCCGCAACTTGTGGAGCCAAAATACAAGGGCAACATCCTGTTAAGCTTCCCGCTGAACGACACTTTGATTGCGATCAGCCGAGCCGCCATCACCTTCACCGTGGCCGTGGCCTTCCCGCTGAATATTTTTCCTTGTCGCTTCACCATCGACATGATGTTCTTTTCAAACTCGGAGGACTCATTGCCGCGTCATGTGGCCGTGACGAGTAGCCTTGTGCTGCTAGCACTGCTTTTGGCCATCTTTTGTCCCAGTATCAACGTTGTATTTGGTATCATCGGCGGCACGTGCTCTACCGTCGTGTGCTTCTGTTTCCCGGCTGCGTTCATCCTGAAGCTCGAAGACGGTCCATTGCTTGGCCCCAAGAAGATCGGCCCATTGCTGCTATTCATCGGTGCGATCGTGATCGGGTTTGTGGGGACAGGCGTCACAGTGTGGTCCAGTCTGCTCATGCCATCTGTGTGA
>PLTG_11273.6|m.40423
ACACAAGCGACCAATCCGGCACATTTGAATGCCCGGTTGCTAGCGACACAGCTATACGAAGGTCTACGGCCCTCACCCTCCAGGCCAACCGCAAATCTGATGTCGATACCATCGAGTATGACACCCTTTGACAGTGGTAAACTCAGTGTAAATGCTAGTTTTGAAGACTTTGATGACGATGAAGTGTGGGAGGAGGAGGAGGAGGAGAGCGCTGGAAAGCGGACAGCGGCCAATTCGACAGGTGCCAAGAAGCGAGGAACCAGAGCTGGTACGACACAGAATATCGAGGAAAAGGCTCCTGCGAACACCCGAAACACAAGAGCTAATAGCACGTCTAACACGGCGAATGCCACGAAGAATAAGCGACCACTAAAGCGCAAGAAGAGTGGGCCATCTTCCCCGACTGCTGGTTCGGGGGATGAAGAAGATCACGAGAAGAAACAGCTCCGTCGCGTGAAAAATCTAGTGTCAGTAAGGGAGTTCCGCAAACGCAAAATGAAACAGCTCGAACAAAATGAGGCACGACTACGCCGACTCGAGGCAGAAAACATGGATCTGAAGATGCGACTGAAAATCGGTAAGGAGGCGATCCTCAGCGAGCAGCGCGAAAAGCAGCAGATTAAGGAGCAGATGCGGGAGATGCTACAGAGGAATGCGAACGAACACGAAATTGCGAAATTCTTAAACATGTACAAGGTGACGTACTCAGATTACGGACCAAAACGACGCGAGAAGCTGCACTTTCACCTGTCGCGCATTCGGGAGTTGCTACTGCCGACACAGGTCACGAAGTTGAGTTTGTACTCCGTGGAGCAGGGTGTGGATATGCTCAGGCGTGACCACGTTATAAAGGAAGATCCGATGTCTGCGCCTGAATCGGCCACTGCTACCATGAGCCTTTGGGGTATCCTGGCGGATGAATTGGAGGTGTCTGATGACCAGCAGCGGCAGATTTTGGAGCGTCGAGCTGCTATCAAAAAGGTGCGCGACGATCTGAACCACACCTTAAGCATCGTGAAAAAGTTGGAAGAAGTGACCAATGAGAAAAACACGGCGCTGGAGACGCAGGTAGCTCAACTACAACAGATTCTCACTCCTTCTCAAGCTACAAAGTTTATCATCTGGGTCAAGGAGAACCCAGCTTTCATGTACATGCTGGACAAGCTAGTGGACTCTACTCTGCAAAACAACACAAACAGTGCTGATGAATAA
>PLTG_11209.1|m.40044
CAAAGCACTGCAAGAAGCTGGGAGTGCCGTTGGCGACGCTGGCAGAGAGCAAAGCACTGCAAGAAGCATCGAGAAGGACGAGCAATAGTCTCTCAGAAGCCAACAGGACAGATCCTTCTCAAGCCAATGGCCCCGTCCACAATAGACGCCACGAGTAGCTCACGACCCCCACCACGTCCTTCATCACTACCTGCGTCTCTGTGGGACCCAGTGGATCGTCACAACGAAGCTTCAAAGAAGCGGAAGAAGAGCAATAGCATGAAGCGACGTGGATCTACGTCTCCTCACCGCAAATTGGACACTTTTCGATCCACACAGCTGGTTCTATGGCGTCGACGTTACTTTGAGGGCATTCTACGCTGGGAAGCGGCTCTGCGACTCATGTTTGTGGATTTCCCAAAGCTGGTATTCAAACGCGTCGAAAGTTCACGCACGATCGTGTCATTCTTCTTCGTGTATGTGATGCTGCAAGCATTGGCAATTCTTTGGGGATTCCTGTTCAATGTCGGAGCTGTGTTGGGTGAGAATATGAGCACAATTGTCACGATGCCATTGACGCAAGCCATCTGTGTCCTTGTGGTGTACGTGTCTGTCATGGGAATCGTCTTGTCATTCGGACGTGCAACGTGGATCCTCACATGGCAGTCGCTGCAGAACTTCCCGCTTATTCGACGCATTATTGCTTGCGAGTGTCGTCCACAAGCAGTTATTCTCACAGTTGCTATGCCAATGCTGATCATCTTACCCAGTTTAATAATGGTCCCTTCGCACTGCGGTAGCGCAGTGTTGCAGGAGTCGTCTTCTTTGGTTCAAGCCATGTGTGAGGAGTCGTACTTGAAACTATTGACCGACAAGCACCCCGTATTTCAACGTGCATTGCGGATATCGACAGCGATTGCGATCTGCCAATTCATTCAACTCTGTCTGGAGATTCTGCCGCGGTGGCGCTCGGCGCTTGCTGGGCTTGGCACCATAAAGACGTTCCTCCTAGGTGGGTGGTTGCTTGCAATGAACTTCTTGGGTGGCTTGTGGACCGTTGAATGGAGTGCCCGGCACTTTGGTCTAAAGATCACACCACTGAGCGACCTCACGAACTACCAGTGGGAAATCTTTGGAATGACATTACTCGTTGGATGGATTCTCTGGTTCCTGGCTATAACGTGCTTCACATTTCCCAACGTGAAGGAGTGTGACTCAAACAAAAAGGCACTTTCTGGTTTATTTGAGCGGCTCAAATTTACCTTTGCAGTCGGTCAAGGTATTGTATTTTTTCGAGCATGCGTACATCCGAGCATGGGGTTCGTACATGCTCAGCTAGAGCTCACTATTATCAACTTACTGTTGCCATCGATTTATGTGGTATCGCTCATCTGTCTTCGAATGGTCAGTCTCTTGAGCAAGCGTGCGATACTCATTGATGGTCCCCTGGCGCTTGGAATTGCTGGTGTCATCTTTGTTGGTTCAAAGATGACGGAGAAGCTTCACGTCTTCGTTGTGGTGGGTTTGTTCTTGTTCGATCGGTTCCTGCGTTCAGAAGCAGCTTCATCTTTGAGTGGCATGAGCCAGTCGCTTCAGCAAATGCTGCAAGAAACGTCTTCTGACAAGAAGCATCCTCTTCTAGGCCACCGTACCGCGAAGAAAGTTGTATACATCGCGCTTGCTATCCTACTGCTTTTCGTGGGTGCTATCTCAGGATTCAGTGTCCTCTCAGTTCTTCAGAAGAGCGCCAAATGGTTCCCAGACGCCACGTCGGTTGAGTACGAAGATAACTCGATCCACATTCACCACACTGGTGTTGTGAAGTTGCACCTCGGTCTTGCAAACGAAACCAATCCTGCAATCACAGTAGATGATCCACTCTACGCAAGCTGCTCAAATCGCTGGAATGGACTGAGTCTGATTGATTTGGCTTTCTTTGCTGAAGCTGCTTACTTTAACCCGTTGTCAAACGACACGGCCGAGTTCATTTCGACCATTTTTGACAATGAACTGGGAGACATCCACGTTTACCTGCCCGCGTTGAACACGAAGACTGGATCGAAACTTGATTTTTTCGAAGCGCACATTCCGAAGCTCAACACAAGTGTCATTTCGGTACGAGGTACAGATATTTGGAGGTTCACAGATTTTGTGGAGGATGTGAAAATGTTTTTCGAGCCTGTAGTGTTTTCGGTGCTGTCGTCAATTTTCCCGACCATTCGCATTTGGCCCGACGTCACTTTCTCCACTTTGATTGAGCTATACAGTGAGATGATCGGGTTATTTGGTTTACACCACGAATCGTGGTATTATCACGAGCTTTTGGACTATGTCACATCGCTCAGGGACCGTAAGGTGGTACTAACGGGCCACTCCATGGGTGGTGGTATTGCGCGTCTAGTCGGTTCGATTGTAGGGGCAACCTCAGTTACTTTCTCGCCACCAGGTTTTGTGCAAAGCTACAGCAAATTGGTGCACCACATTGGTGGAACTTCGATGAAGGTTGACCGCGCAAGCTTACACCACCGTAACTTCGCTGTAGTGCCTGAATATGATCCAATTACCATGATTGACGCCCAATCTGGAATGACCCAGAAAATTTCGTGCGATACTCCACATCTTTCAATGCAGTTGTCTTGCCACATGCTTGAAGGAACGCTTTGTAACTTGGTCGAACACTGTGGTTCTGCCCGGCGTCGTATTTCATCGTGTCTCTTTGAACACAACATCGCTGGAGCCACGGAAGACATGATTCCTAGAGTGCTTGCAACTATATCCAAACCCGAAATTTACGTTTCGTTCGCAGTGACGGTATCGATCGTACTCTCCATGATTCTACGTCGACGCCATCGCAGGATGCGTACGCCACTATCATCACCTTCACATCGCAGCAGAAAGAAGAGTACTTCTCCAGATCACTACTCACATAGCACAAAGGGAGGAAGCCTACAGCCGCCTCATCCGTCTCTGTACGTCCGCCGCAATTCCATTATTTAG
>PLTG_11209.1|m.40045
ATTGCGAGTTTAAGCACAAGTAGCTCGGCGCGAGGGACAACGCACACGAAGGGAAAATTATCCAAGAAGTCACGTGTTCGAAATGCTCTCCCTGTTCTCGACCAGCGTCAATCGCTTCTTTCAGTTTCCAGTAGCAACAATGAGATAGACGACCGTCTCAACCATGCCGAAAAAATTCGCACCGAGCTTAAGGCTATCGAGAGAGATCGCCTTCATAAACAGCGCCTGCTTAAAGAGGAACGGAGACAACGTCACAAAGAGAATAACAGCAATGCCCCAGCATTTACTGGAGGTTTTCTGGGTCCAGATCACCAGGAGGACAATCAGTTACCAAAAGTTCAGGTTGCTCGAACTCAGCAGAACAACATAATAAAACGAAAGCCTAAAGAGCGACGTCAACCTGGGAAGCACACTCACAACCAACACCCAATTACACTTCCAGAGTTATTTATTGGCAGCAAGAGATGA
>PLTG_11209.2|m.40047
ATGGCCCCGTCCACAATAGACGCCACGAGTAGCTCACGACCCCCACCACGTCCTTCATCACTACCTGCGTCTCTGTGGGACCCAGTGGATCGTCACAACGAAGCTTCAAAGAAGCGGAAGAAGAGCAATAGCATGAAGCGACGTGGATCTACGTCTCCTCACCGCAAATTGGACACTTTTCGATCCACACAGCTGGTTCTATGGCGTCGACGTTACTTTGAGGGCATTCTACGCTGGGAAGCGGCTCTGCGACTCATGTTTGTGGATTTCCCAAAGCTGGTATTCAAACGCGTCGAAAGTTCACGCACGATCGTGTCATTCTTCTTCGTGTATGTGATGCTGCAAGCATTGGCAATTCTTTGGGGATTCCTGTTCAATGTCGGAGCTGTGTTGGGTGAGAATATGAGCACAATTGTCACGATGCCATTGACGCAAGCCATCTGTGTCCTTGTGGTGTACGTGTCTGTCATGGGAATCGTCTTGTCATTCGGACGTGCAACGTGGATCCTCACATGGCAGTCGCTGCAGAACTTCCCGCTTATTCGACGCATTATTGCTTGCGAGTGTCGTCCACAAGCAGTTATTCTCACAGTTGCTATGCCAATGCTGATCATCTTACCCAGTTTAATAATGGTCCCTTCGCACTGCGGTAGCGCAGTGTTGCAGGAGTCGTCTTCTTTGGTTCAAGCCATGTGTGAGGAGTCGTACTTGAAACTATTGACCGACAAGCACCCCGTATTTCAACGTGCATTGCGGATATCGACAGCGATTGCGATCTGCCAATTCATTCAACTCTGTCTGGAGATTCTGCCGCGGTGGCGCTCGGCGCTTGCTGGGCTTGGCACCATAAAGACGTTCCTCCTAGGTGGGTGGTTGCTTGCAATGAACTTCTTGGGTGGCTTGTGGACCGTTGAATGGAGTGCCCGGCACTTTGGTCTAAAGATCACACCACTGAGCGACCTCACGAACTACCAGTGGGAAATCTTTGGAATGACATTACTCGTTGGATGGATTCTCTGGTTCCTGGCTATAACGTGCTTCACATTTCCCAACGTGAAGGAGTGTGACTCAAACAAAAAGGCACTTTCTGGTTTATTTGAGCGGCTCAAATTTACCTTTGCAGTCGGTCAAGGTATTGTATTTTTTCGAGCATGCGTACATCCGAGCATGGGGTTCGTACATGCTCAGCTAGAGCTCACTATTATCAACTTACTGTTGCCATCGATTTATGTGGTATCGCTCATCTGTCTTCGAATGGTCAGTCTCTTGAGCAAGCGTGCGATACTCATTGATGGTCCCCTGGCGCTTGGAATTGCTGGTGTCATCTTTGTTGGTTCAAAGATGACGGAGAAGCTTCACGTCTTCGTTGTGGTGGGTTTGTTCTTGTTCGACCGGTTCCTGCGTTCAGAGGCAGCTTCATCTTTGAGTGGCATGAGCCAGTCGCTTCAGCAAATGCTGCAAGAAACGTCTTCTGACAAGAAGCATCCTCTTCTAGGCCACCGTACCGCGAAGAAAGTTGTATACATCGCGCTTGCTATCCTACTGCTTTTCGTGGGTGCTATCTCAGGATTCAGTGTCCTCTCAGTTCTTCAGAAGAGCGCCAAATGGTTCCCAGACGCCACGTCGGTTGAGTACGAAGATAACTCGATCCACATTCACCACACTGGTGTTGTGAAGTTGCACCTCGGTCTTGCAAACGAAACCAATCCTGCAATCACAGTAGATGATCCACTCTACGCAAGCTGCTCAAATCGCTGGAATGGACTGAGTCTGATTGATTTGGCTTTCTTTGCTGAAGCTGCTTACTTCAACCCGTTGTCAAACGATACGGCCGAGTTCATTTCGACCATTTTTGACAATGAACTGGGAGACATCCACGTTTACCTGCCCGCGTTGAACACGAAGACTGGATCGAAACTTGATTTTTTCGAAGCGCACATTCCGAAGCTCAACACAAGTGTCATTTCGGTACGAGGTACAGATATTTGGAGGTTCACAGATTTTGTGGAGGATGTGAAAATGTTTTTCGAGCCTGTAGTGTTTTCGGTGCTGTCGTCAATTTTCCCGACCATTCGCATTTGGCCCGACGTCACTTTCTCCACTTTGATTGAGCTATACAGTGAGATGATCGGGTTATTTGGTTTACACCACGAATCGTGGTATTATCACGAGCTTTTGGACTATGTCACATCGCTCAGGGACCGTAAGGTGGTACTAACGGGCCACTCCATGGGTGGTGGTATTGCGCGTCTAGTCGGTTCGATTGTAGGGGCAACCTCAGTTACTTTCTCGCCACCAGGTTTTGTGCAAAGCTACAGCAAATTGGTGCACCACATTGGTGGAACTTCGATGAAGGTTGACCGCGCAAGCTTACACCACCGTAACTTCGCTGTAGTGCCTGAATATGATCCAATTACCATGATTGACGCCCAATCTGGAATGACCCAGAAAATTTCGTGCGATACTCCACATCTTTCAATGCAGTTGTCTTGCCACATGCTTGAAGGAACGCTTTGTAACTTGGTCGAACACTGTGGTTCTGCCCGGCGTCGTATTTCATCGTGTCTCTTTGAACACAACATCGCTGGAGCCACGGAAGACATGATTCCTAGAGTGCTTGCAACTATATCCAAACCCGAAATTTACGTTTCGTTCGCAGTGACGGTATCGATCGTACTCTCCATGATTCTACGTCGACGCCATCGCAGGATGCGTACGCCACTATCATCACCTTCACATCGCAGCAGAAAGAAGAGTACTTCTCCAGATCACTACTCACATAGCACAAAGGGAGGAAGCCTACAGCCGCCTCATCCGTCTCTGTACGTCCGCCGCAATTCCATTATTTAG
>PLTG_11209.2|m.40048
AAATTCCGCACTATCGAGGAGCGAGCTATGAATCGACTGGTGCCGTACCGGACGAAGGTGTCGGAGGAGGTGGCGACACGCATCGAGCAAACACTCAACAGCACCATGTACCTCGTACAGACGACTGGCCCTACATCTTACGTGATCCAGGAGCAGAACTCCGACAAGAAGCATAAAGTTCTGATTGGGGCGCTGCAGACCTGTAGCTGCGGCACAGCTGACATTTGCATCCACATCTTGTTTGTGATGCTCAAAGTACTTCGAGTACCACCGACGACACCCGTTGTGTGGCAGAAATCCCTTATTGATTCTGAGATTGAAGTGTTACTTAATGGGGGATACAGAGAGAAATCGAGGCCACCTCCGAAGCCGCACGTAAAGAAACGAAAAGAAATAGCGGTGACTAGTGAACCGGGAGATGCAGAAGTTGACAGACATGAGTTGGTGGAGGGTGAAGTATGTGCTATCTGTCAGGAAGACATGGACACTAACCAGCCACTCACTTTTTGTCGCAAAGGTTGTGGCAATAATTTTCATATTGAGTGTATGAAGGTCTTCGGTGAGAGTCGAAGACAATCGAAAGAACACATTATTTGCCCATTGTGTCGTCAAGATTGGGGTGGTGATGCGCTGTGGACATTACGAAAAGAGATTGATGCAGCGAACAGAGCTCCAAATGTCCATAAAGGAGCATCATGCAGAAAATGCAAGACAAAGCCACTTCGATGCGAGCGATACCGCTGTGTACAGTGCAAAAATGTGGACTTGTGTGCACATTGCTTCAAGACAAATATTCATTGCAATCACGCGTTTGTTATGAAGCAAAACATTGCAGACCCGTGGATCCCAGCGTTGCGTGAAAGTCACCCTCGAACAGCTATCAACTCGGACATAATTCGAGACTTAGAAACCCGAGAACTTTCAACGAATGATTACGACGTACTGCTGCAGCTAGATCATGGAGACAAACTCCCCATTCAAGATTTTCTTGTGAAAGTTGTTTCTGGGATAAAAGTCGATCCTGAAAATGCCAAGACTTTTGGTGAAACAGGGGGAACGTGTTCGCTGTGCGCTCAGAGTCTCAGAATAAAAGCTGCTCTACATTCGGCTGTTTGTGGGCATGTATTCCACGAGAGCTGCCTCGCTAGGTCGATACTATCCCAAGTGTATGTGTGCCCTTTCCCGGGTTGTGGTCATGCGCTATTGCCTGGCTTACTGTATTTACAGAAGAAACACGAAAGGAGCAAAACCGAGCAGCCCACACAATCTGAACGTGATCCACCCAGCGTTGCATCAACGTTAAACGCGTCATTCACCGTAAAGGGGCTTCAGCAGCATCAACGTTTCAATGATCAGTCGCCTCGAACCACAAGTCTAAGAGTATCAGGCTCTCATACTATGACGCGGCAGCAAAGTTGTCGCGAGAATGATGAATTTTCTTCTTTACCTGACCTTATCTCGGTGGCTACCATGCCACTTGAACAACATAGTGCAGCTCGTGAATCAGCTGCTCCGATGAATCACGAGAGTATTGCGAGTTTAAGCACAAGTAGCTCGGCGCGAGGGACAACGCACACGAAGGGAAAATTATCCAAGAAGTCACGTGTTCGAAATGCTCTCCCTGTTCTCGACCAGCGTCAATCGCTTCTTTCAGTTTCCAGTAGCAACAATGAGATAGACGACCGTCTCAACCATGCCGAAAAAATTCGCACCGAGCTTAAGGCTATCGAGAGAGATCGCCTTCATAAACAGCGCCTGCTTAAAGAGGAACGGAGACAACGTCACAAAGAGAATAACAGCAATGCCCCAGCATTTACTGGAGGTTTTCTGGGTCCAGATCACCAGGAGGACAATCAGTTACCAAAAGTTCAGGTTGCTCGAACTCAGCAGAACAACATAATAAAACGAAAGCCTAAAGAGCGACGTCAACCTGGGAAGCACACTCACAACCAACACCCAATTACACTTCCAGAGTTATTTATTGGCAGCAAGAGATGA
>PLTG_11209.3|m.40050
GTGAAGGAGTGTGACTCAAACAAAAAGGCACTCTCTGGCTTATTTGAGCGGCTCAAATTTACCTTTGCAGTCGGCCAAGGTATTGTGTTTTTTCGAGCATGCGTACATCCGAGCATGGGGTTCGTACATGCTCAGCTAGAGCTCACTATTATCAACTTACTGTTGCCATCGATTTATGTGGTATCGCTCATCTGTCTTCGAATGGTCAGTCTCTTGAGCAAGCGTGCGATACTCATTGATGGTCCCCTGGCGCTTGGAATTGCTGGTGTCATCTTTGTTGGTTCAAAGATGACGGAGAAGCTTCACGTCTTCGTTGTGGTGGGTTTGTTCTTGTTCGACCGGTTCCTGCGTTCAGAGGCAGCTTCATCTTTGAGTGGCATGAGCCAGTCGCTTCAGCAAATGCTGCAAGAAACGTCTTCTGACAAGAAGCATCCTCTTCTAGGCCACCGTACCGCGAAGAAAGTTGTATACATCGCGCTTGCTATCCTACTGCTTTTCGTGGGTGCTATCTCAGGATTCAGTGTCCTCTCAGTTCTTCAGAAGAGCGCCAAATGGTTCCCAGACGCCACGTCGGTTGAGTACGAAGATAACTCGATCCACATTCACCACACTGGTGTTGTGAAGTTGCACCTCGGTCTTGCAAACGAAACCAATCCTGCAATCACAGTAGATGATCCACTCTACGCAAGCTGCTCAAATCGCTGGAATGGACTGAGTCTGATTGATTTGGCTTTCTTTGCTGAAGCTGCTTACTTCAACCCGTTGTCAAACGATACGGCCGAGTTCATTTCGACCATTTTTGACAATGAACTGGGAGACATCCACGTTTACCTGCCCGCGTTGAACACGAAGACTGGATCGAAACTTGATTTTTTCGAAGCGCACATTCCGAAGCTCAACACAAGTGTCATTTCGGTACGAGGTACAGATATTTGGAGGTTCACAGATTTTGTGGAGGATGTGAAAATGTTTTTCGAGCCTGTAGTGTTTTCGGTGCTGTCGTCAATTTTCCCGACCATTCGCATTTGGCCCGACGTCACTTTCTCCACTTTGATT
>PLTG_11268.1|m.40348
CTAAGTACGGATTTGAACGTCTTACCAGCGTTCCATGGTGCTAAGGCCTACGCGACTTACATTGAAAGCAAACTAGCACCAAGTGCCACTGCTGCTAAGGACGATGAGAAGTTTCTCGGGGTCACACGCATTGTGAGTGACGCCAAGAGCACTGAAGGCTTGCCTTATGCACCTCCAATCCGGGATAATGGTGGTTCCAGCCTAAAAAGTGGCGTACCAGCCTCAGCCTTGATGCAATTAGGTGTGACAGACCTGGCAAATGCGAAAGAAGCCTATACAATCGAGGACGCGAAACTCAAGAGTGAGGCTGATGCACGCGCTAGATCTACCGTAAGCAAGCAGGATTCGATTCGTGCAATATTGAGTAAGATGCGAACGCAGCTTCACGAGCTACAGGAACTGGACGCGGCGCTACCATCCCATAGCCGTGTGGATCCTGATGAGTGGGAAATTGACTTGGACTATGGAGAGCTGCTTACCAGACAGGGTGATGAAGCATGTGAAGAAGTGCGAAAGGAAATGGCATTTTCAGTGGAAAAAGAAGAGCTTTTGCTACACAAAATGCGCGAAACATACGTTGGTCCGTTAGCTGTAGAACTACTAACTCTACGTGCGTTTGAAAGTGATTTAAGCGTACAATCATTTCGCACGATGAAGATGCCACCAATGCTACAGAAGCGTCTAACCGAGATACACACGACCGATGCGGCTACCAAAAAACAGTTATTAGCCGGGGCGAAGGTAGTCAGACGTGGATCAGTGTTAGATATCATGGAGAAAGATACACCACTGAATGAGGAGTTTCCGTTAAAAGAGGACGAGCGCCGCATGATCATGAGGCACACCGAGCCTGCAGTTGATGGTAATAAAAGTGGAGCCGTTGCATGGTCTTCCGGTGGGGTGGCTGCAGTACATGAGGCTAGTGGTTCGAAGTCGGTTCATGGATTTGAAGCGCGAAAACGACTACGCGCTGAGCGGAAGGAAAGACTAACACGTTGGCAGAGCAGCAAACCAGGCGAGGACGCTGATGACCCGCGAGATGTCGTTGCTATTGCCTTCGCGCAACGCAACATGGGTGACTACAAACTAAAAACTGCTGCAGACTACGTCGTCCCAGAGGACCAGCGTGTCAACGCCGTGAAGAAGCTACGGCAGATGGCATTACTTGAAGAGAGTTTGTATGCAGCACGCTTGCGCTTCAATTCCAAGGTGCTCGAACTTCGTGAGCTGAAAGTGCAGTTAATAAACGAGCTACACCGCGATCAGGAACGTTTACTCGAACTCCGAGCATTATTGACGAATGGGAGTGTCAGATCTGCGGCATTGTCTGCAGCGTCCTCTAGTCTCGCTGTAGATCTACGCGAATGGCCGGAGCAGCGTGAACGCGTCAGTGACACAGATATTGAACTATTCATGCGGGAAAGGGTGATATCGCACTCGCAGACCCAGAACGGGGACTATGTATCATCAACACACACTAGTATGACTGAAAAGCACCATCAATCTTCGGATCGGTCAATTGCAGCAGTCACACGAGCTCTTGAAGGAACCGCTTCGACAACAGGAACGGGAAATGGAGCTGTATTAGCTGGGATTACCATTGGACACTTGCATTTGCAGTTCGATGAAAGTGCTGCAGTAGCTTGTGCGTCGACTCCATCTGCATCAGCTTCACCCACAGGGGCGCATTCCATAGTTGGGAATTTTGATGAGGATGACGTTGCTGTACGTGGATATCTCATGCGTCAAGAAGCACTATTGCTAGAGCGCAAGCAGCGACGTGAGGTGATGGCCTTTGATGCGGCTGTGGCGCACCTACGACGCGAAAAGTTAGCTCTTGAGGTTGGCTTCAAGCAAGCTGAGCTGCGGCTGTTTACACTTTTTAGCGAGCTGTCGCTGCTTGAATCGTTTGAGAGTAAGGAAAATCTTTTGAGTAGCAAGCTCGAGAAGAACAAGGGG
>PLTG_11269.1|m.40350
CCCCTTGTTCTTCTCGAGCTTGCTACTCAAAAGATTTTCCTTACTCTCGAACGATTCAAGGGGGAAAAGGCACAGATTGTGGCAGAGTTGCGAGATGTTCAGGATCTACTGGCGAGTAAGAAGCGTGAGGTGGACGAATGGTCAAAACAGGAGCGAACTGTGCAAGGAGAGTTCCTAACACTTGTGAATGGTGGCACGGGGTCAAGTGCTACACCTCATCCGAACTTTGCCGCACTACAAAAGTTGTTCAAGCGTAAGATTAAGCGTGCGAAAAAGAAGCCGACGGCATCGAGTGCAAAGGATGACGGTAATGATGGCAATGGTAAGCCCGATAGTGCACGAGATGGTGAGGAGCAGGAGGAAGAAGAAGAAGAAGAGGAGGACGACGAAGACTATGATGAAGATGATGACGATGATGATGAAGAGGAAGAAGATACGTGCCCTCCTGGATGCGATTTGACACTGTACGAGAAAGTATTGGCGCTACGGGAAAAGCGCGCCGATGTGGACGATGCTATGGGAGAGCTGAACAAGGCAATTGAGGAGCTACGAAAGGCTGGAGAACGGCAGGCAGCCAAGCAGCGTTCTATCGATAAAGAACTGGCTGCCACGGAACAGGACACACAACAGTTCCAGAGTGAAAAACAGTCGCGGTTCAATCAGTTAGACGTTGTAGTGCCTCTCAGCACTCGTCAGCTCCGATGCCTCGAACCCTCTTCTCCGAACCAACAAAATTGGTTATTGCCTGCACAAGCTGGTGGGTGCCTAGTGTTCACAATGCGCGCCTTCTCTGCGCTGACAGATCGGATCGAATCATTGCAAGCTGAAAACAAACAATTACGTCAGCAGTTCCGTGATCTCCATAAGCAACAGAAATTACTCGCTCGTGAAAAGCGACACCAACAAGAAGCCATTGCCCGAGCGCAGGATCGCAGTGAGCAGCTGATGCGACTCAAATTTGGACAATTGGTGGACCTGGAGGTGCTAGATCGGGCTTGTGATACGTCGTCCGTGGACGATCTGCAGACCCGTGTCAAGCTGCGTGAGGTAGAAGGTGAGCGCGCCCTTCGTCGCGTTAAACAAACACACCCGCAGCTCCAGCACGCCATTCTGCAAGCAACTGAGCAGAACACGGCATTGTTAGCACAGATCACTGCGCTGACCGAACGCCAGGCTGAGTTGGAGCGCGAGCTCAATCGCAACCAGGGCAGTGGCAGTGGCAGCGACGGAGGCGGTTTGCTCAGCCTTGAAGACGACGAAGCACTAGCCGAACGCGAGATGAAGGAGCGCAACAAACTCGTGCGGCTCGTAAAGCTGCAGGCAAGAGAGGTAGAAGCACTCAAGCAGGAGATTGGACTGCTGCGTGGCAAAGACGGCAAGGTGTATGCGCCTCGGGGGTAA
>PLTG_11270.1|m.40352
ATGAGCGGCTCTGAGGCTTCGACGGCGTTGGGTGACTGGGTGCTGTGGCAGATGGTGGACTCGCTGTACCCGACCGGCGGCTTCGCACACTCCTTGGGACTGGAAGCAGCTACACAAGAGGGACTTGTGGTCGCTTCGTCGCTGCGTGATTTCCTCTCGTCGTCACTGCATCAGGCCGCCAACTTCGCCCTTCCTCTCGTCTTCTCGGCGCATCAGATCACCACAACGTCTGAATCTGATTCTGTCTTCGTGGAATCAGTTCTGAGTCTCAATAGCCGCACTACTGCACAGTATTCAAACCACGTCGCGCGCAAAGCCTCGTTCGCCCAGGGCGCGGCGTTACTGAGACTGGCACTGTCCACGTATGCACCAACTTATCCACGTGTTCAAACTCTGCTAACGATCCGAAAAGAGGCCAAGAAATGGAATCAAGGGGGTGTTCACCACACGATACTCTTCGGTGTTGTGTGCGCGCTGCTGGATGTGGATGCTGATTCTACCCAGCGCATGTATTTGTTTGTGACTACGCGCGACGTGCTGAGTGCCGCCACGAGACTCAATCTGGTGGGTCCGTTGGAAGCTGCGAAGCTGCAATTCGAGACGGCACCGCTGCTAGAGAAGGTGTTTCAGACCAAAAAGAATCGGACGGCGGAGCACTCATACTCGTCGGCACCCGTGCTGGACCTCGTGCAAGCCATGCACGACCAGCTATACACGCGCATCTTCAACAGTTGA
>PLTG_11270.1|m.40351
ATGGAGAGCATGGAGGTAGAAGATGATGGCGTGCCGCTCGAGACTTATCAAGAGCTACACGATGAGTCCGAGGTGGAAGCACCTGACTACTCACTGTCGGAACTGGTCCGGCCGCTGGCCAATTGGGAGATTTCTAGGGACCACCTCGTGTTTGCGGATATGTGTGGACTGGACACAGGCAAGCGCCACATCCTTCACATCATTGAGCGTAGTAAAGCGGGTGAGCACGGTGGTGTATTACTGGTAGCAGCGGGTAACACGGTGCAACTCATCACCATAGCCCCAAAAGCTACTGTGTCTGGTTCGAATGTGCAGCACCGACGCTATGTGTTCGGGTTTGGGGGAAGCGGTATTGGTAGTCTTGCAGTTCACCCATCCGGTGAATTCTTTGCTGTGGGCGAGAAAGGAGTGAAGCCGAACATCTCCATCTATCGTTACCCACAAATAACAGTATCCCACGTACTGCGGAATGGTACAGAGCGCGCTTACGCCAGTGTTGAATTCAGCAAGGACGGCGATACACTAGCATCTGTGGGGAGTGCTCCCGATTTCCTCTTGACTGTGTGGAATTGGCGAGAAGAACAAACCGTGCTGCGTTGCAAAGCCTTTGGACAGGATGTGTTTAGTGTTCGCTTTGCTCCGACGGACAGTGGTTTTCTTGCGACAAGTGGAGTTGGGCATATTCGTCTCTGGAAGATGGCAGCCACTTTTACAGGCCTCAAACTGCAAGGTGATATCGGTAAGTTTGGCAAGAGTGAGCTTAGTGATATTGAAGCCTTTTGCGTACTTCCCGACAAGAAAGTTTTGAGTGGTACAGAACGCGGCGTACTCCTCCTCTGGGATGGCAACTTTATAAAGTGTGAAATCCTCACATCTCGTCGCCATTTCCCCCATGCTGGCACGATCAATGTCGTAGACTACGATGAAGACGATGGTCACATTGTGACGGCAGGTAAAGATGGATACGTGCGCTTTTGGTGTTTTGACTCCATCGACAGCGCGGACGTTGCGGCTGATGAGACAGTCGCCCTTGTCCCTATGAAACGCCAAGTGCTAGTACAACCGCAAATGGACATTCGTGCTGTGGTGAAGGAGGAGACTGGCCGGTATCTTCTGCAAGATGGCGTTGGTGGTGTGCATTTGCTGGTGCTTACGGAGAACGATGAACATCAGATTGAGCTGGACTACGTTTCGAACGACACGGGCCGGGCGACGGGGATAGCATGTTCGCCTTATGAACATCTTGCAGTAACTTGTGGCGAAGATGGTGGCGTGCGCGCATGGGATTACGTATCAGGCTCGTGCTTAATGACTGTATTTCCTGAGCAAGCCTTTGCTGAGGATCAAGATGACAGCAATGAATGCGCCACACTGGCGGCGGCATCCAGTGTTGCATGGGTACCAAACAGTGCTGCAGTGATAAATGATCTCTTACCAATTAGTCGGCAGGTAGCTGTGGGGTTTAGTGATGGCCTGGTGCGCGTCCTACTAATGGACGTAGCCCATCGGGCATGGGTGTTGACCAATGTATTCAAGCCACATAGCAAGAGTGTAACCTGCATGTCCTATTCACACTCGGGATCACTGTTTGTATCAGCTAGTGCTGATGGAACTTTCTTCCTGTTCCAGGTTGTGCCCAGCATCAAGTCGTCCAAATTTACAAAGTATCAGTCAGAATACGAACCATACGGATTCCAACGTGTATCAGCACCGGTAGTAGCGATTTGTTGGCGCGATGATGACGAGGCAGTTCTCGTTACACTTGCAAACGGTCAAGTTTTGGAGTTCTTCTTGTCTCCTCCAGAGTTGAATGGGAGGACAGACGGCCATAAAAAAGAGGAAGATGAAGGATTGGAGGCAGCTCATGATATTGGTGAACCTGTGGTCCAGGCTGGCATAACAGCAGCTGAACGCGAGTCGTACGAACTTCATCTACCATTTCGTGAATGGATGCTGCACCAACGCAACCGTTTTATGAGTGTCAAAGAGCTAGAGACACTGGAAACACAATACCCAACTATCAGTGCTCCCCAGACAGAAGAAAAAATTCGCAACCAATTTCAGGTTGAAGTACGACCCGGAAATGGGTTAACTAAGGCTTTGGCTGCTCTGTATGCAGCGGTGACGGAGAAGGATAAAGGCAAACCACCGAGTCAGTCAAGCAGAGATTGTATTTATCTCAGTTGCCAAGCACCATTAGATAGAAATCTGTTCGTGATTCAACACGATCAGCCTACGCCGTTGCAGGAGCTCGCATCAGATACTACTGGGCACATTACAACACTCGCCTTGTCGACATCCGAGAGGTTCATTTTATGCGGTCTGTCTAACGGCAAGTTCCAGCTACGCAGTGCACAGAGGCCCCACGCATTCATCACTGGTGAGTTTCATGATTACGGGACCTCCAGTAATAACAGCAGACTGCACCTCGCGTTGTCTTTTGACGATTCGTACGTAGTTGCAGTGGGATCCGATGGTAACCTCAGCATTTGTCGGCTGTATAGCGACAAAGTTGAAGAAGCAGCGAAGTTGCTTGCAAATAAATTTGAGAGGCTACTGGCTGAGGCTGCCATTGCCCGTGATCAGGCTCGTGAAAAGCAGGAAACAGTGATAACCTTGCAACAAAAAGCTATGGACGACAAAAGTGAGGATGACCTTAGCACCATGGAACGCTGGTAA
>PLTG_11263.1|m.40332
GAACACAGGTCAATAAGATGCAGCAGGTGGAGGGCTAGAACACAGGTGAATAAGATGCAGCAGGTGGAGTTGCGCAAGTTCCAGACCGAGACCCTGGAGTTGGCGCGCAAGAAGAATGTAGTGATGGTGGGCGACACGGGCATCGGCAAGACGTTTCTGGCCATCGCGTTGCTCTCGGAGCAGGATTATTCGGAGAACAAGCGCGCTTTCTTCATGGCTCCCACGCGCCAATTGGTCGTCCAGATCACGGCCAAGATCCGTCAAACTAGCACGCTACGTGTCAACTCGTACTGTGGCACCACGGCGGATCTCTGGGACGCTGCACAGTGGGAGCGCGAGCTCAAACTGACGCAAGTGTTCGTGTGCACGCCCGAAATCGTGCGCAACGTGCTGCTCAAGGGCTACGTGGCGCTCAATCGCATGAATTTGCTGGTATTCGACGAGTGCCACCACGTGACCAAGCGCCACCCGTACGCACAGGTTATCAAGATGTTCAACAAGGAGAATCTGTCTGCTATGCCTCGTATCTTTGGAACTACGGCCTGTCCGACGCGTCACTGTGCCGAGAAGCTTCATGCTGAGATGAAGAAAGTGAAGCTGGACAAGAATCAGATCACGGAGTTTGCAGCTGCAGCACCGATGGAGTATGTAACGTACCCGGTGCAGAAGCCATGGGACATCAAGGGAGAGGAGAGTTCTGCAGATGTGACAAATGACGCATGGGTTTATGATAATATGAAGAAGGAACTAGAGGAAGTGAAAGCATTGGCAGTTGTTGAAAAGTTGGTGAAGAAGGGGAAGAGTGATGCAGCTACAGATCCCAACAAGTTGGAGAAAGCCAAGAAGAAATTCATGCAGAACTGCATCACAGTGTACAAGAATCTGGGACCATGGTGCTACTATCGATTTGCAGAGTTGGAAATCCATCGACTGGCTATTGCTGCGTCGTTGCTGATTATTATTCCGGGAAGTATGTTTGGTCTGGATAAGGATGCTGTTAGGACGATGCTTCTACTTCGTGCT
>PLTG_11264.1|m.40338
ATGACGCGTCTCACTAAAGAATGCCAACTTGTTGTCTATAGACAGCTCATCATTGTTCTCCTCGTCCGTTCCTTTCGCGCGCAGTACGACGTTCATCGACTGCACGATCGTGTCCAAATATTCCTCAATCACCCGCTTCGTTCCCACATTGCTAACCGAGTACAATCTGGGATTTCCCAGTCCCCAGTGTTTCCTCAACAATCCAGCTCTCAGAGCGAACATGAGTCCCATGACATCGTTCTCGAGCTTGAGTCTTTTGTACATTTGCGTCTTGTTCATGACCCTCTCGTAGAGAAACAGTCCGGAAGCCGGGTCCTCGCGCCACTTGTCCTTGCCCTCCAATTTGTCCAGCTCTCCAGCGATCGATTGTCGTTCCTGGAACGTCTTGACGTTCTCCAGCTGCTGTCTCAGTTTCAGTGTGCGTCGACCTTTGGCTGTGAGTCGCAGACACGTGCTACGCAGCACTTTACGAACGATGGACTGCAGCTCATACACTATGTGCAGCATGAAGGTTGCGCACAGATAGCGAGCAAAGACGTCAGGTACTAG
>PLTG_11264.1|m.40335
TCAAGTGAGGAAACGTTGCCGTTATTTTCGCCATTCCGCAATCTGCCAGCAATAGGAAACATGGGCGGCGTGCTGTCCACGACCGTCACGCAGCGCCAGGACGCATTGGCGCGGCTGCGAGAGCGCGCGCAGTCGCTGCTGTATCTGTGGGTGCGTTTTTGGATCTTCGCCACGGGACTTGAGAAGCACGAGGAGCTCGTGTGGCGCATCGTCCAGCAATTCAAGCATCGCATGGCGGCCGAAAAGCACGCGTTCTTCCATCATATGACCATGACTTTTGTGGATCTCTGGCTACGGACGCTGCGGGCGTTGCTAGTACCTGACGTCTTTGCTCGCTATCTGTGCGCAACCTTCATGCTGCACATAGTGTATGAGCTGCAGTCCATCGTTCGTAAAGTGCTGCGTAGCACGTGTCTGCGACTCACAGCCAAAGGTCGACGCACACTGAAACTGAGACAGCAGCTGGAGAACGTCAAGACGTTCCAGGAACGACAATCGATCGCTGGAGAGCTGGACAAATTGGAGGGCAAGGACAAGTGGCGCGAGGACCCGGCTTCCGGACTGTTTCTCTACGAGAGGGTCATGAACAAGACGCAAATGTACAAAAGACTCAAGCTCGAGAACGATGTCATGGGACTCATGTTCGCTCTGAGAGCTGGATTGTTGAGGAAACACTGGGGACTGGGAAATCCCAGATTGTACTCGGTTAGCAATGTGGGAACGAAGCGGGTGATTGAGGAATATTTGGACACGATCGTGCAGTCGATGAACGTCGTACTGCGCGCGAAAGGAACGGACGAGGAGAACAATGATGAGCTGTCTATAGACAACAAGTTGGCATTCTTTAGTGAGACGCGTCATGCCTTTGGGCGCTCAGCGCTGATGTTATCGGGCGGTGGTGCTCATGGATTCTATCACGCAGGAGTGATTAAGGCCCTGGTGGAGAACAACCTACTGCCCAATGTCATTGCTGGATCGTCGGCTGGGTCGATTTTAGCAGGGGCAATTGGGGTTCGTCACGATGATGAGGTGCTAGACTTCTTGTCTGGAGAAACTGTAAATCTGAACTTCCTAGGAGCAAACATTACAGAACAGGACCGAGTCGACTACACACCTTCGTTCTTATCGCCGGCGCAAGTATTGTTTCCAAGAGGTGGGTTTGAATTCGTACGAGATGCTTTCATCCTCCTCAACCGGTTCCTGGATAAGCACTATGTATTGGACACGAAGACTCTCCGGGATTGCTTGCGAAGTGCCATGGGTGACTACACCTTCAGAGAGGCTTACGACAGAACGGGTCGGATCATCAACGTCACTGTGACCCCACTGAGTGCTGACGATTACCCCCAACTTCTCAACTATCTTACTGCTCCGAATGTGATTATTTGGTCGGCATCTCTGGCTTCATGCGCAATCCCGAATATCTTCCGTCCTGTCGAGTTGTTGGCGAAGGATGAGAATGGAAACGTCGTCCCATATTTTCGCGAGGGGCTAAAGTGGAGTGATGGCAGCGTTGAATGTGATCTACCGATGGAACGACTGTCGGAGCTGTTCAATGTAAACCACTTTATCGTCAGCCAAGTCAATATCCACTACAAGATTGTATCAGGTCATTCGGCGTTTGGAAGTGGACAAACCGGTAGCCTCATGAGCTTTCTGAAGAAGCAGATGAAGGCCTACATCAAAAATATTGCAGAGTTCGGCTTGAATACCTCCGTTCTGAAGTTTCTCGACATCGGATTCATTCCTCTGATTACTCAAAAGTACGAAGGTGACATCACAATCTGCCCCACGGACAAGGTTTCTGCAACCAAATTGCTGCGGACGGTACTGAGCAACCCAACGCGTGATACTTATCCGGAGACATTATTGGCTGGAGAGCGGGCATGCTGGCCAGCACTTGCACGAATTCGAACTATGTGCCGTGTTGAATTTGCATTAGAGCGTGCAGTACGGTACTTGCGTGGTGAGCAAGCACTTGAGGACGAGCGACGAAGCGGTCGAAAGGCAATTGGTCGTGTACCCTCGTTCTATACTTCTCCGAGCTCTATGAACCTGTCCAATCTGGATCAAACGCCACCTACGCCACGAGGTTCTCTGTCACCACGAAGTAGCGAGGGGAAACGCTCTCGACACGCCAGTCTTGACGATGGTGAAATGGTAGATTCGACAGGGAGTCCTGTTGCGAATCCCATGCGCCGAAACAGATCAATGAACATCGCAGGCGCTGTCTTGTCGATAGATGGAGGTGCCAATGCCTCGGACTTTAACCACTATGATCTGTAA
>PLTG_11264.1|m.40337
ATGGAGCTGGAGCAGCTGGACGTCGTGAGTCGCTGCATTGGCCAGACGTTGACACCACAGGAACGCTCGAATCTTGAGTTGGGTATGCTCAAGCGCAATGCCACAGAGACGTTCCAGTCGTTGCGCTTCTGGGGTCGCATCTCGGGGGAAAGTCAAGATTATCTCATCGCAGTTGCAGTCATGGCTGGCAAAGACTACCCCAAGAAGAAATTCTACTTCTGCACCAACTCATCACCGGAGTTGCAACAGTTCCCGCAGCTTAGTAAAAAGAAAAGTGCCATGGCAGCAACACTGAACTCGCGGTTGAAAGGAGACCCGGCCTTCCTGCTCAGTGACTCAGGAGATCCACAAAATCAAGAAGAAGGTGACGCCCCATTCTGTGAACTGGATCGGCTGGCTTATATTGTCGAGGACATCGACCACGTCACGTCGGTTGTACCTTTGGGAGCCTACATCGTGTCTCCAATGCACCAGGTCATTGCCAATCCCTCCTTTCACGGCCTTACATGGGATCAGGCTTTGCAGCTCTACAACTTTTTCCACTTCCGCCAGCCGGACTTGCCGGAACGAGCCCAGATTATTGAGAACGCAGAAGGATTGGTGCGTGCAGGAGACTTCTTCGACCCGCTTATCCAGGATCTGGACGGTGCATGGGTCATTTCCAAAGACAACACGGGTGCCTTTGCTACATTACGCAATTATGTCTACCCCGGAGCATTCTGCTTCCATCGACCGGAATCAGCGCACTACGGCAGCGTCTACTTCGGAGACGGGCGAAAGAACCCGGACATTGCATTCATGATCTGA
>PLTG_11264.1|m.40334
ATGAGACTTCAATCCGCAACGGCCATGACGAGCGGCACGCCCGTGTGCCTCATCGAGGGCGGCGTTGACGGGCTTCATGTGACAGAAGCAGGCATCAGCCTCCTCGAGAGCGTGAATGAGCCAGTATCAATTGTCTGTTTAGCAGGACAGTATCGAACGGGCAAGAGCTTCTTTCTGAACCAACTCGCCTCCCGCCGTGATGATTTGCCGTGGATTGACAATACTGGAGCTACCACTTCCAATGGCAATTTGGTCAATGGGACTTCAAGTCCCAAGGCTAGTGGCTTTCGAGTAGGCCCAACTACGGAGTCATGTACAAGAGGCATCTGGCTCTGGGCACCACAGCCGCCAGTGCGCAATCCCACAGGACAACTTGTGCTGTTTCTGGACACGGAGGGAATGGCGTCTACAGATAATGATGAGAGCTACGATGCCAAGATTTTCTCCTTGGGACTGCTGCTGAGTTCACTTTTCGTGTTCAACACGATGGGAGTGATCGACGAAGGTGCCATTGATCGACTGTACCTAGTTTCGGAGTTGACCAAACATGTGTGTGTTAGTGCGCATCCCAATACGACACCTGTGTCGAATAATGGATACGGGAGTGGTGCAAGACAAGATGAATCGGCGCTGAGTGGTGACAAGCTGGCGGACTCGCGGGCATTGGCACCGCATTTTCCACCATTTGTATGGTTGCTCCGTGACTTTTTACTGGATATGCAGATTGACGGCAACGATCTGACTGCGAATCAGTATCTAGAAAAGTCACTAGATCCACGCGATGTTAGTGCTACGGCTTCAGAGAGCACGCGAATGCGACAGGAGGAGAGAAATCGCACTCGCACGTCAATTCGGGTTTTATTTGGTCGTCGCGAATGTCTTACACTTGTCCGTCCCGTCACTGATGAGCGAGATCTCCGGCGTGCAGCAGAGTTATCAGATGCTGAGCTGCGGCCTGAGTTTGTCGATCAAATGTCCACTGTACGACGCCGCTTGCTTTCGTCTGTAACAGCAAAGGAGCTTCTAGGCAAGACTTTGAATGGTCCCCAGGTCGCGCAGCTTGTGCGTTGCTACACCGATACAATGAACAGTGGGGCTGTACCAGATATCAAGGCTGCCTGGGAGTACGTTTCAGATGCCACCTGTCAGGCTGCGCTTGCTGCAGCAATTGAGTTGTATGATAATCTAATGGAGGCTACCTCAGGCAAGAAGCCCTTGAAAAAGATGAATGATGATGGAGAATCGGATGATACAGATGAAGTGGATGGAGATACTGACGACGGAGGTAGTGGTGAAACTGAAGGGGAGCCCAAGATCCTATCGCAGACAGAGTTCGAGGCTATCTACAAAGATGCCCAGGAACAAGCGCTGACGCTGTTTAAGGTGCGCTCAGTAGAAGGTGCATCGCGGGCTGTGTGCTTTCAGAAGCTTAAGCAGCATATACATACTCAACGAGCGACTCTCATTGCGCTACTTCAGAAGCGATCCAGCAAATTATGCGTCAAAATATTAGCCAAGCTACGTGCCAAGTTTTTGACTCGTCCTTTGGCTGCTGGTGCATGGGATGCTGCTGCGAATAAGGAGGAGGCCTTTCAAGCCACAATGGAAGTATTGGAAGAAGTTTATGAACGGAAAGCTCAAGGTCCAGCGAAGAAGAAGGCCTTCTACCAATTTCTACGTGTTGACTCACTCGCGTTCTTTGAAGCACTTTTTCAGCGTATGGCTACCAATCACTCACAGGAGAAAGCTGAGTGGAATCACTCACGAGAACAGCTTGAGCAACAACATACCAACGAAAAAATAGCTTGGAAGCAGCAGCTACAAGAGAAAAGCATGGAGGTGCAGCAACTTCTTGAAACAAAAATACATCTGGAAGACAAGGTTACTGTGCAGACAGAACGCATGTCAGAACTGCAGCAAGCGTCACAGCAGCAAGTCGCTGCGATCAGAGACTTGGACAATGAACGTAAGTCTCTGGTGAAGGAAATTGAACAGCTTCATACTGCAGCGGCGGAATTGACAAAAGAGCTAGAGAAAACGCAACTACGGCTGCATCACAAGGAAGAATCCTTGTCTAAGGTTGAAGCTGAAGCACAGACCACAAGGCAAGAACTGATGAAGCAGGTGGAGTCACTTCGTACTACGCACCAGGGAGAGAAAGAAGATTGGATACGTCGCGCTGCTGATCAGACAGCAGAGAAGACGATGCTGCAGAAACATCTGAAGAAAGCGGAACTTGATATTGAGCAGCAGGAGCGTGAAATGGAGTTATTAGACAAAGAACGGCAACAAATACGACAATTGTATGAAGCTGAGATGGATGTGCGAGCTCAGCAAAATAAGGCGTATGAATCCCTACGTTGTAACAATGTCGAACTAGAGAGAAAATTGAAGCAAAGTGCCGCACAGCAGCTCAGTTCTAAACAAGCTGCCGATGACGACCGAATACGCTTGGAAGCTCGGCTACAACGCTTTCAGATTCAGTTAGGACGGATAGAAGGCAACCGTGAAGTTGAAGAAGTACTTCGAGACTGCGTGTCTGATGTAGTTCGGTTGGCTGATGAAGACAAGATAATTACACTCCAGGAGGAACGGCGGATGTTACAGGAACAACTCGGTGATCTACATGAGAAGATATCGACATTACCAGACTTCTACGTACGGCAGATTTTCTGTGCACCAGAACCTGTGCCCAGCTTTTTCGATGCTCTAACTTCGGTTGTGGGAGACCCCACAAAATGGCAAACAAATTGGAATCAATAA
>PLTG_11264.1|m.40336
ACGATGCTTCTACTTCGTGCTAAACGGAAGGGATGCAACTTTGCGTGTACGACGAAAGTAGAGAAGGTGGAAGAGATAGTGCGTGCTCAGTTGTTTGGTGAGGAGGACAAAGTTGAAGAGATTCCTGGGGCTGAGCTGGATAATTCCGATGTGTCAGACAGCGACAATGAAGGTGCTGATGAGCCAGTTGCAAAGGACTCGACACTTGCTGAAGGAAGCGGGGAGGAACGTGACGGCAACAATCTCGCTCGTCTTGATCTGCAGGGAATCGTCTTTGTGAATACACGGACGGAATGCCGTGTTCTGTCGGACTTTTTCAACGAAAAGTTTGCGCCATCGACCAATGACGAACCTGATAATGAAGAATTACTTGCAGAATCGAACGACCAAAATTCGGACGAGGAATCGATAGATCTGCCGTTTGCAAGCATCTTAGGAAGGGCGTCGCGCAGTGACACCGCGTCTTTTCAATTGCCGAAGATGGAGACAACTCTAAAGAGTTTCGAGTCAGGATCGATTCGCGTTTTAGTCTCCACGGCCGTATCGGTGGAAGGTGTCGACTTTCCTCAATGTGGTTTGATTGTCGTAATGGACCGCGTTGGGACTGCGCGTATGCTGATGCAATTAAAGGGGCGTGCACGCCACGAAGACGGCATCGTGTACTACTTGGCGGAAGAAGGAGACTTGGCCCACGATGTGTACTACAAGCAGTTGACCAGTGAAGTGGAAGTGATCAATCAGCTCGAATTCTCACGTGAGAAGGTTGAAACTATCCAGCAACAGCCACGCTCAATTGCTGTAGAAATGATGGGTGCTGGTGTGCAAAAGATCGAAATTAAATCTACAGGTGCCGTCCTCGATCTCGATAGCAGCATTACTTGTATCAATCAGTTCTGCCAATCGCTACCAAGCAGATTGTTTACCGTCAACGTGAAGCAGTTGTACAACGTCACGGAGACTCGCTACGGTGGAAAGAGTATGTTCACTGCAGAGCTGAACCTGCCGATGGAGTTGGAACTGGAAACTTTCCGAAGTGATCCAATGCCTTCGAAGGCCACCGCCCGAGCGTCTGCGGCATTCAGTGCTTGTCGAAAGCTTCTGGAACAGCAATTGATTGACGACTCGTTGAATTCGATCTACCGCACCAGCAAGGTGAAATCGTCATCGAATGTGCGCGATCTGTCCTATTTCCTCGATCGCCTACACACATAG
>PLTG_11265.1|m.40340
CGCAATGCCGTGTCGACGCAATTTGCGGTTTTCCCAGGAGATGGTGCCAGGTTTGTCAAGCATTTGGACACGTACTCAAACGCACATAGGGATGAATGTAATGATGATGGACTCGTCCGTCTAGTTACATGTGTGTACTACTTGAACGATCACTGGGAACCTGAACATGGTGGTCAACTTCGTGTTCATTTGAAGGGCTCTGAACTCTTACCACCTTGCCACTGGGATGTTCCACCGGAGCTGGATACACTGGTGGTGTTTCGAAGTCTCGATGTTGAACACGAGGTGTTGCCGACATATCGCGAACGCAAAGCTGTTACGATATGGTATTACGGGAACCCATCTGAAGGTTCGCCTACTCACTCGAAGAGTACGACTTCATCTGTTCCGCGCCAACTACATTCGGTCACAGGAAACAAACCTAGTCGTGCGGATCAAGCTTCCATTTTCGTCGCGATTCCAAGTTATCGTGATTCGGAGTGTCGACATACGGTCGATGATTTACTTGCTCGAGCGACTTTCCCAGGTCGAATTTATATCGGAATATGCTTACAGACGGACGAAGATGATGATACTGGAACGTACCTTGAGCACAAGTACTCTGCAAATAAGGTACGTGTACATGCAGTGGACTTTCAAAATGCTGCAGGTCCATGCGTGGCACGTGCGCAGACGCAGAGGCTGTGGCAAGGAGAAGAGTATTATCTCCAAATTGATAGCCATATGCGTTTCCGCCCTGGTTGGGATTGTTTCCTGATCCGTGAACTAGAAAACTGCTCGTTGGAGAAGCCTATCCTGACGACGTATCCACTAGGTTACACATTGCCAAACGAGGTCTCTACAGAGTGTCGTCCTACTCTCCTTTGTGCTTCATCTTTCGACAAGCTCGGCATGCTGCGGCAAACCAGTAGAATACTTGCGAAATCATTGACTAAGCCATTACCATCACTTTTCTGGGCTGCTGGTTTCGCGTTTTCGTCGTCTAGGGTAATAGCCGAAGTGCCATACGATGAAACACTCCGCTTCTTGTTCTTTGGAGAAGAGTCCTCGATGGCTGCGCGACTCTGGACTTCAGGGTGGAACTTCTTCACTCCTTCCGAATCTGTGGTTTATCACCTTTGG
>PLTG_11266.1|m.40342
ATGGACAAGACGCTGCTCAACGTGCTATCGCCGCAGCTTCAGGCGCTGGTGGAGGCATCCTTGGGGTCGAAATTACCTCCATCTGCAGCTTCTAAGAAGAAGGTTGACACTCCCAAGAACGAAGCGAAGGTGCAGCTGAAAGCCTCATCAAGTGCAGCGAAATTCAATCCATCGGAGCTTTTCACTCTGAAGCACCCGCAATCGCCTGGCTTCGTGGTGAAGGAGCGATTTCTAGGACGACAGAAGGCACTGGCAGTGAGAGATGCTTTGACAGACTTGACACGGAGTGAGACGTTCCATGAGGCGAAAGTTGGGGCTGGTGAGAACCTACGCAATGATCGAACCGTTCGTGGAGATAAAATTCATTGGATCCAGACACCAACTGACTTGAACGCTCCAATGGAGGACGGGGTTAGCTCTGCTATTCTACATCTGCGTAGACAAGTGGAGTCGCTTGTGTATGGGCTCAAGAAGGCCTCACCTGAACTGGATCTACGCAATGCCGTGTCGACGCAATTT
>PLTG_11267.1|m.40346
CCTTCCGAATCTGTGGTTTACCACCTTTGGAGTCGGGCGTATCGTCCTGTATTTCAGGAGCTGGAAAATGACGAAACGAAACTTTACCGCTCAGCGTCAGCTCAATACGTCAAACAGTTGTTGCATATCGATCAGATACCTGACAACCAGCTAGAAGCACTTAATGTGGGTAAGCTCGCATTAGGGACCGAGCGAAACTTTGAGAACTACCAGAAGCACATTGGTGTTCATTTCGCCACTCAAGAAATTGAATGGCGGGCAGAGTGGGGAGACCTTGATCCGATCCAGTTCGCTCTCAAACAATGA
>PLTG_11267.1|m.40343
ATGCGCACAGCGCTCATTCGCACTTTGCGTGGCTCGCAGACACTTCGCAATCACTCTGCATTCCGCACTCGCGCACTCCATCACTCCGCATTCAACATGCAACTCCCGCACTCTGCCGAATACGTGCTTGCTCCTGAGCTCACATGGACTGGCGAGGCGTTCGAGCGTGACGTGCACGTGTCCGTGGGTGCTGACGGCCTGATCCAGTCCGTCAAGCGCTCGACTGACGCTGCTGATGCCTGCGCAGCTGTGTATAAGCTGCCGGGTCGCGCACTGCTTCCTGGCATGGTGAACGCACACTCGCACGCGTTCCAGCGCGGTCTACGCGGCCTTGGAGAGACGTACCCGAAGGACTCGGCGCAGAGCAGCTTCTGGACCTGGCGCGAGGAGATGTACAAGCTCGTGGGCGGCATGAGCGAGCAGCAGATCTACGACCTCACGCGTCAATGCTTCTCCGAGATGCGCGACGCCGGCATCACGAGTGTTGGTGAGTTCCACTACTTCCACCACGGCCGACCGGGTGAAGGCAAGAACGGACACGAATTCATGTACGACGAGACGGTGTTGCGTGCAGCCAAGGACGTTGGTATCCGTATTGTCCTGCTGAACGCCTACTACGAGCATGGTGGATTCCAGCGAGCGCCGATGGTGGAGTCGCAGAAGCGCTTCAAAGTGGACTCACATGAAGCGTATTGGAACCAGATGGACGCACTGCAGAACAAGCTGAAGGATACTCCTACTCAGTCGCTAGGTGTGGTGGCTCATTCGATGCGTGCTGTGGAGGTACCTGACATTGTTAAGCTGCATGAGGAATCGGTGCGACGTGGATTGGTGTTTCACATTCATCTTGAAGAGCAGACCAAGGAAGTGGATGACTGCAAGGCTGCGCACAATGGAGAGACACCGATGGGCTTGTTGCTGAAGAACCTCAAGATTGACGAGAAGTTTACTGCTGTACACTGCACATGGACCAAGGCGGATGAGTTGAAGCAGTTCGTGGAGAAAAAGGGTAACGTGTGCATTTGCCCGCTAACAGAGGGTAACCTGGGAGACGGTTTCCCATTCATCGCGAGCTGTTCTGATCGTGTGTGCCTCGGTACGGACTGCAACGCCCGTGTGGACATGTGCGAAGAGATGCGCTGGTTGGAGTATGCCCACCGTCTTCACGAGAGCAGGAGAGGTGTTTGCACTGACTCGACGTCGGAGACGGATCTGGCAAAGCTTCTCTTCCGTTATGGCACCAAGAACGGTGCTGAGTCACTCAACTTGCAAGTGGGTGAAATCAAAAAGGGATTCGCTGCCGACTTTGCGTTGGTCGACATTGAAGAGGAGCAGCTGAAGTTCTCTACTCCATCGTCTCTCATGGGCGCGTTCATCTTTGGAGCTAACGGCTCGAGTGTGGTGAAGGCGACGTCTGTGAATGGAAAGTGGCGTGAGACGGTCTCGAAGAAGGTTCAAGAAGAAGCTTCCGCTACGAGTGAAGAATCTGCTGTCCCCGATGAGCACAAGGCTCAGATCGAGGCTGCTGCTGCTCTGTCGGATGCCAACAGCGACGACGTCGTGAAACTTGCGATTGGTCTTAACAGCATCGTCTCCACCTCAGGACAGGAGGCTGCTGTGGGCCAAGCAATTGCAGACTGGCTAACTGTTCGGGGATGGAGTGTTCACATGCAGAAGGTTCCTCCGCAAGCAGACGCTACGGTGAAAGCCGACAGGTACAATGTGTACGCTGCACGGAGTGACAGCAAGACCCCGCGCCTTCTGTTTAATTCGCACATGGACACCGTTCCACCATATCTTCCTCCTCGGATCGACAGCACGACGCTGTACGGCCGTGGTGCTTGCGATGCTAAGAGCCTGATTGCCGGCCAAATGATTGCAGCCCAGAAGCTTGTGGATGCTGGGCTTGGTGACGATGTTCAAGTGCTCTTTGTCGTGTCCGAAGAAACAGACCACAGCGGCATGAAAAAAGCGAACGAGTTGAAGGTGAATCCAGCGCATATGATCGTAGGCGAGCCTACTGCTCTCAAGATGTCGAAAATGCAGAAGGGTGTTCTCAAAATCCAACTCACGCAGAATGGTGTTGCAGCACACAGCGGATATCCGCATTTGGGCGACTCGGCTATCGACCCGATGATCGATGTTCTCTACGACCTGAAGAAAGAGAACTGGCCAACTACCGAAGAATACGGTAACACAGACCTCAACATCGGTCTGATCAATGGTGGGCAGGCGGCTAACGCTTTGGCGGAGCAGTCATCAGCGATGCTGATGTTCCGTTTGGTGACTGAGCCCGACGTCATTTACAAGCGTGTTGAGGAAATCGTGGCTGGACGTGTGGACATGAAACTCTATTCGGCTAATGCTCCTGTTCAACTGACTACAGTGGAGGGTTATGAAACTGGAGTCGCGTGCTTCAACACGGATGTACCTTACTTTAACTTCGATGGCAAGGCGTACCTGGTTGGTGCTGGCAGCATCACGGATGCTCACTGCCCTCGCGAATTCATCATGCTTGAGGACCTGAAGAGTTTGGTCGACTACTACTTTACACTAGGTAAGCGATTGATTGAGGTCGGCAAGTAA
>PLTG_11220.1|m.40103
ACAAAATCTGGGCTTTGTGTGGCACAAAAGATGTCCCAAATCACAAAATTAGGGCCCTCGAGCATCGCCATCCAAAGTCCGCATCAACGTCAACGCGCCATGTCGACGGTGCGCGCGCGGACGCCTCGCGATCTGGTGGCTGCGTGCATGGATCACATTGCGCTTGAAGGCAGATGCGGCGTCTCTGTCGCGTCCTTATTCTCCAGTGTGGAGCCTACCAACGACGTGAACGTGCGGCAACAAGTGTGGCGACTGCTGCGTTCGAGCCACGGCGTCTTGCGCTTCTTCCGAGGCTCCAGAGCAGACGCGGCCGTCATACAGCCTATGAGCAAGAAGCGCAAGAGACCTGCGCCAACTAACAGCCAAGAGAACTCGGTAGAGGTCAAGTGTGAGAGACTACAAGCTGCTGGAGCCCTCCCACAGAACGATAAATCAACGCTGACGATCGACGAGTTGGCGCTGCTCACGTACGACGAAGCGGTGGCTGAGCAGCAAGAACAAGACAAACAGGTGATGGTGGCGGCGTGTGAGGAGTTGCGCCATCGAGCGCTCAATATCCCGATGAAGGCCATCGCCGCAGACCTCGGGCCTGAACATCTCACGATCCTCGAGGCGGTGGGTCACGCACGCGTGCAGGGAGTTACAGTCACCACGTTGACCAATCTATTGGGTGGAGGCACAGTCAAGAGGCTACACAATTGTCTCGATACACTCATCTCGTACGGATTGGTGGTCAAGAGGATGATGATCGTGGCGCGACCAGAGATGCGACGACTGAATATTATCCACCTGCCACGGTTTGCAGTGGAGTTTAAGCCACGGATGTTTGACGAGTCGGCGGATTTTGAATCGGATGAACAGAGCAGGAAAATTTTGTGTGCAGCGGCGGAAACCTATTTGAAAGGACTCCCCACACACTCGTCCGTATTGTCGGACCTTGGACGAGATCTTAGCTTGCAGAAGCGGCATCTGGAAGTGCTGCGCTCACATATTATGCAAGAGTGTAAGGTGGATGAGAACTTCCCGTTGGAATTGTTTCAGGCTGTTCTACAGCCGTCGCGACGTGCCAGTCTTGAACCTAAAATTTTGAATTGCGTGCGGTATAAACCGCCGAACACCCGAAAGACTTCGGTGAGTGGCCGAGGTATTGTTCTGGAGCTCGGGTTGCTTCACCAGATATATGGGATTATTGAAGACAGCGCGGAGAACGGAGCTACTATTATCGACTTGCGTAATCAAATTGTGTTACCAGGGAGCAAGTTACCATATAAACTAGTGGGTGTGCTGGCTGGGATGTACAACCTAAAAGCTGAGTCAATTATCCTGGGGAAGAACAAAGCTTTCCGCTTCTACCTCGATTCGATTATACCCAGTAGCAACAGCAACAAGGACCAACCATCACTAGGCATTACAGACAACAAGGTACCACAGGCAACCCAGTTATCACAAGTTTCCAATGTTGATGAACACATAACGATTGGAGTGAAGGCAGAACGACCGTATACAGTTCGAGCCAATAAGGCCCTGAAAGTGGCGCTTGGCGGAACAGAAGTTGATGGTACAAGTGCTCGACGCCGACAACACATTTTAGAGCGGCTCGAGGATGAGAAGATCATCAGTCTATCATCGCTTCGTGCTAGTGTATTCAGTATGGAAAAGGAGCGCGCGGAAGTTAACTCGTCTAACACTGATGGCGAAGCCAGTGTCCACAAAAATTTGAATAATTTGATGTCGCCTGCGGCAGTGGGGACGGTCGACACTCGGTCGATCTTTCGCATTGCAACAGAGCTGGAGTTCGCGAAGAAGTTGCGGCTACTGCAACTTCCATTACCTGCACGTAATGTTTCAACTAAATTTCGGGCGCTCCGTTGCGTTGTTGCCCCTGGGTATGAGCACAATGATATTTTTATTCAAGGTTTCGTGAAGAACTACTGCCGCGATGAACGCTTGCGGCGTATTCACCGTAACGCTGATAAAGGACAAGTGGTTCGTTTTCACAAACATGGAATCGACAATAATGATGACATGGAACATGGGTCAGCTCAAAAGAGGCGACGAACGGATTCAATGAAATCTATCACCAAAATCGATCAGTCCAAAGATTCGATATCTCGTTTTGATGGGAATACAGCCTTTCAGACGATTCGTCATGTGTCTGACATTGAAGCGGAAAGTAACGATCCAGGATCACCCTCCCGGAATGAAATTAGTTACAAGATTCGGCGTTTTGTGAGCCAGCAAAAATCAGGGATCCACAACCAGCAATTTAGGAAGCTCGGGTTTGCATATGGTGTTATGTATCGATGTAAAATTCTACACCGATTTTTGTGGAAAGCTTTGGAGGAAAATGGTTCAAATCTTCAGCTACCCGGTGATGGACATGATGCATCTATTCAAGAATTAAACGACGAAGGCGATGACGAATGTCCTGGAACCGGCAGTCAGAATCAGCACCAACCACACCTGCAAGGGATTGTGTTTTCTCGTGAATCAGTTTTACACTCGATGCCTGTGCATCTCTACATTCAGATTTTTTCGGGTGGAGGAATTTTGACAAACACTGAGTTTGCTATCGTTGAAGAAGCCATTGCGCACCAACACACGTTTGACGCTCTTCCAAAGGCACTCCGCGAAAAAATTTGGAGTCACGAATCTCAGCGCACGTCAAAAGTTTTGGGTACTTTAGCAGATTTGGGGTTGGTTCTACCGCACAAGATTGGAATGAAACACCTAGTTAAAATCCTTCGAGCCGGATACACTGATGGGCGCGACGGTGTGCTTTCCCGCGCGCTTAAGGACAACGCACTCGGTGGACTTTTTCGTTTTAACAAGCAAGTCAGAATTGTCCTAAACGATAATGATGTCAAGGATCGCGCTTTCTCTTCAGATGATCCTCACTATAGTGCAGAACGTCGTGGTGTGAACGAACTTGATTCAGTTCGTATCGTTGGGTTTACGGAAAAGACGTATAGTTTCGCCAATACGTTACCACTGAAGTTTTCGTTCGAGTCAGGATGCGATATTGATCGTTATTGGGAAGCCCTCGAGTGTCTATGTCTGGAGCAGATGGCAATGGATGTGGAAAATCCACGGAGAAATGAGCCAGCCGTACGTGAGATACCTAAGCCCCTTAAAACGCGCGCCCGGCGAATGCTTCGTATTCTCGCGTGGATACCAAAGTCAAGGAAGCCTACACCTAAGCACAAGCGTGAGGAGGGAGATTACGGTGACAACAGTCATTTGAAGAGTAGTGGCATCGTGTCGACTAATTTCCGACCTCGTAAAAAGCGACGTCAAGCTCAATCTGGTAGTTCAGGGAGCAACGCTGGTGATGAAGTCAAAAGACGACATCGAAAAAAGCATGCAGACAGCTTGGACAATGAAAAACAACCAAAGTCCGGTGCTCTCACCTGGACAGATGTACACGAGCAGCTTTTGGTGGAATACTTTATTGAGAGTTCTCAGAATCGGTGGAAGATAACTATTCCGCAAGGCTTACAACGCGAAAAGGAGCAAGTTGCTTTCCGAAATCACACACTTTCACGAACAGGTTTTGGTCTTGTTGCAATCTCACGGAAATTAGGCAAGCGAAAAATTGATGTGAAGAAGCGACTGAAAGAAAAGCTTATGGAGCCTGTCGTGAAACTTTTGTTTGAAACTGCGAAGCGAGAAGCGCAGCTGGCCAATAATCCTGGTGGCTTAATCGATGAGGAAGTTGCGATTCAAGGATCAACTAGGCTCACAGCACTCTTCCGGCGCGCAGTGATGATGGTCGTGTCACCACGAGAAGAGTATCATCCCCTTGTTGCTGAGGAACTGATATCGTTCTGGACGCCACACGAGGTCCGATTAGTGTGGCGATACCTCTGGTTGAAGAACTGGATCGTTCGCGCTTCCGAGAAAGAGAGGGGTCGTGGGTATTCTACTAGCAAGCGACTGCAGGATGCACTCAAGGTGACTACGTTGTCATATCCTTTGCTGCTATTTCAGCAGGCAGCTGAGCAAGAAAGTATGGTCAGTTCCACGCTGGATGAGATTGCAGCGGACTCCAAGGAAGTAAGGCAGCACAACCCCTCTTGTGACGGCCCTCAGAACAATGATCAAGTCTTTGAGGATGATTTTCCAACGAATGCCACTCCCGGACAGTGTGCCCTTGAGTTAGGTTGCCAAGTGCTTGGTACGTGCTCGCTCATAGCAGTTCATTCCTCGGTTTTTGACTCAAACACGGCAGATGGAGATGATACCGCAATGCATCAGACAAATGGCAAGAGGTTACCTAGCTCCACAAAGAAAGAGAGTCTCTTGACTTGCAAAAGTCTGAAAGATCGATCTGGTTTCGCTGCACACTTGGCTAATAAAGTGAATGTCGCCAAGGCGGCGGATCTCACTGACAGTTGGCGAGTGGAGACCAAGATGCATGCTGTGACTGTAGATGACGCAGAACTGCTACGATCTTGCGAGGCATTCTCGCTGGAGGAGATCGATGACACAAATGGACTGGGAGAAGTCGCTTTTCACCCATTTCGACATGGCAAGGAATTTGAACAAGCGCTGAGGCAGGAGGTTGTTAGTCATATCCGTGAAAGTGGCGAAGAGGGACTAACGTTGCAATCTTTGATGGGAAAGTTACGTTCAAAAATTGATAACGTGCCTCATACTAAATGGCGAATGCGTGTGACGTGCTGCGTGAACGCTCTAGTTGACGAGGGTGAGCTGGTTTGTGTTAATGCGTACTATGATCAGCGCTATATTGTAAAGGAACATGGAGACGTGTGGATGCTGCGACCATTCTCGCTGATCCCGAATGCCACATCATTGTCGACACCACAAGTTGTCTTTGAAGGCGAGAAGGACACGCTGTCGTTCCCATGGCTGAAGATGGACGGTGGAACAAACTATAAGTTCCTGTTCTCGATTCAGCGCAAGCTATTAGCTCTGGTTATCCAGGCTCCTGGTATCAACGAAAAATATGCACATGCCAAGATGAACAAATTATTATCGCTGCAAGATACTCGCGAAGCTATGTCGTTGCTGGTGGATGAAGGACTAGTGTACGCTCGAGCGGTCACGCAACCTACTGATCAAGCTGCGAATCTATTCGGGTCGTCGATAACACAGCCTTCAGTTCCTAAGGTTGTCAAGCTGATTGGTAGTGTGTTGTCTTACGATCGCTCTATGTTTGAAGTGCGCTATTTTCCCCACATTGAGTGCATCCAACGATTTGGAAACATCGTACAAGACTATCAGGATGAAGTGTTTCGGATTGAGTGA
>PLTG_11220.2|m.40106
CGCGCCCGGCGAATGCTTCGTATTCTCGCGTGGATACCAAAGTCAAGGAAGCCTACACCTAAGCACAAGCGTGAGGAGGGAGATTACGGTGACAACAGTCATTTGAAGAGTAGTGGCATCGTGTCGACTAATTTCCGACCTCGTAAAAAGCGACGTCAAGCTCAATCTGGTAGTTCAGGGAGCAACGCTGGTGATGAAGTCAAAAGACGACATCGAAAAAAGCATGCAGACAGCTTGGACAATGAAAAACAACCAAAGTCCGGTGCTCTCACCTGGACAGATGTACACGAGCAGCTTTTGGTGGAATACTTTATTGAGAGTTCTCAGAATCGGTGGAAGATAACTATTCCGCAAGGCTTACAACGCGAAAAGGAGCAAGTTGCTTTCCGAAATCACACACTTTCACGAACAGGTTTTGGTCTTGTTGCAATCTCACGGAAATTAGGCAAGCGAAAAATTGATGTGAAGAAGCGACTGAAAGAAAAGCTTATGGAGCCTGTCGTGAAACTTTTGTTTGAAACTGCGAAGCGAGAAGCGCAGCTGGCCAATAATCCTGGTGGCTTAATCGATGAGGAAGTTGCGATTCAAGGATCAACTAGGCTCACAGCACTCTTCCGGCGCGCAGTGATGATGGTCGTGTCACCACGAGAAGAGTATCATCCCCTTGTTGCTGAGGAACTGATATCGTTCTGGACGCCACACGAGGTCCGATTAGTGTGGCGATACCTCTGGTTGAAGAACTGGATCGTTCGCGCTTCCGAGAAAGAGAGGGGTCGTGGGTATTCTACTAGCAAGCGACTGCAGGATGCACTCAAGGTGACTACGTTGTCATATCCTTTGCTGCTATTTCAGCAGGCAGCTGAGCAAGAAAGTATGGTCAGTTCCACGCTGGATGAGATTGCAGCGGACTCCAAGGAAGTAAGGCAGCACAACCCCTCTTGTGACGGCCCTCAGAACAATGATCAAGTCTTTGAGGATGATTTTCCAACGAATGCCACTCCCGGACAGTGTGCCCTTGAGTTAGGTTGCCAAGTGCTTGATGGAGATGATACCGCAATGCATCAGACAAATGGCAAGAGGTTACCTAGCTCCACAAAGAAAGAGAGTCTCTTGACTTGCAAAAGTCTGAAAGATCGATCTGGTTTCGCTGCACACTTGGCTAATAAAGTGAATGTCGCCAAGGCGGCGGATCTCACTGACAGTTGGCGAGTGGAGACCAAGATGCATGCTGTGACTGTAGATGACGCAGAACTGCTACGATCTTGCGAGGCATTCTCGCTGGAGGAGATCGATGACACAAATGGACTGGGAGAAGTCGCTTTTCACCCATTTCGACATGGCAAGGAATTTGAACAAGCGCTGAGGCAGGAGGTTGTTAGTCATATCCGTGAAAGTGGCGAAGAGGGACTAACGTTGCAATCTTTGATGGGAAAGTTACGTTCAAAAATTGATAACGTGCCTCATACTGTAGGACGAATGCGTGTGACGTGCTGCGTGAACGCTCTAGTTGACGAGGGTGAGCTGGTTTGTGTTAATGCGTACTATGATCAGCGCTATATTGTAAAGGAACATGGAGACGTGTGGATGCTGCGACCATTCTCGCTGATCCCGAATGCCACATCATTGTCGACACCACAAGTTGTCTTTGAAGGCGAGAACGACAGCGTGTCC
>PLTG_11304.1|m.40663
ATGGGAAGCAACGTGTTTTTCGCGACACTCCGACGGTTGGCTTTCGAATGTGCATCAGAATTTGTTGGGACGTTCCTGCTCGTCTTCTTGGGGACTGCAGGCATTGCTACCGCAGCTTTTATAAATCCAGGAGCGTCAGGTTTGGCGATTGAACAGGTGGCTTTAGGTTGGGGGTTGGCAGCTATGCTCGCGACTTTCGTCGCTTCACCAGGGTCCGGTGCACATTTAAATCCTGCTGTGACGTTGGCAATTGCGATCTCACCTCACAGTCGCATTGGATTCCCCAAACGAAAAGCTCCGGTGTATATACTGTTCCAACTTCTAGGTGCAACGTTTGCTGGGCTTGCAGTGTATCTTACATTTCGATCAGCGATAGAACGCTACGAGAACCTTTTGGAAATCAACCGAGGCACTTCAAGGTCTTCACTATCAGCCGTTGCGTTTGGAGCCTCGTTCCCACATCCACAACTTGTGTACTCAAAAGATGAACAAGGCTCAAGTCTCTGGAATAAATCCGATGTTTCCGTTCTTGGCGCCGCTTTCCTGGAAGCACTGGGGACACTTATCCTCGTACTGGTGCATCGCGCTATCCGTCAACCCATCCAACCTACTGGTGTTTCTGCTTTCAAGTACTTAAGCTCTGGAACAAGTGAAAGCAATGAACTTCTGCCACTTCGAATGCCATCAACGCCACTGGCGCCGCTGTATATTGGTACAACCATGGCGGCCCTGACAATGGTAATGACACCATTCACCCAAGCGTGTATGAACCCGGCACGAGACTTCGGTCCTCGCGTTGTTGCTGCTATTGCAGGATGGGGATCCGTTGCTCTCCCCGGTGAACGAGCCAACACGTGTTGGGTTTACATCATCGGCCCTTTCATCGGTGCAATGGCTGGTATTTTACTCTATGACTTTGCAATCCGCCCAGGACTACAGACTCGAGATGAAGCTGTCGCCGCTTGGATGCGACACCAACAAATGGAAGGGGAGGCGATCATAGAGCAGCTCGAGAAGAGTCAAACACTATTGAGTGTAACCACCGGAGGGTTCGAGTCCCTAGCGACGCGAGGTCTACACCATAGTGACTTTCGTGAGAGTCCCACGCCCCATAACTACCGATTGTCTTCTCCTGGTCATTTGCACTCATACGTAGCTTGA
>PLTG_11304.1|m.40662
ATGGCGCCTGTGGACAAGAAGAAGCACTATGAACTGGTGGTTCAGGACGACTTCCTCGTGGTGCTGCACCCTGTGCATCCTCTGAGTCTACAGATCCCGCGTTCCTCGTCCACCGACGCGTCGCTGGGGCTCAGTGTAGAGCACGTGGAGGACTTTCAGCATGTGCACGGTCGACGGATGGCGTTTGACGCCATTTACGGCGTTTTCTGGCTGCTACGTGGTCCGTATCTGGCGGTGGTGACGCAGTCCAAACTGGCAGCAAGAGGTGTGGGTGACGCGGAGATCCGCATGGTGCAAAAACTCGAGTTGCTGCTCATTCCGACGCAGAATTTGCCTACGCTCACGCCACAGCAAGAGCAGGATGAACAGACGTACATCGACATGATTACAAACGACATTGAAGCCCAGAAGTTGCACTTTGCCAAGGACTTTGACCTCACACACACGCTGCAACGTATTGCGGCGTTTGATGGCAAGATTGGCAGCATTGCAGAGCGTGCTGACGACCGGTTCTTCTGGAACAAGTCACTTTGCTCGGCTTTCATCGAGCAAAAGTTCTTCGAGTGGGTGACGCCGATGGTGCAAGCACATGTGGAGTTGACGGAGCAACTCACGGTGAAGGAAAAGTCTTTCCGTATCCTGTACATCTCGAGGCGGTCGTGCAAACGGCAGGGAATGCGCTTCACGATGCGTGGTATCGACGATGACGGTAATGTGGCCAACTTCGTCGAGACGGAGCAGATTTGCCTATTTGACGACGGAAGACAGACATCATTCGTGCAGATTCGTGGCTCCATTCCAGTGTTCTGGAGCTCCCCAGTCACGATGAAGTACGCGCCAAAGGTGTATCTAGCTGGTGACGTTGAGCGAGATGTAGCAGCATTCCAGAAACATGCTTACGAGCTGATGTCGTTGTATGGCCGTGTGCTGTTCGTGAATCTCATCGACAAGAAGAAGGAACAGCTGAAGATGGGTGAGGCCATGGCCAAGACCGTGGCAGACGCAGCCACAAAGGACTCGCACATTCTCGCGGCTGTACGTCTCGTTTGGTTTGACTTTCACCGCGAATGCCGCAACATGAAGTGGGGGAACCTCGAGAAATTGATCAAGCAGGTCGACGATGATTTCTTGGACCACGGATACTTTTGCAAAGGCTCGGATGGTAAGATCGTGAGCAAACAGTCAGGCGTGGTTCGCACCAACTGCATGGACAATCTCGACCGTACCAACGTTGTTCAGTCCCTCTTCGGACGACGTAGTTTAATGCTGCAGTTAAACGAAACCGAAGCACTGCAGGGAAACGTGCTCAACTCGCCATTCGTGGAGCTCGAACGCACGTTCAAGCGTGTCTGGGGTAACAACGCAGACGCAATTAGTCTCTTGTATGCTGGCACCGGCGCGCTCAAGACGGACTTCACACGCACTGGCAAACGCACCAAGAAGGGCGCTCTCATGGATGGCTACAACTCGTGCATGCGGTACATCAAGAACAATTTCATGGACGGATATCGACAGGACGTGCTGGATCTGCTCCTAGGGCGCTTCTCAGTCTCACGTAGCAAGCCATCGCCGTTCCAGGTACAGGGCGAGACGCTCGAAGCAGTGCTGGCCAAGCTCATGGGGCTCGTCGTCGCTTTCTTCATTGTGGAGACGTACCGCAGCGGCGGACAGAGCTACATGTTCGAGCGGCTTGTTCGCTCAGTGCTGCTGACGCTACTCATCTGCGCGGGTGTATTCAGTGTACTGGTCAAGAAAGGCAACTCACTAGGCAAGAAGCTGGTGCGAATGCCGAGTCTGCGCCCGCAGGACGGATGCATGACGACGTGGAAGCGCTAA
>PLTG_11304.1|m.40664
ACTACCATCCAGTCAATGGTCGAATCAACTACGCGGACAATTATGGCGTCGTCAATGGACTGGATGGTAGTGGACAAGGGTATGCTCTCGCGGCTGCTGTACCCGAATCCAGTGTGCTTGCTCTCAGTGCGCAGTGAGGATGGCAATTCTCGCAGCCTCATGACTATCACATGGCTCACGGCCATTAACAACCAGGGAGGTTTTATTTGCTCCATGAACGCCACACGATATACGGCAAACTTTATGAAATCAGGATCCATCTTTGTTTTGAACGTCCCTGTGCGAGGCATGGAAGACCTGGTTTTGGCAATTGGAGGCAGCACTGGAGCGGACGTGGACAAATTTGAGCATCTTAACATTGCAGTTTGCGCTCCAGGAGGTGGAAACCTGGAGGAGTTGTCAAAAGACAGTAACAAAGATGAAGTGCCAACGAAGAAGCAGAAATTGTCCAAAAAGGAGTTGGCACGACAGGAAATTGCAACTGCTGCAGCTCAGAGTATTGCACTGAGTGAGTGTGTTGCACACCTCTTGTGTCGTGTGGAATCCGTGACCGAAGACGATGGACATTTGTTACTTCGATGCACGCAACTCGCGGGCTGGACTCGACGAGCCTATTGGGACGGACGCAACTTTATCCCGCAAGACAACACGAACGCAGAGCCTTACCTCACCTTTCTAGGCAGCAAAGTGTTTGGTTACGTGCTCCCATCAGGTTCAATGTCAATGTCGACAGGATCAGCAAACGCTGGACGTTCATCTGGACTTTGA
>PLTG_11304.2|m.40667
ATGGTGCAAGCACATGTGGAGTTGACGGAGCAACTCACGGTGAAGGAAAAGTCTTTCCGTATCCTGTACATCTCGAGGCGGTCGTGCAAACGGCAGGGAATGCGCTTCACGATGCGTGGTATCGACGATGACGGTAATGTGGCCAACTTCGTCGAGACGGAGCAGATTTGCCTGTTTGAAGACGGAAGACAGACATCATTCGTGCAGATTCGTGGCTCCATTCCAGTGTTCTGGAGCTCCCCAGTCACGATGAAGTACGCGCCAAAGGTGTATCTAGCTGGTGACGTTGAGCGAGATGTGACAGCATTCCAGAAACACGCTTACGAGCTGATGTCGTTGTATGGCCGTGTGCTGTTCGTGAATCTCATCGACAAGAAGAAGGAACAGCTGAAGATGGGTGAGGCAATGGCCAAGACCGTGGCAGATGCAGCCACAAAGGACTCGCACATTCTCGCGGCTGTACGTCTCGTTTGGTTTGACTTTCACCGCGAATGCCGCAACATGAAGTGGGGGAACCTCGAGAAATTGATCAAGCAGGTCGACGATGATTTCTTGGACCACGGATACTTTTGCAAGGGCTCCGATGGTAAGATCGTGAGCAAACAGTCAGGCGTGGTTCGCACCAACTGCATGGACAATCTCGACCGTACCAACGTTGTTCAGTCCCTCTTCGGACGACGTAGTTTAATGCTGCAGTTAAACGAAACCGAAGCACTGCAGGGAAACGTGCTCAACTCACCGTTCGTGGAGCTCGAACGCACGTTCAAGCGTGTCTGGGGTAACAACGCAGACGCAATTAGTCTCTTGTATGCTGGCACCGGCGCGCTCAAGACGGACTTCACACGCACTGGCAAACGCACCAAGAAGGGCGCTCTCATGGATGGCTACAACTCGTGCATGCGGTACATCAAGAACAATTTCATGGACGGATATCGACAGGACGTGCTGGATCTGCTCCTAGGGCGCTTCTCAGTCTCACGTAGCAAGCCATCGCCGTTCCAGGTACAGGGCGAGACGCTCGAAGCAGTGCTGGCCAAGCTCATGGGGCTCGTCGTCGCTTTCTTCATTGTGGAGACGTACCGCAGCGGCGGACAGAGCTACATGTTCGAGCGGCTGGTCCGCTCAGTGCTGCTGACGCTACTCATCTGCGCGGGTGTATTCAGTGTACTGGTCAAGAAAGGCAACTCACTAGGCAAGAAGCTGGTGCGAATGCCGAGTCTGCGCCCGCAGGACGGATGCATGACGACGTGGAAGCGCTAA
>PLTG_11304.3|m.40672
ATGATGTTAATCACTTTGTTGCATCCAGTTTTGAACGTCCCTGTGCGAGGCATGGAAGACCTGGTTTTGGCAATTGGAGGCAGCACTGGAGCGGACGTGGACAAATTTGAGCATCTTAACATTGCAGTTTGCGCTCCAGGAGGTGGAAACCTGGAGGAGTTGTCAAAAGACAGTAACAAAGATGAAGTGCCAACGAAGAAGCAGAAATTGTCCAAAAAGGAGTTGGCACGACAGGAAATTGCAACTGCTGCAGCTCAGAGTATTGCACTGAGTGAGTGTGTTGCACACCTCTTGTGTCGTGTGGAATCCGTGACCGAAGACGATGGACATTTGTTACTTCGATGCACGCAACTCGCGGGCTGGACTCGACGAGCCTATTGGGACGGACGCAACTTTATCCCGCAAGACAACACGAACGCAGAGCCTTACCTCACCTTTCTAGGCAGCAAAGTGTTTGGTTACGTGCTCCCATCAGGTTCAATGTCAATGTCGACAGGATCAGCAAACGCTGGACGTTCATCTGGACTTTGA
>PLTG_11304.3|m.40670
ATGGGAAGCAACGTGTTTTTCGCGACACTCCGACGGTTGGCTTTCGAATGTGCATCAGAATTTGTTGGGACGTTCCTGCTCGTCTTCTTGGGGACTGCAGGCATTGCTACCGCAGCTTTTATAAATCCAGGAGCGTCAGGTTTGGCGATTGAACAGGTGGCTTTAGGTTGGGGGTTGGCAGCTATGCTCGCTACTTTCGTTGCTTCACCAGGGTCTGGTGCGCATTTAAATCCTGCTGTGACGTTGGCAATTGCGATCTCACCTCACAGTCGCATTGGATTCCCCAAACGAAAAGTTCCGATGTATATACTGTTCCAACTTCTAGGTGCAACGTTTGCTGGGCTTGCAGTGTATCTTACATTTCGATCAGCGATAGAACGCTACGAGAACCTTTTGGAAATCAACCGAGGCACTTCAAGGTCTTCACTATCAGCCGTTGCGTTTGGAGCCTCGTTCCCACATCCACAACTTGTGTACTCAAAAGATGAACAAGGCTCAAGTCTCTGGAATAAATCCGATGTTTCCGTTCTTGGCGCCGCTTTCCTGGAAGCACTGGGGACACTTATCCTCGTACTGGTGCATCGCGCTATCCGTCAACCCATCCAACCTACTGGTGTTTCTGCTTTCAAGTACTTAAGCTCTGGAACAAGTGAAAGCAATGAACTTCTGCCACTTCGAATGCCATCAACGCCACTGGCGCCGCTGTATATTGGTACAACCATGGCGGCCCTGACAATGGTAATGACACCATTCACCCAAGCGTGTATGAACCCGGCACGAGACTTCGGTCCTCGCGTTGTTGCTGCTATTGCAGGATGGGGATCCGTTGCTCTCCCCGGTGAACGAGCCAACACGTGTTGGGTTTACATCATCGGCCCTTTCATCGGTGCAATGGCTGGTATTTTACTCTATGACTTTGCAATCCGCCCAGGACTACAGACTCGAGATGAAGCTGTCGCCGCTTGGATGCGACACCAACAAATGGAAGGGGAGGCGATCATAGAGCAGCTCGAGAAGAGTCAAACACTATTGAGTGTAACCACCGGAGGGTTCGAGTCCCTAGCGACGCGAGGTCTACACCATAGTGACTTTCGTGAGAGTCCCACGCCCCATAACTACCGATTGTCTTCTCCTGGTCATTTGCACTCATACGTAGCTTGA
>PLTG_11304.3|m.40669
ATGGCGCCTGTGGACAAGAAGAAGCACTATGAACTGGTGGTGCAGGACGACTTCCTTGTGGTGCTGCACCCTGTGCATCCTCTGAGTCTACAGATCCCGCGTTCCTCGTCCACCGACGCGTCGCTGGGGCTCAGTGTAGAGCACGTGGAGGACTTTCAGCATGTACACGGTCGACGGATGGCCTTTGATGCCATCTACGGCGTTTTCTGGTTGCTACGTGGTCCGTATCTGGCGGTGGTGACGCAGTCCAAACTGGCAGCAAGAGGTGTGGGTGACGCGGAGATCCGCATGGTGCAAAAACTCGAGTTGCTGCTCATTCCGACGCAGAATTTGCCTACGCTCACGCCACAGCAAGAGCAGGATGAACAGACGTACATCGACATGATTACAAACGACATTGAAGCCCAGAAGTTGCACTTTGCCAAGGACTTTGACCTCACACACACGCTGCAACGTATTGCGGCGTTTGATGGCAAGATTGGCAGCATTGCAGAGCGTGCTGACGACCGGTTCTTCTGGAACAAGTCACTTTGCTCGGCTTTCATCGAGCAAAAGTTCTTCGAGTGGGTGACGCCGATGGTGCAAGCACATGTGGAGTTGACGGAGCAACTCACGGTGAAGGAAAAGTCTTTCCGTATCCTGTACATCTCGAGGCGGTCGTGCAAACGGCAGGGAATGCGCTTCACGATGCGTGGTATCGACGATGACGGTAATGTGGCCAACTTCGTCGAGACGGAGCAGATTTGCCTGTTTGAAGACGGAAGACAGACATCATTCGTGCAGATTCGTGGCTCCATTCCAGTGTTCTGGAGCTCCCCAGTCACGATGAAGTACGCGCCAAAGGTGTATCTAGCTGGTGACGTTGAGCGAGATGTGACAGCATTCCAGAAACACGCTTACGAGCTGATGTCGTTGTATGGCCGTGTGCTGTTCGTGAATCTCATCGACAAGAAGAAGGAACAGCTGAAGATGGGTGAGGCAATGGCCAAGACCGTGGCAGATGCAGCCACAAAGGACTCGCACATTCTCGCGGCTGTACGTCTCGTTTGGTTTGACTTTCACCGCGAATGCCGCAACATGAAGTGGGGGAACCTCGAGAAATTGATCAAGCAGGTCGACGATGATTTCTTGGACCACGGATACTTTTGCAAAGGCTCGGATGGTAAGATCGTGAGCAAACAGTCAGGCGTGGTTCGCACCAACTGCATGGACAATCTCGACCGTACCAACGTTGTTCAGTCCCTCTTCGGACGACGTAGTTTAATGCTGCAGTTAAACGAAACCGAAGCACTGCAGGGAAACGTGCTCAACTCGCCATTCGTGGAGCTCGAACGCACGTTCAAGCGTGTCTGGGGTAACAACGCAGACGCAATTAGTCTCTTGTATGCTGGCACCGGCGCGCTCAAGACGGACTTCACACGCACTGGCAAACGCACCAAGAAGGGCGCTCTCATGGATGGCTACAACTCGTGCATGCGGTACATCAAGAACAATTTCATGGACGGATATCGACAGGACGTGCTGGATCTGCTCCTAGGGCGCTTCTCAGTCTCACGTAGCAAGCCATCGCCGTTCCAGGTACAGGGCGAGACGCTCGAAGCAGTGCTGGCCAAGCTCATGGGGCTCGTCGTCGCTTTCTTCATTGTGGAGACGTACCGCAGCGGCGGACAGAGCTACATGTTCGAGCGGCTTGTTCGCTCAGTGCTGCTGACGCTACTCATCTGCGCGGGTGTATTCAGTGTACTGGTCAAGAAAGGCAACTCACTAGGCAAGAAGCTGGTGCGAATGCCGAGTCTGCGCCCGCAGGACGGATGCATGACGACGTGGAAGCGCTAA
>PLTG_11304.4|m.40673
ATGTTGATGCAGCTTAACCGTTTGAACTTGTACTTCAGATACTTTTGCAAGGGCTCCGATGGTAAGATCGTGAGCAAACAGTCAGGCGTGGTTCGCACCAACTGCATGGACAATCTCGACCGTACCAACGTTGTTCAGTCCCTCTTCGGACGACGTAGTTTAATGCTGCAGTTAAACGAAACCGAAGCACTGCAGGGAAACGTGCTCAACTCACCGTTCGTGGAGCTCGAACGCACGTTCAAGCGTGTCTGGGGTAACAACGCAGACGCAATTAGTCTCTTGTATGCTGGCACCGGCGCGCTCAAGACGGACTTCACACGCACTGGCAAACGCACCAAGAAGGGCGCTCTCATGGATGGCTACAACTCGTGCATGCGGTACATCAAGAACAATTTCATGGACGGATATCGACAGGACGTGCTGGATCTGCTCTTAGGACGCTTCTCAGTCTCACGTAGCAAGCCATCGCCGTTCCAGGTACAGGGCGAGACGCTCGAAGCAGTGCTGGCCAAGCTCATGGGGCTCGTCGTCGCTTTCTTCATTGTGGAGACGTACCGCAGCGGCGGACAGAGCTACATGTTCGAGCGGCTGGTCCGCTCAGTGCTGCTGACGCTACTCATCTGCGCGGGTGTATTCAGTGTACTGGTCAAGAAAGGCAACTCACTAGGCAAGAAGCTGGTGCGAATGCCGAGTCTGCGCCCGCAGGACGGATGCATGACGACGTGGAAGCGCTAA
>PLTG_11304.5|m.40675
ATGGGAAGCAACGTGTTTTTCGCGACACTCCGACGGTTGGCTTTCGAATGTGCATCAGAATTTGTTGGGACGTTCCTGCTCGTCTTCTTGGGGACTGCAGGCATTGCTACCGCAGCTTTTATAAATCCAGGAGCGTCAGGTTTGGCGATTGAACAGGTGGCTTTAGGTTGGGGGTTGGCAGCTATGCTCGCTACTTTCGTTGCTTCACCAGGGTCTGGTGCGCATTTAAATCCTGCTGTGACGTTGGCAATTGCGATCTCACCTCACAGTCGCATTGGATTCCCCAAACGAAAAGTTCCGATGTATATACTGTTCCAACTTCTAGGTGCAACGTTTGCTGGGCTTGCAGTGTATCTTACATTTCGATCAGCGATAGAACGCTACGAGAACCTTTTGGAAATCAACCGAGGCACTTCAAGGTCTTCACTATCAGCCGTTGCGTTTGGAGCCTCGTTCCCACATCCACAACTTGTGTACTCAAAAGATGAACAAGGCTCAAGTCTCTGGAATAAATCCGATGTTTCCGTTCTTGGCGCCGCTTTCCTGGAAGCACTGGGGACACTTATCCTCGTACTGGTGCATCGCGCTATCCGTCAACCCATCCAACCTACTGGTGTTTCTGCTTTCAAGTACTTAAGCTCTGGAACAAACGAAAGCAATGAACTTCTGCCACTTCGAATGCCATCAACGCCACTGGCGCCGCTGTATATTGGTACAACCATGGCGGCCCTGACAATGGTAATGACACCATTCACCCAAGCGTGTATGAACCCGGCACGAGACTTCGGTCCTCGCGTTGTTGCTGCTATTGCAGGATGGGGATCCGTTGCTCTCCCCGGTGAACGAGCCAACATGTGTTGGGTCTACATCATCGGCCCTTTTATCGGTGCAATGGCTGGTAGTTTACTCTATGACTTTGCAATCCGCCCAGGACTACAGACTCGAGATGAAGCTGTCGCCGCTTGGATGCGACACCAACAAATGGAAGGGGAGGCGATCATAGAGCAGCTCGAGAAGAGTCAAACACTATTGAGTGTAACCACCGGAGGGTTCGAGTCCCTAGCGACGCGAGGTCTACACCATAGTGACTTTCGTGAGAGTCCCACGCCCCATAACTACCGATTGTCTTCTCCTGGTCATTTGCACTCATACGTAGCTTGA
>PLTG_11304.5|m.40674
ATGGCGCCTGTGGACAAGAAGAAGCACTATGAACTGGTGGTTCAGGACGACTTCCTCGTGGTGCTGCACCCTGTGCATCCTCTGAGTCTACAGATCCCGCGTTCCTCGTCCACCGACGCGTCGCTGGGGCTCAGTGTAGAGCACGTGGAGGACTTTCAGCATGTGCACGGTCGACGGATGGCGTTTGACGCCATTTACGGCGTTTTCTGGCTGCTACGTGGTCCGTATCTGGCGGTGGTGACGCAGTCCAAACTGGCAGCAAGAGGTGTGGGTGACGCGGAGATCCGCATGGTGCAAAAACTCGAGTTGCTGCTCATTCCGACGCAGAATTTGCCTACGCTCACGCCACAGCAAGAGCAGGATGAACAGACGTACATCGACATGATTACAAACGACATTGAAGCCCAGAAGTTGCACTTTGCCAAGGACTTTGACCTCACACACACGCTGCAACGTATTGCGGCGTTTGATGGCAAGATTGGCAGCATTGCAGAGCGTGCTGACGACCGGTTCTTCTGGAACAAGTCACTTTGCTCGGCTTTCATCGAGCAAAAGTTCTTCGAGTGGGTGACGCCGATGGTGCAAGCACATGTGGAGTTGACGGAGCAACTCACGGTGAAGGAAAAGTCTTTCCGTATCCTGTACATCTCGAGGCGGTCGTGCAAACGGCAGGGAATGCGCTTCACGATGCGTGGTATCGACGATGACGGTAATGTGGCCAACTTCGTCGAGACGGAGCAGATTTGCCTATTTGACGACGGAAGACAGACATCATTCGTGCAGATTCGTGGCTCCATTCCAGTGTTCTGGAGCTCCCCAGTCACGATGAAGTACGCGCCAAAGGTGTATCTAGCTGGTGACGTTGAGCGAGATGTAGCAGCATTCCAGAAACATGCTTACGAGCTGATGTCGTTGTATGGCCGTGTGCTGTTCGTGAATCTCATCGACAAGAAGAAGGAACAGCTGAAGATGGGTGAGGCCATGGCCAAGACCGTGGCAGACGCAGCCACAAAGGACTCGCACATTCTCGCGGCTGTACGTCTCGTTTGGTTTGACTTTCACCGCGAATGCCGCAACATGAAGTGGGGGAACCTCGAGAAATTGATCAAGCAGGTCGACGATGATTTCTTGGACCACGGATACTTTTGCAAAGGCTCGGATGGTAAGATCGTGAGCAAACAGTCAGGCGTGGTTCGCACCAACTGCATGGACAATCTCGACCGTACCAACGTTGTTCAGTCCCTCTTCGGACGACGTAGTTTAATGCTGCAGTTAAACGAAACCGAAGCACTGCAGGGAAACGTGCTCAACTCGCCATTCGTGGAGCTCGAACGCACGTTCAAGCGTGTCTGGGGTAACAACGCAGACGCAATTAGTCTCTTGTATGCTGGCACCGGCGCGCTCAAGACGGACTTCACACGCACTGGCAAACGCACCAAGAAGGGCGCTCTCATGGATGGCTACAACTCGTGCATGCGGTACATCAAGAACAATTTCATGGACGGATATCGACAGGACGTGCTGGATCTGCTCCTAGGGCGCTTCTCAGTCTCACGTAGCAAGCCATCGCCGTTCCAGGTACAGGGCGAGACGCTCGAAGCAGTGCTGGCCAAGCTCATGGGGCTCGTCGTCGCTTTCTTCATTGTGGAGACGTACCGCAGCGGCGGACAGAGCTACATGTTCGAGCGGCTTGTTCGCTCAGTGCTGCTGACGCTACTCATCTGCGCGGGTGTATTCAGTGTACTGGTCAAGAAAGGCAACTCACTAGGCAAGAAGCTGGTGCGAATGCCGAGTCTGCGCCCGCAGGACGGATGCATGACGACGTGGAAGCGCTAA
>PLTG_11304.5|m.40676
CACTACCATCCAGTCAATGGTCGAATCAACTACGCGGACAATTATGGCGTCGTCAATGGACTGGATGGTAGTGGACAAGGTGACGATGGCAATTCTCGCAGCCTCATGACTATCACATGGCTCACGGCCATTAACAACCAGGGAGGTTTTATTTGCTCCATGAACGCCACACGATATACGGCAAACTTTATGAAATCAGGGACCATCTTTGTTTTGAACGTCCCTGTGCGAGGCATGGAAGACCTGGTTTTGGCAATTGGAGGCAGCACTGGAGCGGACGTGGACAAATTTGAGCATCTTAACATTGCAGTTTGCGCTCCAGGAGGTGGAAACCTGGAGGAGTTGTCAAAAGACAGTAACAAAGATGAAGTGCCAACGAAGAAGCAGAAATTGTCCAAAAAGGAGTTGGCACGACAGGAAATTGCAACTGCTGCAGCTCAGAGTATTGCACTGAGTGAGTGTGTTGCACACCTCTTGTGTCGTGTGGAATCCGTGACCGAAGACGATGGACATTTGTTACTTCGATGCACGCAACTCGCGGGCTGGACTCGACGAGCCTATTGGGACGGACGCAACTTTATCCCGCAAGACAACACGAACGCAGAGCCTTACCTCACCTTTCTAGGCAGCAAAGTGTTTGGTTACGTGCTCCCATCAGGTTCAATGTCAATGTCGACAGGATCAGCAAACGCTGGACGTTCATCTGGACTTTGA
>PLTG_11304.6|m.40679
ATGGGAAGCAACGTGTTTTTCGCGACACTCCGACGGTTGGCTTTCGAATGTGCATCAGAATTTGTTGGGACGTTCCTGCTCGTCTTCTTGGGGACTGCAGGCATTGCTACCGCAGCTTTTATAAATCCAGGAGCGTCAGGTTTGGCGATTGAACAGGTGGCTTTAGGTTGGGGGTTGGCAGCTATGCTCGCTACTTTCGTTGCTTCACCAGGGTCTGGTGCGCATTTAAATCCTGCTGTGACGTTGGCAATTGCGATCTCACCTCACAGTCGCATTGGATTCCCCAAACGAAAAGTTCCGATGTATATACTGTTCCAACTTCTAGGTGCAACGTTTGCTGGGCTTGCAGTGTATCTTACATTTCGATCAGCGATAGAACGCTACGAGAACCTTTTGGAAATCAACCGAGGCACTTCAAGGTCTTCACTATCAGCCGTTGCGTTTGGAGCCTCGTTCCCACATCCACAACTTGTGTACTCAAAAGATGAACAAGGCTCAAGTCTCTGGAATAAATCCGATGTTTCCGTTCTTGGCGCCGCTTTCCTGGAAGCACTGGGGACACTTATCCTCGTACTGGTGCATCGCGCTATCCGTCAACCCATCCAACCTACTGGTGTTTCTGCTTTCAAGTACTTAAGCTCTGGAACAAGTGAAAGCAATGAACTTCTGCCACTTCGAATGCCATCAACGCCACTGGCGCCGCTGTATATTGGTACAACCATGGCGGCCCTGACAATGGTAATGACACCATTCACCCAAGCGTGTATGAACCCGGCACGAGACTTCGGTCCTCGCGTTGTTGCTGCTATTGCAGGATGGGGATCCGTTGCTCTCCCCGGTGAACGAGCCAACACGTGTTGGGTTTACATCATCGGCCCTTTCATCGGTGCAATGGCTGGTATTTTACTCTATGACTTTGCAATCCGCCCAGGACTACAGACTCGAGATGAAGCTGTCGCCGCTTGGATGCGACACCAACAAATGGAAGGGGAGGCGATCATAGAGCAGCTCGAGAAGAGTCAAACACTATTGAGTGTAACCACCGGAGGGTTCGAGTCCCTAGCGACGCGAGGTCTACACCATAGTGACTTTCGTGAGAGTCCCACGCCCCATAACTACCGATTGTCTTCTCCTGGTCATTTGCACTCATACGTAGCTTGA
>PLTG_11304.6|m.40681
ATGATGTTAATCACTTTGTTGCATCCAGTTTTGAACGTCCCTGTGCGAGGCATGGAAGACCTGGTTTTGGCAATTGGAGGCAGCACTGGAGCGGACGTGGACAAATTTGAGCATCTTAACATTGCAGTTTGCGCTCCAGGAGGTGGAAACCTGGAGGAGTTGTCAAAAGACAGTAACAAAGATGAAGTGCCAACGAAGAAGCAGAAATTGTCCAAAAAGGAGTTGGCACGACAGGAAATTGCAACTGCTGCAGCTCAGAGTATTGCACTGAGTGAGTGTGTTGCACACCTCTTGTGTCGTGTGGAATCCGTGACCGAAGACGATGGACATTTGTTACTTCGATGCACGCAACTCGCGGGCTGGACTCGACGAGCCTATTGGGACGGACGCAACTTTATCCCGCAAGACAACACGAACGCAGAGCCTTACCTCACCTTTCTAGGCAGCAAAGTGTTTGGTTACGTGCTCCCATCAGGTTCAATGTCAATGTCGACAGGATCAGCAAACGCTGGACGTTCATCTGGACTTTGA
>PLTG_11304.6|m.40678
ATGGCGCCTGTGGACAAGAAGAAGCACTATGAACTGGTGGTGCAGGACGACTTCCTTGTGGTGCTGCACCCTGTGCATCCTCTGAGTCTACAGATCCCGCGTTCCTCGTCCACCGACGCGTCGCTGGGGCTCAGTGTAGAGCACGTGGAGGACTTTCAGCATGTACACGGTCGACGGATGGCCTTTGATGCCATCTACGGCGTTTTCTGGTTGCTACGTGGTCCGTATCTGGCGGTGGTGACGCAGTCCAAACTGGCAGCAAGAGGTGTGGGTGACGCGGAGATCCGCATGGTGCAAAAACTCGAGTTGCTGCTCATTCCGACGCAGAATTTGCCTACGCTCACGCCACAGCAAGAGCAGGATGAACAGACGTACATCGACATGATTACAAACGACATTGAAGCCCAGAAGTTGCACTTTGCCAAGGACTTTGACCTCACACACACGCTGCAACGTATTGCGGCGTTTGATGGCAAGATTGGCAGCATTGCAGAGCGTGCTGACGACCGGTTCTTCTGGAACAAGTCACTTTGCTCGGCTTTCATCGAGCAAAAGTTCTTCGAGTGGGTGACGCCGATGGTGCAAGCACATGTGGAGTTGACGGAGCAACTCACGGTGAAGGAAAAGTCTTTCCGTATCCTGTACATCTCGAGGCGGTCGTGCAAACGGCAGGGAATGCGCTTCACGATGCGTGGTATCGACGATGACGGTAATGTGGCCAACTTCGTCGAGACGGAGCAGATTTGCCTATTTGACGACGGAAGACAGACATCATTCGTGCAGATTCGTGGCTCCATTCCAGTGTTCTGGAGCTCCCCAGTCACGATGAAGTACGCGCCAAAGGTGTATCTAGCTGGTGACGTTGAGCGAGATGTAGCAGCATTCCAGAAACATGCTTACGAGCTGATGTCGTTGTATGGCCGTGTGCTGTTCGTGAATCTCATCGACAAGAAGAAGGAACAGCTGAAGATGGGTGAGGCCATGGCCAAGACCGTGGCAGACGCAGCCACAAAGGACTCGCACATTCTCGCGGCTGTACGTCTCGTTTGGTTTGACTTTCACCGCGAATGCCGCAACATGAAGTGGGGGAACCTCGAGAAATTGATCAAGCAGGTCGACGATGATTTCTTGGACCACGGATACTTTTGCAAAGGCTCGGATGGTAAGATCGTGAGCAAACAGTCAGGCGTGGTTCGCACCAACTGCATGGACAATCTCGACCGTACCAACGTTGTTCAGTCCCTCTTCGGACGACGTAGTTTAATGCTGCAGTTAAACGAAACCGAAGCACTGCAGGGAAACGTGCTCAACTCGCCATTCGTGGAGCTCGAACGCACGTTCAAGCGTGTCTGGGGTAACAACGCAGACGCAATTAGTCTCTTGTATGCTGGCACCGGCGCGCTCAAGACGGACTTCACACGCACTGGCAAACGCACCAAGAAGGGCGCTCTCATGGATGGCTACAACTCGTGCATGCGGTACATCAAGAACAATTTCATGGACGGATATCGACAGGACGTGCTGGATCTGCTCCTAGGGCGCTTCTCAGTCTCACGTAGCAAGCCATCGCCGTTCCAGGTACAGGGCGAGACGCTCGAAGCAGTGCTGGCCAAGCTCATGGGGCTCGTCGTCGCTTTCTTCATTGTGGAGACGTACCGCAGCGGCGGACAGAGCTACATGTTCGAGCGGCTTGTTCGCTCAGTGCTGCTGACGCTACTCATCTGCGCGGGTGTATTCAGTGTACTGGTCAAGAAAGGCAACTCACTAGGCAAGAAGCTGGTGCGAATGCCGAGTCTGCGCCCGCAGGACGGATGCATGACGACGTGGAAGCGCTAA
>PLTG_11337.1|m.40886
ATGCACCGCGGGTATTTGTCGCTACCCGAGGCGTCGGTCGAGGGTTCTGCGCCGGACCACTACGAGAATCAGCAGCAGACAGAAGTAACAGACGCTGACGGAGACGTCGTCATGGACGTTAAGCAGGAGCCGATGGAGCACAACGACAGGAGCCGCAAGAAGCGACGAATGGAGAAGCTCCTGGCCACGGACCAATTGGCGACGCTCCGGGTCCAAGCAGAGGAGACGGTGGAGAGTGCAGAGAGGACGAAGAGAGGAGGGAGGAAGAGCTCAACGCCTAGGAGATCGAGATTCTGGATACCTCGAGGAGATGACAGGAAGCTCCAAGGACCCAAATTTGAGCTGTCGTGGTGCCATTGGTTCTACTCGTACATCGACGTGGATTTCTTTCGACACAACGAGTTTGTCCAGTGTCTGGGTGGCATGGGATTTGAGAAGATTACGGCAGCGGCACGACCAATCTGGTCGTCTGTGAGGGCTTCGATGGGTCATTCACGACAGCTTAGTCCCTTATTCTTTGACCACGAGAAGGAGAAGCCAGAGTCGTACCGAGCGGTGAAATGCCGACTTGACCTTGCTAAAATGTGA
>PLTG_11337.1|m.40887
ATGGTTTTGGACTTCCCGCCGTGGTCTGAAAACAGTGAAACTAGCATAGCAGAACCAAAACTAGCTGCTACCACACTACTACGACGTGAAAATGGTGTCCGTGGAACATTTACAACACCGAAAGCCGTGGACTCTATTGGTGACCGATATCACGAAGAGAAAATCCGTGCTGTGCTCACCGTGAAGAGTTTGCTGCACCGCAAGGAGAATCTCATCTCAGCGCTATCTAAATTGAACGAGCGTGCCACAGAGCAGCAAGCACGGCTCCACGAGAAAAATGCTATGAAATCCAGCTTATGGGCAGCCCCTACGGCATTTTCGTCGGCAGCATTAAAGGACCTTGCGTGGGCCAACCCC
>PLTG_11337.10|m.40903
ATGCTGATGCTCGGGCCGCGCTGGTCGCTCAAGGAGCTGCGGACGTTCTACATTCTGCTCAAGGCGCACGGGCGTCAATGGGACAAGCTGGAGGAGCGACTGCCGCAGCGCTCCGAGGCCATGGTGCGCGCGCTATTCGAGATGCATCGCGGGTATTTGTCGCTGCCCGAGGCGTCGGTCGACGGGTTCTGCGCCATCATGATGGACCACTACGAGACGCAGCAGCAGACAGAAGCGCCAAGAGACGCTGACGGAGACGTCGTCATGGACGTGAAGCAGGAGCCGATGGAGCACAGCGACAGGAGCCGCAAGAAGCGGCGACTGGAGAAGCTCCTGGCCACGGACCAATTGGCGACGCTCCGGATCCAAGCAGAGGAGACGGTGGAGAGTGCAGAGAGGAGGAAGAGAGGAGGAAGAGAGGAGGGAGGAAGAGCTCAACGCCCAGGAGATCGAGATTCTGGGTACCTAGAGGAGATGACAGGAAGCTCCTAG
>PLTG_11337.11|m.40904
ATTCTGCTCAAGGCGCACGGGCGTCAATGGGACAAGCTGACAAGCTGGAGGAGCGACTGCCGCAGCGCTCCGAGGCCGTGGTGCGCGCTATTCGAGATGCACCGCGGGTATTTGTCGCTACCCGAGGCGTCGGTCGAGGGTTCTGCGCCGGACCACTACGAGAATCAGCAGCAGACAGAAGTAACAGACGCTGACGGAGACGTCGTCATGGACGTTAAGCAGGAGCCGATGGAGCACAACGACAGGAGCCGCAAGAAGCGACGAATGGAGAAGCTCCTGGCCACGGACCAATTGGCGACGCTCCGGGTCCAAGCAGAGGAGACGGTGGAGAGTGCAGAGAGGACGAAGAGAGGAGGGAGGAAGAGCTCAACGCCTAGGAGATCGAGATTCTGGATACCTCGAGGAGATGACAGGAAGCTCCAAGGACCCAAATTTGAGCTGTCGTGGTGCCATTGGTTCTACTCGTACATCGACGTGGATTTCTTTCGACACAACGAGTTTGTCCAGTGTCTGGGTGGCATGGGATTTGAGAAGATTACGGCAGCGGCACGACCAATCTGGTCGTCTGTGAGGGCTTCGATGGGTCATTCACGACAGCTTAGTCCCTTATTCTTTGACCACGAGAAGGAGAAGCCAGAGTCGTACCGAGCGGTGAAATGCCGACTTGACCTTGCTAAAATGTGA
>PLTG_11337.12|m.40906
ATGCACCGCGGGTATTTGTCGCTACCCGAGGCGTCGGTCGAGGGTTCTGCGCCGGACCACTACGAGAATCAGCAGCAGACAGAAGTAACAGACGCTGACGGAGACGTCGTCATGGACGTTAAGCAGGAGCCGATGGAGCACAACGACAGGAGCCGCAAGAAGCGACGAATGGAGAAGCTCCTGGCCACGGACCAATTGGCGACGCTCCGGGTCCAAGCAGAGGAGACGGTGGAGAGTGCAGAGAGGACGAAGAGAGGAGGGAGGAAGAGCTCAACGCCTAGGAGATCGAGATTCTGGATACCTCGAGGAGATGACAGGAAGCTCCAAGGACCCAAATTTGAGCTGTCGTGGTGCCATTGGTTCTACTCGTACATCGACGTGGATTTCTTTCGACACAACGAGTTTGTCCAGTGTCTGGGTGACATGGGACTTGAGAAGATTACGGCAGCGGTACGACCAATCTGGTCGTCTGTGAGGGCTTCGATGGGTCGTTCACGACGGCTTAGTCCCTTATTATTTGACCACGAGAAGGAGACGACTTGA
>PLTG_11337.13|m.40907
ATGCACCGCGGGTATTTGTCGCTACCCGAGGCGTCGGTCGAGGGTTCTGCGCCGGACCACTACGAGAATCAGCAGCAGACAGAAGTAACAGACGCTGACGGAGACGTCGTCATGGACGTTAAGCAGGAGCCGATGGAGCACAACGACAGGAGCCGCAAGAAGCGACGAATGGAGAAGCTCCTGGCCACGGACCAATTGGCGACGCTCCGGGTCCAAGCAGAGGAGACGGTGGAGAGTGCAGAGAGGACGAAGAGAGGAGGGAGGAAGAGCTCAACGCCTAGGAGATCGAGATTCTGGATACCTCGAGGAGATGACAGGAAGCTCCAAGGACCCAAATTTGAGCTGTCGTGGTGCCATTGGTTCTACTCGTACATCGACGTGGATTTCTTTCGACACAACGAGTTTGTCCAGTGTCTGGGTGGCATGGGATTTGAGAAGATTACGGCAGCGGCACGACCAATCTGGTCGTCTGTGAGGGCTTCGATGGGTCATTCACGACAGCTTAGTCCCTTATTCTTTGACCACGAGAAGGAGAAGCCAGAGTCGTACCGAGCGGTGAAATGCCGACTTGACCTTGCTAAAATGGTAGTAGTCGTAAGAGAGCGTTTATATTGGGCGAGTACTAATGCTTGGGTGTTGGTACATTAA
>PLTG_11337.2|m.40888
ATGCACCGCGGGTATTTGTCGCTACCCGAGGCGTCGGTCGAGGGTTCTGCGCCGGACCACTACGAGAATCAGCAGCAGACAGAAGTAACAGACGCTGACGGAGACGTCGTCATGGACGTTAAGCAGGAGCCGATGGAGCACAACGACAGGAGCCGCAAGAAGCGACGAATGGAGAAGCTCCTGGCCACGGACCAATTGGCGACGCTCCGGGTCCAAGCAGAGGAGACGGTGGAGAGTGCAGAGAGGACGAAGAGAGGAGGGAGGAAGAGCTCAACGCCTAGGAGATCGAGATTCTGGATACCTCGAGGAGATGACAGGAAGCTCCAAGGACCCAAATTTGAGCTGTCGTGGTGCCATTGGTTCTACTCGTACATCGACGTGGATTTCTTTCGACACAACGAGTTTGTCCAGTGTCTGGGTGGCATGGGATTTGAGAAGATTACGGCAGCGGCACGACCAATCTGGTCGTCTGTGAGGGCTTCGATGGGTCATTCACGACAGCTTAGTCCCTTATTCTTTGACCACGAGAAGGAGAAGCCAGAGTCGTACCGAGCGGTGAAATGCCGACTTGACCTTGCTAAAATGTGA
>PLTG_11337.3|m.40890
ATGCTGATGCTCGGGCCGCGCTGGTCGCTCAAGGAGCTGCGGACGTTCTACATTCTGCTCAAGGCGCACGGGCGTCAATGGGACAAGCTGGAGGAGCGACTGCCGCAGCGCTCCGAGGCCATGGTGCGCGCGCTATTCGAGATGCATCGCGGGTATTTGTCGCTGCCCGAGGCGTCGGTCGACGGGTTCTGCGCCATCATGATGGACCACTACGAGACGCAGCAGCAGACAGAAGCGCCAAGAGACGCTGACGGAGACGTCGTCATGGACGTGAAGCAGGAGCCGATGGAGCACAGCGACAGGAGCCGCAAGAAGCGGCGACTGGAGAAGCTCCTGGCCACGGACCAATTGGCGACGCTCCGGATCCAAGCAGAGGAGACGGTGGAGAGTGCAGAGAGGACGAAGAGAGGAGGGAGGAAGAGCTCAACGCCCAGGAGATCGAGATTCTGGGTACCTAGAGGAGATGACAGGAAGCTCCTAGGACCCAAATTTAAGCTGCCGTGGTGCCATTGGTTCTACTCGTACATCGACGTGGATTTCTTTCGACACAACGAGTTTGTCGAGTGTCTGAGTGGCATGGGGCTTGGGAAGATTACGGCAGCGGCACGACCAATCTGGTCGTCTGTGCGGGCTTCGATGGGTCGTCCACGACGGCTTAGTCCCTTGTTCTTTGCC
>PLTG_11337.4|m.40891
ATTCTGCTCAAGGCGCACGGGCGTCAATGGGACAAGCTGACAAGCTGGAGGAGCGACTGCCGCAGCGCTCCGAGGCCGTGGTGCGCGCTATTCGAGATGCACCGCGGGTATTTGTCGCTACCCGAGGCGTCGGTCGAGGGTTCTGCGCCGGACCACTACGAGAATCAGCAGCAGACAGAAGTAACAGACGCTGACGGAGACGTCGTCATGGACGTTAAGCAGGAGCCGATGGAGCACAACGACAGGAGCCGCAAGAAGCGACGAATGGAGAAGCTCCTGGCCACGGACCAATTGGCGACGCTCCGGGTCCAAGCAGAGGAGACGGTGGAGAGTGCAGAGAGGACGAAGAGAGGAGGGAGGAAGAGCTCAACGCCTAGGAGATCGAGATTCTGGATACCTCGAGGAGATGACAGGAAGCTCCAAGGACCCAAATTTGAGCTGTCGTGGTGCCATTGGTTCTACTCGTACATCGACGTGGATTTCTTTCGACACAACGAGTTTGTCCAGTGTCTGGGTGGCATGGGATTTGAGAAGATTACGGCAGCGGCACGACCAATCTGGTCGTCTGTGAGGGCTTCGATGGGTCATTCACGACAGCTTAGTCCCTTATTCTTTGACCACGAGAAGGAGAAGCCAGAGTCGTACCGAGCGGTGAAATGCCGACTTGACCTTGCTAAAATGGTAGTAGTCGTAAGAGAGCGTTTATATTGGGCGAGTACTAATGCTTGGGTGTTGGTACATTAA
>PLTG_11337.5|m.40894
ATGGTTTTGGACTTCCCGTCGTGGTTAGAAAACAGTGAAACTAGCATTGCAGAACCGAAACTAGCTGCTACCACGCTACTACGACGTGAAAATGATGTCCGTGGAACATTTGCAACACCGAAAACCGTGGACTCTGTTGATGACCGATATCACGAAGAGAAAATCCGTGCTGTGCTCACCGTTAAGAGTTTGTTGCACCGCAAGGAGAAGCTCATCTCAGCGCTATCTAAATTGAACGAGCGTGCCACAGAGCAGCAAGCACGGCTCCACGAGAAAAATGCTATGAAATCCAGCTTATGGGCAGCCCCTACGGCATTTTCGTCGGCAGCATTAAAGGACCTTGCGTGGGCCAACCCCCTCGAAAGGACCCAGTTGCAGAAGTAA
>PLTG_11337.5|m.40892
ATGCACCGCGGGTATTTGTCGCTACCCGAGGCGTCGGTCGAGGGTTCTGCGCCGGACCACTACGAGAATCAGCAGCAGACAGAAGTAACAGACGCTGACGGAGACGTCGTCATGGACGTTAAGCAGGAGCCGATGGAGCACAACGACAGGAGCCGCAAGAAGCGACGAATGGAGAAGCTCCTGGCCACGGACCAATTGGCGACGCTCCGGGTCCAAGCAGAGGAGACGGTGGAGAGTGCAGAGAGGACGAAGAGAGGAGGGAGGAAGAGCTCAACGCCTAGGAGATCGAGATTCTGGATACCTCGAGGAGATGACAGGAAGCTCCAAGGACCCAAATTTGAGCTGTCGTGGTGCCATTGGTTCTACTCGTACATCGACGTGGATTTCTTTCGACACAACGAGTTTGTCCAGTGTCTGGGTGGCATGGGATTTGAGAAGGTTAGTGAGAGAATTAAAGTCGGCTGTGGGTGGATAATTATTGATGTTATGGACAGATTACGGCAGCGGCACGACCAATCTGGTCGTCTGTGA
>PLTG_11337.6|m.40895
ATTCTGCTCAAGGCGCACGGGCGTCAATGGGACAAGCTGACAAGCTGGAGGAGCGACTGCCGCAGCGCTCCGAGGCCGTGGTGCGCGCTATTCGAGATGCACCGCGGGTATTTGTCGCTACCCGAGGCGTCGGTCGAGGGTTCTGCGCCGGACCACTACGAGAATCAGCAGCAGACAGAAGTAACAGACGCTGACGGAGACGTCGTCATGGACGTTAAGCAGGAGCCGATGGAGCACAACGACAGGAGCCGCAAGAAGCGACGAATGGAGAAGCTCCTGGCCACGGACCAATTGGCGACGCTCCGGGTCCAAGCAGAGGAGACGGTGGAGAGTGCAGAGAGGACGAAGAGAGGAGGGAGGAAGAGCTCAACGCCTAGGAGATCGAGATTCTGGATACCTCGAGGAGATGACAGGAAGCTCCAAGGACCCAAATTTGAGCTGTCGTGGTGCCATTGGTTCTACTCGTACATCGACGTGGATTTCTTTCGACACAACGAGTTTGTCCAGTGTCTGGGTGGCATGGGATTTGAGAAGATTACGGCAGCGGCACGACCAATCTGGTCGTCTGTGCGGGCTTCGATGGGTCGTCCACGACGGCTTAGTCCCTTGTTCTTTGCCCAAGAAAAGGAGAAGCTGGAGTCGTACCGAGCGGTGAAACGCCGACTTGACCCTGCTCAAGTGCCAAGTGACCGACCATGGCCGTATCGGTGTCCTGTCCAGCTGCGCTCTGGGCTTCCAGTGATAGTTTGGGTGGAATCGGAGCAGCTCTTTCGACTGGCAACCGTTGCTGCTTTTCACGCAACCGAAGAAACCTGTCAGGTGAATTTCTGTGGCAATATTTCGCATGTGAACACAGTGACGTGCAAGTTGGACAACGTTATGGTTTTGGACTTCCCGCCGTGGTCTGAAAACAGTGAAACTAGCATAGCAGAACCAAAACTAGCTGCTACCACACTACTACGACGTGAAAATGGTGTCCGTGGAACATTTGCAACACCGAAAACCGTGGACTCTGTTGATGACCGATATCACGAAGAGAAA
>PLTG_11337.7|m.40897
ATGCACCGCGGGTATTTGTCGCTACCCGAGGCGTCGGTCGAGGGTTCTGCGCCGGACCACTACGAGAATCAGCAGCAGACAGAAGTAACAGACGCTGACGGAGACGTCGTCATGGACGTTAAGCAGGAGCCGATGGAGCACAACGACAGGAGCCGCAAGAAGCGACGAATGGAGAAGCTCCTGGCCACGGACCAATTGGCGACGCTCCGGGTCCAAGCAGAGGAGACGGTGGAGAGTGCAGAGAGGACGAAGAGAGGAGGGAGGAAGAGCTCAACGCCTAGGAGATCGAGATTCTGGATACCTCGAGGAGATGACAGGAAGCTCCAAGGACCCAAATTTGAGCTGTCGTGGTGCCATTGGTTCTACTCGTACATCGACGTGGATTTCTTTCGACACAACGAGTTTGTCCAGTGTCTGGGTGGCATGGGATTTGAGAAGGTTAGTGAGAGAATTAAAGTCGGCTGTGGGTGGATAATTATTGATGTTATGGACAGATTACGGCAGCGGCACGACCAATCTGGTCGTCTGTGA
>PLTG_11337.8|m.40900
ATGGGTCGTCCACGACGGCTTAGTCCCTTGTTCTTTGCCCAAGAAAAGGAGAAGCTGGAGTCGTACCGAGCGGTGAAACGCCGACTTGACCCTGCTCAAGTGCCAAGTGACCGACCATGGCCGTATCGGTGTCCTGTCCAGCTGCGCTCTGGGCTTCCAGTGATAGTTTGGGTGGAATCGGAGCAGCTCTTTCGACTGGCAACCGTTGCTGCTTTTCACGCAACCGAAGAAACCTGTCAGGTGAATTTCTGTGGCAATATTTCGCATGTGAACACAGTGACGTGCAAGTTGGACAACGTTATGGTTTTGGACTTCCCGCCGTGGTCTGAAAACAGTGAAACTAGCATAGCAGAACCAAAACTAGCTGCTACCACACTACTACGACGTGAAAATGGTGTCCGTGGAACATTTACAACACCGAAAGCCGTGGACTCTATTGGTGACCGATATCACGAAGAGAAAATCCGTGCTGTGCTCACCGTGAAGAGTTTGCTGCACCGCAAG
>PLTG_11337.8|m.40899
ATTCTGCTCAAGGCGCACGGGCGTCAATGGGACAAGCTGACAAGCTGGAGGAGCGACTGCCGCAGCGCTCCGAGGCCGTGGTGCGCGCTATTCGAGATGCACCGCGGGTATTTGTCGCTACCCGAGGCGTCGGTCGAGGGTTCTGCGCCGGACCACTACGAGAATCAGCAGCAGACAGAAGTAACAGACGCTGACGGAGACGTCGTCATGGACGTTAAGCAGGAGCCGATGGAGCACAACGACAGGAGCCGCAAGAAGCGACGAATGGAGAAGCTCCTGGCCACGGACCAATTGGCGACGCTCCGGGTCCAAGCAGAGGAGACGGTGGAGAGTGCAGAGAGGACGAAGAGAGGAGGGAGGAAGAGCTCAACGCCTAGGAGATCGAGATTCTGGATACCTCGAGGAGATGACAGGAAGCTCCAAGGACCCAAATTTGAGCTGTCGTGGTGCCATTGGTTCTACTCGTACATCGACGTGGATTTCTTTCGACACAACGAGTTTGTCCAGTGTCTGGGTGGCATGGGATTTGAGAAGGTTAGTGAGAGAATTAAAGTCGGCTGTGGGTGGATAATTATTGATGTTATGGACAGATTACGGCAGCGGCACGACCAATCTGGTCGTCTGTGCGGGCTTCGATGGGTCGTCCACGACGGCTTAGTCCCTTGTTCTTTGCCCAAGAAAAGGAGAAGCTGGAGTCGTACCGAGCGGTGA
>PLTG_11337.9|m.40902
ATGCTGATGCTCGGGCCGCGCTGGTCGCTCAAGGAGCTGCGGACGTTCTACATTCTGCTCAAGGCGCACGGGCGTCAATGGGACAAGCTGGAGGAGCGACTGCCGCAGCGCTCCGAGGCCATGGTGCGCGCGCTATTCGAGATGCATCGCGGGTATTTGTCGCTGCCCGAGGCGTCGGTCGACGGGTTCTGCGCCATCATGATGGACCACTACGAGACGCAGCAGCAGACAGAAGCGCCAAGAGACGCTGACGGAGACGTCGTCATGGACGTGAAGCAGGAGCCGATGGAGCACAGCGACAGGAGCCGCAAGAAGCGGCGACTGGAGAAGCTCCTGGCCACGGACCAATTGGCGACGCTCCGGATCCAAGCAGAGGAGACGGTGGAGAGTGCAGAGAGGACGAAGAGAGGAGGGAGGAAGAGCTCAACGCCTAGGAGATCGAGATTCTGGATACCTCGAGGAGATGACAGGAAGCTCCAAGGACCCAAATTTGAGCTGTCGTGGTGCCATTGGTTCTACTCGTACATCGACGTGGATTTCTTTCGACACAACGAGTTTGTCCAGTGTCTGGGTGGCATGGTACTTGAGAAGATTACGGCAGCGGCACGACCAATCTGGTCGTCTGTGAGGGCTTCGATGGGTCGTTCACGACGGCTTAGTCCCTTATTATTTGACCACGAGAAGGAGACGACTTGA
>PLTG_11198.1|m.39976
TTGTATGATTCCTGCATGAATTTTAGCAATATGAGCAGTACGACGGCGGATGACGCGTCGTTGAAAGTCTTGGCACCTGTGTTGCAGAAGATCGCAGCAGTGACGAGTAAAAAGAAACTGTTTCAATTGTCAGGGGAGCTATCGAAAGCAGGACCAGACTTTTTAACGGGACTTGGTGTGGCTGCAGATGCGAGAGAAGCTACGACCTATGCACTGTATGCATCGCAAACTGGACTTTCATTGCCGGATCCAGAGTACTATTTGAACAAGAGCAAGTTTGATGCAATTAGTGACGCGTTTCATGCCTATGTGATGGAATTGTTTCTACTGGCGGGATGGGAATCACGTGCTGCAGCATCGCGAGCTTCTTCGGTGATTGGTTTTGAGCAAACATTGGCGCCATTGTTTGTGCAGAAGGAAAAGTTACAGGATCCAGTGGCTTCGTACAACAAAATGCGTGTGGCCCAAGCTGCTGAAAAGTATCCTCTCGTATTTGCGAAGTTTGTGAATGGTACGGGATTGCTGAAGAGTCTCAAAGCCAAGAATGCTGATGTGATTGTGGAAACGCCCGCGTTCTTTGAGAGTGTTGAAAAGCTTGTGACTGGAGATTCTGTAACTCTAGATACCCTGAAAGCTGTATTGACATACCAGTACATTAGCTCGTATGCAGCGGTCCTCAGTGAGCCATTCGTTCAGGCGAGCTTCTCTTTCTTTGCGAGGACCTTAAGCGGCCAGAAGACACGTGCTCCACGGTGGAAGGTGTGTCTTCAGCGTGTAACCGATAATTTCCCTGATCTAGTGGGCAAATACTTTGCACTTTTGCGATTTGATGATGCAAGTGAGCAACTTGCCAGCCAGCTTGTCACGCAGGTTCAAGCGTCATTGCAGAAAAACCTGGGTCGCGTGGATTGGCTAGATGGACCTACTCGTCAAGCTGCACTTGAGAAGCTTGGTAACATGACCAACCTCATTGGACATTCGACTCGCACTGAGCATTTCCCTTATGAATTACGCGGCGACGCACCACTTGCTGATAATATGCGGATCATAAAGCAACACGAATTCGACCGAGTTGTAGCACGGATTGGAGGCCCGGTAGACCGTAACAAGTGGGCCATGACGAGCGCTGCGGTGAATGCGTACTACCAGCCAACAGCCAACCAGATCGTTTTTCCTGCTGGTATTCTGCAGCCTCCATTCTTCGCTCGTGGACGACATTCCGCACGCAACTTCGGTGCTATCGGCAGCATCATTGGTCACGAGCTCACACATGGCTTCGATGCCTCTGGAAGATACTACGCTGGTGATGGTAACTTGCAAGATTGGTGGAGTAACGACACCGTCAAAGAGTTTTCCCAGCGAACTGATTGTCTTGTTCATCAATACAGTAGCTTCCCAATGAAAAGTGGTGCAGATCCGGACAAAGTGCTGGGTTACGTCAACGGGAACTACACTTTAAGCGAAAATATCGCAGACAACGGTGGAGTCAAGCTATCTTTTGCTGCATATCAGACGTACATTACAGAACAAACTCAGAAACTGAGCAAGATGAGTGAAAGTGATGCAGCAGAGTTGACTGGTCCCATGAGCCAAGCCGAACGGAACTTACCTGCTGGTGCAGCTGACAAGCTTTTCTTTATCTCGTTTGCCCAAGCATTCTGCGCTAAGGCGAGCGACGCTAGTACGACACAGCGCTTGGCCACAGATCCACATTCACCCGAGCGATGGCGTATCAATGGAGTTGCAAGCAACTCGCGGGACTTTGCTCGCGTGTTCTCGTGTCCTGCTGGTTCCCGAATGAATCCGAAGACTAAGTGTCAGCTCTGGTAG
>PLTG_11198.1|m.39975
CAAGCCAATATGAGTGACGTCGAAGTCGTCGTGGACGTGTCTCCGCTCTTAGAAGCACCTTCCGTGGGTCAAACCGCCTCGTCACCCCCTACATCTTCTTCTCCTTCATCTCCTGTTCCAAATGCAGCTCTCTCCACTTCCGTAGCCTCAGTAACCGCGTCGCAACATGGTCATAGTCATGGACACTCCCACCACCCCAATTGTCAGCATAATCACGCTCCTACTCCGCCGGAAGAGCAAGAACCAATGACTCCATTGGAGGAAATGTTCGCCTGTGCTAGACGCAACGATCTGGCGCAGTTTGTGCAGCTGGTGGCGCAATACGGCGACGAATTAGCGCGAGAACGAAGAGATCCGCAAGGCCACACGATCGCTCATTGGGCGGCACAGAAAGCCAATGGGGAATTCCTCCACTATTTGCACTCTATTGGGGCACCCATTGACGCGCCTAGTGAGGACGGGGGGAAGGTGCAATTGCACCCTATTCATTGGGCCTGTGCAGCAGGGAATTTAAGTGCTTTGAGGACACTTGTACTAAAACTCGGAGTGGATGTCAATACTTGTGACACTAAGAAATATCGCTCTCCACTGTTAGTGGCAGCGCAGAATGGACACCCACTGTTGGTGTTGTTTTGTGTGAGAAATGGAGCGGATGTGACGCTCGTGGATGCAGATGGAGATACGGCTGTGCATTGGGCAGCGTATAAAGGAGCGACGGAGATTGTTGCAGTGTTCCAGTACCTTCAAGTGGGTTCGGACGTACCGGATAAATTCGGTCAGACGCCACTGCATCTTGCTGCGATGAGGGGAGAAATGGAAACGGTGCAGTTTTTAGTGGAGACTCTGGATGCAGATGTCAATGCTTTGGATGCCAAGAAACGAACACCGAGAGATCTTGCACAGTTGAAGCGTTATCGTGAAGTTGCGCGGTATCTGAAACAGCGTGAAATGCGCGTTGCAGCATGGAATATTGCTGCGTTTACGTGGTGGTGTAATCCGGGTAGTCGAGCTCCATACCACTTTACGGTGATCAACGCTGTGGTCACTGCACTGATTTATCTGTTCCTTTTGTTCCCAGTCATGCCAGATCGACGCAATGTCATGGTGCCGCATTTGGCGTGGAATGCAGTGACCTGGTATTTCTTCTACCGCACGGTGACAACCAAGCCTGGTAGTGTGCCTGACGATAATAAGAAATATGGTGTGGCGTACGAGAAAGTCACTGAGGCTCTCATTGGTGGCGATGACGACGACGAAGATGAAGATGAAGACAAGATCGGAGAGAGCGCCAGTGCCCGCGCACAGCGTGAATGTATGGAACGTCCGTTGTGTCATACATGTCATATCCAGAGACCTCCGCGATCTAAGCATTGCCGTATCTGTAAGACATGTGTGCCCATGTTCGATCACCACTGCCCGTTTGTTGACAACTGTGTGGGGCGTGATAACTACGCGCCGTTCTTGTTGTTTGTGATTTTCCTGACTATGGACCTGATTGGGATGGAATATGTGCTCTATCTTCTCTGGCGCTATCACCATGCCGTTCGTTTCTACGCCGTAATTGGCATGATTTATCTACTGCTGTTCTTGCTACCTGTCGCCCAGCTTGCAGGTTTCCACATCTATCTAACGGCCTACAATCGTACTACAAACGAGCTGCTCAATGCTGATCGCTATCGCTTCCAACGTGGTGGTGAAATGCGCTCATACGATCGCGGTATCATTAGGAATGTGGCCGAACGCTGCTTTGGGCTGGGTAGCGAATCTATCGATGATGATGATGATGCTGAAGCGAAGGTCAAGCTGCTCGATGAGCAGCTCAGCTCTGTTCCCGTGTAG
>PLTG_11198.2|m.39980
GTCATGCCAGATCGACGCAATGTCATGGTGCCGCATTTGGCGTGGAATGCAGTGACCTGGTATTTCTTCTACCGCACGGTGACAACCAAGCCTGGTAGTGTGCCTGACGATAATAAGAAATATGGTGTGGCGTACGAGAAAGTCACTGAGGCTCTCATTGGTGGCGATGACGACGACGAAGATGAAGATGAAGACAAGATCGGAGAGAGCGCCAGTGCCCGCGCACAGCGTGAATGTATGGAACGTCCGTTGTGTCATACATGTCATATCCAGAGACCTCCGCGATCCAAGCATTGCCGTATCTGCAAGACATGTGTGCCCATGTTCGATCACCACTGCCCGTTTGTTGACAACTGTGTGGGGCGTGATAACTACGCGCCGTTCTTGTTGTTTGTGATTTTCCTGACTATGGACCTGATTGGGATGGAATATGTGCTCTATCTTCTCTGGCGCTATCACCATGCCGTTCGTTTCTACGCCGTAATTGGCATGATTTATCTACTGCTGTTCTTGCTACCTGTCGCCCAGCTTGCAGGTTTCCACATCTATCTAACGGCCTACAATCGTACTACAAACGAGCTGCTCAATGCTGATCGCTATCGCTTCCAACGTGGTGGTGAAATGCGCTCATACGATCGCGGTATCATTAGGAATGTGGCCGAACGCTGCTTTGGGCTGGGTAGCGAATCTATCGATGATGATGATGATGCTGAAGCGAAGGTCAAGCTGCTCGATGAGCAGCTCAGCTCTGTTCCCGTGTAG
>PLTG_11198.2|m.39982
CCGCTCTTCCGATCTGATCCGGACAAAGTGCTGGGCTACGTCAACGGGAACTACACTTTAAGCGAAAATATCGCAGACAACGGTGGAGTCAAGCTATCTTTTGCTGCATATCAGACGTACATTACAGAACAAACTCAGAAACTGAGCAAGATGAGTGAAAGTGATGCAGCAGAGCTGACTGGCCCCATGAGCCAAGCCGAACGGAACTTACCTGCTGGTGCAGCTGACAAGCTTTTCTTTATCTCGTTTGCCCAAGCATTCTGCGCTAAGGCGAGCGACGCTAGTACGACACAGCGCTTGGCCACAGATCCACATTCACCCGAGCGATGGCGTATCAATGGAGTTGCAAGCAACTCGCGGGACTTTGCTCGCGTGTTCTCGTGTCCTGCTGGTTCCCGAATGAATCCGAAGACTAAGTGTCAGCTCTGGTAG
>PLTG_11199.1|m.39983
CACGACAAATCCTCATCTGTAGCTCGGAAGCGGCACCCACAAGCCGCCGTCCACGTACGTCGTTCAGCAGCACAATCTCCAGTGTTACGTAGCTCATACGCCTGTGCTTCTCGTTCACCAAGTTGCATCTCGATGGAGCGATCAACAGGCGCCAAGTGGAAGAAAATCTACGACGAAGACGGCGCACAAGTCCCTCTCGACGACGAAGACGCGTCTATGGCCAAGCTGAAGACGCTGGAGGACGAGCAGCCACTTGTGCATCGTGAGGACGAAGCTGCAGGATATGCTGGTCCAACGCCGCTGCTTATGCAGAAGCCTGTGGCTCCCTGGGCGGTGGGAGGACTCGGAGCTTTATTCCTCATTGTAGTGGTTCTGGTGGTCCGTGGAGGCACGTTACAAGCTCCACGCACAGTGCAAGAGGCTGCACAAGCGGCAGAGTGGGTGGACATGCTGCCGAGTGACGTGGCGAGCCATATCAATCGAGAAATGGACCCTTGTGATGATTTCTACGAGTTTAGTTGCGGTGCGTGGCACAAGCAAGTGGAGATCCCAGACGACAAACCAAGTGTGTTTCTGTCCTTTACGACTGTGAGTGATGAGAATCAGAAAGTCTTGAAGGAGGTGATGCAACAAGGATGGCCGCTAGTGGGGGAATTGTATGATTCCTGCATGAATTTT
>PLTG_11199.2|m.39984
ATGGAGCGATCAACAGGCGCCAAGTGGAAGAAAATCTACGACGAAGACGGCGCACAAGTCCCTCTCGACGACGAAGACGCGTCTATGGCCAAGCTGAAGACGCTGGAGGACGAGCAGCCACTTGTGCATCGTGAGGACGAAGCTGCAGGATATGCTGGTCCAACGCCGCTGCTTATGCAGAAGCCTGTGGCTCCCTGGGCGGTGGGAGGACTCGGAGCTTTATTCCTCATTGTAGTGGTTCTGGTGGTCCGTGGAGGCACGTTACAAGCTCCACGCACAGTGCAAGAGGCTGCACAAGCGGCAGAGTGGGTGGACATGCTGCCGAGTGACGTGGCGAGCCATATCAATCGAGAAATGGACCCTTGTGATGATTTCTACGAGTTTAGTTGCGGTGCGTGGCACAAGCAAGTGGAGATCCCAGACGACAAACCAAGTGTGTTTCTGTCCTTTACGACTGTGAGTGATGAGAATCAGAAAGTCTTGAAGGAGGTGATGCAACAAGGATGGCCGCTAGTGGGGGAATTGTATGATTCCTGCATGAATTTT
>PLTG_11241.1|m.40184
GCCTCGCACATGCAGCAGTTGTACCATGATGAGGGCATCTCAGCTATCATTGCTAGCATTCGAGCAGCGCTGATTAAGTTGCGCAAACTTGAAGTGCAGGTGGCTACTTATGTGACTGACAAGACGCTGACCCGCTCGATTTCAGAGGATGAACCGGTCTTGAGTCGCATTGGACAGGCAAGACGCAGGCTGCACAAGTCGACGCAGTATGTGAAGACGGTGGCGGCGCGCTCGCTGATTTTCGACTCTGAATCCTCGGAAGATGAAGATGACGAGACGTACGACATGCTCAAGCGCCTCAAGCAGGCATCTGAGCCGTCGCGTCTGCTGAATATGCTCAATACGTTCTTGTACATGACCAACTACTACATTGTGGCACCTACCAGTGGCAAATACGCGGCAGAATTGGGGGCGGAGGCATCCATGAGTGGTGTTATCGTGGGTATGACACCTGTTGCTTCGCTTGCAAGTGCGGTGCTGTACAGTTGGTGGGCTAACCGGTCGTACAAGGCTTCTTTGAGTTTTGCAACAGTGTGCCTGATATTGGGTAACCTGCTTTACGGCATGGCACTTTCATACGACAGTGTCGCGATGGCTTTGACCGGTCGTATGCTCAATGGCTTTGGTGGTGCTCGCGCTATTAATCGTCGTTACATTGCTGATAATTACTCGCGGGAGGAACGTACGCAGGCTTCAGCGCTGTTTGTGACTGCTAGCGCACTCGGTATGGCTGCAGGCCCTGCACTCGCGGCAGGACTCCACTACCTTCCCGATTACAATTTTGCTGGCATTGATATCACAACGGAAACTTCGCCAGGTTGGGTTATGTTTGCGCTGTGGACAATCTACCTCGTTGCACTTGTGGTATTGTTTGAGGAACCCGACCGAATGGAAAGGGAACGCTTCTTGGATCATCGTCGAAGATCGATGCTGGAGAACGGGATGGGAAATTCGAGCATTGCAGCAGTTACAGCCGAGATGAGCGAAACCACGCCGCTGGTTTCGAGCTCCCACACGTCGACAGGGGGAAGTCACCCGCCCCTATCGTCGCTTCGGCACAACGTGCCAGTTGTGGCGTCGCTTTTCATTTACATCGTTCTCAAGCTGGTACTGGAATGCCTAATCACAGCAAGTTCAACGATAGCAATGTACCACTTCAATTGGGAACATCAACAATCCCAGCGCTGCAAGGTAGATACC
>PLTG_11241.2|m.40185
ATGCTCAAGCGCCTCAAGCAGGCATCTGAGCCGTCGCGTCTGCTGAATATGCTCAATACGTTCTTGTACATGACCAACTACTACATTGTGGCACCTACCAGTGGCAAATACGCGGCAGAATTGGGGGCGGAGGCATCCATGAGTGGTGTTATCGTGGGTATGACACCTGTTGCTTCGCTTGCAAGTGCGGTGCTGTACAGTTGGTGGGCTAACCGGTCGTACAAGGCTTCTTTGAGTTTTGCAACAGTGTGCCTGATATTGGGTAACCTGCTTTACGGCATGGCACTTTCATACGACAGTGTCGCGATGGCTTTGACCGGTCGTATGCTCAATGGCTTTGGTGGTGCTCGCGCTATTAATCGTCGTTACATTGCTGATAATTACTCGCGGGAGGAACGTACGCAGGCTTCAGCGCTGTTTGTGACTGCTAGCGCACTCGGTATGGCTGCAGGCCCTGCACTCGCGGCAGGACTCCACTACCTTCCCGATTACAATTTTGCTGGCATTGATATCACAACGGAAACTTCGCCAGGTTGGGTTATGTTTGCGCTGTGGACAATCTACCTCGTTGCACTTGTGGTATTGTTTGAGGAACCCGACCGAATGGAAAGGGAACGCTTCTTGGATCATCGTCGAAGATCGATGCTGGAGAACGGGATGGGAAATTCGAGCATTGCAGCAGTTACAGCCGAGATGAGCGAAACCACGCCGCTGGTTTCGAGCTCCCACACGTCGACAGGGGGAAGTCACCCGCCCCTATCGTCGCTTCGGCACAACGTGCCAGTTGTGGCGTCGCTTTTCATTTACATCGTTCTCAAGCTGGTACTGGAATGCCTAATCACAGCAAGTTCAACGATAGCAATGTACCACTTCAATTGGGGATCTACCAACAACGGTATCTACCTTGCAGCGCTG
>PLTG_11242.1|m.40189
GGTATCTACCTTGCAGCGCTGGGATTGTTGATGTTCCCAACCAACATGGTTGTAGGCTGGATGAGTTTCCGCTACGAAGACCGAGAGATGATAATGTTGTCAGAAGCTGCCATGTTTGTTGGAGTTGGCGTCATCGTGAATTATGGTCACTACTCCGTTGCGCAGTTTGTCGCTGGAGGTGTGATCATCTTCATCTCCACGAACGTGTTGGAGGGCGTCAACATGTCACTGCTGTCCAAGACGATCCCCAAGTCGTTTGCCAAGGGTACATTCAACTCGGGACTGTTGGCTACAGAAGCTGGTACTTTCGGGCGAGCCATTGGCGACATTGCGATCACAGTCGTGGGCTTGCCAGGCATCCAGTACGTGCTCAACTGGACGTTTGTGCCACTCATCGCGGTCTCCCTGCTTACAATTCTCTACACGGGTCGCGTGTACCGCAAACTCGCCACCGACGACTAA
>PLTG_11242.1|m.40188
CGGTATCTACCTTGCAGCGCTGGGATTGTTGATGTTCCCAACCAACATGGTTGTAGGCTGGATGAGTTTCCGCTACGAAGACCGAGAGATGATAATGTTGTCAGAAGCTGCCATGTTTGTTGGAGTTGGCGTCATCGTGAATTATGGTCACTACTCCGTTGCGCAGTTTGTCGCTGGAGGTGTGATCATCTTCATCTCCACGAACGTGTTGGAGGGCGTCAACATGTCACTGCTGTCCAAGACGATCCCCAAGTCGTTTGCCAAGGGTACATTCAACTCGGGACTGTTGGCTACAGAAGCTGGTACTTTCGGGCGAGCCATTGGCGACATTGCGATCACAGTCGTGGGCTTGCCAGGCATCCAGTACGTGCTCAACTGGACGTTTGTGCCACTCATCGCGGTCTCCCTGCTTACAATTCTCTACACGGGTCGCGTGTACCGCAAACTCGCCACCGACGACTAATCCAGTTAGAAATTGGCAGGACACAGACAAACGTTGGTGCTTTAGAGTCCATTGACTTACAATAG
>PLTG_11242.1|m.40191
ATGGACACTCTAGGCATTGACACGTCTCCAGAAGAGATTGATCTCATGATCAACGAAATCGACCAGGACAGCAATGGTGAAATTGACTTTGACGAGTTCGTGGCGGTCATGTCAAGGAAGGTGAACGCCACTTATACATCGGAGCAAGTCAAAAATGCTTTCAAAGCGTTTGAAGGAAACTCTTCTGCGCCAGGGTTCATCAAGGCTGACAAACTGCTTGTTGCACTCACTACCTATGGTGCGGATCGAATTTCTCCTGACCAAGCACAGGAGCTCATCAGCCAGGTACTCATAACCTTTTCTTCGCATAAGCATTTTCTCACATTTGTTTATATACGAGTAGTTGGAGCCTGA
>PLTG_11242.1|m.40187
ATGGTTTATGTTCGAGTGTGGAGGAGTTTGGCACTTTTATCTCTGTGGTGTTCGTGTCTAGAGGCTTCAGTCTCCATCATTGAACGAAATGTCGACCCCGTGACTTTCGTGACGGCTGCTGCTACGTCGGACTCGGAGCCAATTTGGCTGGTGCTACCGCTATTACTGGACGTGCAACCAGTTTTACTCAAGGTGGATGTGATGCGTCATGTACCTGCGCAAATTCAGAGTTTTTGTCAAGAGCATGGAGTCGACAGGATGAGGTGTACTGGGGCCATACGTGAAGCATTGGAGGATGCAATGAATTTCCAGCGTTTCTGTAAGAAATCGACTGTCGAGAGTGTGTTGCCTGGATTTGTGGTGACCAAGAATGTCATCCGTAGCGATGGAGGGAGAGCGTCAGGATCGTGGTTACAAAATGACCCAGAAGACGTCGCTATTGATTTCTGCAGTTTTGCTCAAGCAAAGACGATGGTGTCTGAGACTCACAAGTGCATTGAAGCACTTGGGAAGTCACTACGGCTGTCGTTCGACTGGATTTTCGCACTCACACTGTGTGAACAGGAAAGCTCAAGTAGCCACGGAAAGGTGACAGGTGATCCAGAGTTACAAAGTGTTGCAGACCGTCTTGCAACTGTCGAAGAGATGATCGCTGCGCTTCAGAGCAATTCTGGAGCCGAAAGTGAAGAGGCAATACCAATGACTGAGGAATTTGCTGATGGCTCAAGTGTGACCTATCGCGATGAAAGTAGTGTAGCCGAAGAGATCAACGAAGTTGATGAACCAGACATTGTTACGCCCACGGTCGCTGTACAAGATCACAATACGGAAAACGTATTGTCAGCAACCAGGAGCACTGATGTCAAGTCGAACATCGACCAACTCCACGAAAACATTCATCCTGACTGGTTAACTTTCAATACTCATGGGCTACATGCTGAACTGGAAGAACTTAACGGGGCAGAAGCTAATGAGATGGCCAGAGATGCCGTTGTCACAGAGCTGACAGATGAAGAAAAAAATGTTGAAAGCATGCGAGCAGGCAACGGCTCATGTGAAGCTGCCTACACAATGCTGCAGAATGAAGAACCAAGTCGAATCAGCGAAGAGTTTCAAAAGACATGGAAAGTGGCTGCAGCTCTCGTTTTGGCTTTGTCAATCACGTACTTAGCCATCGATATGATGGTTCATTGTGTGCAGTACGTGGCGGGTCACCTCAAATTCTCCAAACAGCTCTCCAGGGTACAACACGATATTTCTATCCTGGTTGGCCCGCGAAATGCATCGAAGGAATCACAGTCAAGAAGTGCAAGTGCAAGCGAGGACTTGAAGAATCCCGTGCACCGACAGTTTATGTCTTCAGAGAAAAAGCTCATTCTGTCCAAGTACGGATGTCAGACAACAGCACACAAGAGCTCAATAAAGAGACGGGCTTCAGCGCCTGTATCTCATTACCATTCACCAAGTTTTACCTGCGTGGCGATGATGCTAATGGCCAGCCGAAACGATTCGATATTACCAAAAGCAAAAAAACTACCGACTTCGAGCTTGATGCATGACAGTAACGAAGCCCTGACTATTATCCAGAAAAAATATGAACGCGAGCTGGTTGCAGCACAACGGATCCAGAAAGCGTGGAAATCTGCTCAGCTCAGGAGTGAACTTGGCAAAGGTGCCGCCAATGCTCCAACCTACCATCAGCTTCAGTTTAAAAACAAGCCAACTGAGCAAGCCCCTCGAGTTGATACAGGATCAACAGGGCTGTGCCGTCTTGTGCTAAACACGTTGCCCCCCACTGCATAG
>PLTG_11242.1|m.40186
CGCCATCCGCCGGTCAAGGCCGCCACGTACATGCACCTTCTGGAGCTGTCAAGCCGCTGTATGGGCGAGAGTCGCGCGTCACAGAGCGTTATAGACCTGACCAACATTCTGAGCGACAAGAAGGCTCTGCAGCTGCTAGTTAACGACCTTTTCCGACCTTTTGAAGCGCTTCACGTGGACCAGATCGTGGCGCTGCATGTGGAAGGGGCTAAAAGCACTGAAGACATTTCAGCCAATGAGAAGGACTCACACCACTTCACCACGGCCATTGCGGGGGCTATGGCAGGCGCCAAAGAGCTCGCGTATGGGGAGGTCTCTGTGTTAAGGAAGAAGGAAATATTGAAGGAGAGAGGACAGAAGACAACGATCCGTGCGTCCAAGTGCAAGCGGATTGTGACGATCGACTGTGGAGATGCAGACTTTCGTGTGGAACTGAAGCGCAAGGCAGTTGCAGCGACGCGAGTGCTGCTAGTTGTCGATTGGATCTGTGAGGTGGAGAGCATTTTTGCTGCCAAAGATGCGCTTACGAGACTCGGTTGTGATGTAGTTGGAGCGAGTTTCGTGCTGGCGACGAATTCGAACCTACTTCACAGATTAAAGGCGGCCCAAGTCGCGTTTAGCTCCTCGTGGAATCCGTCTCATGGTGCAAAGTTGAGTACATCAACAAACATCTCTAGCAATGAATCAACGAGCTGTACATGTCACCAGGCTGAAACTAGCAACGGACAAGCCTCGAGGAAGCGCCAACGCAGCGAAATCGATTCGGACCCTTCCGTAAAAGTGCTTTTGAGTTATCGTACGGCTGAGTACCAGGCCAACAATCCGAGTGAAGATCGTAGTGTTAATATTGTGAAGGCGACAGATGAAGGTGTTCAAATCAACGCAGTGTTTGACGGTCATGGTGGCTCTAGAGCAGTAGAGCACCTCCGCACATCACTGTGTCAGCATATACTTGCGGAAGTTACATCCAAAAACTCTAGTGACGAGGTCACTGCAATAGTCAAAAACGCTTTTTCTCGTTCCGACGAGGAGCTGAAGCAGTCACTCCTAGCTCTCCCTCCAAAGGTTCGCATGTCCAAGGGTTATTGCAACGCAGGGTCCTGTGCAGTCATCGCATTGTTCATCAACTCGGTGCTGTACATCGCGAACGTGGGAGATTGTGCCGCTGTACTAGCAAAAGTAAGTAAGGAGACTCAAGGACTTCAGGCAGTCGAAGTTTCAGTAGATCATTCCTGCAACAATCCACAGGAGACGAAGCTTGTAGTCGAGCGTTCTCACGATCGAAACGCTATCAGGATGAGTAAAGACGATCAAGCGACTGGCGTTGGTATTATTGGAGTAAAGCGGGTGGCTGGGAGCTTGGCAATGACTCGAGCGTTTGGCGACTTCTACCTCAAATGTCCAGAACTTAGCTCAGCTCCGTTTAAGAGCAAGGTTCCGTATATCACTTCAGAACCCAGTGTCACTACCGTGTACATGGACGGCAGCGAGAAGTATGTCATATTAGCGAGCGATGGTCTGTGGGACGTCATGACACCTCAAGAAGCTGTGCATATTGTTGACAAGTTCGATCCAGAGCAATCGCTTTTCTTTTCGACTGCAAGTGCTGCCCTCATTCATGCTGCTCTAGAGAAAATCGCGCATCGAGACGGGCTAATGATGCACGAACTGATGTCAATGGCACAAGGTCCGGTACGGAGGCGTTTCCATGACGATATAACATGCACTGTTGTCTACATCGAACATCAGAACGGCTCACAACAACTGGTGGCCAGTACAAAAGAAAGCACGCCTAATGCGTGA
>PLTG_11242.2|m.40196
GGTATCTACCTTGCAGCGCTGGGATTGTTGATGTTCCCAACCAACATGGTTGTAGGCTGGATGAGTTTCCGCTACGAAGACCGAGAGATGATAATGTTGTCAGAAGCTGCCATGTTTGTTGGAGTTGGCGTCATCGTGAATTATGGTCACTACTCCGTTGCGCAGTTTGTCGCTGGAGGTGTGATCATCTTCATCTCCACGAACGTGTTGGAGGGCGTCAACATGTCACTGCTGTCCAAGACGATCCCCAAGTCGTTTGCCAAGGGTACATTCAACTCGGGACTGTTGGCTACAGAAGCTGGTACTTTCGGGCGAGCCATTGGCGACATTGCGATCACAGTCGTGGGCTTGCCAGGCATCCAGTACGTGCTCAACTGGACGTTTGTGCCACTCATCGCGGTCTCCCTGCTTACAATTCTCTACACGGGTCGCGTGTACCGCAAACTCGCCACCGACGACTAA
>PLTG_11242.2|m.40194
ATGGTTTATGTTCGAGTGTGGAGGAGTTTGGCACTTTTATCTCTGTGGTGTTCGTGTCTAGAGGCTTCAGTCTCCATCATTGAACGAAATGTCGACCCCGTGACTTTCGTGACGGCTGCTGCTACGTCGGACTCGGAGCCAATTTGGCTGGTGCTACCGCTATTACTGGACGTGCAACCAGTTTTACTCAAGGTGGATGTGATGCGTCATGTACCTGCGCAAATTCAGAGTTTTTGTCAAGAGCATGGAGTCGACAGGATGAGGTGTACTGGGGCCATACGTGAAGCATTGGAGGATGCAATGAATTTCCAGCGTTTCTGTAAGAAATCGACTGTCGAGAGTGTGTTGCCTGGATTTGTGGTGACCAAGAATGTCATCCGTAGCGATGGAGGGAGAGCGTCAGGATCGTGGTTACAAAATGACCCAGAAGACGTCGCTATTGATTTCTGCAGTTTTGCTCAAGCAAAGACGATGGTGTCTGAGACTCACAAGTGCATTGAAGCACTTGGGAAGTCACTACGGCTGTCGTTCGACTGGATTTTCGCACTCACACCGTGTGAACAGGAAAGCTCAAGTAGCCACGGAAAGGTGACAGGTGATCCAGAGTTACAAAGTGTTGCAGACCGTCTTGCAACTGTCGAAGAGATGATCGCTGCGCTTCAGAGCAATTCTGGAGCCGAAAGTGAAGAGGCAATACCAATGACTGAGGAATTTGCTGATGGCTCAAGTGTGACCTATCGCGATGAAAGTAGTGTAGCCGAAGAGATCAACGAAGTTGATGAACCAGACATTGTTACGCCCACGGTCGCTGTACAAGATCACAATACGGAAAACGTATTGTCAGCAACCAGGAGCACTGATGTCAAGTCGAACATCGACCAACTCCACGAAAACATTCATCCTGACTGGTTAACTTTCAATACTCATGGGCTACATGCTGAACTGGAAGAACTTAACGGGGCAGAAGCTAATGAGATGGCCAGAGATGCCGTTGTCACAGAGCTGACAGATGAAGAAAAAAATGTTGAAAGCATGCGAGCAGGCAACGGCTCATGTGAAGCTGCCTACACAATGCTGCAGAATGAAGAACCAAGTCGAATCAGCGAAGAGTTTCAAAAGACATGGAAAGTGGCTGCAGCTCTCGTTTTGGCTTTGTCAATCACGTACTTAGCCATCGATATGATGGTTCATTGTGTGCAGTACGTGGCGGGTCACCTCAAATTCTCCAAACAGCTCTCCAGGGTACAACACGATATTTCTATCCTGGTTGGCCCGCGAAATGCATCGAAGGAATCACAGTCAAGAAGTGCAAGTGCAAGCGAGGACTTGAAGAATCCCGTGCACCGACAGTTTATGTCTTCAGAGAAAAAGCTCATTCTGTCCAAGTACGGATGTCAGACAACAGCACACAAGAGCTCAATAAAGAGACGGGCTTCAGCGCCTGTATCTCATTACCATTCACCAAGTTTTACCTGCGTGGCGATGATGCTAATGGCCAGCCGAAACGATTCGATATTACCAAAAGCAAAAAAACTACCGACTTCGAGCTTGATGCATGACAGTAACGAAGCCCTGACTATTATCCAGAAAAAATATGAACGCGAGCTGGTTGCAGCACAACGGATCCAGAAAGCGTGGAAATCTGCTCAGCTCAGGAGTGAACTTGGCAAAGGTGCCGCCAATGCTCCAACCTACCATCAGCTTCAGTTTAAAAACAAGCCAACTGAGCAAGCCCCTCGAGTTGATACAGGATCAACAGGGCTGTGCCGTCTTGTGCTAAACACGTTGCCCCCCACTGCATAG
>PLTG_11242.2|m.40198
ATGGACACTCTAGGCATTGACACGTCTCCAGAAGAGATTGATCTCATGATCAACGAAATCGACCAGGACAGCAATGGTGAAATTGACTTTGACGAGTTCGTGGCGGTCATGTCAAGGAAGGTGAACGCCACTTATACATCGGAGCAAGTCAAAAATGCTTTCAAAGCGTTTGAAGGAAACTCTTCTGCGCCAGGGTTCATCAAGGCTGACAAACTGCTTGTTGCACTCACTACCTATGGTGCGGATCGAATTTCTCCTGACCAAGCACAGGAGCTCATCAGCCAGTTGGAGCCTGATCAGCATGGCAACATCAACTACATCGAATATGTGAACATGATGATGTCGGAATAA
>PLTG_11242.2|m.40195
CGGTATCTACCTTGCAGCGCTGGGATTGTTGATGTTCCCAACCAACATGGTTGTAGGCTGGATGAGTTTCCGCTACGAAGACCGAGAGATGATAATGTTGTCAGAAGCTGCCATGTTTGTTGGAGTTGGCGTCATCGTGAATTATGGTCACTACTCCGTTGCGCAGTTTGTCGCTGGAGGTGTGATCATCTTCATCTCCACGAACGTGTTGGAGGGCGTCAACATGTCACTGCTGTCCAAGACGATCCCCAAGTCGTTTGCCAAGGGTACATTCAACTCGGGACTGTTGGCTACAGAAGCTGGTACTTTCGGGCGAGCCATTGGCGACATTGCGATCACAGTCGTGGGCTTGCCAGGCATCCAGTACGTGCTCAACTGGACGTTTGTGCCACTCATCGCGGTCTCCCTGCTTACAATTCTCTACACGGGTCGCGTGTACCGCAAACTCGCCACCGACGACTAATCCAGTTAGAAATTGGCAGGACACAGACAAACGTTGGTGCTTTAGAGTCCATTGACTTACAATAG
>PLTG_11242.2|m.40193
[truncated: 39,429,659 more chars]
