# Supplementary material for: Time-resolved dual transcriptomics reveal early induced Nicotiana benthamiana root genes and conserved infection-promoting Phytophthora palmivora effectors
Source: BMC Biol. 2017 May 11;15:39. doi: 10.1186/s12915-017-0379-1 (PMC5427549; doi:10.1186/s12915-017-0379-1)
Supplement: Supplementary file 2 — Dataset 1. P. palmivora de novo transcriptome assembly. Assembly was performed using Trinity 2.1.1 software. Coding sequences (CDS) and corresponding mRNA and amino acid sequences were predicted using TransDecoder with additional homology-based filters. Tar archive contains four files: LILI_transcriptome_v5_converted.fasta - final version of P. palmivora transcriptome; LILI_transcriptome_v5.transdecoder.cds.fasta - Transdecoder-predicted CDS; LILI_transcriptome_v5.transdecoder.mRNA.fasta - mRNAs for predicted CDS; LILI_transcriptome_v5.transdecoder.pep.fasta - amino acid sequences. (GZ 36982 kb) [file 12915_2017_379_MOESM2_ESM.gz › Dataset1/LILI_transcriptome_V5.fasta]

>PLTG_00077.2
TGTGTATAAGAGACAGAGCCCAGGATGGGCAGTAGTGACATTGTTTATTGCATCGGAGGTTGTTGGTAGACAATTAAGCGTAATTATAGCTATTTCCATGTACTTCACTTTCCTGTAAAATTTTAATGTAAATTAGGACTTGTTCTATCCCTCTGGGCAATTGGATGTTAGAATTGTATGTTGATAGTTAGGATTGCATAAAAGC
>PLTG_00431.1
ACTATACTATACTATACTATACTATACTATACTATACTATACTATACTATACTATACTATACTACACTACACTACACTACACTACACTATACTATACTCTACTATACTAATTCTTTGCTATGCAATGCTTTGCGATACTGTCTTATCGTATACTATACTATATGATACAATATTATACTTTATGATACTATACTATACTATACACTACTATACACC
>PLTG_00492.1
GCGGCTCCGAAGATGAACGCCCAGCAACGTCGCCAATGACGATGAATCGACGAGGACGACGACAGGGATGACAGATTCCAGGGACTACACAAACTTCGTTCCGTGCGTGATGGCTTTTCCGAAGACTCCACGTTCTTCTCCTAGATTTTAGGGTTTATATTTGAGAGGATGTGATTGTGAGCAGCGTATCGGAGTAAAGAGTGAAGAGACCTAAT
>PLTG_00498.1
GCATCTGAGTTATTAATATTATTTACCATTCCATATGTTTCTAAATAAAAGAGACCATCTATCATATTGAAATGACCAACAATTGATTCATTCATAGATATGGAACCTTTTATTTGATTAAAAGAAATAGAATATCCGGATACAACAAGAGCTGAAACGGAAATTAAATTCTTTACAGAACTTGGAAAATAAAGACACTCT
>PLTG_00796.1
TTCGATTATAAAAACAAATTTACGACAATGAAAATTGAAAGGGTTTTGCAATGATACACATGTATAATCTTCTGAAAATTGAAAACTTACATCGCCTAGTTGAGATTCTTGAGAATCAGAATTTTTTGCCGACAAATGGTTTACTGTTTTGTTTCAATTAGAAAACATATTACTACAATAAAAAACTTTCATTTCAGAAATTAGAGGTGCTACACC
>PLTG_00961.2
CCTAATCACTATGTCATTGCGTTGTCGTAAGGAAAAGAAGGATGGAACTAGTATAGCAATTATACCAAAGGAAATGCAAGAAATAACTTTCCTTTGTAGTCGTGTCCAAAAACCTTCTTTGCATGTATCCAATGCCCACCTTGGATTGTCTTCCTTGTGTCCAGCGAGGTGCTCCATTCCATTATTGCTGTCTCTTATACACATCTTTTGAACCTCATTGTCTCCGCCCCTGCATT
>PLTG_01014.1
TAAGAGACAGGTATTTTACAGCGACAACTGGAGCGTGGTGGGTGGTTTCCTCAGCAAGTCCGACAGACTGCTCCTTTCTTTAGACCCGGTTGTGTTCATTCAGAACTCTAGTATCATCTAGTCTCCTATGGGTTTGGGGACCCCCGTTTTGTTAGGGTCTCCCGGTTTATGGGTGTGGTCTGTGTTTTTTTTCCCTTTCTTGTGT
>PLTG_01153.2
GTCCTAGGGATGTGACTTGAAATGAATGTGGCTCAAAGAGTTGACCCACGAGAATCATTCATTGTCTTACAGCACACCCTAAATGTTCCTAGCCATTGGATTATCAAATTAGGGCATTGATTAATCCGGTAAAAGACTAGTATACACTTGCATGCTCAATTATTGCTGTCTCTTATACACATCTAACTGCAAGGAGTACCTATCGTCCATCAAAGGAAAGTTCTGGGCA
>PLTG_01400.2
GGTAATCGTCGTCTATTCTGCTAGTGCTGTTATGTCTTGGGGCTGGGCGATGACCATCTTGGACAACACGACCTTTTGTAGAGTCAAACGTAGACTGTGGTTCTTCATTGGGATGCAGACATGGGAGTCCCATGGTCCCATTGGGACCTATCTATTGCCACCACCATGTAGCAATTCATGCATGCATACAAGCTCTTCCTGCAGATCGCGCAAAGATGCTAACTTTCACGTAATTCAGTACAGACTCAGGTGCCGATTTGCCGAGGAATT
>PLTG_01457.1
AACCCCGTTACAAATATGGCCTCAAACAAACCACGCTGGTTGGCGTCAGTGACGATGGCTTGCATCCCGTTGTCCCCGTTGAGGTGCCCAGGCGGAAGTTAGCTCATCTTGAGACTGATGTTGACGTCAGGGGCTGGATCCGCGGCAGCGATGAACGTGCATACCTTCGAGAAGATTTTCATGGTCTCCTCCTCCTTTTGCTTGAGCACATCTGGCGAATGACATCGAGTACGTCGATTGTAGAATTAGAAGAGCACTCTGGAAAGCTGGGGTGAAGAGGGGACTGCCAGTTACGGGTATAGCAAGTTTCCGAGGGAGCAAATTGCACAATGGACTCAAAAGGCCTAGCCACGA
>PLTG_01492.1
GGGGAACAATCAGCCAATCAGCGCACGAAGTAACGGATTTTTCAGTGAATTGACAGATGTACCCATCTCACTCTAACATTCATGCTCTTGTTGTGTTTGTGCCTTGTCCAGAGGCATCTTGTCGAGCTGATGCCTGAGAGATAGTCCCTGGGATATTATAGGCAGAGATGTCGAACAGCGTTCGTGGTGAGAAACTGCATCGATAGCTGGTACGAGGACTATGGGTCAGAAGGTCGATTCCATATGGGGTCTATTACCGGATTGGTCTGGGTCAGGGATCAAAATTTATCGGCGTAAATTACGAATAGATTCTGATCAAAGGATGACCAAAAATATAGTCCGAGAATAGCGCTCATAATTATTTTTAATCCATGTATTTACCAGT
>PLTG_01518.1
GTTCAATCCTCTCGAATAGACTATTTTCAATGCCAGATGAGAGGTTTTGAGACGTTTTTTATTGGGGAGCAAAGTGGGACTTGCTTGCCTCTGGGACTTGTAAGTCGGCGACAGCGGCGGAACTTGCTGGAGACAACGCGTCGACGCAAGCACTCGCCGCCACGAATCTTGCCGCTAATCCTGATTCATCGCCCAGCGACACGCCTTGAAGCTCGCAATGGGGTCGCATCCCCATAGCATTGATGCTGGCAACTCGATATCCATGCAGTCAGTCGCTTGGGACCAGTCGTTGTGATGCCTAGGTAGTCGCGCTCTGCAGTTTCTTGCGCTTAAATCAGCCCGAAGTATTCAATGAATACTTCGGGCTGATTACTATTCAATACACGGCGGTAACGACATTGCAGGCAGGGCAAGTGGAGCCAGCCCACCGCTACTGGCGACACCAGGCACGACCACA
>PLTG_01528.1
CCTTGATTGGGTATACTGCCTCTCGAGTGCGCTTCTGACTTGGGGTTGGTAAGGTGTCACTTCTAAGGTGTAGGCGGACGCATTGATGGTCTGACGGCACTTGTGGCTTCTCAACTGCTACCCATTTCACCTCTGCCGTCCACTTTTGTGGGACATAGAACCTGTCTAGTCTGCTCGCTGCCTCTGGTCCCCAATAGGTAAAGAATTCCGTTGGTTCCATTTGCTA
>PLTG_01707.1
TGGCTGCTACAGGAAGCCTCGAAACGCTTCAGCCGAAGCTAGAGCGTCTTCATCAGGTACCGACACCTGACAAAGACAAGGTATTCCTCACACAGCACAGTATGCTATTTGCACTGCGTATATCACTGGTTGGATGGAAGAAGCCAACGAGTGGAAAGAAAAAAGTGCAAAGTCTCAGATAAAAAATACTAGTAGTTCTCTAGGATGTCTCTAGGACTCCCCTCCATTCAATACACGAGAAGGCAACAGCACCGTCTTCGGTCCCGCAATAGGCTACGAAGACAGACTGCTGAGAACATGACATGAAGCCGAAACTTCCATGTCTTTCTCCCCCGTGCATCAAGTCCCACATTCTCCACCGCCC
>PLTG_01776.2
GTTCGACAAGAACACGTCCGCTAATACCTGGGTCACTTGCCGCTAAAGATCGGATGAGTTCGTCCTCCCGTACTGGAGAGCTGTTAACCGTGATCGTCCTGTACACCAATTGTAAACTAGGTTACAATGACTGGTGAAGTAGCCGCTCCGTGTTTGCCCCTGTGATCTTCGCCTTGTAACTTCGAAGCGACAATCCCCTCCACAGGCACGCCGCTA
>PLTG_01793.1
ATAGTATAGTATAGTATAGTATAGAACAGTTATCAATAGAGGGATTAAAGAACAGAAGGAAAAGGGAAATTTCAGAAAAAAACAAATGGATCCCCTGCCTGGGTGATACTTTACCTGAGTTGAACTCGAGCTCATCCGAATCTGCAGTGAGGAGGGTATTGCCCGAGTATGCTCCTTAGTGGTTGTCCGGGATGCCATTAATAGATAACTATCTGACCATCATCTAGTCTGCCCACCTTCTCCAGCTATACTCCATC
>PLTG_01809.2
CGAGAACGTCGGCTCTCAACTTGGTTGCCAACCGATGGCCGACTCACCAGCGACCGTCGGCCACATCACGATCAAGGAGTATACCGAGCAGTACTTTGGTTTCGAGCACGACGACATTACGCGCTACTTTTTCGTGGTCATTGGCTGCATCATTCTGTTCCGCATCCTCGGACTCATTGCATTGCGCTACATCAACCACCAGAAGCGGTAGACAAGCAGCAGTTTCCAAGCACTAGAGCTGCGCAGGTGGACTCTATGGATTTTTTCATCTTTTCATTGATAATACCATTGTATTTGACT
>PLTG_01865.2
AGTCGGTTGATGATATGTTCAGGACGTTGAATATTGACACCGAAATGGGCGTTGCTAGCTGGCAGTTGGATGTGCTCGATAAGTTCATTACGAGAAAGAGTGGAGAACAAAGTGTGATCAAGACTTTGACTGAGACGTTTGGTAGTAACAGCAATTTTGCGACGATTTTGGAGAGAGCAAGTAAATCCACAGAAATTTCAGCGTTGCAGAAGAAGCAATT
>PLTG_01972.2
GCGCTTCGGCACGCGTAAGGATTTAGCGTATCTGTCGTATCTTGTACCAGTATAGCTGGAGTAACTGCAGAAATGTGGTTACGGAATTACCCGATCCTTTTTCTTGGAGTATATCCAGGAGAATGGGTCCTCTTGTGATCCAGTGACTTTTTAAAGAGCGGAACGGCTTCGGCTGTTTCCACCGGCTTCCATGAATAGCGCGCTGGTTTGTGAGCTTCGTGTTCGCGAAAATTGGCTTTGCTCTCATGGGCTAGATCTCAGGAATTCCGCAGTAACGACGGTGGTTGATAATTTTGTGCGAGAAATCAATTTGGCTGAACCTTAATGAAAACTTGGGTAATGAGACTTCCAATAGTATCGAGAGAAATGTTGAGGAAACCCTGATCAACACTTGGAATTCCTTCTTAACCGAAGGAAATTGGAATATTGTAGGAGAAGTCTGGAATTGCCGCATTACTGCTGACACC
>PLTG_02111.1
AGCATCAGTGACTGAATATCAACTCGATAACAGATGTGTATAAGAGACAGAGAGAATACCATGCATCTCAAAATAATCACAAAAGGTGTTTTCTCTTTTATTTCACTTGACTAATCACAAGAATTCATATCATTTGGGATACAAACTTTTAAAATGCATAACACAATAAAAAATATGAACAATTTCCATAACACTCTGAGGCAAAATGCAATAAGGTGGACACC
>PLTG_02275.1
TTTTTATGTCACAGCAGGGTTGCTATATTTTACTCGTTACACTTGCCCTTGTGCTTCTTCTTGATGGACGGATCAATGCACCGCGCAACCTTCAGCAGGCATTTATTCGGGTAAGTGACTCCGTCGGTGCCGCAGATCGGCCGAAAGTCACGGGTGCAGCGCGTCGGGCACCGGTCGTCGGGGTCAATCTTGGGGGAGCCAATCCTTGCCGATGCACCAGTCAGTTGCAGAAGCGCAACAACCGCGAGGGTCACC
>PLTG_02362.1
CCCTCAACTCCCGTTGTAAGGATGGATATTGTAGTGCCTTAGAGTTCCGTCCAGTCCGGAGAACCAAGCGCAGTGCTTGACACTTTTCCCGAGAAACGACCACTTTCATCTAGAGCCACCAGGAACGGGTGCTCACACAGCAAACCAGTGCAAAGCTGCTTCGCGCATCGTCATCTTGGTTGCTGTGCCACACAGCCACCTCTCCACGCATCAATGCTTCATTCTGCAATTTACCAAGCACCGCACAACATTTCAAGCAAATCGTGAGGCTGCAACATGATGCTGAATAATATCCTGTCTTCGCGTCTAATCGCCACTGCCGTGTCGTGCATGACTTTGGTCTTGACGTCTTCAATCGGTCTTGCCAATGCCGAGGACCTCTGCTCCATTGTGCCGTACTCGTATACGGGGGCCAAGTCGGACCACCCAGAACTCACGACTGCCATTGAAACGATGGGGAACTACGCAATTGCTTCATGGTTCACGGACCGTCAAAGTACCCAAGAGCGCTCGGACATGCTGTCTGGGTTGCTGAGCCAGTGCTCTGAGGACTCGCGCCTCAGCATTGTGGTGTATGGAATCCCCAACAAAGATTGTGCTGCTGGTTTTTCGTCCGGAGGAAGCGTGACCAGCACGGACGACTACAAAGCCTTCTTGAAGGAACTCACGGACGCTGTCGGTGATCGCAAGGTGCTATACGTCGTTGAGCCAGACGCACTAGGTCTCCTAACCCAGGACGGAGGATGTGGTGCATCCGCCGGATATCTCGAAAACCTGAAGGTTGCAGTGGCAGCACTGTCTGCGAACACCAATGCAGAGCTCTACGTCGACATTGGCTATTGGATGCTAGCCGACGGCGACAGTGCGACCAAGGA
>PLTG_02471.1
GTATTGGATCTGCGTCAGACCAATGTGCTTGCTTCACGTAGATATCTGAACGAGCGCATCATAATCCGAGAGAATAATGTGATGGACAACCTTAGAGAAGCCTTTACAAGCACTGCAAAATCCACGCAGCCGTAAGCATAGCGGGCTGCATGGATTTTGGGATTCGCGTTGTGTCGCCAGCCACATGGCAAGTATTGCCACGTGTGGCATGTCGGGTCCTGCGAAATTCTCTCGCGGCGTAAACCGCCGATGCTGCTTAACAATTGAACCTTGTCCACATGTAGAGCTCGGAAATCCTGGGAATACTTGCCGCCGTCACTGCAGCAGTTGGTTGACTCCAGTCGCGACGGACAATCGCTCGTGAGGCGTAAACGAATTGACTGCGGTCGATGGCGATGATCGCGTCGCCAGGTTGCGAGCGCCGAATCCAGCTTGCAGGCAACACTCCCATTAGTGCTGCTTGGTCAGAGACGAGGGCTCATTCTGACTCCTTGGCGTTTCAGACCAGCGGGCACACGTTACGACGCTTGGAAAAGACACAATTTTAAGCAGCCGCTGTCGCACTTGTGCACAAGGTTCCCAGGCTTCTTCTCCATTGCCTCTGCCAACACCTTCGCCTTGCCAGTCCGCCCTCCATCCGAGCGCCACAA
>PLTG_02555.1
AGGTTGTTATCAATTAGTAATTGACAATTACCAAACGCTAGCACTTCTGTGGTATCGCCCAGTTCTAGCGCTTCAAACTTGGGGCCTCCAGGTTTCAAGCGCTAGCTCGATCTGCACGGTAGCACAACGTGCATCGCTCTTAGCACCCACGCACCCACGCTTCAAACTTGTCTTTCGCGTCGGTGGCCATGCCACACATTACACACGATCCCTCTTCGCGGCACTTGCCCGAGTCAGTCAAAGCCCACGCTGTAGTCAGTTTTGTTCGCGAGTGCTTTCTCGAGCGCGGATAGAGTGCTTGGGGTCACACCCTTGATTCTTGCTCGTGTTGATGTCGTTTGGATACGGCTCGACAGGTGTAGCAGGCGCTGGCGTTAGTAATTGAGCTCTGAGTAACCTTGAATGAGCAAGTGAGTCAAGATCGGGCAGTAACGACGTTGTATGTTCTCCGTGCGAACTGCGGAGGACAAGTTCGTGCCATCGACGATCGAGTGTTCTAGAATCACGGCTGAACTACAGCATGAACCAAATCCAACGCGCCGTCACGGCATCACCAGCGCGAGAGAACCGGCGGTGTCATGAGTTCCAGGACTTCGTTCAATTGCAGACCTTGCGTGCGTGAGAGCGAACACGCGAGCTCTCGGGCGAGTCACACGTCGCTCAATGTCGTCGCCGGTGAGTACCGGCTTTTAGTCGACGAGCCTTTCCCCATCCTGGTGCGTTGACTGATAATGCTGCTCAAAGTTCGAGCTCGGCGGACGACACGTCCATGTGGACGTGGTCGCTCGAGCTGGGGAAACGAGTGGGTGAGCTTCAGACGCGTTGCTGTCGATGAAAACTCGTCACGGA
>PLTG_02595.1
GTTGATTTCAAGAAACAGGTATTCCCTAATTATTTAGGCAACCTGGAAGCTGGACTCACTAGCAGCGAGGATATCGCGAACAGAGGCGATTGTATACTTCACGTCGTCGGGTCCTATGTGAAGGTTGGTGACCGCACGAATCTCCTCGCCTCTCCAGTATCCGCCGAAAATGATGCCTTTCTCTTCCGCAATCTTTTTTACGAGCGTGGATGTGTCGATCTTAAAGTCCGAGGAGACCTTGAAGAATAGCATGTTGGTATCCACACTGTCAACGTCGATCTCAATGCCCGGAATTGTGGACAGACCATGTGCAAGTGTTTTCGCGTTCTCGTGGTCCGCTGCAAGGCGATCGAACTGGTGCTCGAGAGCGTAAAGAGCGCCGGCAGCGACTACGCCCGATTGACGCAGACCACCACCAAGAGATTTGCGTAGTCGCTTGGCGTGGTGGATAAACTCCTGGGAACCAGCAAGGATAGAACCCATAGGGGCACCCAAACCCTTGCTAAGGCAGAAAGACACTGTGTCTGCACCTTTCACCAAATCCTCTAACGCGATACCCGTAGCCACACTGGCATTTGCAAGACGTGCTCCATCCACGTGAAGGCTCAGGTTGTGCTCCTTGCAGAATTGTTCTACCTCCCGGA
>PLTG_02642.1
GATACCAACTTGTCACGACCCAAATCCAAAAACCTGTCGTGATGGCGCCTAGCTCAGTTACGATAGCAGATCTTCAATCCGCTAATAACCCGCTACCGAGCGAACAATACCTGCAACTTGAACCGACGAAATCTCTAGCCCGCGACACCTTTTCCCCTCAAATCGGCATCCACGCGCGTCGAATCGGAAGCGACATACAACATCACGCGAATAATGGCAACTCCACGAATCACATACGAGCATCCGATGCTAACTCGAGCCACCAAATAATGAAGCAAACCCCAAGAGACGGCTGTCCGACCCCAAAACACAAATTCTTA
>PLTG_02642.2
CTACTAGACGTTAGCTCTGTACAAGTGAGACCGATAAACCTGGGGCTCTGATACCAACTTGTCACGACCCAAATCCAAAAACCTGTCGTGATGGCGCCTTGAACCGACGAAATCTCTAGCCCGCGACACCTTTTCCCCTCAAATCGGCATCCACGCGCGTCGAATCGGAAGCGACATACAACATCACGCGAATAATGGCAACTCCACGAATCACATACGAGCATCCGATGCTAACTCGAGCCACCAAATAATGAAGCAAACCCCAAGAGACGGCTGTCCGACCCCAAAACACAAATTCTTA
>PLTG_02642.3
GATACCAACTTGTCACGACCCAAATCCAAAAACCTGTCGTGATGGCGCCTAGCTCAGTTACGATAGCAGATCTTCAATCCGCTAATAACCCGCTACCGAGCGAACAATACCTGCAACTTGAACCGACGAAATCTCTAGCCCGCGACACCTTTTCCCCTCAAATCGGCATCCACGCGCGTCGAATCATACGAGCATCCGATGCTAACTCGAGCCACCAAATAATGAAGCAAACCCCAAGAGACGGCTGTCCGACCCCAAAACACAAATTCTTA
>PLTG_02642.4
CTACTAGACGTTAGCTCTGTACAAGTGAGACCGATAAACCTGGGGCTCTGATACCAACTTGTCACGACCCAAATCCAAAAACCTGTCGTGATGGCGCCTTGAACCGACGAAATCTCTAGCCCGCGACACCTTTTCCCCTCAAATCGGCATCCACGCGCGTCGAATCATACGAGCATCCGATGCTAACTCGAGCCACCAAATAATGAAGCAAACCCCAAGAGACGGCTGTCCGACCCCAAAACACAAATTCTTA
>PLTG_02659.2
TTTTTATATACGCTATTCCTATACTCTTGGTGAGGAAAGCTTCATTGTAGGAGAGATTCACCACAATCATCGCAATTCTTGTATATCTGCAAGTTTCAAAACATTTGTGCTTAATACTCTCATGACTAACTCTGCCTTGTCATCTATTGCCTATTACAGCGTGGTGCCATCCTCGCAAACGAGCTCAAGAACAATTCGTGCAAGTTAGCCA
>PLTG_02736.1
TGGTCCTATGTTTGCTCAGTGGGCTATGTCAAATAAAACTGCGGTGAGCGGAACCACAACGGTTGTGATGCAAGCGCTAGCTTACAAGTCAGGTCTCGAAGGTGTTGCGCTGTGTACTACGTCTGTCAAAGCTCTTGGGCCAGGAAAATGGTCATATATTCCGGAAACCGAATGCAGTTCAAAGCCTGATACCGCTGTTTCGGATGCTTTTCAAGCTTTGAAGAATGCGTTTCGATTCTGACGTTGCGTCAGCGAACTCCAGACTGGTTTTTAATGAGGCAGTTCCGCATTACAGGTCTAGTGGCAATAAGAAGTCTTGACGCAAT
>PLTG_02744.2
CGGAAATGTATTTGCAAGGGAGCTATACGCACTTGATTTCTATAAAAACTGCTTGCTTGGGCTTGAAATCCAACTAAATGTTGGTAGAGCAGGGGGTGGTGGCTTCAGCGTATGTGAAGGCAAGCTGCTCATCGACGGCGGCATTGGTGTGGTAGTCGTTTTCAGACGAATAGCGGCTTGCGTCGGATTGGGTAGGCTGCTTATCATGTTCCAGTTGTGCGTCTAGCTGTTTCTTCTTCTTGATGACAATAAAGATCACGACAACCACGACGATGAAGAGACCTCCCAATACAGCCAGGACACTCACAACAACACTTGGACCAGGGCTGTTGCTAGATCGGTTCGTGACCGATTCAGCGTTGTCAACGAGCGGTGAATTGATCGAAGGGGCAATAGTCTCATCGCCTGTGTTGCTTGCAGGTATGTTCGTCGATGCTTGTGGTGATGGAGTGAATAATGGATCGATTGGAGAAGTACTAGACGTTGGTGATGCCGTCGATGAAGCTGCAGTTGTGCCAGTTGTAGTACTCCGTACTAATGGAGCATCAGTCGGAACATTCGTTGAAAGACTTGTTTCTAGCGATGCTGTCGTTGATGGACTTGCTGGAAACTCAATTGAAGGATTTGTCGTTAATGGAGTAGTCGATGGAACCATCGTAGGTGTTTCAGTCGGTGTAATTGTCGGAAGAGTGGATGCATGAAGAATTATTGCGAG
>PLTG_02754.3
ATGCTGTTATAAATTTTAATTCACATAGATTATGTACAACACTCCACATTCAAATGCACAGTAATCAGACTGGCATGGCATCCGAGCTCGAGGAAACGCTGGCCCTGCTGGATGCAGCACCAGGCGCTTCGAAGGACCTGCAACAGACGCAATTATCTGCATTCGAGACTTGGGAGCCCGTGTTAGAGTGGGGGATCCTGGACGACGACTTTATCGCCTGTGACAGCGTAA
>PLTG_02832.1
AAGGGAACAGCAAACAGAATAATTATGGTTCTCCCTCTCTTCATCGTCGGCACGATTGGTGTGGGTTCCGCCACGGGTTACGGCATGTACCAGGTCGGTACGGCGCTTGCGCTCCCCTCTTCAGTGCGAGAGGCTCCTCCCAAGAGTGTCAGGAGTCTCACAGTCGGCGGAACTGCTGCAGTGGCTGCGTACTCGGCCCAAGGGCGACTTCTGAATCGCTATCTCTCCCATTTACTCACGTACGAGGTCCCCAAGAACGTGACGACTTGGGGCTTCCGCGACTTCCTTAGTATCGCTGGACCGATCATCGCTCCGCGTGTGGCCATGTTCTCGACGTCGGTGGCGCTCATGGGCTTCGCCTCGACCAAGATGGACTTGTCGAGAGAGAACAAGTAGCGGAGTGACTGTAAATAAAGCTACTCCATTGAGACGGCTAAAAAAAAAAA
>PLTG_02919.1
GCACCGAGCCTTCATACGAGCTTTGTATCCTGATTTAGTGACATCGCCACCGCTGATCAGGGCCTGCAACCCGTTGTCCACTACAATCTCGGTGAATGCCTGGAAGTACTGGAACACTCGAGCATCACAGTCGTCCACATTCATGTCCATCTGCAGTTGTTTGTGAAAGAGTGTGGTGACATCGGGAATGAATGAATTCTAGA
>PLTG_03050.3
CCGAGTAGCAAATTTGCTACTCGGAATTTCTTCAGTAGGGCCGTTCTTCAGTAGGCAGGAGGGAGAGACCGAGATCCTGTTCATCGACGATGGCGGAGGCACTTGACGGCGTCGGCAGCTTGCACGAGGCTGGAGAGCGTACTGTCCGTGATCCTGTGAGTACGTCCGGAGGTGCTGAGCAGCCAAAATCGCGTGCACGAGGCAAGAACTGGACTACGGATGAAACTCTGAAGCTCGTTCAGGCTTGGCGCACTGAAGTCGAGAAGCCGCGCGATAAGGGGGAGAGCGCGGCCGTCCTGAACTCTGCTATATACGAAACCTTCAAAGCGCTATGCGGTGGCTCCACTCTTCGCA
>PLTG_03092.2
GTTAGATAGAAGAAAATTAAGGAAGAGGGGAGAGGAGGGGAGAGGAGGGGAGAGTTACGTTGTTTGTATAGTTGGGAAAGAAGAGGTGTTGAAGATATTGCACAGATGGTATTTCTAAAGAGAAAGAAGCGACAACTCATACTGATAACTATGGCGCTGGATGTGGTGCAGGCTGTGGCGCCACCTGCGGCGCTTGACCTCTAGTAGACGACCAAAAATACTGCTCCTAGAGAGAATAGAAGAGAAAGAAGCGACAACTCAT
>PLTG_03108.3
CTGTGGTTCCTGCGGCCTCTGACAGGCGCGCACTCAACACCTTCTCGACTGGTGGCGTGAAGAAGGCCAAGAACGTGGTTCAGTCGCGACTTATCGAGTCTGAACGCGAGATTGTACCGCAGCAATATGCAGGCGACGCCACCTACGAGACCCAGATCGACACAGAGAAGGACCGTGATGCGCGTGCTGTGATGGAGCGGAGCATCAAGGCGAACCAGGATGGTAGTGCAGATGCAGATAGTGGGAAGGTGTACCGAGA
>PLTG_03243.1
GTCGACGGCTGTATGACAAATCAGAGATTTGTCCCAACTGAAAATGGCTTGTCCGTCTCATTCTAGTATTTGTCGTCACCGCCTCAGTCCACCTTCCACTTCCTACAATCTCGACATGGCCATCACACCACGCGTCAAAAGTCAGTATTTCCAGAAGGACATGAGACTCATTCGCCTTGCACCGACTCAAGACCATTTGATACCCACAAAGAGAGCAGGAACACCATGGAGTCCACACGAACATACTTTATTCCTTGAGGCCCTGGAGCACTACCCATCAGGACCGTGGAAAACTATTGCCGCATATATTGGAACTCGAACGACTCGCCAGACTATGACACACGCACAAAAGTACCGCGAAAAGATTGCACGAAGACAGAAAGCGAAAGGTGCGTCGAGTCGCACGAACGAGAAGAAAAGTTGCCAACCAGTGACTACCAAGTCATGCACTCGTTGTGCACTACCATCAAGTGAACCAGAGTCATTTCAAATGCAAGACATCAAGGAGGATGGAGGTACTTTGAACGATCATTGCGACCTCGTCGAGGTACAGTTGGACGAAAGTGTTATTACGCTTCTAGAGACAGTCGACATGATGGCGATGGACAACTATTCGCACTACCTGGAAAAACTGCAAACTAGCTCCTGGGAGGCAAGTGTCGATAGTTTGTTCCAGCAATGTTTTCCGTTGTAAGAAGGAAAACTGCTCCATTCCTGGTTGTGGAAGTCTATTGTGAAGATGACAATTGGCCATGCGATCGAAAATCGATGAGCCCGAGACCTTGAAACAGGTACAAGATGCCAAAAGTGGAGGAACAACCTAAAAGTTAGGTACTGACTGACATTTTCATCATTGTCATACGCGCTAAGAATTTGAAAAGGCCAGAATTGGGTGAACTCGTTTGTAAACTGAGCAGAAACAATCGAAACATCCTACCAAGGAAGTGAAGTCGATGACCAGGAAAACAAACTATCATTACCGAGAACAGTGTACTGTATTCAGGCTACACGTAGGCTTCCGTATGAATGACGTGGAAACCATACCCGAGCTATATAAAACCACTAATCTAGTGACTTTGAAAGTGTGCACGCTAACATGATTTCCCGTTATCTATCTCGGATCGAAGCATTTCAAAAGACTACGGTTGGGTAAAATCTCTTAATCGAGGTGACTTGACAATAGAACTGAATCGCAGTATTTGCGAAATCCGAAAAAGTAAATCATGAAGTTATATTTCTCCGATCTAGCCAATAGACAATGATTCTTCTCGATACACTTTGAATACACCGCGCA
>PLTG_03251.2
CCGAGCGAGACAAGGACCTGAGAGAAAGCATTGCAAAGCTAAAGCGAGATCGAGGAGACGATGGCAGGTTTCCGGATAAATCGTGAATGGTACCGCGGTCGTGCTCTGAGATCTTTTTTCGCGGCGACCTTCTATTTACACAATTCGTACACAAGGTGCCATCAGAAACCCTCCTCAAATCGATTACGAAGCAGAAGATGCAGAGTTATTGTGCAAAAGTAATTTGCCAATGGTGCTTCCACAACAAATCTTTGAGTTGGAAGTTCACAGTTGACTCAACATTAGCTTGCATGCGTGTAGTACACGAAGTACTTTACCGGTACATGTATTTATTTTTTATGCATTGTTGTCGAGGCAACTCGCTGTTATT
>PLTG_03273.1
AGTCCGAGTTCGAAGACCTGCGACTCAAATCCAGTCTCAATCTGTGCGAACGCGCGTGCTACACGTGCTCAGAGGAGTGTCTGTTTATGTGGCTGCTGCTGTCCGCCCCCTTCCAGCTCATGACGTACAAGACGCTGGTGTTCCACACCGCCAATTTCATCTTCTCAGTGTTCGCAGTCGTCTGTGTGCTCGTCCTGTACGTGGCCAAGCTGCCCTTGTCATTATGTACAATCCGATTCCGTCGTGTCGAGACGTGGACAATGCGCCATCTACTGCAACTCGATTGCGCGCTGTTCAATTTTGTGTCACCTCCTGGCGAACGCATTATGGTCTACAGTCCGTCTGTCCACATGCAACAGGAGGGACTCTACGGTGTTTACGCACAGCTCTATTTCGGCGGCGTCAAGCTGCTCGCCACGGGCGTCCCCGGCGCAATTGCCGGGATCATGTTCGCCTGGTCACTGCAGAACGTTGTCGCCATGAGTCTCAGCAGCTCGGAGCCGGATGCTACCTCTCTTAATGGCCACTCACTGAGTGCTAGTCACGAGCTCGAGGTGATGGCAGTCGTGGCCATAGTGGCAATCTACGCCTGCGTGCTGCTGCTGCATGTCTTCGCCTTCATATCGCGACAGTTCACGATCTTCTTCTGCTCGCAGTATTTGCTCTATGCTGGAGGTGTGTAGCACTAGAGTATATTACCAGCGGGGCTCTTTGTGCACGTTTAAGCCGAGCAAGAAGTGATTTCCTCTCAGTTTACTCAGATTTTTACTCCAGCCTATGAGTTATCCA
>PLTG_03306.1
GATTTCTGTGGCATCAAGTTATGGAAGGTCTCTTGAGTCAATATTTTGGGATGCCAATTGGAGAACCGGATTGGGTTTAGAGGATGTGTTTGGCTCATTTTGCTGGGATGCTAATTGGAGAACAAGATCAGTCATGGAGAATTCTTCTTCAATGAAGAATTGCTTTTGGGAACTGGATGAAGTTTGGGATTCTGGGTTTTGAATAGGTTTTATAGGTTTTGGGTTTTGGCCTTGGATGAGTTTGCGTGGGTATTGGTTATAAGC
>PLTG_03358.2
GCCCAGTCTTTCACGAGTAAATCCAAATATTTCAATGTACCATTGGTATAAACCTTCCATTCCGCCTTACCCGACGGATCGTAGTCGTCGAATCCGACGATCCAATACCCGATCGGAACGCGAACCGTATTGATACCGACTGCCGCGATCTCGGCGATGTCACTCTCATTGATGAATGTTGAGTGGTGATACTCGAGATGCGACCGAATGGCATCGGGGTCGATGGCTTCAGCTATAGCTGTGTATTCACCTTGTGAGGCGTTGACGGCTCCAGTCCAGAAGTCGGCGGAGCTGGTCATCCAATACTCTGCCACGAGCCACGAACCGAGGTTTACACCTTTACTGGTCGTCTCCCCGTTGCGAATACTGTACTGTATGTGTGTCGATTCCGAGTCGGAACCTGGGACTTGCACTGTGCCCAGGTACTGATCGACGCTGCTGTCGGAGGAGTCGAAGGTCGTAGCTATCGTGGCGATTACCAATGTATTCAGCATAAGGAGTGATCGGAACATGGTGCTGGTGTTCACGACAAAGCAAATTGAAGAGTGATCACTCCTCAGTCTGAGCGGGGGTGATCACTATGTGGTTGCATCATTCTGGTCCTCTGGCCATATTGACGAAACTTGCTAGTCGTCGA
>PLTG_03375.1
TTTTTTTTTTTTCCAACAGGTTTTGAAGTATGATTTCTCGACTACATTTCACGCAATACATCGTAGTTGCAGCACTCTATATCTGCACACACATCGAATGGAACGCTGTTACCTGCTTCTGTTGCTGGAATCGTGCTGAATGGTGGGCTAGATTTATTGATATGGAGACAAGCATTGATTTCGCTTCTCTCGCATGGAGCTTCACTCTCTTCTCATTTGCGTATGGTAACATACTGCGTAACAAATTCTGCTTTTTTTGACGTTCCATGCCCCCAGCTCCATTAGAACAGCAGCTGGTTGGGGTTCTCCGAGAACTCCGTCACACGCTCGTCCTCCGGTAGCGCACCGAGTGCGAAATATCCGGCGTATTTCATGTGGAGCTTGACAATCACCTCAGCAATCTCGGGCCTGTTACGAGCCAACGACTCGCTGAGCCGAGCGTCCTGTGAGCAGGCCATGTCCATCTCGTCCACGGTTTGGCCATCCACGCCCATGCCGTTCGTCTCCAGTAGATACTGTACGTGTGAGTGCCCCTGTAGCTCGGCCATGTCGAAGGCCGTCTGATCCTGCTCGTTCGGCATGTCTGGATCGGCTCCGGCCGTCAGCAGAAGATAGGTGGCACGGTAGTTGCCGTCGCGACTCGTGAAGTGTAGTGGCGTGTTGCCGTCCGCGTCCTCCACCTGAGGATCGGCACCAGCATCCAGAAGTAGTTCAACCACGTTTGAGTGGCCAGCCATGCAAGCCAGCAGAAGGGCTGTCGTGGTCGAGTCTGTGACTGGGAGATCATATTTGGCGCGGCCAGAGAGCAATATAGACACAATCTCCGTGTGGCCATGCTTGGCAGCAAGATGTAGAGGCGCATATCCGTTAAGCGCCGTCACGTCCAATCGCGCGTTATATTTCAGTAGTATCTTGGCTGCGCGGTCGTGATTGTTCTCACAGGCAGCGTGCAGGGGCGAAGTGCCGTCTAGTGCCACTTCATTGGCATTGGCACCGCGCTCCAACAGTAGTGTCAACACGTGGTGGAAACCGTTGGCAGCAGCCACATGAGCGGGTGACTGGCCTAGCGAGTTCTTAGTGGTCAGGTCAGCACCGGCATTGAGAGCATCCATGACCTCGGCCAGATCTCCTTTGGCCACAACCTCGAGGAACCGCTTGCGCTGCTTGACCGTCTTAATGGCTGCCAGCTTGTGGCCGAGGAAGTGCAAGACCTTGGCGCCGCGGTGGCGGTAGCCGTGCAGCAGGTGCTGACCCGCTGTCGTCTTCTTGGCGCTCACGGGTACTAGCGCGCCATCCGTCGGGTACACGTAGCCGCGCGCGGCCTCAAGCTGCTGCTTGACAGGGCCGCTGAGCGTCATGTCTGTCTTGGATAACTTCTCGACTGGAAGGTAGGGAGGAAGACAAGCGGCTGGCTTGTGGAATAGCTGCTGGAATATACAAGCCGGCGAGTGTTCGATAGATTCGCTCGGCAGGTGCGGCTGGCGAGGCGAATGCGGCTGTGTCTAATACCTGCTCTGAAGAAGCGAGCGAGGTGATGGAGACTGCGAATGTCCACGAGTGAGCCCAGCGTTACGCCGCTGTGTCTAAT
>PLTG_03415.2
ACTCTAGGTACAATGTTAATCAGCACAAAACTTCCTCAAAGGTAAGGCTGGCAAAACGAATGAGATATTCGCTATTCGATTCGAATTCGATTCGTTAAACCCAATTCGAATTCGCTAATTTCAATTCGCTAAGCTTAGCGAAGCGAATAATGAATATTCGCTAAGCTTAGCGACTGTCTCTTATACACATCTAATGAAGTTCTGAAAATTCTGTGTTTTTT
>PLTG_03429.3
GTCATCTTACGATACTTATGATTCTTGGGAAGAAACTTCCGATGACCCATGTACACATTTTTCCCACTGTGTTTCAGTCGAATACTGCAAGTTTTATCTCCGCATATAGGACATGCTAGGGCTCCTTTGTTTGTATACCCCGATAGGTTACCGTACGCAGGAAAGTCGTTGATCGTGCAGAACAACATAGCACGGAGAGTAAAGTTTTCTTCGGCATATGAATCATACAGCGTTACTCCTTCAGTCCACAAGAGCTTCAGATCATCAATTAGAGGTTGCAGAAACACATCAATTTTGTTCCCCGGTTGTTTTGGACCTGATATAAGCAGTGACAGAAGAATATGTCTAGGCTTCATGCACAGCCATGGTGC
>PLTG_03429.4
GTCATCTTACGATACTTATGATTCTTGGGAAGAAACTTCCGATGACCCATGTACACATTTTTCCCACTGTGTTTCAGTCGAATACTGCAAGTTTTATCTCCGCATATAGGACATGCTAGGGCTCCTTTGTTTGTATACCCCGATAGGTTACCGTACGCAGGAAAGTCGTTGATCGTGCAGAACAACATAGCACGGAGAGTAAAGTTTTCTTCGGCATATGAATCATACAGCGTTACTCCTTCAGTCCACAAGAGCTTCAGATCATCAATTAGAGGTTGCAGAAACACATCAATTTTGTTCCCCGGTTGTTTTGGACCTGATATAAGCC
>PLTG_03435.2
GTTGGAAGACATGGTGCACACGGCCATGAAGGTTGAAAGACAATTGAAAAGAAAGGGCACAACAAAGTATACTTCAGCTTCTACCTCTACATGGAAATCAGGATGGAGGAACAATGATGCCAATGACAAGGCTACTTCAAAGGTCAAGCCCATGCCATCCCAAAGCAAAGAAGATACCTTCAATAAAAGCAAATGTAAATCTGAATTACAAGTTCATTGTAATCATGATA
>PLTG_03435.3
GTTGGAAGACATGGTGCACACGGCCATGAAGGTTGAAAGACAATTGAAAAGAAAGGGCACAACAAAGTATACTTCAGCTTCTACCTCTACATGGAAATCAGGATGGAGGAACAATGATGCCAATGACAAGGCTACTTCAAAGGTCAAGCCCATGCCATCCCAAAGCAAAGAAGATACCCTGTCTCTTATACACATCTGGGGAGGGAATGATGGAGGACCATCCAACA
>PLTG_03467.3
CCGGTCACGACCGTCGATAGTTTGCATGAGGCAAGATCCGACAGCAAGTTTCGAAGAATCCACGTAGAGTTTAATTCGATTGTTGAAATCGGGATACACAAGGATAGGAGGTTCGACAAGTTTCCTCTTCAGTTGTACGAAAGCCGACTCACAGTCATCATTCCAGCTGGAGAGAGCACCTTTCACCTTCAAACGTTCGATCGGAGCGGATATAGTAGCATATCCAGGGATATAACGCCTGAAGTAACTAGTTAGACCCAGAAAAGCTCACACTGTATGAATGTCGTGGGGTCTCTTTACGTTCATCATAGCCTTCACTTTCTCAGGATTCGGAAGTATACCAGACGGAGTTACTATGTGGCCAAGGAAAGCTACTTGGTCTCGTCCCCATTTACACTTTTCATCTTGAGTTTAAACCCAGCGGAGCGAAACCGTTCCAGTACTTGCTTCAAGCGTGTCAAGTGAGTAGGGAAGTCTTTTATTGAATACTATACAGTTATCCAAGTACGCGAGACAAGTTCGCCACTTCAAGTCGACTAGAACGTTCTCCATCAACCTCTCAAAAGCAGGCTCAGCATTACATAACCCAAATGGCATGACTAGCCACTCGTATAGACCATATTTGA
>PLTG_03469.2
GTTCCTAACCGTGACAGCACTATGAATTGGTGCGTCGAGTGCCACACAGACACTGCGTAACTCAAAAAGCACTTCCGTGGCAGTCTCACTCAACTTTACATGAACTGGTCGATGTCCACGTCCTGGAGTTATTCCAGTTGAAGCTGTCATAGACTTCCGACCAACAAGTAGTGGTTTGTCTGAAACTAGCCCCAGCACCGGAGCTAATGGATCAACTACTTCTTCCTTGCCATCTTCACGGTCATCTGGATCAGTAGGTACACCAACAGCTACCACTACCCCACGCGTCTTATCATCATCCTCTTGGTTTGAAGAAGGAACTGCTGCATTGGAGGTTGCATGGTCTCTGACGCTCGATTTTACCTCTTTTCGAGGCATTTTCACCCCCATGTTCCCAGTTGCAGATGAAGAGCTCTCATTATCTGAATCATTGTCCGCTGACGAAGACGATGCAGTGCTAAAAAGCATACTGGCACCAACCACTGAAGCTCCAGCGACTGATGCACCGACCGCATGGGAACCTTTGGAGCGAGTTCCTTTACCTCCTTTGCCTTTACCTCTAGAATCATGACCAATCGTAGACTTTATCCGACTAACCAGAAGTGATTGTGGAGTGACGTCTGCTCCATCGAGATAGACGCGAGTCGAGTGACCTGACCCGTGACCTGTAGCTCCTCCATTCACATTGGCAACGCTCCCATTCACTCTTCGACTGGTATTCGACAATGCAGAAGCACCAATCATCCGAGATCGACCTGTGGCATCTCGCTTGCTACTTTGAACATGTTTCGTACTGCTACCTACTGGAATTCTGGCGCTGGATGGTGTTGCCATGACGAAAGATGGTACTAGTGTCTTTGAAGATACAAATTCCACAAAAATGAACCGACGCGTCCTGTTAGTCTGTCGCTGGTATTTAAGCGCG
>PLTG_03619.1
CTTTCGTCTCTGTAGCAGTAGATGTTGCTTCCTGTTTGGTAGTAGACCACTCACCCTTCTTCCAGTCACGTTGCTCCACTGCACTGCGCTGCTGAGCCACCGCCGTGTCCACCAGGTCGCTCACCATCTTAAGCTGGTCACGCGCCTGCCGTAGTAACAGACCCACGCGACGCTCGTCCTCATAGCGACAGGAATCAAAACCCGCGCGAATCTGGCGTCGGACATCCACTCGAACATCAGCAGCAAGCGGCTTCGTAGTGCGCAGAAACTCGCGGTATTGCTTCAACACTGCCGTCCGGTTAAGAAAATACTGCAGCGACTTGACCTCAGGCCCTAGCGCACGCCTCGTCATGACGAACAGCACCTCCGGATTAATTGAGCTCCTCAAATTTCA
>PLTG_03624.1
TAGTGGGTCTGTGAAATTGTTACAGTATCAATTGTTAGAATCTTCTCGTGAAAAAGCCGATCCTCGCGCTTCCAGGGACTTTGATCATGAGCGAGACGCTGGGACTCGTGCTGAACGACGGACACGGGCTGCTGCTCAAGGCGGAGGGCGACCTCGCGTACACTGCGCGCGACCAGAAGAACGGCTTCTTCACGTGCATCGCCGAGAAGGCCATCGACTTAGGCCAGTTCGCTGAGGGGGACGACGACGACGCGGCTGAACCGGACGAGGACCAGCCACTGCCGACTGTGCGTCTCGAGACGAACAAGCGCTCGCTGCTGATCGCCAAGTTTGAGACGGGCGGCCGTGAGCGCACACTGGTGGTGTCCAAGCCTCGAGGCCAGGCGGACGGAGAGTGATTTAATCCATACAACAGAATGCTAGTGCTTTGTGCTTATTATCCAGTCGCATCTGACTATACCTACGTGCTAGTTGCTTAATTGTCGCTCTCGACAGAATGCTCATCACTGCGCTCTTCCTTCTCGTGAGTCTTCTTGTGTCGTGCAAAATTCGACACTTGTGTGAACTTCTTCTGACATCCTTCATACGGACACACATAGGGTTGGAAACCGGCGTGCATCCAGATATGTTCCTTGAGCGACACTGAGTGGGCGAAACTCTTGCCGCAGCCGTCGTAGTGACATGTGTAAGGCTTAATGCCGGCATGTGTGCGTTCATGTGCTCGCAGGTTTGAGCTGTGTGCATAGCGCTTGGTGCAGCCGGCATATGAACATTTGAGAGGTTTCTCCCCTGTGTGTGTCCGAATGTGGTTCTGCAGCTCTGAACGCCCTCGAAACTGTTTGTTACACGTCGGACACTCGTGCTTCTTACTGGGCTTCACGCGGGACTTGGTCACCTTCGGCTTCGAGTACATTTCGACTTGCTCGAGGAATTTGTTCTGGTTCTCGTTGTTTGTGATAGCCGACATCTTGGACGTGTTCAACGCCAGAGAATTGGTTAGATGACGAACAGTGCTAGTGGTAGACGTACTGGCCGCACTACTCGTGGCTGTGAGCACAACGCCTCCTTGTCGGTCTTCGTCTGTAGTCAGATTAATTCCTGTTTGGTTGAGAGATTTGATGTATCCGTCCAACTCGATCATCGACTCCTTGACATAGTCACTGATGGCCCACACAGTATTCTCGTTCATCTGCCCCAAGTCGAACGCGTATCCATCATCGTCGATCTGACGCACCGTGTCCGGCTGATACTTGCTGATGACGTCCATGAGTCCACGTAGATACTGACTAGGGAGCATCGTGATCTTCTGTACGAGTCGCTGTTTGTCGTAGAAGCTCATGGGTTTGACGTTGTCTGGGTACATATAGTCGCCTGTGGTGGGGTCCATGTACTTGGTGTTGCCACCTGATCCCTCTGCTAGCGTCGGCACCACAGAAGGAGCGGTCTCAGGTGCTGCTGAGCCTTGTCCTTCATTGTCTGTAGTCGCCTCAGCGCTGTCAGCTGCGATGTCCGAGCGTGCAGCACTTGTGCTTTGTACTCCAGTGCTCGACACACTCACGGACGACGGCAGCAAAGAGCCGATGGAGAATTGACTCGACGTGCGCTTCTCCAGCACCGCATTCATCGACGGAATGGGGCCCAGCCCACCGAAGCTGTCGACGTCGCTCAGCATCCAGGACGGATCCTTCTGCAGACTCAGCGCCACGTTGGAATAGCCCCCAGCAGCATTCTTTTGGGCGTTGTCATTCTCCGAGCGTGACGCGTCTAGGACGCCGTCCTTCGAGTCGATCTCAGTCGACGCGCCTTCTCCGCTGACTTTCTGGCGCTTGATAGGCGGCATCGCGCTGTCGTTCGATGGAGACGTCGGTAAAGCGACGGCGCTGCTCATGTTTTCGAAAGTAGTCGAGTGGATGGCTTTGTATTGAGGTTTCTTAGCGATAGGATGCAAAGAAGTAGGCTGGATCGATGTCTCTCTTGCCAGGAACACAATCGGGATCAGACACAGGAAATCACCTTCGAGCGCTTCAATAGAGATTCCGTACCGAATTCCCTTTGTTAA
>PLTG_03629.1
GACGAATTTTTTAAGGACTTGCCCATCAAGAGACCAGAAGAAGTGACAAAAGCGACGCTGGAGGCTGCGGCTCCAAAGTACAGCTCTAACAACCCACCGGAGAAGGAGGGAACTGACGCTGCTGTTGACAAGAAGGAACCCTCAGCTGGTGCTGAAGGCACTGTACCTCACCCGTCATACACTTCGTACTCGTACACCTACTCGACTACGCTGGATCACAGCGGTCATCGTGTTGGCACAGTGCGTCGACGTTACGAGGATTCGACGGGACGTTTGAAGGCGACACACGAGCGCGAA
>PLTG_03668.1
GAACAAAACTGGAATTTAATAATCGATTATCTAAGGGTGATAATCGATTATCAGTTTCACAGAATCAAAGCTGGAAACAGATAATAGATTCAACTCAAGAGAAAACAGATTATCAACACTTAATAATCGATTATCAACATGTAATAATCGATTATCTAAACACAGTGAACAAAACTGGAATTTAATAATCGATTATCTAAGGGTGATAATCGATTATCAGTTTCACAGAATCAAAGCTGGAAACAGATAATAGATT
>PLTG_03678.3
CGATCAGGCCGATGACCTTGAGCCCATGCTGATGGACAGAAGCCCGGCGAGCCATCTTACAATGCATGAGTTCACAGACAGCGTTGTACCTTCTGTTGCGAGTGCCTTCGCCATAAAGCTCACGCAGGTGCAACAGAATGGAAGCACAGCTGTCCATGTTCTCGTGCTGCCTTTGCAATGCCTCGTTCATAGAAGCGAGGACATAGCACATGGCACGCCTGTCGTCGTTAAGATGGGACTCGTAACGGTCACGTTCCTCCTTCTTGGCCTCAGGGCCAGGAGCAACGTGGGATGGAGCCGTGTCTAACACC
>PLTG_03683.1
GCAGTAGGATAAAACTCAATTCTCGTTTTCCATCTGAACTCTAAAAAAACTTTCCAACAGCGTCAGCAGTGGAGATTCTGACCCGTAGATTGGCTGTCTGCCACCATTACCGGCTTATCCTATTTGATAGCGATACCATCGACCTGTCTCGATCGAAAGTACGTCTCTCGTCGAACCGTGTACGTTTTTGCTCGATTACGTATTATTTTGGCTTCATTTGGCGCAGTCATCGTATTCCTTTGACCCGAATATTTTTTCGCTTCAGTGGCGCAGTCGTCACATCCGCTTATGATCAGAGGAGCTACAATCAAAGTCCCCCCTTCAAATTAACGATGAACATCCAGACGTTGCTTGTTGCCGCAGCTGCTGGTCTCCAGCTCGTAGGAGCTCGTGCTATTGACCACGACAAGGTGCAGCCATTTGCACAGCCCAATCCTGTTACCAGTTCCGAGAAGACTGCAATCACATTTAAGCCAAGTCTTCGAATCGACAGTGGGTGTCACCCCTACCCTGCTGTCAATGCCGCCGGCGAGACCAGTGCTGGATTAAAGGGCTCCGGATTTCCAAGCGGTATGTGCAAAGGGTCGAGCCTCGGTTCCCAGATCTATGGTCGAGCTGTTTGGTACGGCGATCTGTGGGCCATCATGTACGCGTGGTATTTCCCAAAGGACAAACCCGCATGGATTTTCACAGAGGGGCAACGTCACGACTGGGCTAGCGTCGTTGTATGGCTCAACGACCCCGCCGTCGAACGGCCAACTATGATCGGTGTGTCGCCCTCGTCCTACGTCTCAACGTATTTCAAGTACACGCCA
>PLTG_03761.1
TAGATATATCATTCCCCCCTGCATTTACAGCAGTACATCAATACACGAACAGTTCTAGCACTGATCCGTGTACCCCATTTGCTGGACGAAGGAAACCACTCGGGAAAAAGCTTCAAACGAAACAGACAACAAAACCTCTACCAAACACAAATTCAGGATGAGAAACCACCACCGCTACAAACACACCGACAACGAGGATGGTCACGTCTTGGCGCTGAACAACTACGCAGAAGGGTTTCTAGTAAAACAGGGTGCTCGCGTCAAGAGTTGGAAGCGTCGGTACTTTGTGTTCCGCGACGGCTGTCTGTCCTACCGCAAGGACCAGCGTGAAAATTCCAAGGTACTCGGCACAGACGTCGTGATGGATGTGTTCTTCTGGCCTGGTGCAGAATTCGGCTTGGCACTCAAACTCAGTAGCGGTCGTTCGTTATACGTGTCACCTGCGTCCGAACAACAGGCCTGTATTTGGTACGAGGTTGTGCAGGGCTACGTCATGCGCCAACAAATGATCCGCCAGTTGCAGCACGTGAACCGTCAACGCCAGAAACACCTCGAACCAATTTGGGAGACCGATAGCGCTGCTGAACAGAACGCCGAGTTGATACAGTACAACCTCTTACGCTAAGCGATACCGTAGTGCCAACCGAGTCAACCCTTCATTCGAGCCATTGGCAACCAATTTGGTCAGCTTGGGCGCCACGGAACGGAAGTGCCACGAACACTGAGAATCCTTCAGCAGGGATGGAATAGTGCTTACAACACATCCTCTCACACATGAGTTGGAAGCCACCGGAAGCTTCAACCATGACAAGCTGGTATTTCTCGCAGACGTCGGGAATCAACCAGCCAGCTTGAGATAAAGTCCACAGATAGGCGACACTTGCCATTAGTTCGTCATTTTCGAACGCAGGAACCACATCCAAGTTAAGAGTTGCTACATCAATACGAAAGCATTTTGATGCAGCAAAGCTATGTACTTGTGTTATTGACTGCCATCTGTGCATCCTAGTTCGCCTCCTTTTCGTCAATAGCAGCCTTCTCCTTTCTAATCGTCTTACAACTGGTTTTGTGGTTGACCCAGTCCTCTACCTGGTGCTCCTTGCAACAGTAAAATGCTGCTTCACATGCACATCGCAGCAGGGTCGTTGTGCCCTCCGATTCTTCCTTCCGGGTTGACGAGCCACAGTATCGACAGCCGACCTCGGCTGCACTGACCTCACCAACCATCACTTGTTTCAAGAACATCGTCTCGAACGTGTGAGCCACGTTGGTCAGTAGCGTAAGGATAACCTGCTGTCGCATCTGCAGTGTGAGCCATACATCCGCCTCCATGAGTTTGCCCTGTTTGATCATACTCTTCTTCTCCTCGATAATCTCGGGAGACGCCGAGGGCAGTAGCGACTGCACATTGTGCTCCGGGTCTGCCAGATCAATGAAGGCCAATGACACGTGCTTGAACGTTTCACCCGAGAACGTGGGCATTGTACCTGTGGCGCGTAGGGATGCCAGGTACAGCAGGTCGTGGCGACTGCATTGGTCCGACTTGGTGGCACGCGCGTTCATGAGACGCAGCAGCACTTTTCCATTCTCTTCCAGGAGTGCCTTGAGTGTCAACTCAGGTGTGAGCAGCTGCGAGGCCTGTGGACGCGGCTCCTTGGGGTCGTATGATAAGGGAATGTCGGGCGAGGCATTGCGGAGCAACGTTACTTGACCGGCATACGGTAGAGCCAGGAACCAGCGCATAAAGGCAGACGCATTGGCACGCCAGAAGCGGGTGAGATACTCGGCGGGTGACTCCTCCGGCGCTGTAGCCGCGGACACAACACTATCAGCCGCTCCAGTCATTGTTAAATGCACCAATCGGAAGGTAG
>PLTG_03761.2
TAGATATATCATTCCCCCCTGCATTTACAGCAGTACATCAATACACGAACAGTTCTAGCACTGATCCGTGTACCCCATTTGCTGGACGAAGGAAACCACTCGGGAAAAAGCTTCAAACGAAACAGACAACAAAACCTCTACCAAACACAAATTCAGGATGAGAAACCACCACCGCTACAAACACACCGACAACGAGGATGGTCACGTCTTGGCGCTGAACAACTACGCAGAAGGGTTTCTAGTAAAACAGGGTGCTCGCGTCAAGAGTTGGAAGCGTCGGTACTTTGTGTTCCGCGACGGCTGTCTGTCCTACCGCAAGGACCAGCGTGAAAATTCCAAGGTACTCGGCACAGACGTCGTGATGGATGTGTTCTTCTGGCCTGGTGCAGAATTCGGCTTGGCACTCAAACTCAGTAGCGGTCGTTCGTTATACGTGTCACCTGCGTCCGAACAACAGGCCTGTATTTGGTACGAGGTTGTGCAGGGCTACGTCATGCGCCAACAAATGATCCGCCAGTTGCAGCACGTGAACCGTCAACGCCAGAAACACCTCGAACCAATTTGGGAGACCGATAGCGCTGCTGAACAGAACGCCGAGTTGATACAGTACAACCTCTTACGCTAAGCGATACCGTAGTGCCAACCGAGTCAACCCTTCATTCGAGCCATTGGCAACCAATTTGGTCAGCTTGGGCGCCACGGAACGGAAGTGCCACGAACACTGAGAATCCTTCAGCAGGGATGGAATAGTGCTTACAACACATCCTCTCACACATGAGTTGGAAGCCACCGGAAGCTTCAACCATGACAAGCTGGTATTTCTCGCAGACGTCGGGAATCAACCAGCCAGCTTGAGATAAAGTCCACAGATAGGCGACACTTGCCATTAGTTCGTCATTTTCGAACGCAGGAACCACATCCAAGTTAAGAGTTGCTACATCAATACGAAAGCATTTTGATGCAGCAAAGCTATGTACTTGTGTTATTGACTGCCATCTGTGCATCCTAGTTCGCCTCCTTTTCGTCAATAGCAGCCTTCTCCTTTCTAATCGTCTTACAACTGGTTTTGTGGTTGACCCAGTCCTCTACCTGGTGCTCCTTGCAACAGTAAAATGCTGCTTCACATGCACATCGCAGCAGGGTCGTTGTGCCCTCCGATTCTTCCTTCCGGGTTGACGAGCCACAGTATCGGCAGCCGACCTCTGCTGCACTGACCTCACCAACCATCACTTGTTTCAAGAACATCGTCTCGAACGTGTGAGCCACGTTGGTCAGTAGCGTAAGGATAACCTGCTGTCGCATCTGCAGTGTGAGCCATACATCCGCCTCCATGAGTTTGCCCTGTTTGATCATACTCTTCTTCTCCTCGATAATCTCGGGAGACGCCGAGGGCAGTAGCGACTGCACATTGTGCTCCGGGTCTGCCAGATCAATGAAGGCCAATGACACGTGCTTGAACGTTTCACCCGAGAACGTGGGCATTGTACCTGTGGCGCGTAGGGATGCCAGGTACAGCAGGTCGTGGCGACTGCATTGGTCCGACTTGGTGGCACGCGCGTTCATGAGACGCAGCAGCACTTTTCCATTCTCTTCCAGGAGTGCCTTGAGTGTCAACTCAGGTGTGAGCAGCTGCGAGGCCTGTGGACGCGGCTCCTTGGGGTCGTATGATAAGGGAATGTCGGGCGAGGCATTGCGGAGCAACGTTACTTGACCGGCATACGGTAGAGCCAGGAACCAGCGCATAAAGGCAGACGCATTGGCACGCCAGAAGCGGGTGAGATACTCGGCGGGTGACTCCTCCGGCGCCGTAGCCGCGGACACAACACGATCAGCCGCTCCAGCAGATCGGAAG
>PLTG_03777.2
AGAAAACACGTCACAACTTCCATTCAGCCAAGTGCCAAACCCTTTGGCCAAAGCTTCACTACCATCAATTGCATTGGCACAATGGATGCAACCAATGATTTCATTAGGTTCTCGACGAATTTTAGAGATTGACGACATGTGGCCTGTTTGTCCTTCGGATGCCTGTGAAGCACTGGAAAAACGATTCCATCAAGTGTATGACCCGAATTGTCGACATATTTTCAGTCTTTCGCCCGTGTTTGTGGCCTATATGAAGACTTTTCAGAGACAAATTACAGTCGTGTTCATGGGCTGCGTGGTGTATGTGCTGGCTTTAGGGTTTCAGACGTACGTGACGAAAGCGTTGCTAGAATTTCTCAATGGTGAAGCAAATGTGTTTGGCATTGAGAGTGGTTATTGGCTTGTGGTCATGTTAACCGGTAGCTCGTTGGTGGCAGTGTGTTCACTAAATTTTTTGTGCTTTGTGGGGTCACGAATTGGCGCCAATATGCGGTCATTGACCATGTCACTTGTGTATGAGAAGGCATTGAAACTCTCGAGTGCTGCGAGACTAGAGTATACAACTGGAGAGATTTTGACGCTCATGAGTGTCGATACGGAGCGTGTATTCACTGCGATGGTGCAAGGACCGTGGCTCGTTATGGGACCACTGGCTTTTGTGGTATCATGTGTGCTGATCGGCTTTGTATTTGACTTTTACGCTGCGTTGGCAGGAGCGATCGTACTCACTGCAGTCGCTGTTATTTCGATTCGGCAAGGAGATCACATTGCTGACTTGCAGAGAAGATTGCTACAAGTGATTGATGAACGTGTCAAAGTTACGTCAGAGACATTGCAGGGAATTCGGGTCATGAAGTTTTACGCGTGGGAAGATTCTCTGGCTCAGCGTGTGGAGAAACTACGAGTGAGAGAAGTGAGTTTGTTACGGAAGTTCCACTCGTACCAGGTGATCAATACGGTCATGCTATTCATCACTCCGACCTTCCTTTCAGGCGCAACACTAGGTGTGTATGTGTTAATCCGACACACTATCACGGTCGTAGAGGCATTTACACTTGTCGCCATGGTTAACACTGCCA
>PLTG_03799.4
ATCCACCACATACTAACCTTCTCTTCGAGTTTCTTTGTTCGCCGGATGCTCGCAGGACCTAAGATACATGGAGGATACGTTCGTGATGAGGAATCAATCGCTGGAGTGAAGACTTCCATTCCGAGGCATGCATTGGATGCAAACGTGAAAGTTTTGGACACGACTACAAAGGGAAGTTTTAATTTCATTGTTCATGTATAATTGTTATACATACTTTCTTCCTTCCCTTTACCTTTCCTATGACAAAAGTGATTAGGT
>PLTG_03841.2
GGAATTAATATGTTCCATCTTCCTAGCATCCAGCACGCGGATTACTTTTCCGCCGACGCAGTAGGGGCAGCCTCCGCTTCAGCAGCAGAAGCGTCCGGGATAATATCCTCTAACTTTTCCAAAGCCGAAGCCTGCACCCCATACAGCCTTTTCTCGTCCTCTACAGCCTCCTGGAACTCACCAACAATCTTCAGCAGCAACTCCTTCTTAATGTTCACAGTGGCAAACACTTGTTCGGCATTATAGCCTGCATCCCGGCATGAAATGTAGGCGGCAGCATACGCCACCATAAACGGCGGGTACAGAAGAATGATGTCAGTGCGATAGGAATATTGCACTAGTTGCCACGCGAGTTGAAGACATTCCTCGTGAATTTCAAATTCATCCAGGAATTGGAGAAGGGGTGGAAACGGGTGGTGCAAGATTAAGTCGAATTGTAGTGCCTCAATTACGTAAAACTCGCACTCGAGAATGTCCTTGTCCTGGAACGTGTACATGGACTCGTCTTCATCGACGCCAGTTGTGGTGTAATGATGTAGAACAGACGCGACGGTCGTCAAGGATAATTGACTCTCCTCGACTTTGGAAGCAAGGAAGAACACCGTTCCGACGACCAAATGCGGGTCAAAGTTCACGAAGCTCTGCGTTTGGTAGAAACGGCGATAGAAGATGATGGCCGTATAAATAATGATCTGACGAACCCTCAAGCGAGGTCCGATCTCCTCCAGCAACGAGATGTTAGCGAGGTGGATGCTGTCGATCTCGTCGTCCGTCAAGTGCTTCCGGTCGAGTGGGTTCCTCTTGCGCAGGTCGGACTTGGTTACGTCCTTCATCCAGTACAAATAGTGCGTCGAGTGCCAGAAATTCATGCCCATGGTGTCTAAGAACTGGGAAATAGCGAGTGAGGTGGATGCTGTCGA
>PLTG_03868.7
GCAATTCACGGTCCCACCCGAGATGATCACAGATGGAGAAATCGGCTATTTGAAAGACGCACTGCAGTCGAAATCGACTTGTGGACACGACTTAAGGGGACTTGTGGATCGTACTTGGGCTACTATTGACGCTCTTCGGGAGCAGAATCCTGGTATTACAAAAGATCAGCTTCGTGTGGCAGTTCAAGACACGGAGCTCGTGAAGACCGACA
>PLTG_03966.5
CAAAGCTCTTCCTAGATCAAGTGTGGATATGCGCGTGTGCTACGTTTTCCTGCTAGCGGTGGCATTTCTTTTTGCAAGTTCGAAAGCAGTTTCGGCAACTAAGACTTTGGGTTCAAGCCGCGTTATGCTTGGTAGATCACTGAGAGCTCACGAATCTGACAAAAATAACGAAGAGAGAGGACTAACTCCTCCCGAAATTAAATCTATGGTGAAGCAACTCATTGCTACAGGCTCAAGCAAGATTCAAGCTCTCGAAATCACTGGTAATCTCAAACAAATTCTAGCAAAGATCTTCAGAAAGGAGAAAAAGGTGTTCAACGGATTTATCGACAAAGGAATGACGCCAGAGAAGATGGATGACATGTTAGCGGACCCCAAGACTTGGAATTTCATTAAGGAGGGTGACGTGA
>PLTG_04107.5
TCGCAAGCAATGTCGCGAAGGAATTACAGACGCAGCAGTTGAAGGGTTGGATCGCCAGCGGGAAGTCTGTTGACGACGTGTTCAATATTCTGAAAATCGAAAAGAGAAAGGGTGCTACTAGCTGGCAGTTGGACGTGCTGGAAAAGTTCATTTCGCTCAAGAGTGGAGAACAAAATGTGATCAAGACTTTGGCTGAGAATTTTGGTGGCAACAACAGACTTGCGACCATTTTGGAGAGCGCAAGTAAGAGTACAGCAGGGGCAACTTTACAGAAGAAACATTTTGTCGAGTTGGTCGAGAAACATATCAGACCGGAGAACTTTATGAGTTCTGTATTCAAGACGGTTCCTGCCTCAGCTACGAGGGAGCAAAAAGCTATTGCGGCCAAGTTCGAGAGGATTTACCGGAGTTTGTCAAGGGAATGATTGAGCGAATCGATAGTAAATTGATGACGTTCAGGTATGTGAACGAGTGGCTTAATGCAGTACATATCTGTTACTGTAATTTTGTGGCAAAATCGTACGCAATGCAACCCAATGATAGACAACTGCGTTCAAAACACGTTGATCATCATGTATCGAACACTTTAAGAATGTAGAGCCTTCCAACGCTCCTTCTCCAGAAAGGGAATAGGTGCAAAGTAAAACAGCATAGTGGTAGCGTTTCTTTTCGCGCAAGAGTTTGGAACATAATGTGATCAAGATACTGAATAAGCAGTTTGGTGGTAACAGGAATCTTGCGACCATTTTGGAGAGAACAAGTAAGAGCAGGGATGCCACAATCTTGCAGAAGCAGCAA
>PLTG_04141.1
TCCCGTCTTCACGCTGTTTTCTCAATTCCTGAATATGTTCATACGTCTTGTCCCAGTTTCCCACAAGCACAACAACAAGCTACAGTCATGACTCGCATTATCATTGTCGGAGGAGGCCCTGCAGGAATTGCTGCGGCCCAGGCACTGGCCAAGGACCTTACTGTCAACGATGGCACGGAGGTGGTCGTCTTCGAGAAGAGCAAGTACTACTACCATGCCGTCGGTACCCCACGGGCAGTGGTAGATGCAGACTATACCAAGAAGCTCTTCGTACCCTACGACAACGCTATCCCTATGGACGCCAGGTCCTTCGTAAAGGTCCAGCGCGCTATCGTGACTCGTATCGTGCCTGGTGATGAAGTGGAGTATGCGCCTATTGGTGACAACGACGAAGTACTAGCTGGTCCTGTCAAGAAGATCGCCTACGACTACCTAGTGATGGCCACGGGCAGCACGTACACGGTGCCCATGAAGCAACCCAAGAACGACTTCAAGCGCTCTACCACAGAACGAATGATGGCGGAAGTTCGTCAACAGATTGAAAATGCCAACAGCATTTTGATTGTCGGAGGTGGTGCTACTGGTGCTGGAGTAGCAGGTGAAATCAAGGCCAAGTTTCCTGACAAAGTTGTGACTATCATCGAAGGCAAAGACAAGCTGCTTGGTACTGACAATGTGCGTGAGAAGTTTCGCGCGAGACTCTTGAAGTTCCTGAAGCGCTTGGATGTGAATGTTGTGCTGGGCGAGCGACTCACGGAACGTCTAAACGGCAACAGTTTCGAACGACGCACACTGCGCACTGATAAGGGCAGAGAACTCGTGACGGACATTCAACTTCTTTGCGGTGGCTTCAGCCCCACGACGGAGCTGATCAAGGACCTCGACGAACACCTGGTTACTCCTCAAGGATTGATCAAGGTGAACAACAAACTTCAGCTG
>PLTG_04198.2
AGTGGCTCGAGCGGATGATGCCTCAAAATTGCACGTCAAACCTCCCGTCACTTGGTTTGCTAAAACGCATGTCCTGTACAATTGAAAAACGATTCGCAGATCAATGACCGCGACGCGAGCACACTCCAAGAAGACGCCCACACCGTGTTGTCACCATTGCCAAGGGCATTCGAAGCGACAGGTTCTCATCGTTTTCATCGCTCCAAGCGGAGGTGAACAGGAGTTTCTTGGTCGTACGATCGAATCCATGGATCTTCGCAGTGCTATCACCAATGAGAATAACATCATTTTCCAGTCCCAAGATCGGCTTCTCCAATGCTCGAACTGTTATCACTGCAGCACACATCGGTAGAGCTCCATCATGATGTCCTGGAAGTCGAAGCGTCGATGTCCAAAACGCTCCAACAAGCTTCAGCTGCTTTTCAATGCCAGCGATCACCTGTTTCTCCTCAATCTCAAGGTTTGCAATGCGCTCTTCCTCCTCCACTTTCTTCCTTCGAATCTCCTCACATTCGTGCAGACGTCTCTGCTCTTCCGCTATACGCTCATCTTCAACACGCTTGAGTTCGGCCTCTTGCTGTCTTCTGAGCTCTTCCTGACGCTGTCGAGCCGCTTCCTCCAAACGCTGGTTCTCGAGTTTACGCAGACGTCGACGCTCAGCTAACGGATTAGCATTAGCCATTGAAGCGACGCTTCAATGGATACTCGTTCTAGATGTTGTGTGCTGTTTCCTGACGAACGCTCACGTTGATAGTGCTCAAGTGTACGTGCATGTTAGCATATTATTATAAAAATGCCCCAACGTATTCGTTCTACATGGGGGCTCATGCTCTAAAACTTCGTGTCCCTAATGGACTACCCTAACGGTGGTCGTGCCATATTATACGGCTGTAGTCGAGCACAGCCAGCGAGATTAAATAGGCGAGCCGCGCAATTCAGCCAACTGCGCTCTGGACAGTCGCAGATCCAGGTTGTTGTCCCAGCCACACATTTGCTCGAACGAGTCGTGTGTGAGCTCCACCTGCTGCAGCACCTCTTCAGCGCTCGGGTGCTCGACAAACTTGAGCGTCTTGGCAAAAGTGCGACACACGTTCTCCACAGCAGCGAAGCACGCGTCCCGTTCTGCCATCGAGTCACCGATCGAGAGGAAGTTAAAGTAAGCGTCCTGTGGGGCTGTAGGTTCTCTGTAAGGCCTAGCATTGCTAGTCTCCGCGGCAGCAGCGAAACACTTGCGCGCAATGAGCTGCATGACTTCCTGCTTCCACGTGGCCGAGTCCCCGCCGAGACCGAAGTTCTGTTCGTACCAGCTACGTGCAGATACAATGTGCACATCTGCAAGGGCGAGCACACTCTGTACGGCCGGGAGATAGAGCGCAGCGGACATTTCGACCCAGCCATACTCTGCAGCAGTCACGACGAACACAGGGCCGTATGCCACGGCCTTCTGGAGCAGCCGCGCGACGTGCGCGCCGATGAGCGTCAACACCTCGCGCTGCTCGGGCGTGACGGAGATCTGGTGGCCTCGGAACTTGGGCAGCAGGTCCTGTGCGTGCAGCCACGAGCTAGGGCACAGCGTGTCGTCCCAGTCGAAGACGACCACGGTGCGGTCCTTGACGGAGCTGGCGACGCGCCGCTTGGGGGCTGTCGCTGAGGCAGGCGACACGGGCTTCATGGGCCGCAGGGTCTCGACCGAGGAGGCGAACGCCATGACAAATAGGGCGAGTGCGCGTGCCGCGGAGTGTTGGAGTGTGGCGGTGGTTGGGCGGATTCTGCTGTGGCGGCTATAGAGAAGGGATAACCAGAGACATTTGCAGACGTGCAGCGACGGGCCTCACAACCATACACAGCGTAAGTAACTGGGCGAGAGAACGGCCGGCGACGAGGTGAAGCGACGCCGAAAGTATCTCCGACGGCCAATGTGATGGCTCCGGACGTGTTGCCAATGCATTTAGCTTGCACTTGACCTGCGCTTGGCTTGAGAGCAGCAGTGCCCCTGCAGCACAAGGTGTCGTCACCCTACGGACGGTTGAGCACTATGCACGCGATCGCGAGATGGCTGCGCAAAGCCCACCGACAGAGACGAGCCTTGGCGTGAGGCGCAATTGCAACTTGTGCCAGACGATTTTCTTACCCAGGCGCCAGCCACCAGCAGCAGCAGTTAAGGCAAGTCGATGTGATGGAAGTCTTCTCTTCGCGTTGTTGTCGGCAGCACGGATGAAAAAGGTGGCGAACTAGGGCGGGCCTGCCTTTTGCAAACTTTTGAGCGTGTCTGCTGGCCATGCGTTGCCGATGCCCGGCTATTATATCGGATAACATCCTGTTTTGCTGTCGCTTGGGTGCCGCAACGTTTGGTCGCGGCTGTTAGGATGCCCCTGCACCGAGCTGATGGCGCCGCACGTGATTCTTGTCGGTGATTGCCGCCGGAGCAAGCCAGAAACCAGAGCCATACACGAACTTTGCGGCTGCACTCAAGGAGCGCTCCGGGCCCACCTGGCGTCGAGAAACTTTCGTTGTCATTTCAGCCCAGCGAGTAACGCGGTGACAGTCCTTGAAGACGTGTCGTCCGCCTGGCAACTCGCTGTCAGCGATGTTATAGCGAGGGAATTAGGCAAACAGACACGATTGGTATTA
>PLTG_04353.1
TGACCGGCGCTGAAGTGGGGCTAACCTCATCTGGAACAGACACTAAAACGTCTATGAATGCAAACCCCGGCTGTGGGTCTTGGCCAGCTATGATACCGACAGCAATAGCTAACTGAAGAAAAATCAAGAGCTTGTGCAACATGATGGTAAATTGGTAAATGACATACCGGGTTCGAACGTTTGCAGCAATTGGCTACACAATCCAGTGTCCGTTTAGCGGTGCACAATCTTAGAAGTGACTTGTGGCGAGGCATAGCTCTTCATTTACCATTCTGGCGTCGAAAACATTTAAGGGTCGAGAGTTCCCAGCGGTATGTAGTGCCGTTGCGGTGTGGCGGGACAAGATATCTTGACAGTTCAAACAGTGAACTCTTCATTATTTCCACTTCATCCTTCACGTTGGCATGAACATGCCCCCATAGCTAGAGCCACACTACGGCATCGGGGTATTCAGCAGTCCTTGGGCGACAGATTGGGCCTTCTCGTGGCCACAGAGCAGCTCCACGAGCTTCACACCCATGGCCATTGCAGTGCCTGGGCCCTGACTGGTGACACACTTGCCGTTCACCACGACAGTCTCGTGCTTGTAGTCCACACCTGTCATCTTGGACTCAAAGCTTGGGTAGCTGGTGGCAGCACCAGGAGTCAGTAGCCCGTGGGTATGCAGTACAACGGCCGGAGCGGCGCAGATGGCGCCATACAATTTGCCGTCTTCCTTCTGCTTCTGCAGCAGAGCCACTACCTCCTTGGAGTCGCGTAGGTGCTCCGCACCCGGCATGCCGCCAGGGATGACGACGAGGTCGAAGCTCTTGCCGACGCAGGCCTCAATAGCCACGTCGCCCTGCACCTTAACACCACGCGACATGGTCACGATGTTGTCTGGTTTGTTGCCGACGGTAGCTAGTGTTACATCGACGCCGCCGCGCGTCAACACGTCGGCCAATGTAATAGCTTCGATTTCTTCGGAGCCGTCGGCGATGGGGATCAGAGCAGTTGTCATGACGGTGGAAAGCTGGTGGATGCTAGAGCGAGGATGGAGCTGCTGAGCGAGGCGAGTGAGTCGTTGCATGCACGAGGCAAGTTGGAAAATGACGAGGAAGTAGGATGGGATCTTGAGGATCTGGATCTGCCACCTGATACTGAA
>PLTG_04355.5
GGGGTTGTCCTCGGAATGCACCTTTAACATGTACAGCTTCGTCTTGCGTACTTGCTCCCTCACGTAGTGCCACTTCAACTCGATGTGGCGCGTCCGGCGCCCGAATTTGGGTTTAGTGGCCATCACATAGGATGATTGGTTGTCCATACTTAACGTAATCTTACGCTTCATATCGGGTAGCATTTCATCCCAAATATTCATCAAAGTCTTGCCCTCCATTGCCGCCTCGCATGCAGCAATGTACTCGGCCTCTCCAGTCGATTGTGCCACGATCGTTTGGCGTCTAGATGCCCGTGAAATTGCTCCACACATTAGCGTGAAGATGTACCCAGTGGTACTCTTTAGTGTGTCCATATCATTAGCCCAATCACAATCGGAGTGCCCTTCAAGTGTACACCGATTTCACAAGCCTCACGGTCCTGGCAAGTGATTCGTTTGTCGACAATCCCGGAAGATAACGCATCACACGCTTTAGCGCACCAATATGCTGCTCGGTAGGATGACTTACGAAGCGACTAAGCTGACATACCGCAAACATCAGGTCTGGTCGTGTTCCAGTTACCAAATACATCAAACTTCCCACTGCCTCACCATGCGGCACTTTACCGAGGGAATGGATGCAGTTTCCTTCGTCTGAGTGTTCACATTTCTTTAATTTTATGGTTGTCTCCAAAGGTATGCCGCTCTTATTTGACA
>PLTG_04357.1
TGCAGGTGAAAGTCATTCATATTCGCAAAAATTATCTCCAAACCTGCAAAACTACGTGCGAAATTACTGAAAACATACAGAGGTTGAAGTTGTAGGCTGCTGTCCTACTTGTTTTCATGGTTGCGGTCGTTGATGAGCATCACGAGATACGCTGTGGCTGTCTTCAGGAACATGTTGAGATTGTCGTGCAGCTCTTGAGTCATGACAGCAGGTGTCGTACTCCCTTGTGTAGATACTGATCCAGTCGATCCAGAAGGCTGCGTCGTCGAGTTTGCTGCTGCTGGTAGCTGCTGCGAAAGAGTGGTAGTCGACAGCGAGGCTTGAGCACTGGCTACGGCGTTGACCGACTGCGTGTTTAAGTCATTCTTGACTTCCGTTTGTCGTAAGGCACCCGTCACCAGAAACTCGTTCACGCTTGCAGGTTCAACTTCATCAGTAGGTTGGTCTCCTGCGATCAGACTGCACACATCGACATGCTGAAAGCCACCAGTTTTCTTTAGCCGCTGCAGCTCTGGTGAAAACTTTGGGCGGTCTTGAATGAGCTGATCCCATTCCTTATCGGTTTTAGGGACCATTTCAAGGTCACCAGAGAATCCTGTCGCGCCTTTGAAATTGGCGTATGAGTGCATCAGCTCCACATACTTCTCCTTGAATTGGTTCTCGTCGAAATTCGTCTTGCAAACGTTGTTGAGTTCCTTGGCACTTTCAATCCACACTTGTTGCCTCGTGCTTTGTTCACCAGACTTCTCCCGGTCAATCTTAGCTCGCCAGCTCAGGAACAGCAACAACTTCTCTTCGCGAGGGCCCCAGCTAAAAACCGGTTCCGCATTAATACACGCTTTTTTGGCATCTGGCACCTCGCTAAACATCGGAATGGACCGCTTCACGACACGAGCATGAGGTGATCCTGTTTTGTCCGTCAATTCATCTTTGCCACTAGCAATGCGGCGGCAAACATCCACATGGGGAAAACCAGATTCCTTGAATACTTGCAGTCTTTTGGCATTCTCGGGCATCTCGAGGATGTATTTATCCCAGTCCTCGTCACTTATAGAGCGCTCTCCACCCACATCCTTGAACAGCTCATAGTCCATCATAAGACGAGCAGACTTGGATTTCAATTGGTCAACATTGAAGGTGCTTTTGCAGCGATCGTTAACTTGCTCTGCAACGTGGTCCCAGCCACGAGCCTTAAGGCCACGATCCGTCCGAAGCGCCGGATTTTGGCGCGTCTTGTCGAATACATCTAGCAGTACTTGCTCCTTGCTTAGATCCCACACGGCACGGTGCTGACCCCAACTTTGCTTCATACTCTCCCCACTCATATTGTTGATGTGTAGGATATTTCTAAGCGGTTGGACAGGTAACGGTCTCACCAAT
>PLTG_04498.1
ACGTCAGTTTCTGTGGCTCTAACGGACACGAAAGCTGCAACAACTTAGTTGACTTGGTGCCACGAACATGACTCGAAGGAAGAGCTGCAGGGAAGACCAATGTATCCGACACTTCAATAGCAATAATAGTGACGACAGCTTCAGCAGTGAAAGTGACGTCGAAAAGGATGACAGTGACGTTTCAAGTGATGACCTCAATCTGGGGCTCAGCGGGACGAGTGAAGCCCAGCAGAAGTTTAAACGATTGCGTCGCATCTTCCTCAACCGACCGACTAAGGCAAAGGTGAAGGAAATTAATCAGCGGCGAAGACACAATGTGAGTGATCGAGATACGTCTGAAGTGGATCCACGACCGGTAAAAGATAATGTATCCAAACGACGACATTCTATGGAGGATCGAGACAGTGATTCAAGTAGTAGTAGTAGCAGTTGCGATACCAAGGCGGTGAATAGACTCAACAAACCTGTTACGGGTATTAGTTCTACTCGACCGCTTCAAGCTGCAATTGAGCAACATACGAATGCGCTTTGGGAGCAGATGAAGCGGCATTCTGCGCAGCGAGATTCCACTGCAAACCAGGTTCAAAGCATGTTAGAACAAGCAATAGACGAGCTCCAGTTTCTAAAACAACAAGAAGAGCGCGCCATGGAAAGTCAAGTGAGGTTAATTCGTGAGGTGCGTGCAATTCAATTGTTTCATAACCTCCAACCCGTTAACCACTTTGTCGCATTGGTTCCACGGCAGAGCTATGCATTGCGCCTGGAGGTCTTGCAACAACGATACCTTAACACAGTTGCTGAAATCGAAGACGAAATGTACACCTCGATTCAAAAACGTCAAGAAGAATGCGACGCCAATGTCCTCGCAGCGGCCAAAAAGCTACAAGACCAGACGCAGCGCGCAGTACTGAAGGATTTGGCAGTGATGCACAATGAACCGATCAAAGAGCAGCACGACTCTAGCTCGTTCTCGACTTCTAGCAGCTCCGCTAGTCATTCAAAAGTGCATCGTAATGGTCGAACGCTTCGTCACGACCCACTCAGCTCCCCAGAAAAGTCAAGGTCGTTTGAGCACTAGA
>PLTG_04587.1
GAGGCCACGACTTGGGGTTCTTCTTGGCCGTCGCCGCCATCATCTCCGAGATCTTGGCCACTTCGGTGTCACTCATACGGGCCGCATCCTTGGCGCCAGCAGCGAGTTTAATTGCCGCCTTGACAGCAGCCTCGTCGCCGTTAGCAGCCATGGCCTGCTGGAAAGCCTTCGTCAGAATAGCTTTCTCCTTCGTTGTTGAGAGAAAATCAGCAGCCAGTTTGGAGGGGTTTCCTGGGACAACAGCCTTGACAACCTTGTGGGCATGCTCCGCACGAAGACGACGAACTCCGGCGTCATTGGCGACATTGGCGACATTTTCGGCGTTGGTGAAGATAGTGCAGCACGCAGCGAAAGTGACCATGAGCAGCGTGAAGAAGGTACTGAAACGCATTGTTACTTGATTAGATTGGTTCGCGGA
>PLTG_04626.2
AAAGCACAAACTAACACCCTAGAGCATGTGTAAGGCTACATGGTACACATCCATGGCGCTGATACCACTGTTGGGATGTTTTTGTTGGGTTGTTTACCCACCATTTTAAAAATTTTCTATAGTTTTCGTAAAACTATCAAAGAAAAGGCAGCGGAAATAAAATAAACAACATGGATACTAAGATCCATCCCCATTCGAAATGGAATTTTCGGTGGGACAGGATCTAGTC
>PLTG_04657.1
GACCCAACCTGCTCAATTCAATCAACCTAACCTAACTTTTATGGGTTGTGTTGGATTACTGATCAACCTTTTGCATTTTTTCCCCAATGTAATATTTGTTTATTATCTAAACTTACCCTATATTGTAATGAATTATGAATTTAAAAAATAATAATATCATCATTAGGAAATAAAATCGAAAGTAAATCTTCTTCTCACCCTATATTCATAGAACAGATCTTTATTATCTAAATGGGTTGTGTTGGATCTTATTTGCCAATATTTGTTTATTATCTAAACTTACCCTATATTGTAATGAATTATGAATTTAAAAAATAATAATATCATCATTAGGAAATAAAATCGAAAGTAAATCTTCTTCTCACCCTATATTCATAGAACAGATTTTTATTATCTAAATGGGTTGTGTTGGATCTTATTTGCCAATATTTGTTTATTATCTAAAGATGTGTATAAGAGACAGACTCTTTACTGATAAGAAAATATAACAGTCAACTTATTTGCAATCATTTACATTAGAAAATGTAACTAAGGATCAAAATATTAATTGTTTAGTTCACTTTAATTAAGCAACATGTATTTAATTAAAAAAAAAAGAACTCTCCTGCATGGACACAAATGACAAATCGACCCAACCTGCTCAATTCAATCAACCTAACCTAACTTTTATGGGTTGTGTTGGATTACTGATCAACCTTTTGCATTTTTTCCCCAATGTAATATTTGTTTATTATCTAAACT
>PLTG_04755.4
TGGAGGTTATTTGGGGTGCAATCATAGGCTAATTTCATGCATATTTACCTTTCTTGCATCTTGTATGGTAATTAGGACTTGTTTTGACCCTTTTGGGCACTTTATTTGGTAGATTTGGTTGTTAGATGCTAGGATTGCATATAGATTTGGCCAAGTCGCGTCTAGATTGCATGAGTCTAAGTCCCATGTCTAGTTATTGAGT
>PLTG_04758.2
GACGAGTTCCAAACTCAAGAACCGTTTTTAAACTTAAAACAAGATAATGGTTATCTCTTATCACATAACATGGCATGAAAGATGTTTCAAGAACTAATCAAGATTTGTAACAATGGATTAAAGAAGAAAAGGATGTTTTCATTGTTAATCTCGGACTTGAAAATCAAAGAGTTGATTTATGTTACAATAGGATTAAAGAAGAAAAAGGTTTTCATTGTTAATCCGGACTCAAAACAAAAGGTTGTTTTTATGCACTAAGAG
>PLTG_04758.4
GACGAGTTCCAAACTCAAGAACCGTTTTTAAACTTAAAACAAGATAATGGTTATCTCTTATCACATAACATGGCATGAAAGATGTTTCAAGAACTAATCAAGATTTGTAACAATGGATTAAAGAAGAAAAGGATGTTTTCATTGTTAATCTCGGACTTGAAAATCAAAGAGTTGATTTATGTTACAATAGGATTAAAGAAGAAAAAGGTTTTCATTGTTAATCCGGACTCAAAACAAAAGGTTGTTTTTATGCACTAAGAGGATTAAAGAAGAAAAGTTTCGTTGTTAATCCCATGCCTTAAAATCAAGAGTTGATTTAAGTTTACAATGAAATCAGTTTTATTGC
>PLTG_04758.6
GACGAGTATCAAACTCAAGAATTGTTTTTAAACTTAAAACAAGATAATGGTTATCTCTTATCACATAACATGGCATGAAAGATGTTTCAAGAACTAATCAAGATTTGTAACAATGGATTAAAGAAGAAAGGGATGTTTTCATTGTTAATCCCGGACTTGAAAATCAAAGAGTTGATTTATGTTACAATAGGATTAAAGAAGAAAAAGGTTTTCATTGTTAATCCGGACTCAAAACAAAAGGTTGTTTTTATGCACTAAGAG
>PLTG_04768.4
CATTATGGTCTTATTACCACCCCTAATGCAAGACCCGACCTCCGGTCGCAGGGTAGCATGCCAGCCTTAACTATCAAGTTTCAACTAATCCATATCGTGTGTGTTTCATTAAATCTCACCTAATTAGTTCATTCACCATTTATTAATTTTAGTAATAGTCGGTTGCTCACTCCCGGTGCAAGTAATCCAGCCCGCCAGGGTCTTATTACAACCCCTGACGCAAGATCTGACCTCCGGTCC
>PLTG_04780.6
AGAGCAGACCTTCGTTGTTGCATACAATGGAAATCAATGGCTTGTACGTATTGCTGCAGCCGTCGCTTCTTGAACGCATCTGCGTTGGATTTCCATTGATGAAAGCAAGAGTATACCAAACGAAGCTCCGCCCTAAACTGACGGCGTTTTTCAGTGGAGTGTTCGTCGTCTACCAAAATGTTGAACACAGGAGAGACGTTCTCATCTGAGTCTTGAATGCAAATGCCACGATAATTCTGCTTCACGGGCAAGTCAGGTTTCGCGGAGTCAGCAATACTCTCACTCTTGCACGATTCCTCAGCACTTGACAGACCAGTATGCCGTTTGAGTATGAGATTTCGCCGTGGTGGTCGCAGTCCGATGGAGTTATAGTCCTTTGAAAATGGTTTGGTTGGGCGAGTGTTCTTACGATAGCGATAAATCTGCTTTGCGGATTGCCGCAGCGTGAAGACAACCCACTTCCAAGCCGAAAAATGAACTTCAATGATCTTCCTCCTCCAGTAAAATAGAGCAATGAACATTTGCTGATCATCCTCATCCATAATAGA
>PLTG_04792.2
ATGGAATTTTTCCCTCTGGGATTTGCACTCATGGTACGCCGCGGGCTCCATGGGACGCTCCCTTGTTTCCTACGCTTGGGTATACGTGTACCTAAGGGGGTGTGCACATCATTTAGGGGCATTGGAGTATGGATTGGTTTGGAAACAGGCGGAATCGCCTATGTCTTTTCGGGATTACTCCTGAAAGTGGAATGGAATCTGGAAAAGGGTGTAAGGACTATCTATGAAC
>PLTG_04792.5
ACCTAAGGGGGTGTGCACATCATTTAGGGACATGGAGTATGAATGGAAACAGGCGGAATCGCCTATATCTTTTCGGGATTATTCCTGAAAGTGGAATGGAATATGGAAAAGGGTGTAAGGTCTATCTATGAATGTGGAATTACATGGAAATGGAAAGGAAGGAATTTATAAATATCTGGAATTATGTTTTTGACTTGGAATTCTTTTGGCATATTCATCTTTATTGAATATTGGTATTTCTTATGGCATATTCATCTTTATTGAATATTGGTATTTCTTATGGCATATTCATCTTTATTGAAT
>PLTG_04854.1
GTTTCCAACATCAAACATATCACCTTTGAGTGCTAGCACACCCATTGTGATATCCCAATCTTGTTCTTGCATTCTAGTGTGCAAGAAGTTAGAGATTTCCTACTTTGGAAATTCAGAGAACCATTCGAAAGGAATTGTTCCTCCCAATTGGTTCTTGTTCGTGGTTGCAAGGAGCTTGGAAATCATCAAGCAACGCTGGCCC
>PLTG_04878.1
CAAGATTCTCGGTTCAATGCAAATGCCTTCACCGTACGTGCATTTCTACGATCACGTTGAATGATTAAGTGTGAACTTGTTCCTTTCGTCTAAATACTTGGTCGAGTTTGGGCGAAGACCTTGTTAGCATTTTAGTCAAAGCATGAACTACCAATGATAGGATCAATCCAGCTTCGTGCACTCGATACGCGTGAGAATACAGCAGGGAAATACGGTCCTGCTCCACAAAATCCATCTTTGTTCCAGCTCACGGCGCCAATCAGCACATCTTTTCCTGCAGACTTGATAACAAGCGGTCCACCGTAGTCGCCATTGCAGGTATCCTTGCTAATAACACCTCCTGCACACACCATTGAGCCATCGATTTTAGCAACTCCTTTGCATTCGCTGTCACTGATAAGAGGGAGATCAACACTGCGAAGTTCCTTGGACATCACACCGCCTTCACTAGTGAATCCCCAGCCTAGTGCAGTGGTCGTGGCACCCACTTCAAAGTCGGAGTCATCAGCTGCAGCAAGTTTCACGGGTGTGAACGAACTTGTCACTGCTAACTCTAGTAGTGCGAAATCGTTGCTTGAAGCGATGTTCTCCGAGTATTTCGGGTGGTTCATCACGGACAGCACCTTGATCTGCTCTCCATCTTGTGTCCCATCGATGTGATTAGAGCCAATGGATGCCCAACGAATATCGTTCTGTGTACAGCGCGACGTAGTGAGCACGTGAATGGGGCTGACGAGAGACCCACCACAGAAGTTTGTGCCGTTAATCGAGCTTCGGAGACCAACAGTGTACGTCTTCGTCTTTGCCTTGACAACAGTCCCCCCTACAATGAGTTTTCGCTCAATGTCTTGTTGAGCATCGGCACTGGATGCAAAAGCTAAGATTATTGATACAACAGCGACGACAAAGTTCTGCATGGCTCTCGACTTTGTCTTTGG
>PLTG_04878.2
CAAGATTCTCGGTTCAATGCAAATGCCTTCACCGTACGTGCATTTCTACGATCACGTTGAATGATTAAGTGTGAACTTGTTCCTTTCGTCTAAATACTTGGTCGAGTTTGGGCAAAGTCCTTGTTAGCATTTTAGTCAAAGCATGAACTACCAATGATAGGATCAATCCAGCTTCGTGCACTCGATACGCGTGAGAATACAGCAGGGAAATACGGTCCTGCTCCACAAAATCCATCTTTGTTCCAGCTCACGGCGCCAATCAGCACATCTTTTCCTGCAGACTTGATAACAAGCGGTCCACCGTAGTCGCCATTGCAGGTATCCTTGCTAATAACACCTCCTGCACACACCATTGAGCCATCGATTTTAGCAACTCCTTTGCATTCGCTGTCACTGATAAGAGGGAGATCAACACTGCGAAGTTCCTTGGACATCACACCGCCTTCACTAGTGAATCCCCAGCCTAGTGCAGTGGTCGTGGCACCCGCTTTAAAGTCGGAGTCATCAGCTGCAGCAAGTTTCACGGGTGTGAACAAACTTGCCACTGCTAACTCCAGTAATGCAAAATCGTTGCTTGAAGCGATGCTCTCCGAGTACTTCGGGTGGTTCATCACGGACAGAACCTTGATCTGCTCTCCATCTTTTGTCCCATCGATGTGATTAGAGCCAATGGATGCCCAACGAATATCGTTCTGTGTACATCGCGATGTAGTGAGCACGTGAATGGGGCTGACGAGAGACCCACCACAGAAGTTTGTGCCGTTAATCGAGCTTCGGAGACCAACAGTGTACGTCTTCGTCTTTGCCTTGACAACAGTCCCCCCTACAATGAGTTTTCGCTGAATGTCTTGTTGAGCATCGGCGTTGGATGCAAAAGCTAAGATTATTGATACAACAGCGACGACAATGGTCTGCATAGCTCTCGACTTTGTCT
>PLTG_04978.2
GTCGTAGACCGTGTCATTAATGACCCCGACCACCAGGTCAGAGGGAGCAGACATCTTGAACTTCCTCCCATGCAGCCTCATCCTGATGTTGATCAAGTCCTCAGAGTCCGGAGCTGGAAGGGGGCGAAGGACGAGATCGTGCCGGTGGAGCGTGCAGCAGATGCGGCAGCCTGACCTGCTGGGTCCTTGTCTCCGAGCGAGGG
>PLTG_05022.1
GAGCGACAGGTTCTAGCATCGTTCGAGGGTTCCAGTGTCAAGTCTACTCAACTCAGCTCACGTCACCTCTGTGTAAAGTGGCGATAACACCACAAACGATTAAGAGCCTATTGCGTAGACCACAGTCAACGTATTCATCACTGACATCCATGTTGCCATTGAGTCCAGTGGATTGCGCCGACATGGCGAAGGATATCTCGTTGGTATGGGCTTCCGAGGACAAGAGAGAAGAGAAACGTCGACACCATCGCATTGAAATGGTTCAGTTCCGACGGAAGAGGAAGGCCAAGCAGAAAGATCTTCGTGGGGAGTGCAATCGCCTTGAAGAACAAGTGAAACAAGCGGCCACTAAAGTGAGAGCACTAGCTGCATGTAACAGCAAAGACACCAACACCACAACTGATACGTTGCATGGTCTGTTCGTCGAAATTGAAGACCTTCGAGTCCAGAACGTGGCACTTCGTAAGGAGATTGGTATTCATAGAAACTACCATCAAGTTCTGGTGGAGACTGCTACAATTGAAGAAACGCAAGCGGTAGAGTCAATTCTACCACCATCGATCGATGAGATCTCCAGTTGGCGTGTTCATTTCCCCGGGGGAGAGCCGTCTTTTCACTTCCATCCATTCACACA
>PLTG_05029.2
TGGCGACTCGACAAAACTGAGCTTCTACCTCTTCTTTGGTATCCTCATCATCGTACTGATCATGGCTCTTTACGTCTACCATCATCTCAACAACCTTCCATGTGTCAAATTCCTCGTGGAGCGTAACAAAGCGTCGATGAAGGAGGAGAATTTGGCAACACTGCCATTCAACAAGACATGTGCCAATTTATGGCGCATATTCTGCATTATTTGGGTGCCCGCGTTGGCACAATTCCTGGTCTTCTTCGTGTCGCTATCAGTGTATCCAGGCTTCGGTTGTGCTGCGGCGAGAAACTTGCAGCCACCGTATGCCGATGTTACCCACTCGGTGACGAAGAACTGGTATTGCACTCCAGGTATCGTGGGGAGCTACAACTACGGTGACTTCTTCGGTCGTGTAATGACGAGTGCTGCTGTGTACAAGCTCTTGACCAGTAATTGGTGCTTGGGTCTGTCCATTGTTCGGCTGGGATTTATTCCACTGCTGCTCATGGGTGTCGCAGGCACGTCCCTGTATTCGTTCGGCTACGACGACATGGGCGCCATCGCCTACAACATTGTGCTCAACCTCATCATCGGCGTCACAAATGGTTTCCTCTCTACTGTCACTATGGGCGTTGCACCTCGTATGCTTAAGCCTGAAGATCGCGAGTCAGGCGGCGCCGTGATGGTGTTCTGTCTGTTTTTCGGTTTGTCTGCGGGTTCTACGATCGGCTTCTTCTTCAGTGATCAAGGTTGGCTGGGTCTGTAAATTCCTCAATCCCTTGCAAATGAGGGACTTATCCATTGAAGCACAAAATAAAGTTTTTCGATAAAAAAAAAAAAAAAAAAAAAAA
>PLTG_05137.2
CTGCAACTGGAGGGTTGGCTAAGCTCTAGATGCCTGACAGCGAGATCTTGAACGCGAAGGGACTGCCGAGTCCGTCGCACGTCGGTGAGAGTGCTAAAAACACCCAGGGTCATCACACCCCACGTGTTACGGCAAAGTAAAAGTACTTGTTGCTCTCGCTAAGCGTGTTGTGTTGCGCTAAAGGCAAATGAAGTAACATTGGGTTATGACCAACTTTAAATGTATGACATGAACACAAAATATCCTGTACAGCGTAAATCCATGTGACCTAAAAAAACTACTACAATGCAGGGTCAACAAGTCCCAGGGTCTGATGCACGAAATGACGAAAGAGTCGAAATCATCTGATCTCCACCCCGGTGTTCTTTACGTCACTAAGCGGTAGCCGTGTGTCCTGCAACAATCCTTTTACAAAAATAATGAACTGGAGTGGGGCACGACGTTAATTGTCAAACAGGTTTGTTTGTGTCTGATAATCTGACGTGCCCCAAACGACACCGATAGACAAGGTAGGCCCGGCATCGATCGTTCAAAGCAATGCTTATAGGTTTTTAAGTGGTCATTCGAGAATTCGACGTTTCCAAGTGCAGCACCCCTGACGATGCTTATCAATGTTGTGGCTATCACCGTTGTCGCAGTGTTCCTGCTGTCATCAGCGGTACAAGGTCACGGATATCTCTA
>PLTG_05332.2
ATGAGGCGCGAGCGATAAACAAAGCAGTGGGAAGAATACACACGCACTGCCAAAAAAACGAGCGATCTGGGTACCGGAGAAATCGCACCAGGAAGACTAGAAATACTGGCCCAAAAAGCATCGGCATATTGACAGTCAGGTGAGTGAACCGCGGATGCACACCGTGTAGCTCCAGATTGTCATATTGAATGTTGTAGTGTAGATTATTCAACGGCGCGATCACTGCATTTCCAGCAATCTTCTTCAGTAGTGACCCGTA
>PLTG_05371.3
CTCGATTCAAACCTCTATAAACAGTAAATTGTACCCTCGATTAGGCGGTGCCATCATCACCACTTTGGATTTTGTATAGTTCCAATCCACCGACCGAAATGCTTCCTGTTCGAGAATAGTAAGAAATACAAGCCCGAAATTAAGGAAAACTAAAATCTCACTAACACTCCTAATTGCACACTCACTCGCAGTACTAGCGCACCATAT
>PLTG_05408.5
GACTGGCTGAACGTTCAACATTGCCCATTCTCAAGAACATCTTGGACGCCGGTGGCAATGCTGAACGTTTCCATGACTGGCTGAACGAACAATCTACCGCTTTCGACAACCGACCGTGGATGTTCGCAATTCCTGGCCGTCCTGACAACATCGTGCTGTCTTCACCCGAAATATTCAAGGATGTGCTCAAAACCCAAGACGATGTATTCCTGCGTGGCCCCACAGGTCAATACATCAGCTACGATCTTTTCGGCAATGGAATGGTCATCACCGATGGAGATTTGTGGTTCTACCACCGTAAGACAGCCAGTCATTTATTCTCGATGCAGATGATGAAGGATGTGATGGAAGCTACAGTTCGTGAAAAGCTGCAAGTGTTTTTGGATGTTTTGGGGATTTATCACATGCGTAACCAGCAGTTTAGTGCCAAACAAGAGTTGAGTCACTTTACGATGGACGTGATCGCCAAGATCGCGTTTGCCATTGAGCTGGATACACTGAAGAACAGCCCTGATCGTGAAGAGGATCACGAGTTTCTTCAGGCCTTTAACAAGGCGTGCGTGGCGTTCGGTGTGCGTATTCAGTCGCCTATGTGGCTCTGGAGACTCAAGAGATACCTCAATGTCGGTTGGGAGAAGGTCTTCAAGGATAACAACACCATTATTCAGAATTTCATCAACGATGTGATCGAGCAGTCGATGAACAAGAAGGCGGAGTTGGCTGCAAAGGGAGAGAAGATGGTGGCTAGAGATCTGATCACGCTGTTCATGGAGAGCAACCTCCGACAAACGGAGGATATCCACATTCAGGACGACGATGCGACTATTATGCGTGACATGGTTATGTCGTTTGCATTCGCTGGCAAGGACTCGACGGCTGATAACATGTGCTGGTTCATTGTGAACATGAACCGCTATCCAGACGAACTGCGTAAGATCCGTGAAGAGATGAAGGATAAGTTACCAGGTCTGCTCACTA
>PLTG_05528.3
CTTACTGAACAAAAACGTATGACGAACACAAGCATGCCGGACGGCGCGAAGGACGCGGTCATCCTCATCTCTGATGATGAACAAGACAAGCTGAAAAGCTCCACTCGACCTCGTCGTGCCGCCTCCACAGGCCTCAGCAGTATCTTAAGCGACAGTGACAGTGATAGCGACGTTAAATTGGAGGAAATACTGAGCTCCATGAGCTCCGATTCCAAGTCTAGTGCCTCTAAGAAGCCCAGGACGAAGACCCCATCCCGA
>PLTG_05666.5
GGGAGTTTATGGCTGGGTTCACTTAGGCGACCTAAGTTAGGCCCACCACAGCACCATAACAATATGCTCAGATGTCTCTACACGTTCTCACACATGCCGTGAATCCAACTCAGTTGCTAAATATGAATTATAGAGTGCATCTTACGAGTATTGTGCTACCTCTTCATCAACGCGATCATCTCACTGAGACGTATTCTCCGATATAAACACAAAATCACTCACTGTATCGTCAGTAAGGGCACTGCGCCGCTTCGTGACGTGTTTCCAGCCGTGGAGAACGCTCTCTCTGATGGTACAGATGTAGCGATGCACCCGAGCTACCCGTATTTTGCATGCCCAACCGTAAGAGCGTCGTCAGGTAAAGCAGCATGACAGTCACCGGAGACCAACACAATAAATTACCAGTACGCCTTAATGCGCTGTCTTGCCATCACAAAGAACCGCATGCTTCGGCTTCTTAGCAAATTTCGCGTACGTAATACTGGCGTTTCATTTTGGGCAAGTGTGGCCTGTTTAGCCAAGGAGCGTCGTGGAATTGGCCGCGATCGCGAAGATACACTTCGTCGTTGGGATCTTATGGAGGAGCGATGGCGAGGTGTTCGAGGAGATCGGAGAGGTGTAGAATACTGGTTTGTCGGAAAACAGGAGTCATCACTGATCTCCATTAGTTGA
>PLTG_05687.2
GCAAGCTTTCGACGAATTGTCAATTATTTTCGAAGAAGTGCAAGAGGAATGGCAAAGCTGATGTCTCTCCAAACAGTACCATCTCCGCTTACTGTTATTGGAGATGTTGCTACACGCTGGAACAGCACCCATGCAATGATTCGGCGTTAATTGGTGCTGCAGCCAGCAGCGGAGGCGTTTGTCAAGCATTTGGGGACGCCAGTCGGGAAATTTGAGTTTAGTGACGTTAGCATGAAGCGGCCAACGGGAGAAATGAGGTTTCATATCCAGTATTTGGATAAACTACTGGTTCCGCTTGACGGAGCTACAAGAGCACTTTCCGGA
>PLTG_05710.11
ATTTGATTTTGATTTTGCCAAACAAATTGAGAATTCATTTAATTCTTCTTGTTTAGTGTTGTTTTATAGTTCAAGCATGTGTTAGAAGCTTCAACCATCAAGTGGAAGCAATTCCCCATCATCCGGAGTTCAAAACACATCAAAAGGAGCAAAAGTACATGTCTTGCGGTCGCAAGACATGCCCCCGCGACCGCAAGAGCTTTGGTGCGGCCGCAGCTTTCATTTCCACACCGCAGGACATCACCCTAGACCC
>PLTG_05735.1
ATAATTATTTGACTACTGCGAAGTACATTTTATCTTCAAGATATTCATACTAAGTATTACTTCTATGGAGTATACCTTCAGCAGTTGTCCGTTTATAAACACTCAACTTTTATCATACGTGTTCTCATTCTTCACAGTATGCTAACGAAACTCAGGCACATAATGAACTCCTTTCATTTTCTCCTGGGTCTAAGGTCCGTGGGTCGTGGTGTTTGAGTAAGCGACAGTGTAGGACCAACATTGATATTTTCCCACCGCAGCAGCCCCATGACCGTCTCAAGCACGTTTGTGCGCACACTTCGAGGGTCTCCAATAGCTGAGCTGCCAGTTAGATGAATCTCGCAGTGCTCTTGGCCATTCTCGTCAATGACTGGTACAAAATGATTCCACATACATACATCATTTGCCCATATCTTCTA
>PLTG_05778.2
TGTTGCCGCCCCTCCCATTTTTCTTTTGGCCCTCGGTGAAGGTTAATGCCGCCCTGCCCGCCTGCTCATGGGGGCGGCATGGTCGGTTCTTGCGTTTGCCATGTCGAACTTTTTTAATGCCGTTCGTTGTTGTTGCCGCCCCTCCCATTTTTCTTTTGGCCCTCGGTGAAGGTTAATGCCGCCTTGCCCGCTTGCTCTTCGGGGTGGCATGGTCGGTTCTTGCTTTTGTCATGTTGGACTTTT
>PLTG_05778.3
CCCTCCCATTTTTCGATTGGCCTCCGGTGATGGTGAGTGCCGCCCTGCCCGCCTGCTCATGGGGGCGGCATGGTCGGTTCTTGCGTTTGCCATGTCGAACTTTTTTAATGCCGTTCGTTGTTGTTGCCGCCCCTCCCATTTTTCTTTTGGCCCTCGGTGAAGGTTAATGCCGCCTTGCCCGCTTGCTCTTCGGGGTGGCATGGTCGGTTCTTGCTTTTGTCATGTTGGACTTTT
>PLTG_05791.1
TCTACTACAACGGACCTTAAAGACTAAGGTCTGCAAAATAATTTCCAGTGTTCTGATCCTGGGACCAATTGATTTGGTTAAACTGGGGCGTATCACGCTTCCAAGTGACCAACACATATGTATTCCTACACATACGCTCAATTGAAATCGAAGATCAAACGAATACAACTCTTCTAGAAAGATATATTCTTCTGTCCCACAGAAATATATCACTTCTAGGGTAATTGCATTTTACTGTAATACCTA
>PLTG_05808.2
CAAACGAGCTGTGTTCCAAGTCATCGCGGCCTTGTTCTTCTACAGTTTGATTTGCTTTATCTCGTACACGGCCTATTCGCCCATTCAATCGTACATGGTCAAGGTGACACCGATCAACAGTACACTGGGAGATGCACTGAGTTACTTGTTCTACATGTTTGGTATGATGATCACGTCGAAGTGGGGTTTGCACTGGAATTGGCGCTGGATGATTGTCATCACAGGCATTATCTTGATCGTTATCGATAGTACCTGCAACTTCATTATTGTCTGGAACGTGTACCGTAGTCAATGGTTTTGGCTTGGACCACCCATCGCAGCACAGCTCCCGAACGGTATCAGCTTCATGATCAGCAGTCTGGTGATCGTGGAGCTAATCGGTGAAGGTAATGAAGGCGCCATGTATGGACTCATGACTACGATCTCGGGCATCGCTTCTCCATTTGCGACCTCCCTGACTGTCATCATCGACAACCCGTTCAACATCACCAACGACAGAGTACAGGAGGACGACTACTCGATCCACATGGACATTTCGTACACTATGATCATCGCGTACGGTGCTATGATAGTGTCGTGGGTCCTCTTGCTCTTGTTGCCCAAGCAGAAACGAGAGACTCAAGAACTTCTGCGCACAGGAGGATCGAACAAATTACTGGGTGGAATCACGGTATTCTACCTGTCCTTCTCGCTTGTGTGGGCTGTGATGGTCAACATTATGGCCATATTCGATAGCACCAGCTGCCTTGTCATTGCTGGTGGTGATGGATGTTAGCTTAGCTTAGCAACTGAAGTTGAGTCAAGGCTCGCTGCAATATGACACCAATTCAAAGCGATGAAATTGAACTCACTAAAGAAACTATAACACGAAGAACTCAATGTATAGACAATAAAACTGGAAAACATTAACTTACTCGTGCTGGAAGTTTGCCACAGCTTGGGACACCGCAAAGTCGCCCGAGTGACTGATG
>PLTG_05846.1
TTTTTTTTTTTTGATAGCGAGCACTGTTATTAATATCTAGACTGAACTACAAGTTATAGCAACATGACCCAAAGTTACGCATACTTTGTAGACAAAAAACTATAGCCCGAATTGCTCATATAAAGCCATTTTGATTTCCGACAATGTTTCGTCATGCGCAACAATGACATCTCCTTACATCGTTGTAAGCGACCATCGAGCAAGAAGGTCCTTTTGTTACGGACCAACTCCAGTCTCTGCACCGCCGACCATACCACCATCACACGTAATAATTTGGCCAGAAATCCAACCAGAAGCCTTGGACGCAAGGAAAATGGCGACCCCAGCCATGTCGGAGTCTTCACCCATCCGTTCAGTAGGAACTTCTTGTTTCACCTTCTCGAATGACTTACCCGTCACATACGGGATCCCCTCTGTCATTTTCGATGGAATCAAACCCGGAGCGATGGTATTTACGAGGATGTGGCCACCGTTGGGACGACGAGCTAGCTTAGCTGCTAGAGTACGAGTCATGTGGTGAACAGCAGCCTTGGACGTATCATACGCAATGGTATTGATCTTCTGGGGCATAAATCCAGCA
>PLTG_05891.2
TCCTTGTATTGTCCTTATGCCAAATTGTTTACAGATTTTGGCATAAGAGTTCTTCCATTTCCTTCCCTATTGAAAGTGTTTCATTCCCACACAACCTATTTCCGGAACTAGCATTCTGGAAAAGATCTGTCTCTTATACACATCTGTATAGTATAGTATAGTATAGTATTGTATACTCGGGGTGCATTAAACCATGTTTG
>PLTG_05951.3
TTCGAAAAGTGTGACATCGAGTCAATCGGCAAGGGATGCGTTACTGCCAATGGCCGTACTAACGACTCGAACCCGTCTGAGTATGTGTTTAACAATGCTCGCGTGTTCGGCTCCAAGCCTGGGACTGCCTTCCTTGGACGTCCGTGGCGTCCATACGCTCGTGTTGTCTTTCAGAACAGCTATTTGAGCGACGTTGTCAACCCCCAGGGTTGGCAGCTTTGGAATGGAGATAAAAACACGGCTAACGTCTACTTTAAGGAATACAACAACAAAGGGCCTGGGGCTGCGACCGACAAACGCGTGGCCTTCAGCGGGACTCTGAAGAAGCCTGTGGCTATCACGGAAATCCTTGGTGAGGGCTACCAGTCTGCCTGGTGGGTTGACAAGACATTCATGTGAGAGTGTCCATGGCTTTTCGGCATCTCCTTCAATTTGAGCTAGACAAATAATCGATGTAATACAAATCCGA
>PLTG_05951.4
CAATCCGCTACCCAAATCGACTGAAACAAGCCATGCAGATACTCGCCCCTCTTGTCACGCTTGCCGCATTCATCGTAGCTACTGAAGGTACGTGTACCGGACCGAACGCACGTACTCAACCCCCTGCAGGTGCCATTGTGATCGATCCTACGGGTGCCTACAGCGGTAGCTTCAAGACCGTGTCAGAGGGTGTGGCGAAACTGCCCAATACTACAACGGAGCACACTCTCTTCCTGTTCCCGGGCACCTATGAAGAGCAGGTGACGGTGCCGAAGATCAAGGGCCCACTTGTGGTGCAAGGCTACACATGTGACACTACGTCGTACGCTGCAAACGAGGTCACCATTACCCACGCGATGGCACAGAAGGACGTCCCCGCCAGCATTACGAAAGACCGCAATGACTACACCACCACGCTGCTACTTAAGTCAAGTAACGTGAAGGTGTACAACCTCAATGTCGCGAACACGGCCGGTAACGTTGGTCAGGCCATTGCTATGAAGGTTGACGGTGCAAACTACGGTTTCTACGCATGCAAGCTCACGGGTTACCAAGACACATTGTACGCCAACAAGGGTCCCGCCGTCTTCGCTAAATCGTACATTAGTGGTTCTGTCGACTTTGTTTTTGGTCTCTATGCGAAGGCGTGGTTCGAAAAGTGTGACATCGAGTCGATCGGCAAGGGAAGCATTACCGCCAATGGCCGCAGCGATGCTTCGAACCCGTCTGAGTATGTGTTTAACAATGCTCGCGTGTTCGGCTCCAAGCCTGGGACTGCCTTCCTTGGACGTCCGTGGCGTCCATACGCTCGTGTTGTCTTTCAGAACAGCTATTTGAGCGACGTTGTCAACCCCCAGGGTTGGCAGCTTTGGAATGGAGATAAAAACACGGCTAACGTCTACTTTAAGGAATACAACAACAAAGGGCCTGGGGCTGCGACCGACAAACGCGTGGCCTTCAGCGGGACTCTGAAGAAGCCTGTGGCTATCACGGAAATCCTTGGTGAGGGCTACCAGTCTGCCTGGTGGGTTGACAAGACATTCATGTGAGAGTGTCCATGGCTTTTCGGCATCTCCTTCAATTTGAGCTAGACAAATAATCGATGTAATACAAATCCGA
>PLTG_05951.6
CAATCCGCTACCCAAATCGACTGAAACAAGCCATGCAGATACTCGCCCCTCTTGTCACGCTTGCCGCATTCATCGTAGCTACTGAAGGTACGTGTACCGGACCGAACGCACGTACTCAACCCCCTGCAGGTGCCATCGTGATCGATCCTACGGGTGCCTACCGAGGTAGCTTCAAGACCGTGTCAGAGGGTGTGGCCAAACTACCCAACACGATAGCGGAACACACTCTCTTCCTGTTCCCTGGAACCTATAAGGAGCAGGTGACGGTGCCAAATTTAAATGGTCCACTTGTGGTGCAAGGCTACACATGTGACACTACGTCGTACGCTGCTAACAAAGTCACCATATCCCATGCGATGGCACAGAAGGACGTCCCCGCCAGCGTTACAAAAAAACCGCAATGACTACACCACCACGCTGCTACTTAAGTCAAGTAACGTGAAGGTGTACAACCTCAATGTCGCGAACACGGCCGGTAACGTTGGTCAGGCCATTGCTATGAAGGTTGACGGTGCAAACTACGGTTTCTACGCATGCAAGCTCACGGGTTACCAAGACACATTGTACGCCAACAAGGGTCCCGCCGTCTTCGCTAAATCGTACATTAGTGGTTCTGTCGACTTTGTTTTTGGTCTCTATGCGAAGGCGTGGTTCGAAAAGTGTGACATCGAGTCGATCGGCAAGGGAAGCATTACCGCCAATGGCCGCAGCGATGCTTCGAACCCGTCTGAGTATGTGTTTAACAATGCTCGCGTGTTCGGCTCCAAGCCTGGGACTGCCTTCCTTGGACGTCCGTGGCGTCCATACGCTCGTGTTGTCTTTCAGAACAGCTATTTGAGCGACGTTGTCAACCCCCAGGGTTGGCAGCTTTGGAATGGAGATAAAAACACGGCTAACGTCTACTTTAAGGAATACAACAACAAAGGGCCTGGGGCTGCGACCGACAAACGCGTGGCCTTCAGCGGGACTCTGAAGAAGCCTGTGGCTATCACGGAAATCCTTGGTGAGGGCTACCAGTCTGCCTGGTGGGTTGACAAGACATTCATGTGAGAGTGTCCATGGCTTTTCGGCATCTCCTTCAATTTGAGCTAGACAAATAATCGATGTAATACAAATCCGA
>PLTG_05959.2
GGAAAATATTCTAACCACATACCGAGAAAAGCTGGAACTCGAGCAACCACCTACCACGGAGAGTGGGTTGCCGACTGAAGTCTCTGTTAATGTGGATTTACTGTATCAAGCCCGATGGGCTCAAATGCTGCTGGATCACTCGGTAAGCATACCGCGCTTTGGATATATTTCGTACTCTGCACTACTTCTAGCTTCAGAGCTTGCACTACCGAAGGTAGTCTCAACTCTATTAAACGCTGGAGCTTCTACCGAAACTGCTTCGCCAGAAGGATTAACACCTTTAATGATCGCATTCCTGGTTGGAAATGAAGAAATGGTCATTGATCTACCTGATGCTCACGCTAATATAGATGCTTTCACCGGTG
>PLTG_06001.3
TTTAAGTCCATGGGTGCTGTGTTTACCAGTGTACAAGAGCTCGCGGCAAGTGTGATTTTTGTGAAGCCCCCTGCAGCGCCAAATGATTCCGAGTTCAGCAGTAGTCTTGCCAGCTACGCAAGCTCGTCCGTTCAAATCATGAGCTTCCCAGAGCACTTAAGTTTGCGAAGCGCTACATCGACAGCGGAACATGAAGACGATGAGGTGAAATCAAGCAAAGATGAACATAACATGGAGTCAGTGGAAGGCGTCAAGGATGCCGATATCGCAGACGCTGCTATCAAGGAAACGTCGGAGCAAACGGCTGACCCTCATTACGAGAG
>PLTG_06012.1
GTCTGCGAGTAAGGAATCGTTGGATCCACGAAGAGGGCAAAAACCCGGTTGGGTTGCAACTCCTGGACAAAGCACGGTGCTGCAGGCGCCAAGCGCGACATGACGGCCATCATGTATGGGTGGAATATCCTCGCGGACTCTCAATTCGTCACCTGGTGAGCTCGGTGGCGTGTACAAGTACCAAAATGGTGGTCATCGCCTAGCACAAATTTCGCTATGGTCACCGTTCATCGGCTAATGGCGACCGAAGTGTAAGGATGCAATGATTTTGAATGGTTGAATCCATCGCGTCCACCGCCACGCACTCATCGGAGACCTCGTCGTGGTCCCTGTGGTACGCAAGAGCGGTCTGCTTCATCTTGGCACGTAAAAAGAAGCAGCGTCCAACTTGCCAAGGTATCGGACAGAATTCACTTCACATTCTGCCATCTACAGGTCGAACCCGTCGACCGACGAATTCGAATACGAGCACCATCCACGGGTTAATTCTCGAACTAGGCATCCATCGAAGCCTACGGGAATTACATTCGGACATCAATTCGTCTCGAAATCTGTGACTTTCGGGTGTCGATCTCTTATCGTAGAGCTCCATCCACGGCGACAGAAAACGGAGGACTTCAATCCCCTTGTCCTCTCCTGGACAGACGCAACGACCGGACTCAACGCAAGTCTCCGCTTCAAATCCAGCCTCAACACCATTCATCTACGCCAGCAACACGCAGCCATCTGACTGCAGTCGGTTTGTCGTAACTCACCTCTCGTTTTACGCACTCGGCAACAAGTAACCTGATCTCAAACCAATGGAGGCTTTTGCGCTTCCCGAAGCCACCGTTATCACCCCAATGGGTGAATCGGTCATCGGCTCAACTGCTTTACCTCCGTTGGTGCACAAGCGCCAGCTTTCGAGCACCACCGGATTCCCAACCAAGCGACGCAAACTCTCGGAGCCCGTCTCACCTTTGTCGGTCGGGTCACCGAAGTCGAGTTCGCGTCCCAACATGACGGCTTCAAGCAGCATCACATTGGACATGTTGCGTCCGCATTTCGAAGAACCGCTGGCCAAAGTAGCTGCAAGCTTTGGAATCTGTGTAACATTGCTCAAGAAAATCTGCCGACGACATGGCATTGCTCGGTGGCCACACCGTCAGATCACCGGGTTGCGTAAAAGCATTGCGTCAATGGAACATGCTATCGGATACTTTGACGGTGCTCGACGTGAGTCGTACGCCGAACAATTGCTCAAGCAGAAGAATAAATTGGCTGCATTGTTGGAAGACCCGACCACGAACAATCCATTGCTAGCAGCCGAAGATGATCGACGTGTTGAATTGGTTACAAGACAAGTCAAAGTCCCGCTGGTTCAGAGTGAGGTGGCACCTGCAATGATGACCCGTGCGTCGTCGCCCACGGGTCCGTTGTTGGTAGAGTCACCGTACTATGTGCCATCCTCAGTAGCGATGCCTCAGACGACGCCAATGTGGTATCCGACGGCATGTTATGCTGAGCCCAACTCGACACAGACGTATCACCAGCTCTGTCCTCCGCCAAAGCTCGAGCAGACATATCCAGAGGTTTACCCTACGAACTACTTTGTACCGACTGGAATTTCGTCACCAACCATCTACCTGCCTCCGCTACGACAAGAGTCACGAGGAGTGTTACCACCCATTTCATCACTAGTGCTCGGCAACAACATCAACTCGGCATCGGGTTGGTGACTGAAGACTAGAAAACATGTAGATAGCTCGACTAATTATTGAAACAATGACACTTGCACTCCAATATGATGGTGGTGAACCGA
>PLTG_06083.2
GTGGCATCAATGATCGTCAACTCGGCGATTGAGGACTTTGAGAGCCTCCGACTGGACAATAATAGGCTCACGGACAAGCGCTGGAAGCCCATCAAACGCAAGGCAGGTGTCATGCTGTATGAAGACCGATCGATGCGCGAGAGCATCAAAAGAGAATCGATGATATCTGATGTGACTCCGAGTGGGATTCGCCCCCTTATGGCACACGGAACGACTCGAGGTGAGCTCAACGAGCTCATGTTTGGGTTACTCAACCCAACACGGGAGGAGATGTTGGCCAAATCAGCATGCACGGGGGACTACTTGACAGATTGTGCTGAGCTAGCTTCGATCATTTCACCCACACCGAGTAACCCGTTACGGTCGTTGCAAGTGAAGTGGTCACTTATTGGCAGAGGGCCGATGTTTGTAAGTGTCGTGGTTCGACCACGAGATTTCGTGTACCTGGAGTCAACGGGAATTGCACTGGATAGTTATGGTGAACATATTGGCTACAATTTACGCCATTCTGTTGAGGTCCCGGGTGTACGCGAACTCCATGATCATCAAATTGTACGAGCAAACATCTCATTCTGCAGATTGTTTCGTCAGAAACGTCCAGGGATCATCGAAGTTTTCATGACGGGCTGTGTCGATGCCATGGGGTATCGGTACCCGATTTACACGAGTGTTGTCATGACGCAGATCGCAGATGCACTACTTTCGTTCCAGCGACTTCTTCTGAATGCAAGGATGAAGAAGCTGGCATGGATGTTGAACAACAAGAGGCAAACCATAGATACAAGCAAAAAGATCAAGAACAACTGCAGCTCTTGTGGTTGCAACTTGGGGCGTGCGATCCTATATGGAAGGAGGGAGTGCAAGATCTGCAGTAACGTGGTGTGTCTGCAATGTCGTGTGCCATTGAAAGTCGCCTGGAAGCCTCGTGACGACCCCAACATGTTCTCACACGAGACGAAACCAGCAACCAAGACTCGGTTCGAGAAGGCGCTGGTGTGTCGCCCTTGTCTCCGCACAGTCGACAAAACTGATGCACTGGATGTGGCCATTGACGAGATCCGACAATCGTCACCTCTACTAGCAGCCGAGTCCGGCTTGGCCGTCACCTCTGCGTCATCACTCTTCTCCCTCATCAATTCGGACCAATTCGACCGCGACTGCTTCTTTCACTCGTACCAATAGATCAATATCAGAACAAGCTATACATAAAGTGCCAAGATCG
>PLTG_06091.4
ATTATTTGGAATCCACAAAAAAGGTCATCATACAGTCTCAAATTTCACTTAATAAATTTACGTAAGTCAAACCAAAGGTTTTCAGGAAAGATAGTATAAACTACGTTACAAGTAATGTAGTAGAAAAAAATGGCGACGAATACTAGGATAGTTGTGTGAAGCAACCTGCTAATTATGTAAGAGTAAAGTAGTCCAAGAGGAATAGACAGTTGACAAAGACAACGTACG
>PLTG_06309.1
CAACTGCTACTGATAGTGCTGGAAGCACAATCGGCTACTGCGGGTAGTGCCGAAAGCACAACCGGCTACTGCGAGCAACCCGCGGGTAGTGCAGGAAGTATAATCGGATACTGTGGGTAGTGCCGGAAATGCAATCGGCTACTGTAGGTAGTTCCGGAAGCACGATCAATTACCGCTGAACATATACATGTGCAAGTTACATATTTTGGGTAAAAATTAAGAATTTCAATCACATTGAATTTCTAATGCCATTATCAAGTAAATTAACATTTAATTTACTTTCTCAAATTAACAATTAATTTGATATTTTTTTCTAAATAAATAATGCGTATCAAATACGCATTATAAATTCATATCACTTATATTTAATGTGTGTGACCCTTTAGGTTCCATTTAATGCGACAGTGAAAATTAATGTTAACAAGATTAACATTAGTTTGAACAATTCAAACATAAAATCAATTTTACTCTTTTACTATCCAAGTAAATAATATTTACCTTGCCCGGTAAAATTTCGCAGACCATGAGC
>PLTG_06309.5
CAACTGCTACTGATAGTGCTGGAAGCACAATCGGCTACTGCGGGTAGTGCCGAAAGCACAACCGGCTACTGCGAGCAACCCGCGGGTAGTGCAGGAAGTATAATCGGATACTGTGGGTAGTGCCGGAAATGCAATCGGCTACTGTAGGTAGTTCCGGAAGCACGATCAATTACCGCTGAACATATACATGTGCAAGTTACATATTTTGGGTAAAAATTAAGAATTTCAATCACATTGAATTTCTAATGCCATTATCAAGTAAATTAACATTTAATTTACTTTCTCAAATTAACAATTAATTTGATATTTTCTTCTAAATAAATAATACGTATCAAATACGCATTATAAATTCATATCACCTATATACAATGTGTGTGACCCTTTAGATTCCATTCAACAAGACAGTTAAAATTAATGTTAATAAAACTAACATTAGTTTGAACAATTCAAAGATAAAACTAATTTTACTCTCATACTGTCCAAGTAAATAATATTCAGATAGCCTAGTAAAATTTCACATACCATGTGTGAAGTCTAGCTACATGTCACGACCCTCGCATTAAACCGAATTGAGAACCTTACTGTCATATCTC
>PLTG_06309.6
TTAGGTTCCATTTAATGCGACAGTGAAAATTAATGTTAATAAGATTAACATTAGTTTGAACAATTCAAATATAAAATCAATTTTACTCTCACTGTCCAAGTAAGTAACATTTACCTTGCCCAGTAAAATTTCATAGACCATGAGTGATGTCTAGCTACATGTCACGACCCTCGCATTAAACCGAATTGAGAACCTTACTGTCATATCTC
>PLTG_06311.1
AGGCTGCGATGGTGGAGTCTTTCGAAATGAGGCCAACATATTGTGCACATCTCGCAGCATGACCTCCTTGTCGGTATGTTCACGCACATATTTGAGGATTTTGGTCGGCTCGACGTTCGCTTTTTGGAGCGTATGGACAGTTCGAAGCACACTGGGGTCTGTAATTTTTCGGATCATGGGGTGTCTGCGATATTGTCCATCCGACAGTGCATGATTGTGTCTTGTCGTGTGGGAACTCACATGAACGAAACATTTTCCACTGGTATAGTCTTTCCTCAACACTAACGTGATCTGTGCAGGGCAGTTAATAGCTCTTGACGGTTGTCTAGCTCTCACTCCCGTAGCTCTTGATCTAGGTCGACCATGATGGGTACACACTACAGCTTTACTGTATGTACCCATCTCTTCCGGTAGTAGCTCCGCAGGTGGTACCGTCATCCCTCGTCTCGAGTATTTTTCCGAAATTCTTTTATTTCTCGTGGAAACGGGAGTTGCCGTGCGGATGGAGTAAATCTGAAATGTGCGTTGTTGATACTCTGCTAGGTATTCATGGAATTCGTTCCAAGTGACAAAGACTGTTTTGTCCAAGGGAGGCACAGCCACCAGAACATTTTGGTGACTCTCGTCCCTCTCACAGGTTGGAGATCTGGTGACAGTAGTGTCAGAAAGTTGCTGTTGGCCACTCTCCCTGTCCGATTCCGAGCCATTTCGACTCACAGTTTCATGTCGGAGCATCTTGGAATGGGGA
>PLTG_06384.1
CTCTAGCGCTGCGCCATCAAGCTCAAATTCCCCAATGCACAATTGAAAAGAACTTTCAGATTTGTAAAGGACAACTGTGAAAGCATTTTGTTTTCTAATCCTAGCGCAGATGCTAATAAGGAAAGACTTTGAAGAAAAAGAAAAAAAAATCATGCAAACAAGACCAAATGTGTATGCTAAGGGAAACTAATTACATGCAGCTATCTAATGAACATGCAACTAAAATGAAAAAGGAAGTTTCCCACCCCACACTTATTATTTACTTTGTCCCCAAAGTAAACCCAAGAAATAGGGTAAGAAACCTGTCTCTTAT
>PLTG_06384.4
CTCTAGCGCTGCGCCATCAAGCTCAAATTCCCCAATGCACAATTGAAAAGAACTTTCAGATTTGTAAAGGACAACTGTGAAAGCATTTTGTTTTCTAATCCTAGCACAGATGCTAATAAGGAAAGCCAATGAAGAAAAAGAAAAAAAAATCATGCAAACAAGACCAAATGTGTATGCTAAGGGAAACTAATTACATGCAACTAA
>PLTG_06384.5
CTCTAGCGCTGCGCCATCAAGCTCAAATTCCCCAATGCACAATTGAAAAGAACTTTCAGATTTGTAAAGGACAACTGTGAAAGCATTTTGTTTTCTAATCCTAGCACAGATGCTAATAAGGAAAGAAATTGAAGAAAAAGAAAAAAAATCATGCAAACTAAACTGAAATGTGTATGCTAAGGGAAACTAATTACATGCAACTAACTAATGAACATGCAACTAAAAATAATGACGGAAGTTTCCCCACCCCACACTTATTATTTACTTTGTCCCCAAAGTAAACCCAAGAAATAGGGTAAGAAACCTGTCTCTTAT
>PLTG_06402.4
AGTAGAATAGTCCCTCGTCGTCTTTGGTCCAGCAGACCTCAAGAGTCTCTGTCTCGTCACTGCCGACGATGCCGGTCTCGACGGAATCAACACCTTTCCGGTCGGATTCACGTTCAAGGACGGCACCAGTGGCTTCAACTGCAACGTGCATTCATCTACACTCTGATTATTACTAGCATTCACGACTCCATGTCTTTTTGTCGGTAGTAGGTCTTCTGTCTTCTGGCCAGGCACATGTGGGAATAATTGAGCCTGAACGACGCTGCGTTTAAGTCCTGAAGCGTGTAGTCTCTCTCCTAGTATCCGATGGTCTGTTGTGTCCTTGAAGCTCTGCTGTTCACTGCTGTTTCTGTCTCTGGACTGCGGTAAACTGGAGGTTGCAGTTAGAGGACGTCGAGGACTTGAGACTGTGGACGAGAAAGCAGGGAACGCAGCTGGGCCACCTAACGTTAGTGAA
>PLTG_06403.2
CTAAGCATGTGTGCCGTAGCTGTAGTAGTGCTTCATGGAGGTGCGGGAGTAGAATAAATAAATTGTGGTTCAGCGAGGTGTACGCAGCTACTCGCTTTCTCGTCCTCACAGTTTGTTTCCAAATCGTAAACCTCTTCCAAATACGATATTTCTTGAAAAACGGTAGCTTAACGAGAAGTGAGTAAATGTAGTTTTCACGTTCAAATTTCCGTAGTGGTTGAAACTCGACGCCATCCGATGCAAAGTGAGTGATTCCTAGTCGACTTACTGTATAATAGTCTTTCGGATTAATCTTGGAATGGTTAGTCACCTCCAGATTGTACGGATTTGAATCAACGCGCCTCATGTAGAAAAACGAGTCACGCGGAACAGCCCCACCTAGTGTCGAAAATTCAGCATGACCACCA
>PLTG_06430.7
GATCTCAGCCCCTGGTTTATCTCTGCTGAGAAATGATCTCAGCCCCTGGTTTATCTCTGCTGAGAAATGATCTCAGCCCCTGGTTTATCTCCTTCATGGTTTATTATATAGATGGTATTATAAAGTATAGTATTGTATAGTACTAGGGGTAACCCGTGCCGATGGCACTAAAGCAAAATTAAATGACCCAAATTAGGAGGCCCAACAAATTTAAATTATCTAAAAAAAATCGGGCCAAAATTAAATAGCCTAAACTAATTTTTACTAAATTTTAGCCCAATTTAGGGCCAAAAATTAATTTTTTGGGCCAAAATTAATTGGCCCAATCAATTCTAAACCAACATTAGCTGATTTTCGGAATGAGTTTAGCCATAGCATAAGGTTTCTTATATAGGGCAGAGGTAGAGACCACATTCAGTCTATTTCCCATGTGGTAGCGTTTTGGGCGAAATCCTGACCGCGAACGTATAACACC
>PLTG_06430.9
CCCTTTTCTTTTTCCTGTTTTAAACTAAAAATCGATCCGACGGCTGTGTATATCTCCCAGCCACCGGTTGATCTCAGCCCCTGGTTTATCTCTGCTGAGAAATGATCTCAGCCCCTGGTTTATCTATGCTGAGAAATGATCTCAGCCCCTGGTTTATCTCCTTCATGGTTTATTATATAGATGGTATTATAAAGTATAGTATTGTATAGTACTAGGGGTAACCCGTGCCGATGGCACTAAAGCAAAACTAAATGACCCAAATTAGAAGGCCCAACAAATTTAAATTATCTAAAAAAATTCAGGCCAAAATTAAATAGCCTAAACAAATTTTTACAAAATTTTAGCCCAATTTAGGGCCAAAAATTAATTTTTGGGCCAAAATTAATTGGCCCAATCAATTCTAAACCAACATTAGCTGATTTTCGGAATGGGTGTAGCCATAGCATAAGGTTTCTTATATAGGGCGGAGGTAGAGAGCACATTCGGTCTATTTCCCATGTGGTAGCGTTTTGGGCGAAATCCTGACCGCGAACGTATAACACC
>PLTG_06438.1
TACTTCGATCTCGCATCCGTTATAACAAGTGGTATCAGAGCCTGGTCACGTGTTCGATGGGTGAGCTAGCACCGTATCAATCAGCTGACGGTGTGGGCTAGCATCGTAGATGGCAGAGGCTGTGGTCAAGTCATAAATGGCGGAGGCTCGGTGGTGGCCAAGTCAAACTAGCAACGGTGGACTAGCATCGGGGATGACAGAGGGATTGAACAATGCC
>PLTG_06438.6
CGCGGTCAATCCTAACAAGTGGTATCAGAGCCTAGTCACGTGTTCGATGAGTGAGCTAGCACCGTATCAATCAGCTGACGGTGTGGGCTAGCATCGTAGATGGCAGAGGCTGCGGTCAAGTCATAAATGGCGGAGGTCCGATGTGTGGTCAAGTCAAACTAGCAACGGTAGACTAGCATCGGGGATGACAGAGGGATTGAACAATGCCAAGTCCC
>PLTG_06438.7
TACTTCGATCTCGCATCCGTTATAACAAGTGGTATCAGAGCCTGGTCACGTGTTCGATGGGTGAGCTAGCACCGTATCAATCAGCTGACGGTGTGGGCTAGCATCGTAGATGGCAGAGGCTGTGGTCAAGTCATAAATGGCGGAGGCTCGGTGGTGGCCAAGTCAAACTAGCAACGGTGGACTAGCATCGGGGATGACAGC
>PLTG_06476.4
CGCGGGCCAAGTGTCGGTTCAAGCGATTGCGAATGGATCTGGAGAGTGACGACGAGTTCAAATTCGAATCGGACGATGATGAAATGGTGTCGACGGCTGCTGCAGTAGCTGCCGTGGAAGTACCAGAGGAGAAGTTGTCCATTACTGAGACGCTGCAGTTGTCAGGTAAGCGGAAGCGCTGGATCAACGATTGGGAGACACAAAATCAATGGAAGGTATCACGAAACAACTCAAGTGCTGGAGTTCGGATAATGCGGTGGGGGTCGTGGCTCGGGAAGGTAGAATACCCCCAATGCCACTCACCTTCGCCGGTGGCGAGGTTGCCAGTAAACGTGGCTAAGAAACGTGATATTTCTCGTGGACCGTCGTCTAGTCCCTTCGCTCCAAAGCTTGCAAAAAACGTCGAGTTACTGGACAAACCACTCACTCAAACAGGCAGAGTTCGCTCTGTCGATCGCCCTAAGCTTCTTGTGATGCGTGGAGATCCGACAGACTGGAAAACTGAAGCTATCGTAAACGACGCGAACAGTTTGCTGCACCATAACTGTGGTTTGTCGGCAACAATTGTAAGAAAGGGAGGACTGGAGATTCAGCGTCAGAGCTCAGAGTGGGTCTTTTACAATGGAAAAGTCCCCGTTGGGTCGGCGATGTGGACGACGGCAGGAAAGCTTTCGAACGCATTTATCATTCACGCTGTCGGCCCTGATGTGAGGTACCACCGGTGGCCACCCAAGCATCATCAGCAAGAGCTTCGCCAAGCGGTTCGAAGTGCTCTCAGATTAGCTGATGAACTGGCTGTGACATCAGTGACTATCCCAGCACTGTGCACAGGTGTTTCTTGCTATCCGAAGTATTTGGCTGCTCGACAAGTTGTTGCCGAAAGTCTGGAATATTGTGATGATTATCCGTTGACAACCCTGCGTCTGATTGTTTTTATGAGCGAGGATGCGGCTACCACGTCGGCGTTTGTCCAGGCGTTGACAAACGAGAGGGAGGAACGGCAACGTGGAAGACAATGACAAGTTTCAAAAGTTTTTAAACGTCTGGAGTTGTACTCGATTGGAGCAGTGATGAGTCGAGCGCAAGTTCGGAGATGCGAGGTCCAAGAGAGGAGACCCACGCATGAATTCGCACTGAGTGAAGAGGAGGTGTGTTGGTTCTGTAATTCAAATCCATCACAATATCAGCGCTTGCTGTTCGAAGAATTTGTGTCTTACTTCAAGTAGTACTTATTAATATGCGAATCTACATAATTTTCTCGGGTTTACAAACTCAAAAA
>PLTG_06476.5
CGCGGGCCAAGTGTCGGTTCAAGCGATTGCGAATGGATCTGGAGAGTGACGACGAGTTCAAATTCGAATCGGACGATGATGAAATGGTGTCGACGGCTGCTGCAGTAGCTGCCGTGGAAGTACCAGAGGAGAAGTTGTCCATTACTGAGACGCTGCAGTTGTCAGGTAAGCGGAAGCGCTGGATCAACGATTGGGAGACACAAAATCAATGGAAGGTATCACGAAACAACTCAAGTGCTGGAGTTCGGATAATGCGGTGGGGGTCGTGGCTCGGGAAGGTAGAATACCCCCAATGCCACTCACCTTCGCTGGTAGCGAGGCTGCCAGTAAACGTGGCTAAGAAACGTGATATTTCTCGTGGACCGTCGTCTAGTCCCTTCGCTCCAAAGCTTGCAAAAAACGTTGAGTTGCCGGACAAACCACTCACTCAAGTAGGCAGAGTTCGCTCTGCCGATCGCCCTAAGCTTCTTGTGATGCGTGGAGATCCGACAGACTGGAAAACTGAAGCTATCGTAAACGACGCGAACAGTTTGCTGCACCATAACTGTGGTTTGTCGGCAACAATTGTAAGAAAGGGAGGACTGGAGATTCAGCGTCAGAGCTCAGAGTGGGTCTTTTACAATGGAAAAGTCCCCGTTGGGTCGGCGATGTGGACGACGGCAGGAAAGCTTTCGAACGCATTTATCATTCACGCTGTCGGCCCTGATGTGAGGTACCACCGGTGGCCACCCAAGCATCATCAGCAAGAGCTTCGCCAAGCGGTTCGAAGTGCTCTCAGATTAGCTGATGAACTGGCTGTGACATCAGTGACTATCCCAGCACTGTGCACAGGTGTTTCTTGCTATCCGAAGTATTTGGCTGCTCGACAAGTTGTTGCCGAAAGTCTGGAATATTGTGATGATTATCCGTTGACAACCCTGCGTCTGATTGTTTTTATGAATGAGGATGCGGCTACCACGTCGGCGTTTGTCCAGGCGTTGACAAACGAGAGGGAGCAACGGCAACGTGGAAGACAGTGGACAAGTTTTAAAAGTTCTCTAACGTCTGGAGTTGTACTCGACTGTAGCGGTGATGATTCGAGCGCAAGTTCGGAGATGCGAGGTCCAAGAGAGGGGCCTCATACATGAACTCGCACAGAGTGAAGAGGAGGTGTGTTGGTTCTGTAATTCAAATCCATCACAATATCAGCGCTTGCTGTTCGAAGAATTTGTGTCTTACTTCAAGTAGTACTTATTAATATGCGAATCTACATAATTTTCTCGGGTTTACAAACTCAAAAA
>PLTG_06520.2
ACATGCGCGTGTCTGGCATGATCTTCCGTGAGACCGACCGTCCGAATGTGCTGGAACACGTGACGTTCATCCATATTGATGGTAGGGGTGTCCCCAATTGGGTCGTACAACAAGCTATTGCTACGAACAAAAAGGCAGCGGACAATCTCAATCAGGTGCTCAAGATCATGCGTCAATTGAAACCTCGACAAGCTCCCGGATCGTCAACATCTATCGGATCGAACTCGAGCGAAGGTGATGGAAGTCGAGATTGCAAGGCCTGTGGAGACCGAGTTTCCAAGTGGACGATCGCCAAACACTGCCGCTTCTGCGATGCCATTTTGTGTAAGAAGTGCGTCGAGATCTGCTACCATCGCGCTGACGCAAGTGGGAAGAACCACCGTATGTGTTTATCTTGTGCCATCTACACGGGCTCCGTGAATTCTACGAGCCGTAGCATGAGTGGACTGGACTACAGTCGTCCTCACAGATCTCAAACTCGTGTTCGAAATGCTACCGTTGTTGAGCGGGAACGGAATCTATCGGAGTCTACACTCAATCCCCTTACGAAGCAGACAAGTCTCCCAACCTACGCGATGCAGTCCAGTGTGTGCTCGA
>PLTG_06527.3
GCGGGGGCTATTGTATCTGTCTCGCGATATGAATATCGTATTGTAACTGGAACGTCTCACCTTCTGGGGATGTGGTGGAAAGGAGATAGCGTAAATGGAAACCGGAAATGTTTAATTGGGGCACCTGAACAGCTCAAATATGTTGATATTGAGGCGCCAGCTGAGTTGCTGATAAAGGGATGCAAACATTACAGGTCAAATCTGCAAGATCGACTTGCAGTGCTGGATCTCCTTCTTCACCCTGGGCGTGTCGGAGATTATGACTCTGATCATCGCAGTTTAGTAAAAGTAACTCCACCTCCTCTTTTTCACATCGCTGCTGAGCTAGCAGAAGTCAACATTAGTGTTGCAGTGGAGATATGTCGACACCTTCACAAATTACAGTTTGAGATCAATATGACCCATTCACAAACGAACGAAACCGTGCTGCTTCAAGAGTGCAAGCGCATCTGTATTAGTTTTTCAGATGCAACCACTGCAGGCACACATGAACCGACGAGCCAGTTGGCACTTGTTCGAACCTTACTGGAGCTGGGAGCAAATATTGACCTAGCAAATGAATTGAACGGTGAATCGCCGTTAGGATGCGCAGCATGGTATGGCCATCTAGCACTCATGGATCTCCTTTTAGAGGCTGGAGTAGATAAAGACGGCTTTCACCGGCGGTGCTCCTTCTCACCGTTGCATTTCGCTGCGCTTGCCAATAACGTTTCATGCGCGAAGATGTTGATCGGGCGATCTGCAACTGTGAACGTAGAAACTTCCCCAACGAATGCCGAAACTCCACTATATTTTGCAATACGCTCAAAAAGTGAAGAAATGGTAGATCTTCTTCTCCGAAGCAATGCTGACCCATGCTCACTCTGCACGGTGCAACAAGATCGTAGAACATCTTATGGGATTGTTATGTTTTCTTGAAGGAAGTAAAAGA
>PLTG_06550.2
GCGACGAGCAGGCGAGTCAGCGCACGACGTCGGGCGGCGAGCAGGAGGAAGAGGAGGACGATCCGTACGCGCAGGTGGCGGCCAGTGCGAGCAAGAAGAAGAACAAGAAGAACAAGAAGAAGGCTGTGGACTTTGCCGCGCTGATGGATGACAGCGAGAGCGAGAAGGAAGAAGAAGAGGAACAAGAGGAGGAAGAAGAGGAAGAGGAGGTGAAACTGGAGCCTGTGGTCGAGACGAAGAAGGAGAAGAAAGACAAGAAGAAGAGCAAAAAGAAAATGATCTCGACAGACTTGTTTTTCGACCCGGTGGAGGAGCCGGAAGAGAGCGACAAGAAGGAGAAGAAGAAAAAGAAGAAGAAATCCAAACTTCCTTTTGAGACAAATGACGAAGAAGAGGAGGAAGAAGAGACAAAGTCGAAGAAGGATAAAAAGCACAAGAAGGACAAGGAGGGTAAACGTCTCAGTAACAAGGAACGTAAGCGCCTGAAAGAGGAACAGGAGCGCCAAGAGCGCGAGGAAGAATACCACCGTGCTGCTAACCCCATGGACGGTGCGCAGTTCTCGGTGTCGCAGCAGGCTTTCACGGAAGACTCGAACTGGGAGAATGCCACCGACATCCACATTGAGAACTTCAGCATCAACGCACACAACAAGCTGCTGTACGACAATGCGTCGCTACACATTAATGCAGGCGGCAAGTACGGTTTGGTTGGACCTAACGGTCAGGGTAAGACCACGATCCTGAAGATGATTGCGCTGGGAGAGCTCAAGATCCCACCCAAGATCGACTGTTTGTACGTGGAGCAGGAAGTTGTGGCTGACGACACTCGTGCCGTTGACGCCGTGCTGAAGGCCGACGCCGAGCGCTGGGCGCTGCTCGAGGAGGAGAAGCACCTACTCGCGGAACTGGAGACTAAGCAGGATTCGGCCCTAGACGACCGGCTGAACGAGGTGTACGATCAGTTGTCCCACATGAATGCGTCTGCTGCTGAGGCTCGCGCTCGCCGTATCCTATTTGGTCTGGGTTTCGACTCGGCCATGCAGGAGAAGGTCACCAAGGACTTCTCAGGTGGTTGGCGTATGCGTATCTCGCTGGCCAAGGCCCTGTACGTGGAGCCGACGTTGTTGATGCTTGATGAGCCGACAAATCATCTGGATCTAAACGCCGTCATTTGGCTGGACGACTATCTGCAGAAGTGGAAGAAGACGCTATTGGTGGTGTCCCACGACGCAGACTTCCTGAACAGCGTGTGTTCGGAGGTGCTGCACTTGGAGAACAAGAAGATTGTGCACTACAAGGGCAACTACGACATGTTCCGTGACATGGAGAAGCAAAAGCGGGA
>PLTG_06568.5
AGCCCTCAGATCGGACTGCAGCTTGTCTACTTTGGCGCAGAAGAGAACTTGCTCTTCAGACAGCCTGGCCAGGTCGGCCTTATCCTTCTCGCTGCACCGCTGCAGCCTCTCAACTTCCTCTTTGAAGCTGTCCCTCTCCACCTCCGCCGTTTGCAGCAGCTTCTTCTGCTGGTCGACGGACTGCGAGAAGGCGTACCTGACCTCACGGTCACGTACGGCATCCTGAGAAAAAAGAGGGAAAATGTGAGAAGACGACCTAAAACTTAGCAAAAAAGAAAAAGCAAATAAAAGGAGATCAGGATCACATACCC
>PLTG_06568.8
AGAATCTGCTCCTCAGAAAGCCTAGCCAGGTCGGCCTTGTCCTTCTCACTGCACCGCTGCAGCCTTTCAGCTTCCTCTTTGAAGCTGTCTCTCTCCACCTCCGCCGTTTGCAGCAGCTTCTTCTGCTGATCGAGGGACGTTGAGAAGGCGTACCTGACCTCACGGTCACGTACGGCATCCTGAGAAAAAAGAGGGAAAATGTGAGAAGACGACCTAAAACTTAGCAAAAAAGAAAAAGCAAATAAAAGGAGATCAGGATCACATACCC
>PLTG_06568.9
CGCTGCACCGCTGCAGCCTCTCAGCTTCCTCTTTGAAGCTGTCCCTCTCCACCTCCGCCGTTTGCAGCAGCTTCTTCTGCTGGTCGAGGGACTGCGAGAAGGAGTACCTGGCCGCACGGTCACGTACGGCATCCTGAGAAAAAAGAGGGAAAATGTGAGAAGACGACCTAAAACTTAGCAAAAAAGAAAAAGCAAATAAAAGGAGATCAGGATCACATACCC
>PLTG_06568.10
TATAAGAGACAGGCCCTCAGGTCGGACTGCAACTTATCCACTTTGGCGCAGAAGAGAACTTGCTCTTCAGACAGCCTGGCCAGGTCGGCCTTATCCTTCTCGCTGCACCGCTGCAGCCTCTCAACTTCCTCTTTGAAGCTGTCCCTCTCCACCTCCGCCGTTTGCAGCAGCTTCTTCTGCTGGTCGACGGACTGCGAGAAGGCGTACCTGACCTCACGGTCACGTACGGCATCCTGAGGAGAAGAAAAAAGAACAAGGGGGAAGATCTGAGAAGGCGACCTAAAGCTTGGCAAAAAAGAAAAAGCAAATAAAAGGAGATCAGGATCACATACCC
>PLTG_06584.1
TTTTTTTTTTTTTTTTTTTTTTTGTTTTTTTTTTTTTTGAATTGATCAATACACAGTATTTTAAATTCGGTTAAAAAACGCTCTGCAAAAACCTGGTTTTATGCTGGTTTCTGCTCCCGAATCTTAGCCAAACAGCAAGTTCACCACAACGCCCAAAACACCAGTAACATCACCCGACAAAAGTGCTGCCAAACCAACTGCATTGTTTCCAAGAAACTCGACGAGCGCGGGAATTGCAACATCACAAATATGCAGCAGTGTCTCCAAAAACCGAGGTTTACTCGTTAGCTCCTCCACTCGTTTGGACAATGCTTTATTGTCGCTTCTGAGGCGCTCAAGTTCATCGCGAAGACAATTCACAAGCTCGCAAAAATCTTCAATCTTGATATCATGGACACGCTTGCAAGGAATGATGATAGACGGCGTTTGAACTTGAAAGAAATCTGCTACATCGTGAGGGAGCTCTGTGTGCTGGA
>PLTG_06584.4
GGGTCGGTTCTTGGGATAAAGGCTGGTGGAAGCTTTGACATCGATACTTGTCGATACTGAATCAATCGAAATACGTGATGCGGCAATTTCTGTCTCAACTCTAAGACTCGATGAATGCACTTGTGACCATCCTTAACGTCAATACATACTGGCTTGGTAACATGGTTTGTGCTCTTTCCTTCCGTTTCAACAGCCAAGCATCATCTTCACCACAATTCCCATAGCACCAGTGACATCACCCGACAAAAGTGCCGCCAAATCAATGGCATTGCTTGCAAGAAATTCTACGAGTGCGGGAATTGCAACACCACAAATATGCAGCAGTGTCTCCAAAAACCGAGGTTTACTCGTTAGCTCCTCCACTCGTTTGGACAATGCTTTATTGTCGCTTCTGAGGCGCTCAAGTTCATCGCGAAGACAATTCACAAGCTCGCAAAAATCTTCAATCTTGATATCATGGACACGCTTGCAAGGAATGATGATAGACGGCGTTTGAACTTGAAAGAAATCTGCTACATCGTGAGGGAGCTCTGTGTGCTGGA
>PLTG_06619.1
CCGAGGTAATATGTCACTCAAACGGGTGAAGAGGATGAGTAAGCACTATTATTCAACTTCAACAAGCCTAAAAACGAGAATTAATGAATTTTGACGCCTAATAATGTAAAAATGGTTTGACTTGTAGCGCAAAAATGAATTGACGACACTAACGCTCCAACCCATTGACAAAGTCCCCCCAGAAATCGTCATGCTCGATTTCTTCATCGTCTTCGCCATCGTTTTCGTCTA
>PLTG_06620.3
GGATACGCAGCTTGCATCCCATCAATGATATATATCCCACCTTCAAGGAATTTTGACTCCACCATATCAGCGTAATCCTGGGAGTTCAGGTACTCCCGGACAGCTTCATCCTTCAGCTCTGCGCGTCTTCTCTCCTCCTCAGCTTGCCGAGGTTAGAGGGTGACCTCCAACTTAGCCTCAGCAGCCTCCTCAGTAGCCTTGAGCTTTG
>PLTG_06675.2
GCTCGCTGCACCACCATCTGCGCCACTTCAAGCGGCAGTGCCATCTGGGGCGTCGCTTGCTCGTGGCTACGGCAATGAGTCTCGCGCACGTGGGTCAGCAAGTGGTCCAAAGTGGAAGCACAGAAGCCGCAGAGCGAGCAACTCGTCGAAGTCCCGCTCACCTCACGCGCGGCGGCGCGGAAGGCTGCAGGCGCGTCGCTGGCCTTGCGCTTCTTGGAGGCTCGGGGCTGCTTGCCAGCGGGGGTCACGTGTGGCCGCGCCGAAGCCATGGCTGTGCCGGCTGCAGCGCTCGATCTTGAGTGAGAGTCGCTGTTACCGGAGCTTAGGAGCCGGTGGTGAGCTCTGACTTCTCGTGGAAGA
>PLTG_06771.3
CTGCTTCTTTGTTAATTGCATCCTCCACGGAATTAACGTCACTCTGCTGACTGACTTCCTCGCCACATAATAAATCTATATCATCATCGATAGTAGCCGGAATGTCTTTAAGCGGCGATGACGAGGCTGAATTTCCTGTAGAACTAAATAAAATCGTGTTCATGAGTCGCTCGGTAGAACACACGGTGTTCTTTAAGTAGAAGAGCTTTCGTCTCTGTCAAAATTTTATCAGTGGTGGCTTCCGATGTGTCCTGGAGCCGGAGATAACTTTTAGCTGCCTTTTTTGTACGTGGATCAAGCAGCAGTGCCATACCCATCTGACTAGATGGTTTCGGCATTCGCATAGCAATCTGATGAAGTGTGCGTCTAATACAGCAATGACCCAGCTCTGAAATATCCTGACGTTTAAGCTCCACGCGAATAAAGTTCTTTTCGTTCGTATCCTCGTTACGGACTCCGTCAAGGCAGTATGCTGAGAACTTGTATGAATTCATGCGCGCGGAAGCGACTCGCAGGAAAGACATACATAGTAGATGAAAGCAGCGCCGCTGATTGAGACTCAACGAGCGCTAGACTTGCAACACGGTGCACCATTGCCTTAAGCTCAATCGTCAAATCCCAGTCCGTTTTCGTTTTACAGTTAAACACGTTCTTCTCGTTTTTGTTAGCGTCTTCGTTCTGGAAGTATGCCCGGAAGGCTGGGTAGTTGATGATTGATCGCTGGATTAACTTGGACGCGGATGCGACGCGGACATCGATGTCCAATAGCGCTGCTAGTTGTGGCAACTTGTGAAAACGCTGGATTTCTACCAGACGTTGAACGCGCTGAGGGGAGTTGCTGGATGCAAAGTAGTTGTTTAATGCGCGTAGCTTGCGAATCAAAGCCCCACCTTCTGGAAAAGCTTCACCTTTTGTTACCACAATTTTCTTCTTTATCGTTAGCTTAGTTACACTATCCGTTGTGTACTGCGTTCGCACGCTCTCTTTCATCCCAATCCCGTATCCAATGCAAAGGTATAGTGAGTACATTGCGCAGTCACTTTGCAGAGTTGTGTCAAACTCTTTAGAAATTTTGCGAGCTGCTGGGGCCGTGTCGGAAACTGTGAATCGCATCATTTTCTCCATATTAAGTTCGTAGAGAGTCATCAATTGCCTACTAATCAATGCGGCAACCTGCGCGGATTCATGCCCATCATTTTTGGTCACTGCCAGCAGGGCAAAATGTCTAGGTTTCCACGTATGGTCAATAAAAGAGCGTGATACCCCTACAATGCAGTTTTTGGCTTTGTTGGTCCATAAATCATCCATCACGTTCATGAAGGGCGACCCATGAAGAATTTCATGTTCCTTGTGCAGCAATTCACTCGTACCCGTAAGATATTTTGCGTAATGGTTGTCCAGAATACGATGATATGTGTCAGAAGCCATGATGGTGATATCGCAATCCCCAGTCAACGCAGCAACGAATTCGCGAAAGGCAGTAGTAGTAATCATATTGTATCGTAACCCATCTCAGATCAACCAACGCGCGATATGTCCACATATATAGTTACTATTTGGTTTCGGCTGCCACCAGGATTTATGGCGCTCTGCAGTCTTCTTATCTTCTTTCTCAACTTGATTTGTTTCTGAGATGGGG
>PLTG_06803.3
AGTGTCCCAACGACCAGTCAAGCGAACTCCAACAACTATAAGCCAGCATCTGAAAGATGTGTATAAGAGACAGGGCTTATAATTGTTGGAGTTTGCTTGGCTAGTCGTTGGGATACTTCCCTTATAATACCTTGATTCCGGGTTTTGAAAGCATTCAAAAGATCGATGTCCCAACTTTCCACAGAAATGACATTTCACCGGGTTTCCTTGACAATCCTTTCCCGGATGATTTCCTTGACAACGCTTA
>PLTG_06829.1
CGAAAACCAAACGTGCTCCAGTGACCGACACGCCACGCTCTTCAACAAGCAGGTGCGCGGTGCTAACCTTGGTGGTTGGCTCGTGCTGGAGCCGTGGATTACTCCCACACTCTTCTACCAGTTTTTGAGCACACAAGAACGCTTCGGTGACAAGGCTCCCGAGAAGACAGCCATGGACATGTACACCTTCTGCACGGCCCAGTGAATGCGGAGTTGGCGGTTCGCTTCCTCC
>PLTG_06920.2
ACTTGCAAATACATTTCGTTAGTATATTTCTTCAGCTCCAACTCGGTCCAACTCGGTCCCAGCTAGCCTAGTGATGGTGTTCCGATGCTTGCAGTCACGGTCGATGCAGTAGCATAAGGCGTATCTTTGACCCAAATTCTCAACGTATCCAGTTCGTCTGGCGCTCCTTCTCCACACATAGCAGGAGTCCCGGGACCAAGGACGCCATGTTGGGAGCCAGCAGCTGGTTCCCACTCCGTCTTCAGGTCAATATCGGGTCGATATCGCGTGAGGAGTTCGCGTAGTAGCCGAGCAAACTCACTGCGGACAGTTGGGGGGATATGAGCAATCTCCAGTGCCCGCGCACGTAAATCAGTTGTGCGATTGCACTGTAACAGGTCTGCGATCCAAGTGAGGCAGAAACTGAACTTCTTGAGGTTGGCTTTGCAAATACCGACTCGTAGCAGATGAAGAAGATCAGTCTCACTTGCAAGTCGAGGACATTTTCGCACCACGATGGCCTCGACACGGGCAAACAACGCGTCCTCGTGCTCCTTACCGTGGATTCCTTGGCCGTAGCACTTTTCACACAACTCGTATTCTTCGCCCGCGAGCAACCGGCACGTGCGGCACACCCATTTGACACCTGCGAGCGGTCCACGTCCGCAGCCATCGCAGATCGATTCATCGTCATCACCAGCACCTTCGGCACTCAACGGCACAGGTGACGCATGTGATGAAGAGCTAGTTACTGAGTTTGATCCTAGCGATTGCTGCGATTTGTGACGACTCAGCCGATCAAACACGCTCCCCACGATCTTCTTGATTTTACCGTCCTTGCCTTCTTTCTCTCGCATAGGCATCGCCATCACCTCACCATCTGATCCCAAAGGTAGCACGCCCATCGATGACGGAGACTGAGCAGGCGAGGGTAGTGCGCCCATAGTCATTGTATGTGTCCGTGTTGTCTCCACTGCGAATGTCGGGCCCGAGCGTTTGGGAGTCAGAGTATACCGTCGTGACGCTTTGTCTTGTGACTTGTCTCCCATTTTATCTAGTGAGGGAATAGCAGCTCGAGCTGCTGCTGATCCACTAAGAGGTCTTGAGACGAACATGGCTTTGGTCGAGTGCAACTCGCGCAGACCGTGGGGTACGGGATTGCGTGAAGCACCACGGCGATCCAATTCGACGCAGTCGAAGAGATGCGGCGCCTCCGTTTCCTCTGTTTCGAGATCTGGTTGTGGCATCAGGGCCAGTGTCTCCCCATTCGCATCAACTGAAGCAACGATCGGTGCAGGTGGCGGCTGCTTGTCAGTCAATGCTGCTAGTTCTTCAGCTCCACTCGCAGCAGTCGTCGTTTCCACCGTTTTCCTCGCACAAACTCGAAAGTCCATCGTCTGCTTGCGATACGTGCGACTGAAGCACTGCAGTTGCTGCGTGCCGTCGTCCAGCAGAGCCGGCAGCAAATAGAGCAACAGGATGCGACTGAGGTCCTCGGATACATCTGCGAACACGAGGTCGTCCACGCTCCCAGTACCGCTCTGCTCGATAGCCACCAGCAACGGCTGCAGCTTGTTCCTGTCTGCCTGTGAGAACTTCTCGAGCTTCGTCCGGGCCTGTGCCAGCGCTCTGGCTCGGTTGGACGCCCCAGGCTTGCACTTCCACGGCGTCCACACGGCGTCCACCAGCCTGTCTGCTTGCCCCCCTGCGGCGTCCTCGTCGCTGCTGCTGGCCTGCTGCGCGTTCACCTGTTGCAGCCACA
>PLTG_07033.1
CTTGCCGTCAATGTTCGCTGGAGCAGGCTATTTACCAAACAAGCGCACGAACGGGAAAAGCACTTACTGAGCGTTTTTGCATCCCCTGCGTGAAAAAAGTGGTGGGTGGGTCTCCACCACCACGAAAGTTAACGAATTTCAGTGAGGACTTTGATCGCGTCCGTGGAGACAGCTCGATAACTGACTCAGGTCTGGACGAATTGAACGGATCATTTCTTGTGTAAGTGGAGACACCAGACTCCTAGTTAAGTGAACTAACTACATGTACGAAGTTCTTCAGCGCACGATGTTGAATTTTAATCAGTTTGCTTATACAGCCTCAGAACTTCGTACATGTAGTTCACTTAACTAGGAGTCTTCCATGAGCTGAT
>PLTG_07033.6
CTTGCCGTCAATGTTCGCTGGAGCAGGCTATTTACCAAACAAGCGCACGAACGGGAAAAGCACTTACTGAGCGTTTTTGCATCCCCTGCGTGAAAAAAGTGGTGGGTGGGTCTCCACCACCACGAAAGTTAACGAATTTCAGTGAGGACTTTGATCGCGTCCGTGGAGACAGCTCGATAACTGACTCAGGTCTGGACGAATTGAACGGATCATTTCTTGTGTAAGTGATCAGCTCATGGAAGACTCCTAGTT
>PLTG_07050.2
CGCGGTAGTTGAAGTGTAACCGTTTCGGATACTCTAGCCAAGTATCTGCACAGCTCTAAATTTGCGAAAACGCTGAAAGATTTCTTCGATTTTTTTTGCCTGCTTTCTCGCAAGCGCAAGCCAGCACTCGATGGACGTCTGCCATCCCCCGCCAGTGCTAATAGAGAGAGCTCGTTGCATCGAGACCTTGACGTCGACTAACTGTTTCAAATGGCGGCCGAGATGGAGCAGCAGCGCGCCCCGGAGCTGGCAATGGTAGAGCCCGAGAGCAGCCCGCGCCTGGAATCGTCGACAAAAGCCGCATTCGGTGTGGAGGAGAGCAAACCTGTCGTTCCCATGGACGTCTCCAGATCAGGCCTGACGTGGCCAGATCCCAGTCTCCAGCCGCTGCGGACCAAGCCCACGACGCCCGGAGGCTCCACTCTCAAGGTGGAGACGACGCCCACTGTCGTTCAAACCACCAGCATCGACGAGTCGAGTCTGCCCAAGCCCAGCGACGGCCTCCCGGTGCCCAATATGAGTTGTGACTCCGTGTCGCCTGTATCCCCCACTGTTATGAAAGATCTACAGTTCGACTCAAGATTCATCTCGGACGCCTGGTCGTACGAGGCACCACAGAATATGTATGCACTGTTGACTCATCCA
>PLTG_07082.5
CTTGTTGAAGAGATTAATGTAAGTCGCCCAAGCGCTCAACATTGAACCATCGAGAATATCATCAGCCGCTTTGCCCAAAGTTAACAGTGCAAAGGTGTCCTCAGTAATCAAACCGTTCTTAAGCCAGCGTTGAAGCATCTCCATCTTAAATCTTGGATCGACCTTGTTGAATAAATCAATGTACTTAGTCCAAATAGGGTAAAGTGAGGTCTTGGCTGCTTCTACCCCCAGCAACCTTAAAATGTC
>PLTG_07206.2
GAAGATTGGTCGGACTTCACCGGAACGGTGTTTGTAAGCTTGTTTGTAAGGCTGTTAGTCCCTCTAGCATGGTCCTTATTTTTAATTAAGTTATTTTAAATTTTAAAAATATGCTTTTGTTGACATTAAAAAAAAGTGTCAACATAGATTATACTTATAGTGACTACATTCTAAAAGTGTAAGCAAATCCATTATTTTTTAATGACATACTA
>PLTG_07208.2
GCTTTGCCGAGTTCCTGTACAGGTTACACAGTTCCTAAGGGGCATTCTTACGACTCGAATGAGCGTATTTTTCATGTGAACGACGCACGCATGGTTATGGGGCAGTCATATCTGTATTGTACTGACCCAGTGCTCTCGATGACAGAGCGATATGACCCTGCTTTACAGCCTTCACATCAGCTGAACAATACGGAATTTGCCTTCAAGGCCAGCTACGTCATCGTTCAGCAACACTTCGCCAACGCGTACTTTGGGATTGAATGTCAGGTGAGTTACTGCATGGCGCGACAAGTGGAGAATGCACCAGGATTTTGGGAAGTTCATTCTGCTGACCCGAACGATACGAGAGCGTATGTGAACGTACTATTCACGCCCAAACCACTCTTACTTGATTTCATGAACATCTTGGGGCAAGCTTTGATTTGGTTCACCATCATCCGGGAGGTTTGGCGAGCTACACTTGTCGACAACAATGTGAAAGTTCCCACAAAGAGGCCACCAAACAATTTCGAACGCCGACAGTCACATTGGTTGGGGTCCACGAACTCTCCTGTAGATGTTAATTGTACGTACCTTGATGCTGGTGCGAGTCGTTTGAGTTTCTCCAGAGTGTGGTTATCCAATCCTCTCTACATGATAGGAAATATAGCTCACGCTATTGGCACGACGGTGGAGTCGCAAATGGCTGTCGAAGTGCTATACTGGCAGTACACCAAGTCAGGACGAATTCAGGATTTATTATATGCAGGAATCTATTCCATGCGTCACGCATGGGTGGGACTTGCGCTTTGCTCGATTTTACGATTGCTATTCGACACATTGCTAAGAGCAGCCCCACAGAATGACCCGCAATGGAGTTTTCAACACACCAGTAATGCTGGTGGATTGGCTGTGAACGTGGTTACGTATTTCTTTCGACATCTCCGGAGTGTGCTGCTCTATGTATCTGCGAAGTCGTATATTTTGGCTTTCTCGATTGCGGCGATCGTGACTGTGCGTGGTCGAGGAGTCTTTTTCCTATGGGGAATTCGTGAAATTCCAGATATCGGTGCAGGCACTGTCAAGAGCTCGTTTTGGGGGTCGGAGATTGCTCACAGTCTCTTTTTCCACCACACTCTAGCTTTGGTTATCGTCTACTTTGTCGCATTATCACTACGCACTATTTGCCGCAGCGTTTGGCCAACTCATGAGCGTAATTCCCTAATTCGAGTTCTCGATCGTCGAATGTGGTGGACAAGTTTTGATGTTGCAGACTTTTTGCTCTCAACTGCGTCCATAGCAGATGAAACAGGCCAAATCCTCTTTATCGCGCGCTTGAGCGAGATCTACCAGCTCTTTTCGACTATGCGAGTGTTTGGACCTCGCGTTTACTTCCAATTCACAGATGACAAGGACTCGAGCGCATTTACATATCACGATGTTGTAGATCTGAGCATGGCAGAAGATAATGAAGGAGCCATGAAGCTCCAAGCCCGTCATATTGCGACGTATCCCGATGTCAAAGTCTCTAGAGAAGACCAAAAGATAAAACTTCTCACTATTCACTAAGGTCCTAGTGTCATTGACACTGTGTCAAGCTGAAAAGTATACTTAGTAATTGTATTTGGTTACGCTAACTGGATAATTGTCCTTCTAAATATTAAGAACTGAGCTA
>PLTG_07330.2
TCCGAAGATCGTATGAGTTGCCATGAGATACCAAAGTATTATGACGTTGCGCGCTTCAATGTAAGTTGCGAAGTGAGTTCATTAGCAGTTAGACAAAGCTCCCTAGCTACTTGCCTTACAAAGAGGGCGTGCCCTGTGGCAGCGCCCTCCAGCTCCGCAGTACCAACCACTGGCGCAGATTATGCAGTGCCGCCGTTGACGCGGCGGCGATTATGTAGATGTAGTGTTGACGCGGTTCACGTCCTGCTGTCGGTTGAGTGTCGGTCGGGTTGCAGCGTCGGCGTCGTCGGCGTCGTCCTTGGTCTGATGTGTCTGTTGTCTGGTCCAATACTCCACAAGTACCGACAACTCAGGGAAGATTTTCCGTTTATTGTTTGGGTCACCCTCCTTCAGCACTCAGTGTGAGCCACATCTAGCAGTACCCACCGCAGTACGCGTCATTGCCTGGGATTCTCGCGGGTCCGACCTCCACCTCGATAGCACGAAGCAGGCCGTTCTTGCGAGCTGCCTCGGGGCCGTCTTTCCAAATGATGTGATCGTACGAAGTGGCCGCCTCCATGAAGAAGAGCTGGTGTTTACCCTCAGCGTCCGTGCCCAACTGACACGCGAAGACCGAGTTCTTGATCCCGTTAGAGCCGAAGCCCAGCACGTCCATGATCTCACCGCCCTCCTTCACCCGTACCAGACCACCTCCAGTCTGGTACAGCCCAGACTGGACGATGCTGGCCCAGATGCACCCTTCTGCGTCGAGGCAGATACCGTCCACGAGTGAGCCGACATATCCCCACAGGCGGCCATTTGACAACCTACCGTCCTCGTCAATATCATACGCCGTCAATCGACCTTCGAATGTTTCCCCAACAATGAGAGTCTTGCCATCAGGCGTAATAACCATTCCGTTCGA
>PLTG_07368.2
CGTTTGACGATTTACCAAAGTGGAAGCGCAAGGTTGAAGACGAATGTGGCCAAATCTGTAGTGTTCTCGTACAGAACAAGATTGACTTGGAAGATGACGCCGTGATGGCGCGTGATGAGGTCGAAGACATGGCCGACTACTTGAACATGAGGCTCTATCGGTCTTGTGTTCAGGACAATATTAACGTCGGCGAAGTGTTTCGGTACCTGTGCCGCAGGTTCCTAAAACGTGGTGATGATGGTGATGAAACTGTGCATGCAGTCACGGATATCTCAACGTTGAGTCAGGCTACAAGAACTCAAGACAATTCACGACAAAACTCGTCACTGGAGCCCAGAACCAAGCGTGAAATTTCAGACACTTCGGATATCGATTCCGATCGCACGTCGACTGCAGCTCCGTCACCAACAGCTCAGTCACATTTCAGCAGAATATTTCCACCTTCCCCTCCAACGATACTTGATCGTGAATACGCGAGTGACAGTGGGGGTGAAGCAGAGTCTGAATGTCTGAGAAAAGGTGACGTTGAAGACGATGACCAAGACGACCGAAACAAACGACAAGGTTCTGCCAGACGCTGCACGGACCAAGGTAAAGCTGAAGTTTCAAAAAATACTCACGAACCCCTACCGTCTGGACGCAAAGGAGAATGCGGTGAAGATGACCTCGATGAAGATGAAGAAAGTGTCAACTCTGCAGATACGCCGAAGTTAAAGCCAAGCAAAAGGCGCACGAACGGCAAGAAAACTTACCCACCTCCAGATTGTGTAATTTCCTGAAGTAGTGATACAACGACTTCAGAGCTACCAAGTTGCTAAACCAACGAACATGATTTCGATCTTTAAAAAAAAAAAAAAAAAA
>PLTG_07370.3
TCCTTATGCCTTCATTGATACACAACCCCCATTATATAGATGTTTTGGGGCTTCACAAACCACCAAAACAATCCTCATCAGATGAGTTAGTGGGCAAGGATTCGGATCAACAAGTGGGGATTAAACAATCCATGAAAATCTTATTTTCATAAAGTGGCCGAAAGTGAAAAAGATCCCCGTCAGGGGAGGCTTGCGGTCGCAAGCCATTTCTTGTGGTCGCAAGAAATGGTCTCTTGCGGCCGCAAGAGTCCAATTCTTGCGGTTGCAAGAATTGTCTGTCTTGCGGCCGCAGACTCTTAAGTCTTGCGGT
>PLTG_07370.4
TATGTCAGTTTTAGCATAGCTTTGGCACTTTCTCACTCTAGACTTCCTTATGTCTTCATTGATACACAACCCCCATTATATAGATGTTTTGGGGCTTCACAAACCACCAAAACAATCCTCATCAGATGAGTTAGTGGGCAAGGATTCGGATCAACAAGTGGGGATTAAACAATCCATGAAAATCTTATTTTTATAAAGTGGCCGAAATATACTATACTATACTACAGAATACTATACTATAGTATATTATACAATACTATACC
>PLTG_07370.5
TTTATAGATGTTTTGGGGCTTCACAAACCACCAAAACAATCCTCATCAGATGAGTTAGTGGGCAAGGATTCGGATCAACAAGTGGGGATTAAACAATCCATGAAAATCTTATTTTCATAAAGTGGCCGAAAGTGAAAAAGGTCCCCGTCAGGGGAGGCTTGCGGTCGCAAGCCATTTCTTGTGGTCGCAAGAAATGCCCCCTTGTGTCCGCAAGAGATTAATT
>PLTG_07370.8
TCCTTATGCCTTCATTGATACACAACCCCCATTATATAGATGTTTTGGGGCTTCACAAACCACCAAAACAAGCCTCATCAGATGAGATAATGGGAAAGGATTCGTATCAATGAGTGGGCATTAAAATAACCATGAAAATCTTATTTTCAAAAGGCAGCCGAAAGTGAAGAGATTCCCCGTCAGGGGATTCTTGCGGTCGCAAGAAATGGTT
>PLTG_07370.10
TTTATAGATGTTTTGGGGCTTCACAAACCACCAAAACAATCCTCATCAGATGAGTTAGTGGGCAAGGATTCGGATCAACAAGTGGGGATTAAACAATCCATGAAAATCTTATTTTCATAAAGTGGCCGAAAGTGAAAAAGATCCCCGTCAGGGGAGGCTTGCGGTCGCAAGCCATTTCTTGTGGTCGCAAGAAATGGTCTCTTGCGGCCGCAAGAGTCCAATTCTTGCGGTTGCAAGAATTGTCTGTCTTGCGGCCGCAGACTCTTAAGTCTTGCGTT
>PLTG_07370.13
TCGGATTTCTCAAAGCCTATACCAATTTTGGCATAAGGATGACACTTTCTCACACTAGAACTTAGCCTTAAAACTTGATTCAAAACTAGCAACTCTCATTTATCCTTAAGCCCTCATTTTATAGATGTTTTGGGGCTTCACAAACCACCAAAACAATCCTCATCAGATGAGTTAGTGGGCAAGGATTCGGATCAACAAGTGGGGATTAAACAATCCATGAAAATCTTATTTTTATAAAGTGGCCGAAATATACTATACTATACTACAGAATACTATACTATAGTATATTATACAATACTATACC
>PLTG_07420.1
TGAACTTGTCGTTTATCGAAAGTCTCCATTGCGTCTCCTCGTGTGCATTTCTGCTTGGGTCATTGTCTACCATGACGGAAGCTCTTGTTGTGACTATTATCCGCATCTTTGCATCTCTAGCTGCGTGTGTCCTATTCGCGAGTCTTTTACCAGACATTCGAGTCGTGCACCGGCAGAAAAGCACGGCTACTATGCCCAGTGCACTACCAGTGTTGTCCATGGTGGGGAACTGTGTGGCGTGGGGGCTTTACGGGTTACTCATCGGAGACTACTTCCCTTTGGTAGCTACGAACATCGTCGGGTTGATACTGTCGCTGTTCTACCTCATCGTGTACTACTACCACGAAGCAAACAAGTGTAGTCTACGACTGGAGATTTTAGCGACGACGTTGGTTCTTGTGGGTCTCGTCCTGTATCCTTTCGTAGCTTCATCTGAGGGAGTGGAGGAGGAAAGTATACAAAACATTGTGGGGTTTGTCACTGTCGGTATTTCGGCTGTCATGTTTGGCTCACCACTGGTTTTGGTCAAGAGAGTGATCCAAGAACGGAACACGGAGCTGCTACCACTGACAATGATTGTCGCTGGGGCAGTGAACTGCATCTTGTGGCTCGCATACGGTTTGCTGCTAAACGATGCCTTCGTCATCGTGCCAAATGCAGCGAATTTGCTGCTAGGTGTCGTGCAGCTAGGACTATTTTGCGTGTACCCGCGTGGAGGAACCTACGACACAGTTGAGTCAAGCTCTAAGCGCAAGAATGAGGCAGAGAACGAAATTGAGAAAAGTGCCACGACAATCGACACAGAAGATGAACCGAGTAACGTGGATGAAGAGCAGGAATCAACCAAGCAGTCTGACAAGCTAGAGACGACAATCAAGGTGCACTGAAGACAGGTGATTGCTGTCCGGAGATCCTGAAGTTGACGCTCAACAAGCGTTAACAATACTTATTGCGAGCTACCTCAATTGCACGAGTATCCTCATTAGTCAGCTATCATGTTCCGGACCTCACAAATGGCTATTCACCTGCAGGTGGTGCCGATCAGCATTGACGCCTGGTGATGGACGTGATGTGAATGACGCACGTGGTATTTCTTCATCTTCATGTTGCTTGTATAGGACAAAAGCGACCAGCACGTTCACGAAGGTATTCGCTTTATTATGAAGTCTTCGGAATTTCCTACCAGTAAATTTAACGTTGGCCTACGATTTCTTACATGGTCCAAGAATCTCAGGGCTGTACCAGATATCCCAATAGAGATTTCGAGGACCGAAAAATCCCAGTCTACATTTATAGTAGACATCGATAACCAGCATGTACATCTCCATCACGGA
>PLTG_07421.2
CTGATGCATTGTTAAATAACTGTTTATTGAATTGCGAGCTACCGCATCACTTCGTGTAGCACAGCACTCTTTAAGCGTATCAACGAGTCTTCCGAATTTTCGTCCCATTCTCCTTGGTAGCAAACGGATGGATTTCCCTTCCAAGTGGCAATAGTATCTTCAAGCTCTTGCATCATTTCCTGTGGAAACGGGAACATGTTCGGTGTAAAGCGTAGCTCGGCAGGGTTATTGTTCAATGGAGTTAACAGGTGATAAAAGCCCACAAGATTGAAAGATGCGTCAAGAGCTGGAAAACCGCAGTCTCGA
>PLTG_07430.2
GACTTGGATTTTGTATGAAGTTGCACCCCACGTTAAAGCGTGATGCTACACACGCACGTACGCTACAGCAAATTGCGAGACCTGCGCCGCATCGCACTGAGATCCCGTATAGTGAGCGCCGTTTCTGCGCTGGCCTCCAGTTCCAGTTTCCCCCCAGTCCAAGCCCAGCCAAGCCACAAGAGAAGCAGGTTCTACCTCCTCATCCCAGCAGAGACATTACACGAACGTCATGGATCTCTCTATGATCCTCAGCCCTGCCGTCGACGAAGAGAAGGCCGCAGCCCCTACTCCACGTGAGATCAACCGCTCGTGGAGCTCCGATGAGCTCCAGTGCGCCGTTGCGATCCTCCAGGACTTCCAGCAGCCTTCTAGCGTGGCTACTGGGCCCCATGCGGACGGCACACGAGAGATGAGTGAAGCCAATCAGGCACGGTACTACTCGGGGCAGGCGCAAGAGAGCGTTGGTATGAAGCCATCCAATCTACGTCTCGACGATGAGGTCCAAGCGGCAACAGGTCATGACGACGGGAAAGAAAACAAGAAAGAAATTGCCCATCAGCAGAATGTCCCCACTGGAGTGTGGAGTGACGACACCATTTCCAAGCTGGACCTCCTGGTCCAGGCGGACGCCGTCATCAAGCGACGTCGCCCAAAGGCATCACCGCCCCTCACAGAGGAGACATCGCAATTTCTGCGTAGCGGAGTGTGGTCCCGAGCTGAAGAAGAGTACGCAGCTGCACTAGTGTCCTACTTCCTTCACGGGTTACTCGATCTGCCAGAGGGCACGACACTCCGCAAGTTCTTAGCAGAGCAGTTGTGCTGCAACCGTCGCCGTGTTTCGATGAAGCTAGCCACTGAATCCCTAGCGGGCCAAAAGATCCCACGAAAAGTGGGTGCCTCCGTATTCGTAGCTGCTAAACCTCCACCGAGCGATGAGGACCGCCAGGAAGTGAAGCATGTGTTGGAAACACTTCGAGATGCCAGTTTTAATATTGGCCTAGAGCGTGGCTATCAGGATGCAGATCAGAGACACTTGCATAGGGCATTTGACCTGGATGACAATGACGATGACGATGGTGACCATACTTTCCGCATCCACCATAGCCGAGCGAAAAGATCAGCTCGGAATGGTCTCAAACCCAAACGTGGCAAGCCCACCATTATTCGAACAGGTTTCGAGTCACCCGAAGAAGAGGAGTTTGTCACGGCAATGTTTGAGTTTTTCATGGCTGGTGTTCTGGACCTGTCCGAAGGCACGAAGCTAGTGAACTATCTGTGCCAGCAACTAAGCTGCACACCAAAGCAGTTGTCCATGAAGTTGGCACCGCGACACATGGGCGAGCTCAAATTTCCGGATAATGTCGGTTCCATTACTTATAGGCGGGACTCTTCATCTGCTACCTTGAATGACGACGCTTTCTCCGAGGAGCTTTTCGAAGTGGAAAGCCGTCTGACCGAGCTGCGTCTTGCTTTTGAGA
>PLTG_07520.1
TAAGAGATCAGCCTATCCACTGCTGCATCCCCAAGAAAATCAAGGCACACCTTCGGGCTTATCTCAACCTTCCCAGCCGCATCAGCCTCATTTCCAGCCAGCCGGTCCTGCTTCTAATATAGCGGACTTGCTAGCCAAATTTGAGGCAAGGCAACAAAGTCAGTACGAGCAACAGTTGCTCACCAACCAAGCCTTAACCGCTGGGCAACAAAAGATAGAGCAACATATGGCC
>PLTG_07520.2
GGTAGCCCCAAGAAAACCAAAGCACACCTTCGGGCTTATCTCAACCTTCCCAGCCGCATCAGCCTCATTTCCAGCCAGCCGGTCCTGCTTCTAATATAGCGGACTTGCTAGCCAAATTTGAGGCAAGGCAACAAAGTCAGTACGAGCAACAGTTGCTCACCAACCAAGCCTTAACCGCTGGGCAACAAAAGATAGAGCAACATATGGCC
>PLTG_07521.1
AAATTTTGGTTGAAGTTGCATAAACCTATATTTCAGTTGTCGTCCGAGTGTTCCGTGAATGTAAGCAAAACCTTCACAACCACATAAGACCTGCTCAAAAGCCATATATAATTCATTCTCCAAGTTCTTGACAAGATCATAGAGGTAAATTCTGCACCCACGATCATTGTCTTCACTTTGCGATCAAACTACAAAGATGGCAGCACTGACGCAGCTCGTCGTAGGCATCGAAGGCGCGCGGGACCTGCTCGTGGGCGACCTGAACGGCTCCAGTGATCCATTCGTGCAGCTCACAGTGCTGGATGCCAAGGGGAAACCCCTAGCCGCCGCTGGGACATTCAAGACTTGCGTGGCGAAGCGGACTCTCTCCCCCGAATGGCGCGAGTCGTTTATAATTGGATCCCGGGGCTTTGACCTGCGACTGGCGACGTCCCTTCGCTTCCTCGTTTTGGACTTTGATGGCCTGAAGCGAGATGACGTACTGGGCGTCGTTGAAGTGCCGCTTGACCTGATTACGTGTGAGACGGAGCCCATGGACGACTGGTACCGCATTGTCAAAGTGCCTGAAGCCATGAGTTGTGACGCCAAGGGAGAACTCCACTTGACGTTTAGTAAACCTCAACCGTCGACGCCAGTGGGTCGAGGCAAGGCCAAGTCTGTTGCATTTCAAGAGGAAGATCAAAGCCCTAATCTGCTTTACGTCACCATCGATTCAGGCAAAGATCTCTTGCCTATGGATCGCAACAATAGCAGTGATCCTCTCGTCAAGTTGTCGGTGGTAGGGCAACGTCATCAAACGGAGACTGTTGCAAAGACGTTAAAGCCACATTGGGACGAACGTTTTGCCTTTTTGTTAAAAGATGCCCATACAACGTTGGAATTGCTGGCGGAGGATGAAGATCGAACCATTAACGACTTTCTGGGTCGGGCCCAGTTGGTATTGGCTGATGTTGTGGTGCCAAATGAAGAGAAGACAGTGACAGTGACGTTGCTGGACAAAAAGTTGCAGCAAGACAAGGACCGAGGAACGTTGAAATTGAGGCTGCTATGGGTCTACGATCCCAATGCGGAAAGTATCACGAAAACCTCCAAGAAGAAAAAGGAAAAATCGATTTTACAATCACTGAAGCAGTCGATGCGAGTGAGTGCACCTGATGGACCGTACAATTCGGACGACGAGTTAAATGAGGAAGATGACGAGGTGCTGAAAGTCGAGAGCGATGATGACGTCGATGCAACTGCACTCCCACCTCTACCACCAGGAGCGTCACGACTTAACTTTTTGGTGGCGACTATTCATCGTGTGGAGGACCTTCCCCCAATGGACTCGCTGTTATTTGATAAGGGCGAGAATCGTAAACATAATGGTGGTGGTATTGATGCCTACGTGGCTGCGGCACTTTCTACTGAGCCTGAGGATTACGTACGCACACGTGTACGTACTAAGCAAGGTAGACGTGATCAATTGAACGCAAATTTCCGCGAGAGTTTAATGTTATTACTCTCGGATGAGAAAGAAAGCCATGACGTGATCTTCAACGTCATGGACTGGGATCCTGTGGGTGGTGATGAAGTTGTGGGCAAGTTCGAGCTCAAAAATGTCGAGGCAGTCGCGAAAGCCCATGGAAACTCGCCGTTCTGGGTAAATCTCTACGGTGCACCTGTGAAGGGCTGCAGTAACAACAGTCGTGCTGCGGAACTAATGAATGAGAATGCGCACTTGGCGTCTGCATATCGTGGACGGGTTCTTCTAACTCTGCGTATCCGCGCCAAGTCGTCTGAAATATACGATGCTAAGCACCAGAAACGGCTAGCTCCGAAGTTGCCGATTGAAAGTTATCCTGAGAGCTGTATCTACCGCATGCGAGCTCACTTCGTACAAGCTATTGGTCTCCCTGCTGCAGTTGCGAGTAGTAAGCCACTTGCACTGGTCCTGTCCTGCGGTCTCCGTCAGATTGCTTCGACGAGAAAGAAGGCGGTGAATGGAAGTCTGAAGTGGAATGAGACGGAGGAGAGCGACAAAATGTTGTTCCCTGTCGATATCGATCAGGTGCCGGATGTGTTTCTGTATTTGTGCGAAAAAGACGATGACAAGCGTGTAGCTATTTGCTACAAGCGCTTCCGCGCTAAAGAGTTGCTTACGTCGCAGTTCCAACGTGAGACTGAGTGGGTCTCACTGATAGGAGACCGTGCAGTAGCTAAGGCTAAAGCTCGAGAGGAATTCACAGGCAAGGCGCTAGTGCGTCTGGGATTTGGCCCGATTGAGTCAGCCACAGCTCAGTGCTGGGACCAGAAGGAGATGATCGAACATGTTAACCACCGCATGCCGTACCAAGTTCGCGTCCGTGTTCACGAAGCTCGGAACTTGGTATCACTCCATGACAGTACCAAGAATATCGTAGCGAGTGCCACTGTTCAGTGCTGGGATGGCTTGCAGAAGACGACCGAGAACGCTAAAGAGCATTCCACCTCCCCTGTCTGGGCACAAACGTTTTGCATCGACGTGAACCTACCTAATTTGCGCTACGCACCACAAGTACTGATCCACATTAGGAATGAAAGTCCTCGTGAGTACATCGGCTCGACCGCTGTGAAGTTATCCGATGCTGCTGATGGTTGTAGTGCTGACGGCAGTGTGACTGTGTGCACTTCTCAAGAGCTCAAACAGAACGAATGCCCGCAGCAGCCGAAACCTAAGTGGCTGCCTGTTGTTTTCAACGGTGATGATGGTGAGACGTTCCACGGACAGGTGCTTGCCTCCGTTGAGCTCATTCGCAAGGCTTTTCCTGATGAAACACTGCCGGAGCCAGAAGTGCTCGGAACGACCCACCTAGGCGTTTCGGGATAATGAAGCGCACTAAACACACGGCATCAAGTAGGTGAGAGAATTAATACCTGGAAAGTCCTCGTGTACATACCGTATTGCGTCTGAAACAGTGAGTTGCCTTAAAGTCGTAGCCCAAAATGGTTTACCCGGACATAGTTGTAATCTCATAACTGATTTTTAATGCCATTTGTGGTGAAGA
>PLTG_07534.1
GATGCAATGAGAATTTTCAGAGGAACGCCCATACTGGTGATATTAACAGAGGTCCTCCGACCTGGAGGATTAGTAGTAGGTGAAGCTGGCAGTGTCGTGACGGTTTGTCTGCGAGATCGAGACTTTCCATCAACCTCAAGATGGACGTCATCGAGGTGTGCTTGAGGCATCATCGATTTCGACCTCGTGGCAGCGCTGAGTTCGGTGTCCGAGACGACGATAAACTCTTGTGATTCCTCCATCGCGAGACTAGTTGTGTCGTGCTACAACGGCAAATGGCTGAAGAGCAAGCCCTAAAAATATGGACAGAGAATGACATTCACTGCTAGTCTAATTCGGAATCTCTGAAAGCGAGCGAAACTTCATTACTTCTTCCTACTCAGTTGCAGGAGCACTCGCTTCCTTCGTCGGACTGTTTAAACGAATGTCATTCGCTTTAGCGGACTCGATTTTCTTCCTTGGTGTACACGATGCTGAATGAATTGGGCTTTTGGAAACATCTTCAATGCCAGCAAGGCTAGGTAGAGGGCGTGTCGGGGGTTCACTTCCCACAGCGTTTCGATATTGTTTCCTCAGGAACTCCAAGTCTTCTGTTACAGTTGCAAGGTTCTTCTCTAACTGTGCGCACTTCGATTGTAGTTCGTCATACGTTGGTTTAGCTGCATGACCCTCTAGAAGCTGTGCAGCAATGGCAGGATTTTTTGTCGAAATCTTGTCTTTTGGTGGATCGAGGATGTACGGGTTCACAAACACTTGAAACTCGAGACGTGCACTTTGGAGGTACTCGATAAACTGCTCCGTGACGCAATCTATGTGATGTATAAATTCGTAGTTGAACACGGGGCTTCGCGTATTTTGTTCGACACTTTCAGTCGTGAAGAGCTCACCAAGAAATTCATATTGACAGTAGGCCAAATCTGTGATCATCGGAAGACCAGTTGCTCCAACAATGCGGATTTTGAAAGTCCATGGGTTGCCAAGAAGGTCGCTTGGA
>PLTG_07542.2
GTGGTGTTGTCGGAATTAGACTCGAATGCTCTGCCCTACGCAAATACTGGAAAGAATCGCCAGACTTCCGACCTGGCCATTCTACAGCTCGTGATGCAGGGGAAGCTTCACGTGGAATTCTCGGAAGCATGTCCTGCTGTGATAATGGAGCTGGGTATGGCTTGTGTAACAATTGATCCGGCTGCTAGACCTACAGCAGCCCAAGCACTCTACCAACTACAAGTGGCACTTACTGAGCAATGAAACTGGTGATGACAGAGAAGTAAGCTTATTAGTGACAAATACCTGTGATTAAGTGTAAGTACCTCACAAATGAAATGGTGAAATCATGAACGGCAATTAAAAAA
>PLTG_07577.1
TGGCTGAAGTCGACACTATTTCGAGGTGCATTAAATCATTTCCTAAAGGGACTTCATGTGGCAGAGATGGCTTGAGGGCGCAACACCTTTTAGATGCTTTGTGCGGAGAAGGGTCTGTCGTTGCTACAAATCTTTTACATGCTATCACTCTGGTTGTTAACCTTTGGTTAGGAGGAAGATGCCCTTTAAGCTTGGCAGAATTTGTAGCTTCAGCTCCTCTAACGCCGTTGCTTAAGCCTGATAATGGGA
>PLTG_07587.4
AGATTTTGTATATATCGCATCACCTTCTGTAGTGGACGAAGTAGGGAATACGGCTACCGCGGATGTGACATTCACACTCTTCGCGTTGGCTGTAGTGACAACATCTGACGCTTTGTCAATCTCTCGTGCAGCAACTTCGTCAATTCCGAGGGCTACGGGTGAAGTACTAGTAGTTTCGTCAACAGTCTGAGAAAACGACGAAGGCTCTACTTGAGCATCCCCCCAACCGGCTTGATCAGCTATATTCCTACCGTCCACAGTATCAGCAATTTTCGTTTCTATCCTTTTACACGTATTTGAGCAGACGTCGGGTGCCTCTTGAAGCAGTTCCAGTGCGTCTGTCCGCCACATAACCCACGCTTTATCGACGAGACCACCTGCAATTTGCAGCCAATTTCCACCCCGCACAATAACCTCCAACGTCTCTCCTCGGCTAAGCAGCCCCACCA
>PLTG_07588.2
AGGTGATGCGATATATACAAAATCTGGCGAGTCATTGGCAGGTTGGTATAACGGAAAAATCCGGCCAGCAAGCACAGCCCTCAATGGGGAAGACGATATCGTTAGTGTTGATGATTCGTTGGTTGCCGCTGCTGTTGATGACGATGGTATCACTACTGCTTCTGGATTTGTACTAGATAATAATGCAGATGATGTAGAACACGGCCAAGCTCATCAAACATGGGATGATCGTCCGATTCGACCTGCAATAAGTAGATCTACGATAGCTGAACCCGAGGA
>PLTG_07614.3
TATAAGAGACAGGTGATAACTTATACTGCAATGGTGCAGCTAAACTTTTTAATTTTGCTCTATAGATGATTACTTTATTGTGGTGAATTCATGCATGCAAATAACTATTTTGAGGGTGAGGAACATGAAAGCTACTTGGATTTAGCTCTACAAGTCACTATTTCTTTTTAATTTCAACTTCAAACATGGTATGTTGAACTTTAATTAATCCAAGTAATTTTATA
>PLTG_07656.4
GCTTCAGGCCTTCCTTGTTCTTTGTTTTCCTTCTGGTTCTTGCCTGCCTCTTTGTATTTCATCCAGGGGTTCCTCAAATCCACTTGAAAGCCTGATTTGACTCTATTAATGGCTCAAAACACCATTGAAACCTACATTGATATCAAAATCATGTGAAGATTCCGAACAAGACGAATTTACTCTAAAACTGAACTAATTGCAACTGAATGATGCTAAAAACTAATGC
>PLTG_07686.2
ATGTAATGTTGGCAATGGACGTCCAGTTGATTGAGAATAGTCTTCATCTATCAGTCGAAACCGCTGGACATGTAGTTTCATTTGGTAAAGTAATATCTACGAGAGGACACGATGGAGGTCGGGAAGATTGAGGTGATATGGCTCTTGCATCGTGCAGTGGTGTTCGCCCTCGCGTTGTGGTATGTGGGCATCTCGGTGAAGGCTTTCTTAGCGGCTGTCACAGTCCTGCGAGGTTTCGAGTACAAGGACTTGGGGGTCGTGGCGCACCAATGCACTCTCATCTCGGACTACGCAGGCACCACAACGATCGACAACAGTCCACTAGTACAAAACGTACTTGCAGGGTCGACTACCCCAAGGGAAGACACGCTTTACCTGGAAACGGGTACCAATCACTCGTTTGTGGGGTGCACTGATGTCGACGGATTTGACACACAGATCTACAGCAATATGTTCCTTCGATTCATGTTCAACGCACTGCAGAAGCATGCGTCCGAGGGTCTGTCGTATATCACGAATCTCGAGTTGATTGCCCCTGTCGTGGATTGCACGTTCGATCTGCTGGCTTCAAGTGATAAAACAGTGATGCGTGCGTACTACCTGGCACGTCAAATTAGCAATACCAGTCATACGCTGCTGTTGTCGACCTCTTTCTCCTCGCAAGATTACGAAA
>PLTG_07698.1
GTCGCGGATATGATGGTACTTGATGTCGATGTGCTTGGCGCGACCGTGGTTCACTGGGTTCTTGGTCATCTTGATGCACGACTGATTGTCTTCGCGGATCTTGAGCTCGGGTCCAGTCTCGTTAGCGGCCACTAAAATCTCGCACAGCAGGCGATGAATCCACTTGCCTTCTTGGATCGCCAGACTGAGCGCAATGTATTCCGCCTCGCTCGTAGACAGCGAAACACTTGACTGCTTCTTGCTTCCCCAGCTCACTGGTGCACCCATGAGCATGAACGTGTAGTCTGAAGTCGACTTGCGGTCCGCGAGGTCACCAGCCCAGTCCGCGTCCGAATATCCACGAAAGTCGACCTTGTCACCTGGCTTGAAACAGATTCCATGCGACTTTCGTGGATATTCG
>PLTG_07708.3
CGTATCCCGGCTAGATGTTCTTGCTCTCTCGACAAGCTTGTAGTTGGTACTTGACCACTCCCATTTGCATCCCCAAATACACGCAGAAACTTCTTGGACATGTGTGGCAATGGCAATAGTGCTTCCACTTCAAGATTGGATCCGCCCGCAACATCTCGATCCGTCACCCTGATCACTGGCACCAGAGCAGTCTTGTGTGGGAAATAGTT
>PLTG_07793.2
GGAGAAATTCCCAAGGACAGGACCGGGCAATGCACCTCCAGCTAATATTGTGGCGCCCAAGACATCGGATGAAGTGTTGCCGCTTCGTGAAACGCGGGACGAGCTGGATGCACGGATTCGCGAGTTTGTGGGAAAGCTCGCGGAGAGACCGGAACAACACATTGCTGTGGTGGGACACTCTTCGTTTTTCAAACGTATGCTCGCGATGAACCGTAAACTCAACAATTGTGAACTATACGAGACGTCCCTAGGTGCTATCCAGCTTCGCTACAAGTAACGTCAAAGGCACTTGTCTGAAATGCACGAAGCTATCATTTGTTGATACCGTACTACCTATTCGGTTGTTACTCTTTCCTCCCTTCGCGTGGCATCAAGTATAAACACTTCTTTCAATGATTTATGCTTGCTTCTTTCTCGATCTGCCTAGGGCCATTAGCGAAGCAACAAGTACTCCACCAAACCCGAAGATCATCGCTGGCATCATAATGACCATGAAGATTGGCTCTCCACCGTGATATTCACGGCTGTAAATGACAGCTTGTAGCGGAAGTCCGAGGATCATGCCGAGCCAGAAAGTGATATTGCCTAGGCGCGTACCACGCAGCCCACGACCGTAGACGATGATGACCAACTGCACCATCTGAAGTGTGAAGAAGTACATCTTGACAGTGCGGAACATGAGGATGAAGACGCATTCATGTAGTGCAGCAGACATGAAGAAGGTAAACACCGTTGCGTTGGTTTTTGAGATCTTGTACGAGTCTAGAGTCTCCAAGTATACATGTCGTAGCAGGAACTCGTGCACAGGTTTATTCCACTTGCGAGCAAACTCGTCAAACGTTGTGCTGTTCCACCAGTCTGCGTAGAAGTCACGATCAGCCAAATACGTGACCTCAGCGAACCCGTTGCAAATACATTCAAAGATAATGAACCACGTGAGGAGGTAGCAGCCTAAGAACGGCAGTAGCAGGCTCACGATCGATAGCGCAGGATTCACAGTTCCGGAATCCTCCAATCGAGGTATTACATGAGTCGTGACAATGATGTAGAGCATCGAAATTCCCATAATGGCTGAAAACGCTTTCTCCACGATGTATCCCCATCGAATTCTGTCGGTACGCGGGAACTTGGGCTCGTACACTAGGGACGGGATCAGCAAATACATTGTGTAGTCCTTGATATCTGGTGAGGGTGGTTTCTGCTCGGTTCGTGAAATTTCCAACTTGGTTCGGATGTACGAGTGCATCTTCATCAAGAGTACCAAGCCCTCAATGAATGCTGACACGGCATGAATGAGATTCCAGTCGCGCCACACGATACACACGATCGTGAAGAAGAACAACAGACTCTGTAACGTGTGATGCACAATGTTGATAAGCAGTCGATTCGAGAACTTGTCAGTGCCTGCCATGTACACTGGAATCAATGCAGTGTATGCGTACAATGCTTGACACGCAAAGGTGGCGAACACCTCGAGTAAGTGAGTAGAGTAAAACACCGACAGCAATAGCTTCAAGTCTGCAGGGTCCTTCCTTGTGAGTAAGTTTGTGAAAAGCGTCGTGAAGACGTAGAGCACACCAGCCAACATGGCCAAGTTGTACATTCCGCGAAACTCGGAGCTGTGCACCCCTGAACGTGCATCTGCCGGATCCAACGGAGAGACAACATCACGGAACTTTTTCATGCGCTTCTTGCTTGCCGTAGGCGAGCGCATGTGGCTCGGGGGCTCCACACGCGGAGCCATGCCGGATGTTCTCGATCTGATCGAAAGTGCCAAGAAACGGGAATGTGCGGCGGTTGTTACGGCCAGAACGTGG
>PLTG_07809.5
GACCCAAGTCGCTCAAGTGAGTGAATTGTCCTTTCGTGTGGCAGTGGATGGCACTCCCTACCGTCAGTCAGCAACGACAGTCGACGATAGAGAACCTTTAGTCGTCATAGCGAGTGGCTACTTAGTACTCGAGATCCCTCGAGGACAGCATGACGTTAAGCTGCAATGGAGAAAGCGGGGGGCGCATGTACTCAAGTGGGCAGTGGTAAACGACATCTTGGACGGGTTTGCAGGTGGAAGGAGGCTAATTGTGTCGGCGCAACACCGCTTCATCTGGCACACGCAACCGATTACTGCAGTCTCTCTTTTGTCTGTGAATACGTGGGAAACTGTGCCTGGTATGGCTGTGAACTTTCGCTTGTCTGAACCAGCGACGATAAGATACTTCTACCAGCTTCCTGTACGCCCCGAACTGGTTCAATATTCTCGTGGTTCGTTTTCAATTCTGTGGGTGGGCTGCTTTGCTATCCTGTTTGCTGACTGTGCGCTGTGAACAGATACGGCAGCATACGACGAAATTGAAGCGGTACTACAGATAAATGGACTCCAATATCGAGAAACAGGGTCGTATGGAATTGTGGAGGGGTCCAAGAAATCGACAGTACAACTTCAGGGGAGTATTATCATGGATCTGATTCCGGGTGAATATAGTGCTGTGTTGTTATGGAAGTCACTTTTAGGCTCCAATCGTCCGTGGTATTCGTCTCCCAACGCGCTGGATGGATTTGCCATGGGACGGATACTTGCAGCAGTAGGTGACTGGGGCATGGATTCGATATCTGTGTATCATTTAGAGCAATTTAAGCCGGCTTCAGTTGGGGAATGGTCTGATGTTGGAGACTCTGTACTTCACTTTACATTGCCAAAAGCTACTCAAGTCTCGCTGAGCTACAATTTACCACTTTCACAGAGTGACAATCCGCAATTTAGCAGCTGGACTCGAGACACGTGGGATCGCGTACAAACTCGACTAGTTGTTGATGGATTCGCATACCGGCATATGTCGTCTTGGGTAGATGGAAGTGTTCGTGGAATAAAAAATGCAAGGGCAAGTATGGTGTTGCCACTAGCTGGGGGAAGTCACACGGTGAGACTGCAGTGGAAAAATGTAGATGGGAGTAAATGGCGTGCAGTATCATTTATCACGGACGAAGTTTCTTCCTACGCGTCCATATTTGTCAGCGTGAATACTTGGAACAACGACCCAAAGATTATCGCACCTACTATTGTTTTGGGAGAAGAAGACAAGACTGTAGAGATCTCAGGCATTTCTATCAGCGATACAGAGAGTGAAATGGCTCTCGATTATGAGGTGACAGTCACTTTGTCAGTTAAAAATGGGGTGTTGTCACTTGATCCGACACCTGGAATCACATTTGGTTCAGGTAGTGGAGATCGCAACGAATACTTGTTGTTCAGTGGGACACTCTCCAGCGTGAATACTTTTTTATCCCGTATGTGGTATCGAAGCTACCTGAACTGGTATGGTGATGATGAGCTCCGTATAAAGGTAGTTGATCAAGGTGTGACTGGATTCACGGCTGCTACGACGGATGAATTTGTTACTTTGGTTCGCATAATGTCTGCCAACGACCCACCGCAACTAGTTGTACCGAGTACCCAATATTTGCTGGAAGACCAGCACATCAGTATATTCGGCGTCAGGGTTAATGATGTTGATCCTGCTTTTGCCAATAGCAACTCGACTTTTGAGATTCACCTTTCTGTAATAAGTGGTGTGATCAGCCTCGGTTCAACTGATGACGTCGACATTATCGAGGGAGATGGCAACTCAGATCAGTTTCTTCGATTTCGTGGTGATCTACGTGCAATAAATACAGCATTGTTTGAGATCAAGTACCGGCCA
>PLTG_07812.1
TTTTTTTGAAAGCAATAGTCGCGGCTGATATTTCTTGCTTAATCATTTAATTGCTGGTGGGGATGGTGCTGCCATCTTATGAGTGTTCATGTCCTAAGAATTGGCAACATCGATTGGCCCGTTGATCTTGAAGTCTCCAATCTGGTTCTCCTTGCCTAAATCAGCGTAGTTGCCTCGAGCACGCGCCACAATGTACTCCAAAAAGCTAAACGGACGATAGTTAGGCACCTCGCCTTCTTTCACCACAATAGGTTCCACCTGCACGTCGAACGCTGGGAGATAAAAGAACGGGGCTGAGAACCGACACGCCTTGTCAGTTGCCAGCACTCGATGCAGCGGTGCCACGAATTTGTCATTGGACCACACTTGTATAAGATCACCAGTGTTAATGGTGTATGTGCCTCTACGCGGTGGCACATTAACCCACGTCCCCGACTCTCGATGCAGCACTTGCAACGAGGCCACTTCGTCATCTTGCAGCAGGATGGTAAGAGCTACCGAGTCCGTGTGATGATAAACACCCATGGTCTTCTCCGGTTCGGGAGCTATGGGGTAGTGATTCAATCTCATTACACTGGGATGGTTCCCTTGAAAGAATTTGTCGAAAAATGTCGGATCTTCACCCAATGCAACAGCAAATAACTTCATCAAGCGTCGCGACATATACGCCATCTTCTCGTAGTACGTTTGCATCTCATGGCGGAATCCCGGCAAAGTTTCCTCGTCCAGCCACTGATTTTTCACGTTCCTTAGCTCTCCATTTTTGTCTTTTGAAGGGACGTCATCATGAGCTCCAGCAAAGTCGAAACACTCTTTCCAATCCGTTTTGTTCTTGGTGAGCTCCTTCTCGACGTATCCATGGGCGTTTGTTTCCGTTCGGGCGATGGTGCGTTTAATCTCCATTGGGAGACGGAAGAACGAGCGCATTTTCTCCCGAAACTTCTCCATCTCGTGCTCGGGTAGTCCGTGGTTGGTGACGTAGAAGAAGCCCCACTCACTGGCGGCAGCACGCACGTTCTCGAGGATCTCACGGAGAGCATCGTCATTGGTGTTGCGTAGGGCAGCATTCACTTCACCGTCGGTGGTGAGCGCCATGAGGGCCCCGATGTCGACGACAGGCACTTGGTGGACTTCCATGTTCTTTTGAGAATCACGACTATTGGCACAAAAGTAGCCACTGGCAAGTCGAGTTGAAGCCAACACAAGTTGATCAAGACTTTTCAGACCATGCTCATATTTTCTTGGTAAGATTTGACGTTCACATTGGGATCATCCTTTGAGCCAACATCAATATGTACAACCACATGCTGCATGAGGGTCTTTGAAACTTTTTGGTGATCTCCATATCGAAGCGTTTGTCGTGTCGGTAATGATGTTGTTGTGCTGTCGTCTGAAGGAAGAAGTCCATGCAATGAGGTCACTTCATTGCAGTGCAGTGGGATCTCTTCGTTCATCAGGCCCTG
>PLTG_07841.5
TTCTCTTCATAGACTTCTTCATGCTACGCATCCCGCTAGCTAAAGTCTCGAGATGCCCAAGCACGGCGGAGGCAAACTGTGTCGGTGCAGAGGATGCCGGTGGAGATGGTGAAGCAGGCGGTGGAGATGGTGCACGAGGCGGTGATGGAGCAGGGCTCGCATCATCAGCAGATTCTCGATCATGAGAGGAAGAAGGGTGAGAGGTGGATGGAATGGAAAGGGTCCAAATGCCGTCACGGTGACCGTAACGCATATGGTGAAGGGTATGAACC
>PLTG_07858.2
CTCAAACCGCCGCCTTTTCCCCACCATTCCCCGTTCCGCCCTCTATCTTGTTCTTCCTCGCTCTGGGCGCGTGTATCCCTGTATCTCCCTACGGATGCGTCTTCATAAACACACAATGGACATCTCAGCTGCCCTCCTCAACACTCAGAGCCCCGACGTACAGCTGCGAAAGCAGGCTGAGGAGTTCCTGAACAATGCGCTACAGCAGCAGATGGGCCAGTTCATGGTGACGCTCGTGCAGGCTCTGGCCTCCGAGGAGTTCGCTGTCGTGGGCCGCCAGGCCGCTGGTCTCTACCTCAAGAACGTGCTGGACGCCAAGGACGACGCGCTGCAGCAGCAGAAGATCAACGCGTGGATGGCCATGGACCCGGCTCTACGCACTCAGATCAAGGACGGATCGCTCGGTGTTTTGCAGTCGAATGACCCTGTGGCCCGCCACACGAGCGCTCAGCTTGTGGCCAAGATCGGCAGCATTGAGCTACCTGCCAAGGAGTGGCCAGCGCTGCTTGAGTCTCTGTTGCAGAACGTGACGAGTGGCAGTGAGGGCTGCATTCACGCTACACTTGAATGTCTGGGTTACCTCTGTGACGAGCTGGAGGAGGGAGCTATTGATGAACAGGACACGAACCGTATCCTCACGGCTATCGTGGACGGCATTAGAACTGAACGCCCGCCGGCTATCCGTCTTGCTGCCGTTACAGCGTTGCGCAACAGTCTGGAGTTTGTGAACGAGAACTTTAAACGCAAACAGGAGCGCGATCACTTGATGCAGAAGATCTGTGAAGCTGCGCAGGTCTGGAGACA
>PLTG_07985.2
TGATCCCTAAATTTCTGGTTCCAGCTAATAGCTTCCTTCTTGATGATATCCTCAAAGTTAAGCTTAAGCCTAACTCTCTCTTCCCTCTGATCCTTGGATAGCAAGCCCATCTCTTCTTTTTTGTCTAAAAAGCGAATTTGTTCCTTTATAGAGTTTTTCTGGGTATTAGTGTTCCCGAAGAAATTGACATTCATTCTTTAATCCTATCTTTGACCTGTCTAAGCCC
>PLTG_07985.3
TGGCCATCAGAACCTTCAATTTTGTTAATCATATTGTTCACCTTCCTCCCACTGGCTATCCTGTGAAAGAATTTAGAGTTATTATCCCATTCTTTTAAGCCGTGATCCCTAAATTTCTGGTTCCAGCTAATGGCTTCCTTCTTGATGATATCCTCAAAGTTAAGCTTAAGCCTAACTCTCTCTTCCCTCTGATCCTTGGATAGCAAGCCCATCTCTTCTTTTTTGTCTAAGAACCGAATTTGTTCCTTTATAGAGTTTTTCTGGGTATTAGTGTTCCCGAAGCAATTGACATTCCACTCTTTAATCCTATCTTTGACCTGTCTAAGCCC
>PLTG_07985.4
ATCCCAATCTTTTAAGCCGTGATCCCTAAATTTCTGGTTCCAGCTAATAGCTTCCTTCTTGATGATATCCTCAAAATTAATCTTAAGTCTAACTCTCTCTTCCCTCTGATCATTGGATAGCAAGCCCATCTCTTCTTTTTTGTCTAAAAAGCGAATTTGTTCCTTTATAGAGTTTTTCTGGGTATTAGTGTTCCCGAAGCAATTGACATTCCACTCTTTAATCCTATCTTTGACCTGTCTAAGCCC
>PLTG_07985.8
CTTTAAAATCATGAAGAATTTGGCCATCAGAACCTTCAATTTTGTTAATCATATTGTTCACCTTCCTCCCACTGGCAACTCTGTGATAAATTTTAGAATTATAATCCCAGTCTTTTAAGCCGTGATCCCTAACTTTCTGGTTCCATCTAATAGCTTCCTTCCTGATGATATCCTCAAGGTTAATCTTAAGTCTAACTCTCTCTTCCCTCTGATCATTAGAGAGCGAACCCGTCTCTTCTTTTTTGTCTAAAAAGCGAATTTGTTCCTTAATAGAGTTTTTCTGGGTATTAGTGTCCCCGAAGGAATTGACGTTCCACTTTTTAATTCTATCTTTGACCTGTCTAAGCCC
>PLTG_07998.3
GGCGACAGCACTTGATGCTGTTGTTGTAGTAGTATTGTCGTCTTCATCATCACTTGATAACAAATCGATTTCAACTGGAGCAGCGGCACTTGATCCTGGGGTTCCATCACTTGCTGATGCTACTGCAGCAGCAGTAGACGTACTATTTGTTGAAGGTACAGCAGCATCAACCTGTTCCGCTTTCACTTTCTTTGCTGGCGGTTCTGGTACTAACTCTTCCTCAACCCTCCGTTTCCATGATCCATCAGGGAAGATTTCAACTTCTTCTAGCTCATCTTCACCA
>PLTG_08024.1
TGGAGGGTAACGGCACTCAAGTCCTACATGCAGGCGTCAAGCGGCCGCGAAATGAATCTAGCGACAATAGCGACCATACGCGGACCAAGATCTCAGGGTCGCTCGCTCCTGCCGTTGCCACCGCGGTGAAGAAGCTACAGCGCGCGTGTCAGGAGCTTCAGCTCTCGAGTCTCCCGCGTGTGATGACAGGACGCGAGGACGAGCGGGACGAGATCTACACGGCGCTGCGTTCCTCTATTGAGCAGCAGAGTGCTGGTGGACCAATCTACATTAGCGGTTTGCCAGGCGCAGGCAAGACGTCCATTGTGAAGGAGGTTATCCGCACACTCGAGGCTCAGCGAGACGCCAGGAAGCTGCGCAACTTTGCGTGGGTGGAGGTGAACGGCTTGCAAATGCCACGACCAGACGTCGCTTACAGCGTGTTGTGGAAGGCCCTACAACGACCAGACAGTGATGAAGAGGAGCGTGAGCTCCAGCCGTCGCGCATAAGCGTGAGTGCGGCTCGGTTGTGCGAAATTCTACAGCGAGAGTTCCACACTAAGAATTCGACGCGCCCCATGCTGTTGGTGCTGCTGGACGAGATGGACTTTATGTTGGCAGGCAAGAACCAAGTGCTGTACAATTTGCTAGAGTGGCAGACCTCAGCTTCAGCCAAGCTCGTGCTGGTTGGCATTGCCAATACAATGGACCTGCCGGAGCGACTACCTACCAAGATTCGCAGTCGATTAGGGGGTCATCGAATTACCTTCCCAGCGTATACTAGGGCTCAGCTGGAGAATATCATTCAACAACGACTACTTCAGCTCGACATCTTCAGTGAGGAGGCCATTCAGATCTGTGCCAAGTCGCTGGCGCACCAGTCGGGCGATGTACGACAAGCTCTATCACTCTGCCGCAAGTCTGCCGAGGTGTGTCTACATCGGCTTATAACGAATACCGCAGATGAAAGCGGTGAGTTGTATGTGACAGGTGAAGACTTGCATGAGGCCCAGCAGGCCGTGTCGGTGTCGGCACCGATGAGCCGCCTGCGTGCCTGCAGTAAATTTGAGTGCACGTTTTTGGTTGCCCTCCGCATGGAAGTACGCTCAAACGCAGCGCGTGGAGTCAACAAGAGCGGCGCGGAGCTAGAAGCCGTGATCGAGCGTTTCGCAATTCTATGCAAGACACACGCGTTCGTGCCGATCCCACGACTGCGTGGACTGCTCTTCATCTGT
>PLTG_08103.2
ACCCAACAGTGGTATCAGAGCCAAGGTTGTGTACCCTAATGCATGTCTTAGCATTAGTGTGTGTTTTAGTGCATTATATATGGTGTAGGAGGCAACAGAGAGATCTTGCGGTCGCAACAGTAGACCTTGCGACCGCAAGACCTGCAAATCTGGCCTCTGGCCAGTTCTTGCGGTCGCAACCTGTTCTTGCGACCGCAAGACTGGTCACCAAAGTGACCAGTGGGCTTTTGCGGTCGCAAAC
>PLTG_08195.2
GGCTTGGGTTTAGGAAAGGATGAGGTGCATTTGCATGCACACTCATGCTTAGCCTTGGTCTTGGGTGCCTTCTTGGGTTTAGAGGCACCCTTGCCATAAGAAAAAGCATAGTTAGCCTTTTTACCCCCTTTAGAAGATTGACCCTTAAGTTGGTCATTCTTCTTTCCCTTAGCCACTTGGTGGCTTTGGGTAGAGGCCTTGACAAAGGCGGTGGAAGAGGTAGAAGGAGTAGAAGAAGAAAGA
>PLTG_08197.4
CCTTCGGAGAGATTTTCATGCAGCCATTGAACTACTGCTAAATGCCCTTCCTTTGCAGCGCCATCCATTGCTGCCCTCGAAAATTTCGCCGCTGTGTGTTCATGGAGCCACTTGATCATCTCTAAATTGCCACTCGTAGCAGCGGCATCCATGATATCCACAGACGGCTCTGTCCAGTAGTTATCGTGAAGCCACCTCAATACATTGAGGTGGCCACCTGAAGCTGCAAACTGGATCGAGGCAGGTGTGCATGTCGGTGCTGTCTTCTCGAATATCGTTTCATCCTCCACTCCAGCAAGCTGGCTTACAGCTACTGTTGTGGTAGTCTCCATTGACAATGCCACATTGTGCAAGTATTTCATCACGTGAAGGTGGCCATTCATCGCGGCCACATCCGTGGACGTGGTGTTGAATTGCTGCTTGGAGCCAGCCTCGTACAAATCAATGCTAGGATGGTTGCTGAAGTGCACATGAAGCCACTCGACTACGTGCAGATGTCCATTACTCGCCGCTCCCCGCATCGTGCGATGGGTGCAGCTGACAGAGCAGTCATTGTGAAGGTACTGCACAATTTCCAAATGTCCGTTTGTGGCCGCCAAGTCCATCGCTTTGTACGCCATGCTCCAGCCGAGATTGTTCTCCTTGAGCCACTGCACAACTGACAAATGCCCGTTTGCTGCTGCATCACAGAAAGCCTCGCCATCGAGGTGCACCATATTTTCGTTTACCAGCAACTTCGCAACCTCAAGGTGGCCCTTAGCGGCTGCATTTTTGAGCGCCCACTGCTTACCAACAACACGGTGCTCATCCAGGAGCCACTGCACCATTGCGAGGTTACCTCCCTCAGCCGCAAAGTCAATCCGAGGAGGCTGCCATCCTTCCGAAACTAGGCGTCGCACCGCATCCATGTCTCCGTGGCGTGCCAGTTCATCCATGACCTCTTGGTTGCTCTGCATGTAGAACCCGTTAAACACATCTGTGTACATCCACACCACCAGTTCCCCGTGTCCTCCCTCGGCAGCGGCTAACAGTGCATTGCTCTCCCAGAACTTGACTTGGTGCGGCTTGTCCATACAAGTCGGTGCTCCCGGCATCGACACCTTTTTGTGCTCCTCATGAATAGTCAGCAAGAATTGCAGAATGTCACGCTTACCCCGTTGTGCTGCAGCCTCCACAGCTTGAGGGGGTACCACGCAGCCTGAGAATTGATTCACTAGCCACTGCACTGTGTTCACTTGTGCATGTTTGCAGGCCTCGATCATTCCTTTGGCGAATTGGTCCTGGTAGTAACCCCGGTTGGTCCCTCCCATCCGCGACGGCCCCCACGT
>PLTG_08205.3
TGCGAATGATGACACCGTATCAAATGGAACTCTCGAACTGCGAGTTTTCAAGAGAATAGGTAAATACAACTGGAATGGCTGTATTACACAATGCAATGACGACGACGTTGACGGTGAAGATGAAAGTGGTGGTGAAGAAGAATGTGGCGTCCAGCTGATCGAAGCTAAACTGCTTAAGGAGTCAGAATGCGCTACTATGAATGTCCTGGATGTCTTGAGCAAGAATATTGAAAATCATGAAGAATTCAGGAGTGTGTTGTGTGTGGCACTACCGACATTGCCTCGTGGAAGCTCTTTGACATATGCCGTATCACTTGCGGTGCCTCCAGTAGATCACAATGATCGCTACTCTGAAACAGAGGAGAGCGAAGATAGCACCAGTGTTACAATCCGTGCAGGTGTACGGTATCAGCGGGACGCGGTAAATTCAAAGGTACCGACAACTACTACAGAAATACGTTGCGCTGAGTCAATTTTCCAGATCGGAAGAGCGG
>PLTG_08224.1
GTCACGGTGAGAGATCCGTGTCGAGCTTTATGAGGAGGAAGTGAACGAGTGAGTGCTGCCAGACTCGTTTGCTGTGCAATAAAGCCCACGGTGCTTTGAGCTGGTGGTTGCCGCTGTACCAACATCCACGCGAGCTTTTTCATGCGCCCACACAACACAACAGTACCAGTCGCTGCCATAGTAGCAGTTGTGGCTCGAACAGCGGCGTTTCCGCCACTAAGGCATGCGCGGGCGAAGACTTCCACAGACCCACGACATGGACCTTCACTTGTG
>PLTG_08230.3
CGTACCTGTGGTTGTCACGCAAAAGCTCGTGGAGCGTGTACTCGAGTTGCTGAAACCTACTCACGAGGCCAATATGGATCTTTACGCTGAGGTCCGTGCAGCCGCTGAGGCTGCACAGGCTCAGATGGCGCTACAGGCGGCAACAAGTGAAGGTGATTAGTATCAATGCGAAGAAATTTCATTGTTACCTGAAGTAGTTTGGAGGTTGACCTCGCCGTAATGCTCCGAAGCTGGTTTACATTATTTACCTCAGCAAACCCGGAACGGACTTGGGTGAGATCCTCCTCGTCACTGTGATTTTCGTAGACAGCACTGGCACCATGCAGCGTGTGATTCTTTGACGATGACAACTATGGTTTCACGAACATCTTGTGCACCAAACTATTATCAATACGTTGTGCGGAATACTACTCCTTAATAATTCTACTCCTGGAGCTGTTTCTTGTCTGAGATCATAGGCGACCGCAACGTGGATTCGCGAGGGAGGTTCATCAGCGAA
>PLTG_08263.1
TGCCCAGTTCCTCTTCTCCAGAGTTCCCATGCCCCCGATGCTCAACAGCAGTGCCATTCACGCACATATGTCACCACCTTCGTCACCTCGAGTGCGCAAGCTCGACGTCGACCAAAGTCACCGGGACATCGGCCATGTCATTCTCGATAGGCTGCAGTATCACGTGACTATCACGTCGTTACGCCCGCTCTTCAGTTGCACGGGGATTGGCGAGACGGAACCGTTCAACCTGCCACCTCAGCATCGCATGGTGATGCGCATGAAGACCAACGCCAGCTATTTCTTGAA
>PLTG_08347.3
ATTTAATGAAAATTGGGTTTTATTAGATTTTCTATAAAAGGAGAAATATATCATTATGCTTTTTCTTTTATCCAAACAACATGTCATCGCGATATACATCAACATCGTCGGTACGGAAAGTAAACCAGCATTCACATTCCTAACCAATCTTCTATGCAGAAGATAGAGCTATTACATCAAATGATATGGGCACGCAGGCCCATTAAATAGCCCTAATAACTAGACAAGTAGAACATATGAATGTATAATACTATATAGTATGGCAATCTAATTGCCAACGTTCATAGTTCTAAGTGCGTGTTTGTAATGTTAACTTCATG
>PLTG_08367.1
CCATGCAAGTCTCATAGTGACTTATCGTTTGATGAGGAACCGTGCACTGCCAGTTTAGCGCCAGCGGTGGGTACTCTATCTATTACTTTTATTACACTATCCTACACGATTCTCACATTTTCCTGATTCATGGAATCGGAACTGCGGTGTGAATGCATTTCGAGTTCAATGAAGCAAAAAAATCTGTTAGGATCAAGGCCGATTTCGTAACTCCAACTCAAACGTCATCATCATCTAGTTCATCAGTTGGAACAATTTCGTAGTTGTCGTCCATGAGCATGGCGTGATGTCTCATGAAGATTTCGTTAAAATGGCCGTCATCATCTTCATCATCGAAAAACTCATCATCTTCATCACCTTCATCGTCGTTTATATCGGCATCTCCAATAAATTCATCTTCGATGAACATTTCTCCCTGTTGAGAGCCAGGACCCCAGTCCAGCTCAAAGTTGTCAATCCGGCGAAAACTTTCCTCGTTGTCTCGACAGAGAACGACGTGGATGTCCAGTGTTGAATGCACATTCGCTACCTTTTCCATTAGCGGTTTAAGCTCGTCTCGCATGTAAATTATGCTCCAATCCTTGTCAACCGATGAGCTATGCGGGTTGAATACATTTAGTGACGCTTTGTGACTACACGATACGACACCCAATTCTTCCTCGCTCATCTCTGCGAGACGTGCTAACAATGTCAAAAGCTCAAAGTAGAAAGGGTGTGGTAGTGCAGTGTCGTGATCATTTGGCCCTGCGAGGCTCAGGTCAAGGGTGTGATTTCCACCAGCGTATTGCTTCGTCTTAAACATGTATTGTAGATACTCAAAAACGCCATTCCCAGAGCAGCAGACAGGTGATAGTTCAATGGAGGTCAAGCGTGGGTGCTCCGCAAGCGCAAGCAGTCCGTGGTCCGTGAACGTTTGGATTGGTCTGACAAAACGGTTTCCTCCATACGCA
>PLTG_08390.1
ACGGAGCAATCCTCGCCGCGCCTTGGAAGGTGCTTTCTCGTCGCTCATACTACAATTTCACATTACAGGATAAATTTCACCTAATCCAATGGAATTAAGCGCATATGAGACCAAGCGACAGCGTCGGATTGAGCAGAATCAACAGAAGCTCCAGGCGCTGAACGTCCCCAAGATCCCGCAGCGTATTGCTCGTGTTAATGTCCGGAAGATTCGTGATCCTGTAGAGCCCGTGAGGAGGTCCGTTCGACTGCGGGACAAAGCACAAGAGACTGAGACGTTCGTAGCGCTGGAATTCGAGCCATCAAGGCCGAAACGAGTGAAAACGGAGCTTCTAGAGCCTTTGGACCTGCCTGTGACCCATCCGATGGACCAATTAAGCGCTAATTTAACCAAAAAACAACACATTTCGAGCTCGCAGCTTGAAATTCAGCTCTCGGAATTCCATGACCGATGCTTGGGGACACAATTGCTGCCAGTGGGCAAACAGACGGTCATGCAGGGACTGTGTCCATCGGGATATGTGGCCAAGTTCTCCAAGATGAGCGGCGTGCAGCCGTGGAAGAATGCACTGGTGTTGTTCGTCAATGTTGAGAGAGACTCGCGTTATGACAATGTGTTTCATCAAGAAGTGGTTGATGGACGTCGTGTGGTTCATTTCCAATGGTTTGGACAGAATCGCTGGCACGAGGAATCTCCGTTGGTAGTGAGATTGAGGGGAGTGACGAGAGGAGATGAGAGCTTGAGATTTCACGAGTCGTTCTACGATATCAAGGAAGGGACGAGAGATGAACCATTGTTGTTGTTTCTTCGCCATACTCAGGGACCTTATATTTATTGTGGTCGACTGGGATATCTCGGCTACCGACCTGTGGTAAAACCGCTGGAGTTTCGATGGCAGCTATTGGATGTAGACTCGCTCGAGTGGGAAAAAATTCGCGCGCTGTTAGCGACATCGTCCGCACCACACTAGCAAGAGACAGAGGTTCGATTGAAGATTTATCAGATCGGAATCATGAATTTTCGAGGAAGGATGATGTTACCAAAGTAACAAAACCAATGTTTTTGTCTAATCGTGAACAGCATCATGGACAATTGCCATCTTGATACCGCGACGTCTGCTTCCAATGTTAACGAACCCATTTGAAGATAAGCGTTATCGATTAAAAACGTCGGGAAGTCTGTCATTTGGACTCCCAACCTTCTTCTTTAGGAGTCTCATTTAATCTCTTCCGGAAAAGTTCATCGGCATATCGAGTCGGTGAACGCTTGCCAATTTGCTGCCCGCTAGTATCCGGTACGAACGAGCTCATTCGTTTCAAGACGCGAGTTTGAGTTGACGTCATAGAGGTGCGTGGGCGAAGCGGTGTAGTCAAAGCATCTGCCATTGTACGAAGCGATTGACTGTGTGTTCGCTGAAAGGTTCTCCTTCTCTCTACTGGAGTCAGTTTTGTTGCATGTCCTGATTCAGTTCGAGATTGAACCGCACCTTCCAACTTACGTAGTGACCGACTGGCCATCCGTTGGAACAGCAACCGTGGGTTAAGTTCGACGGGCGGATCATCTTTTGAAGTCATCGATTGTTGCTCCGATGCTTTGTCATTTTCTGTACTGGAGGGTGCAACAATATGTGGTGTTTGCTGATCGGCCGGTGGGTTCTCCATTGTTGAGTGGGGTGGTTCGAGTTCCGATGTAAATCTGAAAGAGTCTGGTGCCCTGGTCATTTGGTATCCATGACGCTCAGCAGGTGTTCCAGTCAGTGCAGTCGACTGCTGATTAAAAAGTTTATCTGCGTATCTAGTTGGCGACTGTTTTGTGGTTGGTCCTAGGTCCACGTTGTTTCCCGATGCCACACCGACAAATGAACCCACTCGTCGTAGAAATGGCACACGCTTCGCAGTCGCTGTGTCATCACCAA
>PLTG_08390.2
ACGGAGCAATCCTCGCCGCGCCTTGGAAGGTGCTTTCTCGTCGCTCATACTACAATTTCACATTACAGGATAAATTTCACCTAATCCAATGGAATTAAGCGCATATGAGACCAAGCGACAGCGTCGGATTGAGCAGAATCAACAGAAGCTCCAGGCGCTGAACGTCCCCAAGATCCCGCAGCGTATTGCTCGTGTTAATGTCCGGAAGATTCGTGATCCTGTAGAGCCCGTGAGGAGGTCCGTTCGACTGCGGGACAAAGCACAAGAGACTGAGACGTTCGTAGCGCTGGAATTCGAGCCATCAAGGCCGAAACGAGTGAAAACGGAGCTTCTAGAGCCTTTGGACCTGCCTGTGACCCATCCGATGGACCAATTAAGCGCTAATTTAACCAAAAAACAACACATTTCGAGCTCGCAGCTTGAAATTCAGCTCTCGGAATTCCATGACCGATGCTTGGGGACACAATTGCTGCCAGTGGGCAAACAGACGGTCATGCAGGGACTGTGTCCATCGGGATATGTGGCCAAGTTCTCCAAGATGAGCGGCGTGCAGCCGTGGAAGAATGCACTGGTGTTGTTCGTCAATGTTGAGAGAGACTCGCGTTATGACAATGTGTTTCATCAAGAAGTGGTTGATGGACGTCGTGTGGTTCATTTCCAATGGTTTGGACAGAATCGCTGGCACGAGGAATCTCCGTTGGTAGTGAGATTGAGGGGAGTGACGAGAGGAGATGAGAGCTTGAGATTTCACGAGTCGTTCTACGATATCAAGGAAGGGACGAGAGATGAACCATTGTTGTTGTTTCTTCGCCATACTCAGGGACCTTATATTTATTGTGGTCGACTGGGATATCTCGGCTACCGACCTGTGGTAAAACCGCTGGAGTTTCGATGGCAGCTATTGGATGTAGACTCGCTCGAGTGGGAAAAAATTCGCGCACTGTTAGCGACGTCGTCCGCACCACACTAGCAAGAGACAGAGTATCATGGACAATTGCCATCTCGATACCGCGACTTCTGCTTTCAACGTTAACGAACCCATTTGAAGATAAGCGTTATCGATTAAAAGTTCATCGGCATATCGAGTCGGTGAACGCTTGCCAATTTGCTGCCCGCTAGTATCCGGTACGAACGAGCTCATTCGTTTCAAGACGCGAGTTTGAGTTGACGTCATAGAGGTGCGTGGGCGAAGCGGTGTAGTCAAAGCATCTGCCATTGTACGAAGCGATTGACTGTGTGTTCGCTGAAAGGTTCTCCTTCTCTCTACTGGAGTCAGTTTTGTTGCATGTCCTGATTCAGTTCGAGATTGAACCGCACCTTCCAACTTACGTAGTGACCGACTGGCCATCCGTTGGAACAGCAACCGTGGGTTAAGTTCGACGGGCGGATCATCTTTTGAAGTCATCGATTGTTGCTCCGATGCTTTGTCATTTTCTGTACTGGAGGGTGCAATAATATGTGGTGTTTGCTGATCAGCCGGTGGGTTCTCCATTGTTGAGTGGGGTGGTTCGAGTTCCGATGTAAATCTGAAAGAGTCTGGTGCCCTGGTCATTTGGTATCCATGACGCTCAGCAGGTGTTCCAGTCAGTGCAGTCGACTGCTGATTAAAAAGTTTATCTGCGTATCTAGTTGGCGACTGTTTTGTGGTTGGTCCTAGGTCCACGTTGTTTCCCGATGCCACACCGACAAATGAACCCACTCGTCGTAGAAATGGCACACGCTTCGCAGTCGCTGTGTCATCACCAA
>PLTG_08390.3
ACGGAGCAATCCTCGCCGCGCCTTGGAAGGTGCTTTCTCGTCGCTCATACTACAATTTCACATTACAGGATAAATTTCACCTAATCCAATGGAATTAAGCGCATATGAGACCAAGCGACAGCGTCGGATTGAGCAGAATCAACAGAAGCTCCAGGCGCTGAACGTCCCCAAGATCCCACAGCGTATTGCTCGGGTTAATGTCCGGAAGAATCGTGATCCTGTAGAGCCCGTGAGGAGGTCCGTTCGACTGCGGGACAAAGCACAAGAGACTGAGACGTTCGTAGCGCTGGAATTCGAGCCATCAAGGCCGAAACGAGTGAAAACGGAGCTTCTAGAGCCTTTGGACCTGCCTGTGACCCATCCGATGGACCAATTAAGCGCTAATTTAACCAAAAAACAACACATTTCGAGCTCGCAGCTTGAAATTCAGCTCTCGGAATTCCATGACCGATGCTTGGGGACACAATTGCTGCCAGTGGGCAAACAGACGGTCATGCAGGGACTGTGTCCATCGGGATATGTGGCCAAGTTCTCCAAGATGAGCGGCGTGCAGCCGTGGAAGAATGCACTGGTGTTGTTCGTCAATGTTGAGAGAGACTCGCGTTATGACAATGTGTTTCATCAAGAAGTGGTTGATGGACGTCGTGTGGTTCATTTCCAATGGTTTGGACAGAATCGCTGGCACGAGGAATCTCCGTTGGTAGTGAGATTGAGGGGAGTGACGAGAGGAGATGAGAGCTTGAGATTTCACGAGTCGTTCTACGATATCAAGGAAGGGACGAGAGATGAACCATTGTTGTTGTTTCTTCGCCATACTCAGGGACCTTATATTTATTGTGGTCGACTGGGATATCTCGGCTACCGACCTGTGGTAAAACCGCTGGAGTTTCGATGGCAGCTATTGGATGTAGACTCGCTCGAGTGGGAAAAAATTCGCGCGCTGTTAGCGACATCGTCCGCACCACACTAGCAAGAGACAGAGGTTCGATTGAAGATTTATCAGATCGGAATCATGAATTTTCGAGAAAGGATGATGTTACCGAAGTAACAAAAACAATGTTTTTGTCTATGTGTGAACAGTATCATGGACAATTGCCATCTCGATACCGCGACTTCTGCTTTCAACGTTAACGAACCCATTTGAAGATAAGCGTTATCGATTAAAAGTTCATCGGCATATCGAGTCGGTGAACGCTTGCCAATTTGCTGCCCGCTAGTATCCGGTACGAACGAGCTCATTCGTTTCAAGACGCGAGTTTGAGTTGACGTCATAGAGGTTCTCCTTCTCTCTACTGGAGTCAGTTTTGTTGCATGTCCTGATTCAGTTCGAGATTGAACCGCACCTTCCAACTTACGTAGTGACCGACTGGCCATCCGTTGGAACAGCAACCGTGGGTTAAGTTCGACGGGCGGATCATCTTTTGAAGTCATCGATTGTTGCTCCGATGCTTTGTCATTTTCTGTACTGGAGGGTGCAACAATATGTGGTGTTTGCTGATCGGCCGGTGGGTTCTCCATTGTTGAGTGGGGTGGTTCGAGTTCCGATGTAAATCTGAAAGAGTCTGGTGCCCTGGTCATTTGGTATCCATGACGCTCAGCAGGTGTTCCAGTCAGTGCAGTCGACTGCTGATTAAAAAGTTTATCTGCGTATCTAGTTGGCGACTGTTTTGTGGTTGGTCCTAGGTCCACGTTGTTTCCCGATGCCACACCGACAAATGAACCCACTCGTCGTAGAAATGGCACACGCTTCGCAGTCGCTGTGTCATCACCAA
>PLTG_08456.1
CGGAAATGCACGAGCTTTTTGGTAATGATACACTCTATCGCCGAACCACTGGATTCCAAGGTAAACTCGCGTTCGATGTTGATGTATCGGATGACAACCCGCCGAATGTATTAGTGATCGGAGTCGAGTCTTTCCGGTTTCAAGATTCGCGCTACCTTGTTGGAGAGGAGGATCCTTCCAACTTGTTCAAAGGTACCAATCTGACTATTACGCCGAACTTTGACAAGTGGGCCAAGCGCGGAATTGCTCTTCGCAACATTTGGTCTAGCAATCCTACAAGCAGGTCACTGGAAAGTTTGATTTTTGCCCAAGTTCCCTACGACAGTGATACGAAAACAGGCATCACTGGAGGCAGGAAGGATACCAAGCTTTCTGGATTGCCACAGCTCTTCGATGCCAAGGGATATGACACATACTTCACCACGGGGTCCTCGATAACACTTGACAACTGGAATGTGTTCTTACCCACTCATGGTTATAAGAATGTATGGGAAGCCAAAGCGATGATCACGTTGGGAGAAAAGCATCTCAAGATTAGGCGCCACCAATGGTTTGGTCCTGAGCACTACGCGTTTAACTGGGGAGTTCATGATGACCTGAGCTTTCGACTTCTTGGGGACTTGCTTCGGCAGCAAACAAAGAAACAAAAGCAGCGAGTTGCGAAAGATAAGCCAAAGAAGCCGGTATTTATCACGCACTACACCATTTCAAGTCACTCACCATTCAAAAAACGACCTACATGGTACACCAAGGCGAACAAACCCGACTTCTCTGCTCTTTATGAAGGAGAGGAGCGCGCCAAACAAATTCAAAACTACCTGGAGATGCGGTATTTTACGGACATGGAACTAGGCAAATTCATGGATCGTATGGAGAAGGAAGGTATTCTCAACGACACCATCGTCGTTATCATGGGTGATCATGGCCAAGCCCCAGAAGCTGAAATTATGAACACTCACGAGGAATCTGTGACGCGTGTAGCAGGTGCCATTATTGCTGAAGG
>PLTG_08471.2
ACAAGTCATGCCACTCAAGCTCAACGTACGCGCCTCTCTTCCCGTGTCCCTGCATCTTCAATCCTCCGTCCGACCAGCCCACCATCGTTGCCAGTCCTTCCTCTCCATTTTAAGCCCCTATACACGCTCCACCTCGTTCCACAAGCTTCAGAATCACCAGATCAAGTCAACGTCCAGAATGCGCAGTACCTCCAGCGGCTACGAGGCTTTCGGCTCGTTCCACACGCCGTCCACCGTCTCATTATTCACCCAAGAGGATGTAGAATCAGATGTCCAAATGGTGTGGGAATCAGACATTGCATCGCAGCGTGCAGAGCTCGAGACCAATTCCGACGTCAAGACTCAGAACCGCTCGCTCTTCGCCCTGGACCTGGAGACGTGGACGTACCTCAACCACGGGGCGTTCGGGGCTCCCACCAAGGTGGCAATCGAGGCCGCGGGACATTGGAGGGCGCAGGCGGACGCGCAACCGCTGAATTTCAACGATCGGGAGCTGTTCCCGTTGGTGGTCAAGACCATCAAGTGTCTTGCAGGCTTCATTGGCGTCTCCAAGCCAGAGAAATTGGTGTTGCTGCCTAATGCAACCTCGGGTTTGCATTCTGTGCTAGCGTCGGTGTTACGGGGAGATGAAGAGAAGACGGTGGTGCTTTTTAGCACGAGATATGGTGCAGTGAGGAAGATGCTGCAGGAAATTGAAGGTTCTAGCGGAAAGGTTCATGTACATGAAGAACCACTGAGTTTGGATGAGTCTTATGATGATCAGAAGGTGTTGGAGAGATTGGATAAAGCGCTGGATGCTGTACAGACGTCTGGAGGTCGAGTGGCGCTCGTGGTGGTGGACCATATTACGTCCAACACGGCGGTGACGATGCCTGTTAAGGATATTGTGCAGTGCTGTCATAATCGAGGAAGTGGGATTCCTGTGTTGGTGGACGGAGCCCATGGATTGTTGAATCTACCACTTCATCTTGATGAAATCGGCGCGGATTACTACGTTGGAAACTGCCACAAGTGGTTTTGTTCGGCACGCGGCGCTGCCTTCCTCCACGTTGCAAGGGAGAATGGACCTCCTATTGAACCACGCGTGATTTCGCATGGATTCTTCGACGGCATGCAGAGTGCTTTTATGTGGACAGGTTTGCAGGACTATAGTGCGTGGCTCGCATTGCCCCAGTGTCTCGCCTTCTGGCGTCGTCAAGGTGTTGATGAAACGCGCGAGTACATGCACACACTGGCACAAGATGGTGCAGAGCTGCTTTACAGCAAGTGGGAAATGCTTTACCATCTCGCAAAGGAGCGTGAATTCCCACTGCACAAACGACACGCTATGCGTCTCGTACAGCTCCCAACTTCGCGA
>PLTG_08486.2
GGAACGTTCAGCGCCACGGGGTCGTTGTATTCAGTGACGATGCCCATGCCTCCCGACCTCCATGCCAAGTGCGCACGCCTGCACGCAGACTTATCTCGCCACTCGTTGGCCTGGCCATTCCTAGAGCCTGTGGACCCCGTGGCGCTGAACGTTCCCACGTACTTTGACGTGATCTCGCACCCCATGGACCTCGGCACAATGGGCGCCAAGCTCAACGCCAATGAATACAACGACCCCATTGAGTACCGCGCCGATCTGCTGCTGATGTTTGCCAACGCCATCGAGTTCAACCAGGACGACGAGCGACAAGACTCTGTGGCTAATATGGCCCGAGTCTTCCAGTCTGTCGCACTAGGCGACTGGGACCAATTCTTCTCAGAAGCTGCGACGACCGATTGGGCACTGAAAGCGGA
>PLTG_08488.3
TTTTTTTTTAAGCAACAAACGTAAAATTCATTTGATAATGTTACCCGCGATGAAAGACAAATAAATTTATCATACTGTGGCATTAACCAATGCGATACCCACCGAATGCCATCCATGTAATAAACGAAGATCATATTCTCCCCGCTGACGGTACCTCAAAAATTGACGGTGCTATCAAATTGGGCACCTCATGCAAATTAATGTGAATCGTTGCAGCTCCAGATACAGAATCTACGTTGAGTTATTCCCTGTCAACAACCGCGTCGTAGATGCTCTACCAAGACCAATTTCCATTAGATCGAGAAACTTGTCGTATTCAGGTGAATGTCCAATAGACCAAAGTCTAATATCCCACCATGTGTAATTCGCGCCTGCATACTGGATGTTGTCTACATCCCCGCTTCTCGTTCCCCCGACAACTTCAAATATGGGAACCAACCATGGTGCAAGAATTGTATAGCGTTCAGTGACTCTATCGTAGCCTCCGTAAAAAGACACTTCAAAGCTCCCAGTACCAGAAATTGCGATTCCATCCCAGTCTCCAATACGCACAACAAGTCCGA
>PLTG_08501.1
GGATATAAGTTCGTCACACTTTTGTCATATATTGAGGATGTTGAGGATCCAATACATCACCTACAATGAAGATAAAAGATCCAATGGGCTTCCCAATAAAATCCAAAATGTGATGAATTTCGGTTTTGTTGACAGCTTCAGCATCCTGTCTGTCTCTTATACACATCTAGCCTAAGTTGGAGAAAAAGAAAGACCATTTGATACCGTATATCGTAGGATCACCAAGA
>PLTG_08501.4
TTTCCCGACGGACCAATCACCAGGTCAAAACTAAAACGGTTTAAAGAAGCCTTGAACGGAATGCTTCAAGGAGTTTGGGATGACCTGACAACCATCCACGAAAAGAAGAACATCTCAAACTCCAAACTCGGACTAGAGGATGAAGGATATAAGCCCGTCACACTTTTGACATATATTGAGGATGTTGAGGATCCAATACATCACCTACAATGAAGATAA
>PLTG_08552.2
TTCGGTGGAAGCATATTCGACAGTTCCAGTGCACAAGAAGCGTAAACTGCAGGCAACAGGTTCAGGTTACTTGGTGAGTGGCGTTGGCAACTACACTTATCTAGTGAGTGCGTCACTGGACGCCCCATTGAAGTTCACGGGCTGGGATTCCAAGTTTGCCGTACCGGTATCAAACACGGAGATTAATTTGACGACAGAAAAGGATGGTGAGGGCGAAGTTGTTGTCGGCCGAAGCACCAAGGATGGAGTTGGTAAGCTGGTGCAGCTTGTGAGTGTAGGTTCAGGTGATGCAGTGCTTGCGGCGTTTGAGCGGGGCGCTTTCCTTATTCACGTGAAAAACAAAAACTCGACGCTGGCTAGTGTTCTGGGAGCCACGGCTACGACAACTTCTGACAATTCGGCATCCCCAGCAATGCCTGACAGTTCAGTACAATGGGAAAATGTGACAGCGACGAGCAGCGTGAATAATGACACCCTTGATGCTGAAACTTGGAAAGCGAACATGTGCAGTGACGATGACCGTGAACGTCAACTGAT
>PLTG_08573.3
TCTCACTCACGCTTCTCTTGCTGGTCATCTTCGGACCAGACACTTTTCTGGCAATGCTCTTGATGTTACCAGGGGCGCTCTTCATTCTGATTTGGATCTTTTCTCCAGGACCGAAGCTTCGCTCCAATCCTTGAATATGTGGTTGTGCGGTGAGTGCTTCAGGTTGCATGCCATGCGTTCGCGGTGTAAGCACGTTTGTGG
>PLTG_08573.4
GAGTTTGGAGAAACACGTGCTTCTCTTGCTGGTCATCTTCGGACCAGGCACTTTTCTGGCAATGCTCTTGATGTTACCAGGGGCGCTCTTCATTCTGATTTGGATCTTTTCTCCAGGACCGAAGCTTCGCTCCAATCCTTGAATATGTGGTTGTGCAGTGAGTGCTTCAGGTTACATGCCATGCGTTCGCGGTGTAAGCACGTTTGTGGGTCCGCTTCTGTTTCTCCTCCGGATTCTGGGGACGGCGTTATCCACTTTCTCATCCATGGTATCACCCGGCC
>PLTG_08581.2
TCAACGTCATTTCAGCATTGGCAGGATCACTGGGATCAATCAAGTTAGCGGCTAACAGTGTCCTTTTCAGTCTGTGGGGGCTTACGTTCGGCATCTACTGGGGATTCGGCTTGCCCATGCAGGTGCGGTCAGCCAACTTCCTCGGAGCAAACCGCCCGTCAGCCGCAAAGCAAACACTTTACGTAAGTACGCTGCTAGGAGGCATCACGACGTTCGTGTGCGCACTGCTGACGTACATCTTTCGAGCACCGATCATCGGGTTCTTCACGGAAGATCCTATCGTGGCCGCCGACATCAACAGCACCATGCCAATCTTCTGCTTTGCCGTGTTCTTGTCTGGACTGCACATCATTATGTCTGCTGTCGTTGAAGCCATGTCGTTGGCGGCGACATTGGTGACCATCACGACCGTCGGGTCCTGGCTAACTATGCTACCGATTTCGTATCTGCTGGGTCTCGG
>PLTG_08606.2
GTGTGCCGCTCATCCATCTCATTATGGTACCTCGTGGACACAGGTCGACCTTTCTTGCGCAATAGTCGAGGGTTTGGAATGAAAGAGTAGCCCGGATCTGGCCAATATGCATTGTGTTCTAAGGGCTGCCACTGAGGTTGAAAAGTTGCAACATACTCCGACACTGTGAGGTATTGATCCAAATAAGAATATGGATCAACATGAAAGTGGTTACAAGCTGTTATTGCATGAGAACAAGGAA
>PLTG_08606.3
GTGTGCCGCTCATCCATCTCATTATGGTACCTCGTGGACACAGGTCGACCTTTCTTGCGCAATAGTCGAGGGTTTGGAATGAAAGAGTAGCCCGGATCTGGCCAATATGCATTGTGTTCTAAGGGCTGCCACTGAGGTTGAAAAGTTGCAACATACTCCGGCACTGTGAGGTATTGATCCAAATATGAATATGGATCAACATGAAAGTGGTTACAAGCAGCTATCGCATGAGAACATGGAAACTTTAGTAATTGCCATTTTCCACATGTGCATGTTCTCCTTTGCAAACGGACAGTCTGCCTATTGTTTCCCTTGCTTTGTCGTCTCCCCGTCTGAATACTACAAATCCCACTCTGAAGGTTGAAAGGAGTGACAATATGCGCTGCTGCTAGAGAA
>PLTG_08675.1
CGATATTTTTTACTGCAGTATCGTCGTCTTCCTCAGATCTGTGCTTCCGGATGCTAAGCGTGATATGTGCAAAGAGATGGAATGTCTCGCGAGTTCTCATCAACGTACGAAGCTGCACCACGTTATTGTGTACAGGTTTGGTGAGGTTCCGAAGTAGCTTCATCGCCCAGAAAGCGAGGCTCCGACGCACATTTGTCAATGCTCCGTTTTCATTGCTCTCAACGGTTAACCATGGCCGAATTACTTCAAGAAACTGACTCAGCTCATCAACAGACCATGAAGCTGTTACATCGCTTGCCATGTTGCTGCTCTTCTGTAGCGACGAACTGTGCATCAGCGCCAGACTTCCCAACAAGTACCGGAGCGCTGACGTCCTGACTTCATCGGAGATAAAACTATCATCAGGAGAGTTCTTAGTCAACTCAAAGATGAGACGACGAGCAACAGGGACGATACCGTCATTACTCAACGTTTTCCTGACATTGTACTTGGTGAGGGAGAACAAGAGAAATGAGATGTGGTGCTGTGTAGCCAACTGTGTCTCTAAGTTGCAGTCAACGTGGAGAGATTCTACATCCTCGTGCAGAGGGAAAATGGTTTCATGCATATGAAGAACCTGGAGCGTCAGCTGGTGACTCAAGCGATTTTGGCAAAACTGCAAGCAATGTGCCCCATTTTCACCTCGAAACTGCAGTAAATGGTATAGCACTTCAACTACCAAGTGAGTAAGCTCCACATCCTGCTTGAAATGAGATAATACGTCTCTACTGAGTGCCATTACGTCGGATTTAATGAGAGTCGACATGAAGCTACGTGCGCGAGTGTCAAG
>PLTG_08675.2
CGATATTTTTTACTGCAGTATCGTCGTCTTCCTCAGATCTGTGCTTCCGGATGCTAAGCGTGATATGTGCAAAGAGATGGAATGTCTCGCGAGTTCTCATCAACGTACGAAGCTGCACCACGTTATTGTGTACAGGTTTGGTGAGGTTCCGAAGTAGCTTCATCGCCCAGAAAGCGAGGCTCCGACGCACATTTGTCAATGCTCCGTTTTCATTGCTCTCAACGGTTAACCATGGCCGAATTACTTCAAGAAACTGACTCAGCTCATCAACAGACCATGAAGCTGTTACATCGCTTGCCATGTTGCTGCTCTTCTGTAGCGACGAACTGTGCATCAGCGCCAGACTTCCCAACAAGTACCGGAGCGCTGACGTCCTGACTTCATCGGAGATAAAACTATCATCAGGAGAGTTCTTAGTCAACTCAAAGATGAGACGACGAGCAACAGGGACGATACCGTCATTACTCAACGTTTTCCTGACATTGTACTTGGTGAGGGAGAACAAGAGAAATGAGATGTGGTGCTGTGCAGCCAACTGTGCCTCTAAGTTGCAGTCAACGTGGAGAGATTCTACATCCTCGTGCAGAGGGAAAATGGTTTCATGCAGATGAAGAACCTGGAGCGTCAACTGGTGACTCAAGTGATTTTGGCAAAACTGCAAGCAATGTGCCCCATTTTCACCTCGAAACTGCAGTAAATGGTATAGCACTTCAACTACCAAGTGAATAAGCTCCACATCCTGCTTGACACTCATGCACGTAGCTTCATGTCGTCTCTCATTAAATCCGACGTAATGGC
>PLTG_08675.3
CGATATTTTTTACTGCAGTATCGTCGTCTTCCTCAGATCTGTGCTTCCGGATGCTAAGCGTGATATGTGCAAAGAGATGGAATGTCTCGCGAGTTCTCATCAACGTACGAAGCTGCACCACGTTATTGTGTACAGGTTTGGTGAGGTTCCGAAGTAGCTTCATCGCCCAGAAGGCGAGGCTCCGACGCACATTTATCAATGATCCGTTTTCATTGCTGTCAACGGTTAACCATGGCCGAATTACTTCAAGAAACTGACTCAGCTCATCAACAGACCATGAAGCTGTTACATCGCTTGCCATGTTGCTGCTCTTCTGTAGCGACGAACTGTGCATCAGCGCCAGACTTCCCAACAAGTATCGGAGCGTTGACGTCCTGACTTCATCGGAGATAAAACTATCATCAGGAGAGTTCTTAGTCAACTCAAAGATGAGACGACGAGCAACAGGGACGATACCGTCATTACTCAACGTTTTCCTGACATTGTACTTGGTGAGGGAGAACAAGAGAAATGAGATGTGGTGCTGTGTAGCCAACTGTGTCTCTAAGTTGCAGTCAACGTGGAGAGATTCTACATCCTCGTGCAGAGGGAAAATGGTTTCATGCATATGAAGAACCTGGAGCGTCAGCTGGTGACTCAAGCGATTTTGGCAAAACTGCAAGCAATGTGCCCCATTTTCACCTCGAAACTGCAGTAAATGGTATAGCACTTCAACTACCAAGTGAGTAAGCTCCACATCCTGCAGATCGGAAGAGCG
>PLTG_08881.2
CGAGGGGCACGTGCCAATGAAACCCAAGTGTTCATTGTACATGAACTCTTTGCCTTTGGCTTTGATGCTCTCTTCCACACTCTTAATCGCACGGCAAAACCGTTCGAACACTGCACCCACATCTCCTCCGTCTTGCATCGAGATGACCCGCATGTGATCTTCTTCATTGCACCAGACCAGAAATGTCTTGTCATTGTTGTGGAAGATGCCACGAGCCGAGGGCCAGTCACGAGCAGCACCAGCAGCTTC
>PLTG_08897.3
GAAAGACTACCCTCATGGACGTTATCGCCGGTCGTAAGAACACTGGGTCTGTCAAAGGAAAGATCATGCTTAACGGCCACGAAGCTACGGAGCTCGCCATCCGAAGGTGCACAGGGTACTGTGAGCAGACGGATATTCACTCAGAGACTGCTACATTTCGAGAGGCTCTCACTTTTAGCGCATTGCTCCGCCAAGATAGTGATACCCCCATGAGCACAAAGATCGAA
>PLTG_08897.5
ATAACGTCCATGAGGGTAGTCTTTCCGGCACCTGAAGAACCCTGGGTCTGTCAAAGGAAAGATCATGCTTAACGGCCACGAAGCTACGGAGCTCGCCATCCGAAGGTGCACAGGGTACTGTGAGCAGACGGATATTCACTCAGAGACTGCTACATTTCGAGAGGCTCTCACTTTTAGCGCATTGCTCCGCCAAGATAGTGATACCCCCATGAGCACAAAGATCGAA
>PLTG_08914.1
AGAAAATTCACGAATTACAGGTTCTTTTGTTCGCTGGCATGGATAGGGATTTGCACTTTAACCCGCGATGGTGTTGGCTGGCTGATTGCAGGAAGGACATGCTTATGGTGACGGGAGGACACACACGTTCAAGTCGTTCCGTGAAAATGCGGATGCGTTTCGGAATCGTTGGTTTAAGTCGAGAGGATTAGACCCAGATACGATGACGTCGGATGAGATTGAGCAGGAATACTGGCGGGTTGTCCAGACGGGGGAACCCAACGTTGAGGTGGAATACGCCAACGATCTCGACATTGCGCAGGTCGGTAGTGGGTTTCTGCGCTCAGCGAAGCGGTTTGCTTCCCAGGCTACGAAAGGAAAGGAGAAAATCGACTTTACAGATGCGGAATACTATCGAAATACGGGATGGAATTTGAACAACCTTCCCGACGCGTATGGCTCATTACTCCGACACCT
>PLTG_08914.4
AGAAAATTCACGAATTACAGGTTCTTTTGTTCGCTGGCATGGATAGGGATTTGCACTTTAACCCGCGATGGTGTTGGCTGGCTGATTGCAGGAAGGACATGCTTATGGTGACGGGAGGACACACACGTTCAAGTCGTTCCGTGAAAATGCGGATGCGTTTCGGAATCGTTGGTTTAAGTCGAGAGGATTAGACCCAGATACGATGACGTCGGATGAGATTGAGCAGGAATACTGGCGGGTTGTCCAGACGGGAGAATCCAACGTCGAGGTATTGGAATGTTGTTCATTGAGTGATGAAGTGATGTTCTTTCGGCTAAATAAATAGGGTACTGAATTACAGGTGGAATACGCCAACGATCTCGACATTGCGCAGGTCGGTAGTGGGTTTCTGCGCTCAGCGAAGCGGTTTGCTTCCCAGGCTACGAAAGGAAAGGAGAAAATCGACTTTACAGATGCGGAATACTATCGAAATACGGGATGGAATTTGAACAACCTTCCCGACGCGTATGGCTCATTACTCCGACACCT
>PLTG_08980.1
GGGCTCGGTCGTGCGTGCAGGGTTGTTCGGGTGCTAGCGAGAGCGCGACAAAGGGTGTCGGGCGACACATGAGGCCGTGCCAACGGGTGCCGAGTCCATGCCACGGCATGCCTAAGGGGAAGGGGACAAAGCGAGCTCCCACCGTGTGGGTTTTAGAAGCCTCCAAGCGACGCGAAGGGGGGGCCAAGCCCCTGGCCGGCACGAGGCGCAAACTTCCGAGGTCCCAAAAGTTATTCAAACGAGCTTTTCGGGGCCCCAAACGTGGGTGTTACGGGTATACCCGGTAACTCCCGTAGGCCTGTCTCTTATACACAT
>PLTG_08980.5
CGACACGTGCAACGCAAGGCAGGGACACATGCATGGCATGGGCGAGGCCCAGCATGCGGGCTGACACTGGCACGACACGGCGTGGCTCACCATGCGGTTTGACACTGGCACGGCACGGGCACGCTAGAACGTTGCAGGGCGTGTCGTGGTCGTGGCCCACCATGCCGCCTGACAGTGGCGTCCTGGCACATGGGCTGACAATGGAGCATCATGCGGTTGGTGCCCCCACTCTTGAAAGTCGAGGCTATTGTTTCGACCATGGGAGCACGCTGTGTCACACGGGCATGCCAGTGGGCGCCAATTCCTAGCAAGTGCTTGGAAGAAGGGATAATT
>PLTG_09011.1
TACATGGCCTAAACTAATTTTAACAAAATTTTAAGCCAAAACTAAAAGACCCAAAACAATACAATTATTTAAAAAAATTGAGTCTGGTTCAAGTGAGGATCACTATTCATGCGGACTGAGTACAAACTGAATGAATTTGTGGGTAAAATGTACGTATATTTGGACAGAATTCTTTGGATTTTTTAAATAGGCCTGAAGTAACCGGCTAAACAAATTTTTGTGATTCTAAAAAGATCTAGGCCAAAATTACATGGCCTAAACTC
>PLTG_09011.3
TCATGCAGACTAAGTACAAACTGAATGAATTTGTGGGTAAAATGTACGTATATTTGGACAGAATTCTTTGGATTTTTTAAATAGGCCTGAAGTAACCGGCTAAACAAATTTTTGTGATTCTAAAAAGATCTAGGCCAAAATTACATGGCCTAAACTAATTTTAACAAAATTTTAAGCCAATATTAAAAGGTCCAAAAAATTTTAATTTAAAAAAAATAAGGCTGATTCC
>PLTG_09028.1
TGACGATGATGTCTCGTGAGGAAAAGCTGTTGATTCCAACGGGAGTTGCAACTAAGCCGTACACTCTGCTGATGCTTGCAACATGGGGCTTTGCTATAGACATCGTTCAGCAATTTGGGTTGGCCCCACACCTTTTCCAATTTGATCTTACGCGAAATCGTCGTGAGGAACGCGTGAACGAAGAAGGTGGATTACTTTGTCGTTTTGTTGGGCATACAGTTCCTTGTTGTC
>PLTG_09111.1
CTCGCGTGCCCCGGCTGATGTGGGCGAGGTTATTCATCATAACCCCGCCGAAGTTTACCTCCCTTTCTTCGAGTATTGCGCATAGGAGGTGCACATCTTTCCTTGGTGCGTTGTTTTCCCCGTTTCCGCGCGCGGTGATGGAATGAGCAAAATATCTTTGCATTATTTTCACCACCGGGTGAATGATTGCCGTCGATTTGGCCCTGCGTGGCAGATATTCTTGCTTCCCCGTGATTCGCCTCCATGAC
>PLTG_09161.6
CCAGTGCGTACGCTACTATTCGAGTACTTCGAGACACATTAGGATGTCGACTTCCGATTGAGATATGGCTTCGCCCTAATGAAATGCGCCAGAACCCTGACGGACTCGATACACTTAAGAGGTTGGCCAAGAGCGATACTGCTGGAAAAATAACACTCGAAGAAATCGACCACCCTGAAGCTATTCGATTCAACACCAAGATACACGCTATTTACCATAGCAATTTTGACGAGGTCTTGTTCCTGGACGCGGACAACGTGCCCGTTAAAGACCCCAGTTATCTTTTCCAGACATCTGAGTTCGTGAAAACTGGTGCTATCTTCTGGCCGGACTACTGGCACCCGGATCATACAATTTTCTTCGTAAACAAGGAGTCACTTGTTTGGGAGCTACTCGACACACCCTTCGTGAACATGTTCGAACAAGAAAGTGGTCAAGTTCTTGTCGATAGACGGCGACACGCAGCAGCGCTTGACCTTGTGATGTTTTATGGTTTTCACAAACCGAACTACTTCGATCGAATGAAATTGGTGTGGGGTGACAAGGATCTATTCCGCATAGCGTGGTTGAAGCTTGGTGCATCATTTCACATGATCCATACGCCTCCATCCGTCGCGGGCAGAATGTTTGGCCGGTCGTTCTGTGGTATGACGATGGTGCAGCACGATACCAATGGGGAAGTATTGTTCCTTCATCGAAA
>PLTG_09249.2
TGGCTGAAATTCCAAGATTGAAGTGGAGGACATGAAGTGAGCGAGAGTGATTGTCAATTCCGCATTTTGAGCATGCTGCCGACGGTGGGCGTCGTGTACACGAGGGAGAGCGCGTTCTCGCGTGAGGACGCGCAGTTGGCGCAGTATGTGGCGCTGTGTCTTGCTGCTAGTGGCCGCTGTGCCAAGACGTGGCTTGTAGGACTCAAAAGTGACGGCAGGAGCGACGAAAAGAGCACAAGTAAGTCTGGAGCTGTGGCGTTGCGCTGTGACGGCGCTGTATTGGACAGTAGCAAGCTATCGAGCGACATCTACGAGGAGAGCGGGGACTGGAAATCGCTGGAACAGTGCGACTTGTGGCTGATGGTGGTGGAGGCGGACGCTACGCTCACTGTGAGTGAATTTCTGCACAAGAAGCTGGAGAAGAAGGATGAGAAGCAGCCCAAGCGTGTAGTACTCAGCCTGCAGACGACGATGCGTCGTCTCGCGCAGCTCAATTCGGCGTATGTCAGCAGTTAGGATGTGGTGAAGATTAAGTGGTACTTAAGGTTGTTATCTGTAGATTACCTGAGGCAGTTGTCTTGCATGGTGGAGCTGCGTTCCAAGTGATAAAAGACGAGAAGGGAATGTTGAGACCTCTGTCCAATGGATGCTTCTTCGTGGAGAGGCTGTCGAAGGAGAAAACGTCAGCGCTCTATGCCTTGGATGTATTGGAAGGAACAGGTATTCAGGTGCTCAGTCGTCACAATATTCAAGCGATGAAATGGGGATGCACGATGCTGCGAAGTTTCTACTATATCAATGCGCTGACAGGAAAAAGCGTTCTTGGAGGACTGCGTGATCGAAAGACACGTTTCCTGTTCCTTCAAGCACTGGTGGAGATGGATGAACTCTTTCAGATTGTGCTGGCAAGTGTTGCTGCTGCCAATAATAAGTCTGGTCGTGGAAGTGGAAACTCGAATCCTGATACAAGCGCTGCCACGTTGTTTCCTGTGCGATCGCTGATGGTACTGCTTCCTTTGCCCGATTGGATCTTTAATGGATTCGTGCTTCGAGTGTTTGATCTTGGTCTAGGTGCTCCATCTAACAAAGACGTATCTGTTATCACGTCCGACATGGAAGCAAACCCACGCTTGCAGACAACTTTTGAGGCAGAGTTCCGCGACGTTTTCGAGTTGGCAGCCGGGCGCGATAAGAAATTACCGGCTTTAAAAATGCTGCAAAAGACTATCTTGTCCGTCAGACAGCAGTATCTTCAAGAGCAGAAAGATGGCATCAGTGCCAAAACCCCGCTACGTATTGACAGTGGCGTGCTGCTTGCGGAGGTGAAATTGTCTTCTCATTGTACTGCGGCATCTCGCACATTTTTCCTGAAAGTCTTCGCTACATTCGTACTCACGTTGCTGTTAGGTCTCTACCTTTTCGTGTGGTAAGATGGTGAGACGTTTCCGTTCTCAGAGATCTACAGTATGA
>PLTG_09269.2
CTGGATCAGGTGGTGGCTCCTTGTTATTATGGGTCCCTCAAGCAGCAGAAGGTGGTCACTTGACGATGCACGTTAGGATTAACGTGAGCTAGGAGAAGCTTTGTAAGTGTCAACAGTGGTCGATGTAGTAGTTGTAGCAACTATCCTGGCCGAGGACAGGAGAAAAGTAACGGTCAATAGAAACGTGTTAGAAACGTTCCAAGCACCAATCATGAACAAGTCTCCGTTATTGGAGTGGATCACCGCGCATGAGTCCAGCGTGACGGTGGCACAGGACCTTATCAATCCCGTGTCTTCTGTTGCTTCGTATGGCGTCGACGATCGTTCTATCATGGCACAGAGTGAAATCCAGACTGATGCTGAATTAGTGACACTCCATTCCGGTGCATTTCTAAATGGCAGTTACTGGCTGGATCACTATGATGAAAGCGACAAACTCAAGTTGCAGGAGCAGATTCGCACAATGCAATTAAGTGGCACAGTGAAAACCACTTTGGCGTTGCTGGCAGAGCTCGCGCAAGGTGTCAAAAGCGAATTTTATGGGTACATCCAGCAACTTCCGACAACTATTTCGCTGCCTTTTAGTTGGGATGAAAAACGTCGGGAAATGCTTAAACACACCACTGCATTCCCAATTCTTGATGACAAATTGGTGACAAAGTTTTACGCAGACTATGTGTCGCCGTTGGCAAAGGAATTTCCAACAATTTGGCCGACTGAAATGTCAACACTTGAGAAATTCCAATGGGCGTATTCGATGGTGTCGTCACGTGCTTTCAAGGTCGCAAATACACAAGAGCCGACGTTGTTGCCGGTTATTGATATGGCCAACCATACGGTAGAAAAACCGGCGGCGCACATTGTCAAGACCGACTCTGGTAGCTTTCAGTTAATTGCGCTTCGCAAGGTAGAGAAGAACGAACCTGTTACGATTTCGTACGGAGAACTGTCTAACGCGCAGCTTTTGTGTCGTTATGGTTTCGTGCTGCCTACAGTTGTGTCGTCAGATTCGATTCACATTACCAGCTCCGAGCTATTGAATGCATTCAAGGCTTGCACACAGAACAGTGAAGATGAAGAAGATGAAGATGATCCCCCTCAAATTGGCAAAGGCAAAGGAAAAGCTAAAGCGAACCCTGCCAAGCGTCGGAAACTGGCTCATCCTGAGAATGATGATAACTCGCTGTTCTTTTCGTTGCATGGAGACGCTGATCAAGAATTTGGACTGGGTGACGCATTGTTAAGTTTCGTCATGGCATCTAACTTGCCTGCTGAGCAGCTTTACGATGTACTGGCTGTAGTTCTGCAAGAGAAGGATAAGCACTACAGCGATTTATTGTCGGCTTCGGATAATGGATCCTCTGAAATGAGTGCTATCCATCAATTGTGCCAGCTCGAGCGCCAAGTTTGTCGCCGTATTTTGTTGGGTTTGATGTCGCTGGAGGA
>PLTG_09277.2
CTGCGAGAAGAACGAAATGATGCGTTTAAAATCAGCTTTGAACAAGAAATTCAATGACCCCAAGGTCTACCACCCGAACATCTCGACACCAGCTAATATGCAGGAGATCGTGCTCGAGTTTAAGGGCGAGAAAATCGCTAAGGCTATTGGAGGACTGGCTAGTGATCAGCCAAAGAATGGTACGGTGATCTCGGGTCTTTTGGTGGAAGTGGATTCACAGACACATTTGATGGACAAGGATGATCTCTCCACTTACACGAAGCTCATTTCGGGTAGCATTACGCAGAAACAGCATGTGCCGTTCGAGTACAACTCGTTTGACGTGCTAATTACCTTTATTCGCCAGATGTACGAAGATGTTGTGCACCTGGAGAAGGAAAACCGCGTGGTGGTGTGTAAGCAGGTGGTCGTAACACGGTGCGCTGTCACCAAGGGTGCTACCGAGAAGCTTGTTGTGGAATGGACTTCTGCCCCAACTGCCGATATGATTGCAGACTCTGTGATCGCGCTCGCTATGCATGCGCAGGCAAGTCCTGCTAGCTTTAAGCTTAGTGGTCAGCCTACTGCCGCTTGCCCGCACGATCACTCCAAAAAAACAGAAACTTGCAATGAAGGCGCGAAGGACAAAGACTCTAGCATAAAAACTGAGACAGAAGAATCTCCAGCTGAACAAGATAACAACGATATTGCTGGGGACCCTGTATCGGAGCAGCATGAAAAGAAAGAAGATGAGACGGATCTGGAGAAAGCTGCTCGGGAACTGGGAGAGACTGATCAAGATGCATTGAACCTGCTGATCCTGTTCCGCCTTCTGAAGGATCAATACGGTGATGTTGATTTGGATTTCGAGACAAACAAAATTCACGTGCGGACACCAAGCGGCATCGATGCTGTGGTTGATCATGCTTCGCAGGAAATCGAGTGCAAGGACGCAGCTTTCAAGCTCAAGTTGCAGACTACTGTCCGTCGCATTGAAGGTGCGCTGAAGCCTATTGCAACGTCGTGAACGCCATATTGTCTTCTGAATCGAGGGTCGTACGAATTATAACTACGGACTGGACTCTGCTTCATGATCGAGATGTAGCTCTGGCTGAATTATTCAGCACATTTGCTGTAAACACCAACGGTGACCTCACGAAATATATTCACTACGCACATCTTTGAGGGTCTTCTTCTAACCCTACGCACTGCGTTCTACTCTTTCGCTTCTGAATCGTTCACGGTCAGATCCTGAAGCTTGTTCGTCGTTTCATCCTGCTTATCCTCATCGTTTTTAGCCTGCAATTGCTCCCTAGCGGCAATTACTTCATCCATGTTTAGTTCCGTTCCGTCGTTGGCGATGACGGGTTC
>PLTG_09304.2
GTTCAGGTAACTTCTTCATGCGGGACAAATGATAAAACAATTCGCCTCCGGGGCAGTAGTCCAACACGAAATACAGTCGCTGTGCTGTCTGGAAAGCGTAGTGCAGACCGACAATGAATGGATGTCGAGTGCAACCTAACACACGTCGCTCCGTGCGAGTGTGTTCCACCTGTTTTCGCTTCACAATGTTTTCCTTTGACAAAATCTTCATTGCATAAAGCTTCTTCGTAGTCTTGTGACCCACCAGTACGACTTTGCCGAA
>PLTG_09311.1
ACAACGATCGGTTGGATTTCCAGGCTACAGAAGAGTGTTGCTCTCTGAACCACAGAAGCAGAGTATATGGCTATTGCAGAAGCAGCCAAAGAGATTATATGGTTGAAGAACTTCCTAACAGAACTTGGAATGCAACAGGAGGATTGTGTACTGCATTGTGACAACCAGAGTGCAATTCATGTGGCGAACAATCTAGTGTTTCATAGTAGAACAAAACACATCAAGATC
>PLTG_09311.2
GTCCAAGTTACAGAAGAGTGTTGCTCTCTCAACCACAGAAGCAGAGTATATGGCTATTGCAGAAGCAGCCAAAGAGCTTATATGGTTGAAGAACTTCCTAACAGAACTTGGAATGCAACAGGAGGATTGTGTACTGCATTGTGACAACCAGAGTGCAATTCATTTGGCAAAGAATCCGGTGTTTCATAGTAGAACAAAACACATCAAGATC
>PLTG_09311.3
GTCCAAGTTACAGAAGAGTGTTGCTCTCTCAACCACAGAAGCAGAGTATATGGCTATTGCAGAAGCAGCCAAAGAGCTTATATGGTTGAAGAACTTCCTAACAGAACTTGGAATGCAACAGGAGGATTGTGTACTGCATTGTGACAACCAGAGTGCAATTCATGTGGCGAACAATCTAGTGTTTCATAGTAGAACAAAACACATCAAGATC
>PLTG_09311.4
ACAACGATCGGTTGGATTTCCAGGCTACAGAAGAGTGTTGCTCTCTGAACCACAGAAGCAGAGTATATGGCTATTGCAGAAGCAGCCAAAGAGATTATATGGTTGAAGAACTTCCTAACAGAACTTGGAATGCAACAGGAGGATTGTGTACTGCATTGTGACAACCAGAGTGCAATTCATTTGGCAAAGAATCCGGTGTTTCATAGTAGAACAAAACACATCAAGATC
>PLTG_09370.1
ATTGTATAGTATTGTATTGTATAGTATTGTATTGTATAATATAGTAGATGTGTATAAGAGACAGGCCAATGGTTCCCTTGCACCTGCTGCTGGACAAGGGACTGTTTACCTCTCAAAGAACTTGGAACTAAAATCAGTTTTACATGCTCCTACCTTATCTGTTAACCTAATGTCCATTTCAAAGCTAACCAAGGATCTTAATTGTTATGCTATTTTCTCTTCTTCTAAGTGTATTCTGCCGGGCCTACACC
>PLTG_09370.4
CTCCTACCTTATCTGTTAACCTAATGTCCATTTCAAAGCTAACCAAGGATCTTAATTGTTATGCTATTTTCTCTCCTTCTGAGTGTATTCTGCAGGGCCTACACTCGGGGAGGAAGATTGGTCATGCTAAGGAAAGAAACGGGTTGTACTTTCTGGAGATGTTAGAGGAAAATCAGTCTCAAGCTTTATCCACCACTACCACAAACAAAACCATCTGGTTGTTTCATCAAAGATTAGGCCACCCACCATTTAG
>PLTG_09370.5
CTCCTACCTTATCTGTTAACCTAATGTCCATTTCAAAGCTAACCAAGGATCTTAATTGTTATGCTATTTTCTCTCCTTCTGAGTGTATTCTGCAGGGCCTACACTCGGGGAGGAAGATTGGTCATGCTAAGGAAAGAAACGGGTTGTACTTTCTGGAGATGTTAGAGAAAAATCAGTCTCAAGCTTTATCCCTGTCTCTTATACACATCTTCATAAAGAAAGCCTCCTTCCACTGGACCTCAACTAAA
>PLTG_09400.2
GTATAAGAGACAGGCCCAACACCGTTGTTAAATATGCTTAAATTTTAATTTTTACAGAGTTATTTCTTATGTATATGGGTTTTTCATTTTAACCCGTTGCCATGTTTACAGGATATTGTCATCCAGACAGTTAGGCTATTAGCCTGTCATCAAATTTAAAAATAAATAAAAGAGAAAAAGGAGAAGAACTGGATCAGAAGAGAGAAAGGAGAAGAAGATCAGAAAAATAAGTACCTGAAAGCTTCAGTAATTTTATTGATACGAGATGGAAATTATTTACAGGGTAGAACACTCAAGAAGATACC
>PLTG_09400.3
GACTCTTGCGGCGTACTATTCATCCAGGTCCAGCACCGTTGTTAAATATGCTTAAATTTTAATTTTTACAGATTTATTTCTTATGTATATGGGTTTTTCATTTTAACCCGTTGCCATGTTTACAGGATATTGTCATCCAGACAGTTAGGCTATTAGCCTGTCATCAAATTTAAAAATAAATAAAAGAGAAAAAGGAGAAGAACTGGATCAGAAGAGAGAAAGGAGAAGAAGATCAGAAAAATAAGTACCTGAAAGCTTCAGTAATTTTATTGATACGAGATGGAAATTATTTACAGGGTAGAACACTCAAGAAGATACC
>PLTG_09409.4
GGTCCTGAGGTGGCCAACCACCTTCAGTGATTCCATTAAAATGGCAAATGCAAGAAAGAACGCAGCTAGATTTCCACAATTGAAACAGGGGGAATCGTCCTGGCCTGGTGAGCCGATTCACTCCAGGAAGGGCATATAGACCTTTGTACACAGCTCAACACTACAGTGTCATGGATTATTAACTACGGAACTGAGACGGAAGCAGCATTTTATTCGATGGACAAAGGCTATAATTCAATACTACTAATACAATAAATTGCCAGTATGCTTTCAAACGCTGTTTTGGCATCTCAAACATACGCACAACGTTGGCTCCTGGATCATTGGAAGTTGCGGATTGGGAACCAATCTTTCTCAATTCAGGCA
>PLTG_09434.3
AGAGATTCTCTCCTTTATCTGTTTTGGAGATAGAGATCAATCTACGTTAAAAAGATGAGGAGACAGGATCAACTCCTCGCAACAACACAACAATTCGAACATGTATCCTTCTCGACCTCGCTGAAGTGGACAAGATGAGATAGTTCCCACACTCGATGAGGCGTTTCAAGTAATATTACGTGCGTTTTGATTAGTCGACGGAACAAATGTTGATTATTCGATGCGTTCGAAAACAATGAAATGTTTCACGAGGGCAAGCATGGAGTAGATTGTGGTAAGTATGCTCGGTCAGCTCATTTTGTTATCACACAGTCCATTGCTTTACTTGCTACTGTAGCACCGAGTATGCTTCCTCCTCCAATGAGCAGATCGCTCTGGTTCATGGTCAGATAGTAAGTGTTGGTACTATTATACCAACACTTACTTGGTAGCACA
>PLTG_09434.6
AAAACAGATAAAGGAGAGAATCTCTGGAGAATGGAGATCAATCTACGTTAAAAAGATGAGGAGACAGGATCAACTCCTCGCAACAACACAACAATTCGAACATGTATCCTTCTCGACCTCGCTGAAGTGGACAAGATGAGATAGTTCCCACACTCGATGAGGCGTTTCAAGTAATATTACGTGCGTTTTGATTAGTCGACGGAACAAATGTTGATTATTCGATGCGTTCGAAAACAATGAAATGTTTCACGAGGGCAAGCATGGAGTAGATTGTGGTAAGTATGCTCGGTCAGCTCATTTTGTTATCACACAGTCCATTGCTTTACTTGCTACTGTAGCACCGAGTATGCTTCCTCCTCCAATGAGCAGATCGCTCTGGTTCATGGTCAGATAGTAAGTGTTGGTACTATTATACCAACACTTACTTGGTAGCACA
>PLTG_09475.1
CTTGAAAGGCTGCGAGTGCTTGATGTGGTGCATGAAACCAGCATTCATGAACATGTTACCCAGACGAGTACCTTCACCAACAGATGCAACGGCCTCGATGTCCTGCATTTTGCGGGTAGCTTGTTCCCCAGAAAAGCTTTTCATGTTGTTTCCATTGCCACCACTTTTCAGCATGGTTGAATCCTGCTCCATTTCCTCACACATTTCGAGGGCGAAGACGGAACAAACCTCTTCCTGAATTCTCTCGAGAGCAACCACAATCTTTTGTGCTGATGGTCGAATGCGAGCGTCCTCATGCCAAGAATTCGTGATGAGATCTGCTAGACCGGCATGCAATTGACTGTCAAGCTCAGGCCGAGTGCCAGTGACGACCGAGTCGAGCACAAGCAGGTGGTTATTGTTCGTACCAGGGTATTTCTCAACGCCCGGGTTCAGGATATCCCACATCGTAATTGCCAGCGAATAGACGTCAGCTGATTCACCGTACGAAGCAACTCCTGCTCTTCCTTTGATGATTTCAGGTGCCATGTAATCAACTGTGCCTTTGACGGTCATTTCTGGTGTCGCTTTACGAACATGGATCGTTGGTGCACTTCTCGGTCCTCCATCGGGAGTATGTGGCGGAGTTATGGTGATACCTCGATCACCATTGGCATTGGAATCAGCGTTTGAAGTAGAATCGGGATACTCTTGATAGTGTTCCGCGTCCGTGGAAGAGCTACTTGTGGCTGTAGCACCGATTGCTGCAGTAGATGAAGTCACCACAGCAGCGCTTTTCGTTTCATTAAGGCTGCTTACTTCCCATGTGATGTTAGCTTTCGGCAGACTACGGGACTCACCGAAGTCCGTAAGTTTGACATTTCCTTCGACGTCCACCAGAAAGTTGCTTGGTTTGATGTCGCGGTGCACAAAGGCAGGAGAGAAGCTGTGTAAATAAGCGACAGCTCGTGCAGCATCGATCATGTACCCGAGGTTCAGTAAAAATTGTTGGCGTCGTGGTTGCTGCTGTCGCCGCGCTAATGCCAATGTAACGACATCCAAACTACCCACACAGAGCTCGGAAACCAGGCAAATAGTCGGAGGTGAGACGCACATACCGAAGAACTTGACAATATTCGGGTGGTTGAGTGCACCGCATAAAGCTGCTTCATGAGAAAACTCGGCGACGGTATCTTCCGTCACGCTGGAAGGTGTATACACTTTGATTGCGACGGGAGTCTTTGAATGCAGAAG
>PLTG_09485.2
CCGCGGCATATACAACGTATGAATTTGCGAAACATTGAGTAATATTGTACGTGAACAATCTCCACGAAGAGATAGCTGCCTTAACAGTCTCTCACCAAGTGCAACAGGAACTGACTGAGTCGCGCATATGGATGCTGTTGTACGCAGTCAACAAGAAAAGATTACTCTTCTATATGAAATCCGTTCGCTTGGCTGTCCATGAAAATGATCTACCAGCATCGCTCGTATCAACAAACAGCAAGATGTTCCTGAATGTCGCCATGACCGACAACATGCATTTCGGTGAGTTTGGGCGCGGGGCTGCTGCTGAATTAGCTATTTCGTGGACCATGGTATCGCTGAATTCGTAGAATGAGGGAAATCAGAGCGAGGACGGATCACTGATGGCCTCCATCACGACAGACCTTCCGAGTGCCCTGCTTGCACTGAACAATTAAAGTGTTTGCATCGCCCTTTTCCACTTGGCTGCGTCGTTTCGGCTATTTTTGCCCATCACCCGCTCGTCACATTTTCTGTCGTCTGAGTCTGATAAAAAATGCGGCGAGGTCGCGAGCTGGACGAGGAGGTGTTGGCCGCGCTGGCAGATGTGCAGGCGCGACAGCAGAACCTCGCACGGGGCTCCGTCCTGCCTCGTGCTTCGCCCCCTCCTGCTTCAGCTCATGCCACGTCGTCACATCCGCCTCCCGCCTCGAAGGACAAAACGCAGCGAGTCGCCCA
>PLTG_09486.2
GTCTTGTCCAAGCTCGATTTTCTCTTCAGTTGTCAAAAGCGCTATAATCATTGTCACAACAGACTCTTGGTAAACCCCTTCCAATCTTGCTACGGTATTCACTAGAATTTCCAGACCAGATTGAGTCATAAATTGCTTCTGGGATCTTGTCATCGGAAAAGGAACATATTCCAATTGCAACTTGGTCTGTTGTTGATTAGTGCTTGAACAAATTGTCATCAGCACATTTATCGCCTCATTAACGACATCGGGTGCATCCGAAAAAGTGCTGATTAAATGAACGATGATATGGATGTTCTCTTTCGTAATGCTGTGAGGTACATGGGAGATCGCTGAAATAGTTTGCTTCAGAGCATATAGTAATTCTTCACGGAGACAAGCTACGATCGCTCCATCCGTTCCATACATGTAGTCGTAGAATGGCTTTCCATACATAATTTTGAGCCACTGATGTCCTCGTCCTTGTAGACACGAATTTAAAAATCTTAATCCTTCCGCCTCACAAAACGCGTTAGCCTCTTCTTCTTGAGCTGAGGCGAGGAATCTATTGACTCCTTTGATTGTATTCAAAAG
>PLTG_09491.4
GACGACGTGATCAAACTTGGGAGTCGAAGCAGCGCCCATGGCGGCTGAGAACGCGTTTTCGTGCTTGACGATCGTCTAGGTCATTGCTAACTGGCTGGTCACCCCAAGCTGAGAACATTGCAACGTATCTGGTAGTACATTGTAATTGTTGATATGGTCGCATCGCTCTCAGGAACCAAGGAATCACTATGATCAGAGAGATCAGTGTAATTTTCACGGCGCCAATCTTTACCAACTGTAACCATCGAGCATTCAAAGTTCGTTGTGAATGAATCGTGCAGTCAAGTTAACGAGAGAAGGCATTATATTGTTGCCAGGAATGCTGAAACCGGGAACGAAATTTGCTTCAGCAGGAGTTTCTACCAGATGATCTACGTGCCAGTCACGTCTAAGCAAGATGATGTTGATTTATAGCAATAATGATATGTAGACGAAACCATGTTGAAGAAGTGGCACTTCATCAATACAGGTCAAGAAGTTTTCAA
>PLTG_09585.2
TCTCTTGCAAAAATTTTCTGCTTGGAGTTGCATTCACAATTTTGATCATCATTCTAGAGGTCGTATTTTGGTGTTGTGGAACTCCCGTAAAGTGACCGTTGAGCTTGTTGGTTGTAATGCTCAAGCCATTCATCTAAAGGTGGAGTTGGTTCGGAGCAAGTTGTCTTTTATCTGCTCCTTTGTTTATGGGCTTTACTCGGTGACTGCAAGAAGGCCCTTTTGGACAGATCTCTCTTCTATCTGTGAGTCTTATGAAGATACCCCTTGGTTGGTGATGGGGGATTTTAACTGTGTTCTGGCAGCTTCAGAGAGGTCTTCAGGGGATGGTGGCTCTCACTATGATGTCAGTGACTTCAGAGAATGTTGTTCTTCTACAGGTCTTTCTGATCTTCAGTATACAGGCCCCTATTTC
>PLTG_09585.3
GTGGTAGTTGAGCTTGTTGGTTGTAATGCTCAAGCCATTCATCTAAAGGTGGAGTTGGTTCCGAGCAAGTTATCTTTTATCTGCTCCTTTGTTTATGGACTTTACTCGGTGACTGCAAGGAGACCCTTTTGGACAGATCTCTCTTCTATCTGTGAGTCTTATGCAGATACCCCTTGGTTGGTGATGGGGGATTTTAACTGTGTTCTGGCAGCTT
>PLTG_09585.5
TCTCTTGCAAAAATTTTCTGCTTGGAGTTGCATTCACAATTTTGATCATCATTCTAGAGGTCGTATTTTGGTGTTGTGGAACTCCCGTAAAGTGACCGTTGAGCTTGTTGGTTGTAATGCTCAAGCCATTCATCTAAAGGTGGAGTTGGTTCCGAGCAAGTTATCTTTTATCTGCTCCTTTGTTTATGGACTTTACTCGGTGACTGCAAGGAGACCCTTTTAGACAGATCTCTATTCTATCTGTGAGTCTTATGCC
>PLTG_09585.6
GGGTTGTGGAATTCCTGGAAAGTGGTCGTTGAGCTTGTTGGTTGTAATGCTCAAGCCATTCATCTAAAGGTGGAGTTGGTTCGGAGCAAGTTGTCTTTTATCTGCTCCTTTGTTTATGGGCTTTACTCGGTGACTGCAAGAAGGCCCTTTTGGACAGATCTCTCTTCTATCTGTGAGTCTTATGCACATTCCCCTTGGTC
>PLTG_09585.8
TCTTAAGGTGGAGTTGGTTCCGAGAAAGCTATCTTTTACCTTCTCATTTGTTTACGGGCTTTATTCGGTGGTTGCGAGGAGACCCCTTTGGAGAGATCTCTCTTCTATCTGTGAGTCTTATGCAGATACCCCTTGGTTGGTGATGGGGGATTTTAATTGTGTTCTGGCAGCTTCGGAGAGGTCTTCAGGGGATGGTGGCTCTCACTA
>PLTG_09585.11
ACCCGAGCAAGCTATCTTTTATCTGCTCGTTTGTTTACGGGCTTTATTCGGTGGTTGCGAGGAGACCCCTTTGGAGAGATCTCTCTTCTATCTGTGAGTCTTATGAAGATACCCCTTGGTTGGTGATGGGGGATTTTAACTGTGTTCTGGCAGCTTCAGAGAGGTCTTCAGGGGATGGTGGCTCTCACTATGATGTCAGTGACTTCAGAGAATGTTGTTCTTCTACAGGTCTTTCTGATCTTCAGTATACAGGCCCCTATTTC
>PLTG_09585.17
TCTCTTGCAAAAATTTTCTGCTTGGAGTTGCATTCACAATTTTGATCATCATTCTAGAGGTCGTATTTTGGTGTTGTGGAACTCCCGTAAAGTGACCGTTGAGCTTGTTGGTTGTAATGCTCAAGCCATTCATCTAAAGGTGGAGTTGGTTCGGAGCAAGTTGTCTTTTATCTGCTCCTTTGTTTATGGGCTTTACTCGGTGACTGCAAGAAGGCCCTTTTGGACAGATCTCTCTTCTATCTGTGAGTCTTATGCACATTCCCCTTGGTC
>PLTG_09617.4
GCACAAGCGTCCAATCTCCGTCAACAATAATGCTGCTGTTGCCTCTATCGATCAGCAAGATGCATTTCAGTTTAAGAAGTTTATAGGCAAGAAGAAGCGGTCGCATTCCAGTGTTTCCATCCCAGTCTTGAGTGTCTTAGTCCTGTTGGTGGGGATTTTGCTACTGCGTTCATCATTATTCAACAAACCGGGCATTGATCTCAGCCCGCTGTCTGAGGAAGAAAAAATTGCTGTCTTTATGGACTGGTTCCGTGCAGGGGGTGGTTATGTTAGCGACAAAATTGCAATTGAGACGTTCCCTGGAATGGGCCGAGGCGTTGTTGCGTTGCAGTCTGTGGAGGAGAACGATGAACTGCTTTTTGTGCCCAAGAGTATCATCATCTGCTACGATACAATTGCACAGGAATGGAGCTTACAACCGAAGTTGAGAAAGAAGTTGCGAAAACTGGAACGTGATCAAGAAGAGCTGTTGACGGCTTTTTTGTTGCTAGAACAAGCAAAAGGAGGTGCGTCTCGATGGGCTCCATACCTGCAGCTACTACCGTCCCAATCCTCGCAAAATGACGTAGCATCACCGCTACTATTTGCCAGTGACAAGGCTGTGAACGCATTGCAGGATGAACGCATGATCAAAGCTACGAGAGATGAAAGACAGCGAGTTAAGAAGGCACACAGTCGGTATAAGCGTCTCTTTAGCTCTTTTGTGAGTGATGACTTCTTGGAGTTATCCCGATACGTCTGGGCCCGCTTTCTCATTAATTCACGAGCTTTTTCGATCCGAGGTGAGCGGGTATTAGTGCCTTTTGGAGATGTTTTAAATGGGAAACCTGACAATAAAGCTCGTCAACACGACAACGGA
>PLTG_09617.6
ATGTTAGCGACAAAATTGCAATTGAGACGTTCCCTGGAATGGGCCGAGGTGACTTGATGTTATACGAGTTGGTTTGGTATATGACTCATAGGATGTGATTTGTTGCTGTTTAGGCATTGTTGCGTTGCAGTCTGTGGAGGAGAACGATGAACTGCTTTTTGTGCCCAAGAGTATCATCATCTGCTACGATACAATTGCACAGGAATGGAGCTTACAACCGAAGTTGAGAAAGAAGTTGCGAAAACTGGAACGTGATCAAGAAGAGCTGTTGACGGCTTTTTTGTTGCTAGAACAAGCAAAAGGAGGTGCGTCTCGATGGGCTCCATACCTGCAGCTACTACCGTCCCAATCCTCGCAAAATGACGTAGCATCACCGCTACTATTTGCCAGTGACAAGGCTGTGAACGCATTGCAGGATGAACGCATGATCAAAGCTACGAGAGATGAAAGACAGCGAGTTAAGAAGGCACACAGTCGGTATAAGCGTCTCTTTAGCTCTTTTGTGAGTGATGACTTCTTGGAGTTATCCCGATACGTCTGGGCCCGCTTTCTCATTAATTCACGAGCTTTTTCGATCCGAGGTGAGCGGGTATTAGTGCCTTTTGGAGATGTTTTAAATGGGAAACCTGACAATAAAGCTCGTCAACACGACAACGGA
>PLTG_09650.2
CAGATGGGTACGAAACAGTGTAAGTTTTTCCTGCAAGGTCACTGTCGTATGGGCAGCAAATGTAAATTTGTGCATCAAGCTGGCGCTCCGACCCCGGAGCACATGGGTGGCGGTCACAACTCAAACCGTCAGAACGCTTCAATGATGTACCAGCAAAACCGAATGATGATGTCACCCCCTCCATCCCACTTGATGCAGCAGCAACGCCATCAAATGAGTGGAGATGATCTTCACCAGCTAAATGGAACGTTTGGAGGGCGCCAACAATCTCGAATGGGATATCGTTCGGAAAACGCTAGTGTCAGTGGTATGGGATTGGGCTTGATGAACGGTGGTGGTATGAGCGCGCCGATAATGGGTGGGTCTGCCAATGATCCGTCGAGCTTGAGTGCTGCACTGAGTGTGGAAGACATCCAAAACCGTGTGTTTGCTATGTCGAAGGACCAGAATGGTTGCCGTCTGCTACAGGAGCAGCTCGACTACGAAGACCGTGCCGATCTGTGTGAGGTAATCTACCAAGAATCACTTGAGCATCTTGCGGAGATGATGGTTGACCCGTTCGGGAACTACCTCTTCCAGAAGCTATTGGA
>PLTG_09651.2
AGGAGATCCTTGATGAAAATATCATGCGAGCCTACACCCAGAGGATCAAATACAAGTAACTGGTGTCTCTTTAACATCAATACGAGAAAGATCCAGTGGGAACTGAAATTACAATCCAAGAATCTCAAATATTGGAAAAAATGCATCTCTTAATTTGTCAACATCAAGATGAATCAGTTGATGGGTTCAGTACACTTACTCCTGATGATATGGTATGAGAACAAATGTGCCACCTTTTTGAACTATTTTTTGCACAGATCCCTCCACATAAACCATAAAAGTGTTCGGATCCCGCTCGGCAGTGATAGAGGACACAGTCTCAGGGCAGAAGAAAAATGGGAGGCCTTTCCCCCTCTGTGATGAGTTCAGAGACGCCAAATACCTAAATACAGAAAGTGATTGTTATATGTAATTTGGAGATGTACATATACAACAATTGTATATACACAAAAGTTGGTCACTTACATAATATAAGTCC
>PLTG_09655.3
TGGGCATTCTCAGCGTTATCTGCTGGATCTTAATGAGCTACACCAACGAGATCGGTGAAGCACTAGGCGACGTTGGCTCTGGTGCGGCAGGCGAGGAGACTGATCGCACATGGACGGCTGTCTTCACGATCATCTTCTACCTTTGGATGGACATCACAGTGACCTGCAGCCAGACGCCGACAATGTTGCTCGTGGCGGACTTTGCTGGAGATCGACAGACTCTGGGCGCTGCTCTTGGTCTCGGCTGGGCCACCATGGGGGCTATCATTCCAGCAGTCTACATTCAGATCTGGGGAGCAGCGTACTTGACGTTGCACTACTTCATGGGCATGCTCTGCGTCGTCATGGTAGTTTGTGTGAGTGTTGCTGTGATTTTCGGCAAGGAAACCCCTTTGGTCGAAACAAACAAGGTGAACGCCTGTCAGAGCATTCTCGACGCCTTCAAAACCATTTACAAGGGAATCCAGACGATGCCTCCCATGCTCACTGTCTACGCAGCAATCATGTTTTTCGTGTTGTACGGCTACTCGGCCTACAATGGCAACAAGGGGCAGTTTTTCGGCTTGGTGGTGTACGGTGGTAGTGCTACCAATGCCGACTCATGCAACCCATGCTCAGCTGAGCAAATTGCATACAACCACGGAGTGAGCAAAGCCAGCGGACTCGGTGATCTGCTCTTCAACATCGTGGGCTACGTGTTCTCGTGGATGCTGCCATTCTTGGTTCGTCAATTTGGAGCCCGCTGGGTGTTATCATGCTCGATGTTGGCGCAGGCACTACTCATGGCCATGGCTTTCTGCTCCAGCGTAAGCTTTGATCTCTTTGTCGTGGCGATTTTGTCTGTGGCTCAAGGTGCTGCCTTCGCTCTCATGGTACCCACCATTATTCATGTGTTTGGGGGGCGCAGTGACGTGGACATCGGTATGTATGTCGGTGTACTCAACTCGGCCAACTGCTTCGGCCAGTTACTTAACTATGCCATTGGTACGGCCGTGGTGCAGACGTCGCTCGGTTATAAGTTGCCAGTGTTTCTAGGTGGAGCCATGAGCTTCCTGGGATTCCTTGTCAGCGCTTTCCTCTTCAAGGTGAAGATGCATTCCATGTAATGATCTGTCCTCCACATCCACCTGCGACTTGAAGCTGAGCTTTTGATGTAAGATAGTGAGCTCACCGATCGATTTATATTTCAGTGCTGCATGTGCAAGTAATTCGGGTCGACACCAACACACAAACACAATGAATAAAGCAATCTCGTACCACATCATGTTCCATCCCCAAATGCTGCATTTGATACCCGGAATGCAGCACCGGGTATGTTAGTTGCTTACTTGGCGGCAGGTTTCACAATTGTTGCTTCTCCATCTTTCTGCTCTTGTGCAGCTTTCGGTGTGGTGCTAATATTTGCTTGCGCTCCAGTAGAACTCCTGGCCTTTGCTGCAGTTGCAGCAACCGCAGCAGCGTGGGCAAGTAGTGCGGCTGTAGGCCCCGATCTCTTCGTAACAACGGGAGCACTCACCGAACTTGTAGCTGTCGTTCCAGCAGAGGGCTTGGCACTACTAGTCTGTGACGGCGACGCCACAGGTTTCGACGCTGGGATTGCCACCGGTGTCAGAGTTGGCTTTGGCGTACTACCAGCAGTCCCCAACGCCTTCTCCCATATACGTACGCGCACTATCTCGCGGTTAAATCTTTCAACATCGTGAGCAGCCAAAGCTTGGCACTCGCGTTTCACTTGTGCAGTTGTCTCTCCATATCGACGCTGGATATCTGCAGCCGACAGCGCGAATGTAGTACCCGGTGTCTTTTTTTGCATGTTCTTCTCGAAGACGCAGCTCAAAGAACTCGAGCTCAGATCGAGCACGTTTCGCGGCAGGGGGAGGTGTCGACGACGGTGCAAACGCACG
>PLTG_09655.4
TGGGCATTCTCAGCGTTATCTGCTGGATCTTAATGAGCTACACCAACGAGATCGGTGAAGCACTAGGCGACGTTGGCTCTGGTGCGGCAGGCGAGGAGACTGATCGCACATGGACGGCTGTCTTCACGATCATCTTCTACCTTTGGATGGACATCACAGTGACCTGCAGCCAGACGCCGACAATGTTGCTCGTGGCGGACTTTGCTGGAGATCGACAGACTCTGGGCGCTGCTCTTGGTCTCGGCTGGGCCACCATGGGGGCTATCATTCCAGCAGTCTACATTCAGATCTGGGGAGCAGCGTACTTGACGTTGCACTACTTCATGGGCATGCTCTGCGTCGTCATGGTAGTTTGTGTGAGTGTTGCTGTGATTTTCGGCAAGGAAACCCCTTTGGTCGAAACAAACAAGGTGAACGCCTGTCAGAGCATTCTCGACGCCTTCAAAACCATTTACAAGGGAATCCAGACGATGCCTCCCATGCTCACTGTCTACGCAGCAATCATGTTTTTCGTGTTGTACGGCTACTCGGCCTACAATGGCAACAAGGGGCAGTTTTTCGGCTTGGTGGTGTACGGTGGTAGTGCTACCAATGCCGACTCATGCAACCCATGCTCAGCTGAGCAAATTGCATACAACCACGGAGTGAGCAAAGCCAGCGGACTCGGTGATCTGCTCTTCAACATCGTGGGCTACGTGTTCTCGTGGATGCTGCCATTCTTGGTTCGTCAATTTGGAGCCCGCTGGGTGTTATCATGCTCGATGTTGGCGCAGGCACTACTCATGGCCATGGCTTTCTGCTCCAGCGTAAGCTTTGATCTCTTTGTCGTGGCGATTTTGTCTGTGGCTCAAGGTGCTGCCTTCGCTCTCATGGTACCCACCATTATTCATGTGTTTGGGGGGCGCAGTGACGTGGACATCGGTATGTATGTCGGTGTACTCAACTCGGCCAACTGCTTCGGCCAGTTACTTAACTATGCCATTGGTACGGCCGTGGTGCAGACGTCGCTCGGTTATAAGTTGCCAGTGTTTCTAGGTGGAGCCATGAGCTTCCTGGGATTCCTTGTCAGTGCCTTCCTCTTCAAGGTGAAGATGCATTCCATGTAATGATCTGTCCTCCACATCCACCTGCGACTTGAAGCTGAGCTTTTGATGTAAGATAGTGAGCTCACCGATCGATTTATATTTCAGTGCTGCATGTGCAAGTAATTCGGGTCGACACCAACACACAAACACAATGAATAAAGCAATCTCGTACCACATCATGTTCCATCCCCAAATGCTGCATTTGATACCCGGAATGCAGCACCGGGTATGTTAGTTGCTTACTTGGCGGCAGGTTTCACAATTGTTGCTTCTCCATCTTTCTGCTCTTGTGCAGCTTTCGGTGTGGTGCTAATATTTGCTTGCGCTCCAGTAGAACTCCTGGCCTTTGCTGCAGTTGCAGCAACCGCAGCAGCGTGGGCAAGTAGTGCGGCTGTAGGCCCCGATCTCTTCGTAACAACGGGAGCACTCACCGAACTTGTAGCTGTCGTTCCAGCAGAGGGCTTGGCAATACTAGTCTGCGACGGCGACGCCACAGGTTTCGACGCTGGGATTGCCACCGGTGTCAGAGTTGGCTTTGGCGTACTACCAGCAGTCCCCAACGCCTTCTCCCATATACGTACGCGCACTATCTCGCGGTTAAATCTTTCAACATCGTGAGCAGCCAAAGCTTGGCACTCGCGTTTCACTTGTGCAGTTGTCTCTCCATATCGACGCTGGATATCTGCAGCCGACAGCGCGAATGTAGCACCCGGTGTTTTTTTTTTGCATGTTCTTCTCGAAGACGCAGCTCAAAGAACTCGAGCTCAGATCGAGCACGTTTCGCAGCAGGGGGAGGCGTCGACGACGGTGCAAACGCACG
>PLTG_09670.1
TAACTAATACCTTCCTGACAGTATCTGATGAAGGATATTTCTCAGTTCATGATGAACTATGTCATGGGCAGTATGGAGATCCGTCTCCTGGAGCCCTTGGACATGTGATTCATAAATTGAGATTAACCTTTAGAAGGAATCCTTGCACAGATACTGTGGCACACAGTGAGCAGTACTCCATTTCTTGGTCCAAACCTGAGTCGAAAGGCAAAGGGAAGGGTAGCC
>PLTG_09671.1
AGGTGTTGCATAAGTTAGTGGAAAGGGAATGGTCAACAAAGAGTTATCTTGAGATCATTTCTTGACCACTAATATTGCTGTTATTGGTGGGTTCTGACTTAACTAAGATAACATGGCCAACAAAGAGTTATCTTGAGGCTAGATGATCTTAGAGGCCGAACGGGAATCACATAAGATGTGATGAGTAACGATGTACTCGCTCTAAGATGATAGGTGTAAAAACCTGATCTTCAAAGAGTCCCACCTGACACGAATGAGAATTTAATTGTTAAAATCTCATAAGGGATAATGTTTAAATGATAAAATGGAACCGTCGATAAAATAGTTTATTGACTCACTTTGATTTTAGATAAGAATGCAATTAAATAAACTAAGTTTTCCATGTTTTCAATAAAAGTTATTTTAAACAGTGGGAGCTGACATTGAAATCGTTTCAATGGATTCCCCTCTATTTGATATGATCAAGTAGAGAAGTTTTGATGAGACCAACAGTAAATCCCTTTAAAATATTAAGTTCATAAAAGGGGTATGGTCATTTGATGACTTACTCCCGGCCTTCCACCATGGCGGGTTATCAATACACGTCTTAGTGGCCTCATGGC
>PLTG_09674.1
CATATAGTGTGGGTTAGTGTGTACAAAGTGGTGCAAAGATTGGTTTGGTTAAAGAGTAATCAAGCCGGAAGCAAATGGGATGTTTTTGTAAAAACTTGTTTTTGAGAAAAAGGAGAGGCTTGCGTTCGCAAGCCTTATGTTGCGAACGCAAGAGATCTTGCGGTCGCAAGAAAGTCTTGCGACCGCAAGAGCCACCTGTTTCAGAAACACGGGGCTTCTCTTATTTTATTCAAAAGT
>PLTG_09764.1
TTTTTTTTTTTTTTTTTTTTTTTGGCCTCTTGGTGCGTCTAGCACCAATTACTTCCATTTTATTGACTACATGTATCAATATGACACCTTTATCAGTCTTTCGTATTGGTCACAACGCTCTTGGTCGCTAAGACTACTATAGCAATGTTGTGACTACACTGCTTACATCTTAAAGTGTCTAAACTAATTTGAAATCACCTCACCTTTGTTCGTCCACATTATCGAAGAAGTTCATAGTAGAATGTGTGCCTCGTTCACAAGAAGATGCTGAACCTTAATGTGCACGTAGGTCCTTAAAAACTTGATCGCACACCAACTTGCGGATAAAGTTCTCGATCTTGCCGTTCCCCCCTGCCATGTCAAGAGCATCCTTCAAAACGTTCAATGGTAAATCTGCTGGCAGAATTTGGTATACCATCTGCAGAATTGACATTTGTCCGTGATGAGCTGCAGCGATGAATGTCTGGTGTAAAGTTTCTACCGGTACGCTCTCCTCGACAGAAAGATACTTTACAATTTCCTTCACAATATCAATATTTTGGCGGTGTGCAGCTTCCGTAAATCCTCTCACTAGCGCGTCAGGGGGAATGCATAGCTTGTCAAACCATGATTTCACCAGATTCACATCTTGTTGTTTCACTGTGTCCACGAAGACCGCTCCCATTGCCTTAGAAGAAAGCCGGGCATCTACTCGCAGACACTCAATAATGTCGGGTATCTTTGCAGTTGCTGCATTTAAAAATGCCTCGTCGATCATCTCAGTCGGA
>PLTG_09843.3
GCTGGCGTTCTGTTTTGCATCGGGACGACATGGGTGTGTCTGAATCCTGCACAAGACCACACGCTCATGTACCTTGCGCGTATCGTGCAGGGTTTCGGTGTTGGCAACTCGTCATTTTCGCTTCCGTTGTTCGGTTCGGAGATGGCTCCGAAAGAGCTTCGTGCTCGTCTTTCGGGTTTGATGGTACTCCCTGTCACATTCGGCA
>PLTG_09853.2
TTTTTTTTTTTTTTTTTTTTTTTCGACAACAACTCAGCCACGTGCCGTCACTGTCTGACGATAATGGTGGATGGTATCACGTTGATTTAGTTAGAAGGTAGTAGTTGATTTACGCTACAGTGGATGGAGCTAACGAGTCTTTACTGCATCACTGCCAACAGAGTGAGAGCGATGGCAGCGATACTCGTGGCGGCTGCTGTTGAAGTCGACGAAGCACTGGATGATCCGCTGGCCTTCGAGTCCGACGTGGCGCTGTCTTGATCGCCGACGTCGACGCCGCTATCACTTCCGACTTGGGAGCTGCCGGCGATGTCGATCCCCAGGGACGTGCATTTCTCCACAACGGGGTCCACGAGCTCACTCATGAGGTTGAGGTTCTCGTTGAGTGGCAGTGTGCAGTCGTCCGGGTTGATAGCGAGGATCGCAGCCATGAGTGACACACACGCGTTCGTCTCGCAGATGGTCGTGAGCTGTTCATCCGACGGCGCGCCGGTCAAGTCTGCGAACACGACACCCGAGTCACTCGCACATGCGGTGGTGTTGGGGTTGGTGAGGAGCGAGCCTAACTCTGACTGTTTGCAGACACTGACAGCAGTGACTTGCTGA
>PLTG_09880.1
CTGGATCCCTGAGCCATCGACGCCTGAGGCGTCGCGTCCCAGTCTGGAGGCGCTCTCGCTCTCCCCTGCCACGCTGCAGTCGACGATGGGGCTACACCGCCCGCCGAGACGGCGGAGGCGGGGATGTAGCCATCTGGCGTCTTGCCCTTGCTCATGATGGCTTCCATCCACACTTCATTAGGCGGGGGCGTGAGTCGCTGTCGCTTGTCTCCGCGGTCCCGGGCCGCCCCATGGTACATGTTGGCGCTCTCGCTTCCTCGCTGACGCGTCGGCTGCTTGTCCTGCTGTGGGAGTCTTGCGATTTGGTAACA
>PLTG_09881.2
TGTTACCAAATCGCAAGACTCCCACAGCAGGACAAGCAGCCGACGCGTCAGCGAGGAAGCGAGAGCGCCAACATGTACCATGGGGCGGCCCGGGACCGCGGAGACAAGCGACAGCGACTCACGCCCCCGCCTAATGAAGTGTGGATGGAAGCCATCATGAGCAAGGGCAAGACGCCAGATGGCTACATCCCCGCCTCCGCCGTCTCGGCGGGCGGTGTAGCCCCATCGTCGACTGCAGCGTGGCAGGGGAGAGCGAGAGCGCCTCCAGACTGGGACGCGACGCCTCAGGCGTCGATGGCTCAGGGATCCAGA
>PLTG_09979.2
GAAGTACACAGTTTCACCACCCCGCTTCAGCAGCAACAAACTGTCAAACACCTGGAAAACCTCGGATGAAGGCTGGTGGATCGTGCAAACTACCGTTCGTCCAGTGTCTGCTACCTTACGAACGCCGTCCATGATGAGCTTTGCTGAGCGAGCATCCAGACCACTCGTCGGTTCATCTAAGAAGAGCACGCTGGGTTGGGCAGCCAGCTCGACACCAATCGTTAGACGCTTCATTTGCTCTACTGAGCTACCACGGATGATCTGGTCGGCAATCGGGTTTAAATCCAAGAGTTCAAGACACTCGTTCACTGAGTCGAGTTTGTGACTGTCAGGAACAGCGGCACTTTGACGCAAGAACGCGCTGAAAGTCAATGCCTCACGGAAAGTAGACGAATCAGAGTGGATGTCCATTTGCTCGCAGTACCCAGTCGATCGACGTGTTGCCAAGTCTCTGGCGGGATGGCCATTCAACAAA
>PLTG_10051.1
GACCTATACGTCCTAGGAGACAGTGAGATGAAGGATGATCCTGGAAGTTACTCAGAGGCTATACGAGATAGCGACTCTGAGAAATGGCTTGAAGCAATGAGATCCGAAATGGATTCCATGGCAGAGAACCAAGTCTGGACCTTGGTAGACCCTCCGAAAGGTATTGTACCGATAGGAAATAAATGGGTCTTCAAGAGAAAGGTTGGTGCCGATGGAACCGTTGACACCTTTAAGGCTAGGATTGTAGCCAAGGGCTACAGGCAACGAGAAGGGATCGATTATGATGAAACCTTCTCGCCTGT
>PLTG_10060.3
TGTGAACAGAACGACATCCACCAGAGTTGTCTTTCCTGCACCCGTGGAGCCCATCAGGGCCGTAATTTTGCCTGGAAGTGCGTATCCAGTTACACCTTTCAACAAGTCCAGTGACTGAACAGGTTGACCAGGACCAGCAGGAGCCCTTACAGTGTACCAGAGATCCTTAAAGGCGATCGCGACCGGGTCTACCTTTCTCTCGGGTTGTGTGGTGTTCACATGAAGCGTTATCTCACCGCTTTCCGGAGTTTCTGTTCGCGGAGACTTCAACAAGCTGTAAGGTGCCCCTCTGTCCTCCGTGGAAACAGCTACTTTCTCCTCGTGGGGTAATGCGATATACTCGGGGCGTTCATACCGATGGTATTCCAGTGCGAAATACGACAACATCATGAAGAAGATGTAGGCACCCGCCATGAAAATTATACCGTAGCCCACCCAACTCGTTTCAGAGGGGACATCAAACAGGCTCAGCGCGTACTGGCCCATAGTCATGCGGTAAGTCGCACAATAGTCCACACTCTTATAGACACAGACGTCGAGCTCGCTGCTGCGGTACTGACTCACGACGGCACTACGCACAGTCCATGCCACGGGGTCGATCCAGTAGAGCCAAATCAACCAATCTGGGATGGTGTTCTTGGACACAACGAAGCCGCCGAAAAGGATGAATATCATCAAGTTCACCATTGCTACGGGCTTAGCTATACTCAAATTCGGTGTCGCTGCAACTAGAAAGAAGAATAGCGCGAGAAAGACCAAAATGACGAGCACGAGCAACAACTCGAAAAGGAGATAGACCCCTGCTTCGTTAACGAACCCACCCATCCAGTACACGAGCGACCCGAAAACAAGACTCTCCAACAGCGCTAACGGA
>PLTG_10105.5
TGAATGAGCACACGGGCAAGACCGAGGAGCGCCTCCCCGAAAACGTGAGCTACTCTAAGTCGGCACCTTACAACTTGGTCTCGCAGACCTACATGCAGTTCAAGGGTAATTTCAAGGTCCGAGTTTCGCAGGATCAGCTAGTTACCTGGCTCATCAAGGACTCCTTGAAGCTGCGCTTCGAGTACGTCCGTGGCATGTATCGCATGTGGACACCAAGGCAGAGCAAGCATGTGTTGAGTGTTAACACCCGCGGTGTTGAAAATCCTATGGCATTGTTGCACAATCGCCTAGGTCATGTGGGCATGGATACCATTAAGGAAATGGTAGGACAGGAGTATAACTTCGGCATCCAAATGCAACAACAGAGTTTTGCTTCCTACGAATGCATTCCTTGCCTAGAGTCGAAGACCAAGCGCATGAGCTATTCGAGAAATCCGACTCGCTCGTCTAAACCACTGGAGAAACTGTGTGTTGATCTCTGCAGCGTCGGAGTTGACACAATTTCAAAGGCTAACCAGTTCCTACTCGTCGTGGACGAAGCTACGAGGTATAGATGGGGTTATCTCCTTGCGCACAAGGATGAAGCAACTCCGTTGATTACAGACCTGATTCGCTTAATCAGAACTCAGTTTCCGAAGCACACAATCAAGATGGTGTTCTCGGACGGTGGAGGTGAATTTGTGAATACGGAGTTGGAGACCTTCTGCGGAGGTCTCGGCATTGAGACGCGCTCGTCGAATCCGTACAGTCCTCAAGAGAATGCTCTTGTTGAGCGTGGCAACCAGACCGTGATGCGCCAAGTCCGTTCAATGTTGCACGCCACCCAGATGCCAATCTCATTATGGGGTGAGGCGTTCCTGCACGCAATCTACACGCTCAACATCACGCCTACGCAGGCATTTAGAGACAGAAAGACTCCACATGAAGCATTACATGGACGGCGTCCAGATCTCACTGTGCTGCGCACATGGGGGTGCTTAGTGCATGCGCACATACCAGACGACTCACGGCAGCGCAAGGAGAAGCTCTCCTCGCGGACCCAGTTGTGCCTCCTGCTGGGATACAGCATGAAGACCAAGGGCTACAAACTACTCAACCTGCGCACAGGTTCGGTGACAACATGCCGTGGGGGAAACATGAAGGCACATGAGCAGTACACAGTGCACTATGTGTACATCAAGAATCTCCTGTTGAACACCTATGAATATGGAGATCATGAACTTCCTGCTACCATTCCGATCGTGCCGATTAGGACGACAATGCAGACGTACCTGGAACTATCAGAACAGCAAGTTGCGCAGCGCGCAACTCAAATGGAAAAGCTGACACTCGCTGGAGAGCGCGCGAATCCAATGGAGGTGCCTACAGAATCTGCAACCGAGA
>PLTG_10111.1
GCAGCGACGAGCTGCTAGTCATCTCTTCTCGACAAAAAGCATTCGTGAGGTCATGGAGCCGGTAATCCGAGAGAAAACTTTGCAATTTCGAGACGTCCTTGCTCGATGTTCTGAGCGCGAACAAATTATCAGTATGAAATCTCTGCTGGGTAAGTTCACGAGTGATGTGTTCACTCGCATCGGATTTGGTGTTGAACTCAATCAACTGGGTGGAGATGTACTCCTTGACGAAAAGCATCCTCTGGATATTGCACTACATGCTGTGCAGAATCGTTTCCAGACACCAATGTGGATGTGGAAACTCGCGAGATTCCTCAACATTGGCGCTGAAAAACGGCTTCGAGACAACATGGAGATCGTCAACGACATGGTCCGTGATATTATGGTTCGATCCATTACTGAGAAAAAATCGGATGTGCAGAGGAAAAATTTGTTGACGTTGTTGATAAATGATAATGCCAACGCTAAACCACGTGACCTTCAGGATACGGCGGTCAACTTCTTTATTGCCGGGAAGGACACAACGTCGTTCAGTTTATCATGGCTTATTGTGATGATGAACCGCCACCCTCGAGTTCTTGCTAAGATACGCGAGGAGATCCGAACCGTGTTACCGGGGCTATTGACTGGAGAAATTGAAGCACCAACTCTCGAGGACACGCAAAAACTTTTGTACTTAGACGCTGCAGTAAAGGAAAGTGTGCGATTGTGGTCCGTTTCCACGTATCGGTGCACGACTCGCGATACAGCCTTGACGAACGGTGCGTTCATTAAAAAGGGGACGGTTGTGGTCGTGTCAAAGTACGCAGCAGCGAGACGGAAAAATGTATGGGGCGAGGATGCCGCGGAGTACAAACCTGAGCGTTGGTTCGATGAGAAAACCGGCGAACCTAAGAACATCACGCCACCGCAGTTCATCACCTTCAGCACGGGGCCACGCAAATGCATTGGCATGCGTCTTGCCATGCTCGAGATGAAAACCGTCATGGCTGTGCTTTTCAGCCGCTTCGACATCGAGACAGTGGAAGACCCGTTCAAAATCACGTACGATTTTTCCTTCGTGCTCCCGGTAAAGGGTCCACTAGCCGTGCGAATCCGTGACCGCGTTGCTCGTAGCATCTAATTGACAGGTTCATGCTCGTACAGCAACAATAGCAACCATTTTAACTTCGTAGTAGTATCCGCTGAAACTTCACGTATTTTTAGTGAGATCAAACGGAGCATGTTGTCAGCTTTCATTCAGCTTTCTTTGTGGCGATCACCATGGATGAAGATCAGAAGCAGCAG
>PLTG_10170.2
CAAACCCCAAGCGCCACCATGTTGTCACTGCGTCATGTCCATCGCGTTTGCGTGGCTCCTGCAGCTCGTTCCAGTGTCATCTTCTCACTGCAACATGCAAATGCACTTGCAACATCAACCACTCGTTTTTTCCAGTCGTTGGGGCTCAGTAAAACACTCACGGATCGATTGACACATTTGGGCCTGTCAAGTCCTACATCTGCTCAATGCAAGGCCATTCCATCGATTCTAGCGGGTGAAGACGTCGTCGTAGCTGCCGAAACTGGTGGTGGGAAAACGCTGGCATTCCTGTTGCCGGTGATGGAGAAAATCCGCCGTAACCCACTGCCTCCAAGTGAAATGCGCCTCCCCACTGCTCTTGTGCTCACTACGTCCCAAGAATTGGTGCGACAATTGGCTGCAGTGCTCCATCAGGTGGACCCGGAGCTTGCACGACTTGCTGTGAGTTTGTCGTCAACGAGACAGACATTGGGACAGCACGGTAGTCGTGCATGTCCATTGGTGTTTGCCACTCCAGGAGCGCTCTTGCGTGCCACGAAACCGAGAGACTTTGCCTTCACGCAGACGGTGGTTGTGGATGAAGCGGATATGTTGCTTAGTGGAGGGTTTGAAAAGGAGACAAAACAAATTCTCGCTACGATTCGCAATCAACCATTGCTGCGTTCGGAACTCAACCGATGTGGGGAGGCAGAAATCAAAGATAGAGAATTGGATGAAAACGACTATGCTGGAGACAACACTCAGACCATTTTCAGTGCCGCAACGATCCCAGATTATGGCAAACGGTCTGTGCGCCACTATATCGACTACAAATTCCCTTCAACTGTATTCGCTATTACGGAGAATTTCCACCGCACACTACCGAAATTGACACTTCAGGCACAGAACTTGCAAGATTTCATGGGAAATGGCAACTTCATGGACGAGCAGCACGCTCGTTGCGAACTGTTGTATCAAATCTTGACATCTTCAGGAAGCAGCACCACTGACGAGTTGAAGACATCAGCAGGTGAAAAAACACTCGTTTTCACCAACTCGATCGCCAGTGCCGATGCACTTTTTGACTTCTTGGAGACCGATAAGGGTATGGCAAACTGCGCGCTATTTCACAAAGAAGTGGACCGCCCTCAACGTCAAAAACTTTTGAAGCGACTCGACAGCGAAAACGACGCAGACAAGGATCTAGTAGTCATCTGCACTGACATTGCGGCACGGGGGCTAGATACGACCAAGGTCAATCACGTGGTCCAATTTGAGTTTGCCAGCGACGTGGTGAGCTATCTCCATCGCATTGGTCGCACTGGGCGTGCAGGGACAACAGGAACTGTGACCAGCATCGAATCCTCAGAGAACAGCCTTGTACTAGAAAAAATCCGTCAAGCCGGAGGCTCCACGCTACAGAATGCCTTCAGCCGTAAACGAAGTCTCCGAAAGAAATTCAAAAAGGCACAGCGTCCCAGCAACAACAACTATAACGCCTTCTAGACATTCACCAAGGCTGCCTCTGAATAGAGTTGTGTATCCCCATTGCGTCCCCTCATTACGAAACTCCTGCACTAGTGCACAGCGCACCACGACTGCTACCGTTCTGCTTCTCTGCAACAATGGCAAATACCAGAGAACTTAAATTGCGCCGAGTGATCGGATACAATGGCACATACCCCGACACGCTTATTTACACTACTGATGGCAAGTACCTCATCTATTCACTGGGTCTCGCCGTTGTGGTGAAAGACATCAAACGCAACACTCAATGTTTTTTGCGTGGCCACACGGATGTGATCACGTGTTTGGCCATCTCCAATGATGGCTCGAAGCTCGCTTCAGGGCAACAAAGCAAAAGTCGTGGTAGTAAAGCCCCCATACTTGTGTGGAATCTAGCTGAGGCGACGAACAGACTTTCCATGTCGGCAAACGGTGGTGAGAGTGACCATGACAACAACTTTGTGACGTATCGACTCGTGTTGCATATGGGAAAAGTGCAAGCTTTGGCCTTCTCTGCTAGAGATAGCTTTCTCTTCTCAGTGGGTGGTCAAGATGATAATGCACTTGTGTGTTGGAATATGGACACTGGTGAGCCCATTTGCGGCACACCGTCCGGAGACGATTCAACACTCGTCGTTGCAGCTTTCAATCGTGAAGTCAATGATGAACTACTAGTTACCGGTGGCAACTACAACATCACTGTCTGGCGCGTCGAACTGAAGAACCGCAAATTCCACGCGCTACGTGCCAATCTAGGAAATCTTAAACGTATTGTTACGTGCATCGGCGTGTCTCCAGACGATAAGGTGGCGTATTGCGGCACCAAGACAGGAGATCTGCTGGAGATTTTGCTGGACTGTGACTTGACCAAACCCAATTGTCTCTTCCCGCCAGTAGGAACTCACAAGCCTCGCTACAGCCGTACAACCAAGGAGCGATTTAGCCAAGGAGTAGTGACATTGCTCGTTCACGACAATGAGGAGAACCGTCGTTTTGTAATTCTTGGTGCTGGTGATGGCAATATTGCTGTACTCAAGTTGGGTCCTGCAATTGCTGCATCGGATGGCACGAAGACTAAACCTATCGCCACGGCTTGTATGGAGAAGGTGATGGGGGGTATCACCGCACTAAGCGAAGGTAGACATGGGGATTTTTACGCTGGAACGAACCACTCCAATATGTACCAGTTCCAGCTTGCTGATGATCTAAACACCAAAGGCCACTCGAACAACGCATCTAGCAGACCGAGTAGTGCAGATCCCAACAGTGCTGCGCTTCGGGTGGTGCTTCGCTCAACTTGTCACTACAGTAGCATTAACGACGTTGTGTTTCCCGGATCAACCACGCGCAGCCCAGCGGATAACTCGCACTTGTTCCTTACATGCGCCAAAACCGACATCCGAATCTGGAATGCTCGTCGTTGTCAAGAAATCCTGCGTGTGCAGGTGCCTAATCTCGTTTGCAATTGTGTGGAACTTACGCGTGATGGTGGTCTCGTTGTGAGTGGCTGGGATGATGGCAAAGTGCGAGCATTTTACCCGGAGAGTGGCAAACTTAAGTTTGTTATCCAAGATGCACACAATGAATCGGTGACTGCCATTGCAATGTGTACACCTTCGTTTTCGTCTGCATCGTCGTCTTCGTCTTCAAATGCCGAGTGGAGGTTGCTCACTGGTGGTAAAGATGGTCGAGTGCGTGTGTGGCGTATCACTCCGTCTAGACAGACCATGGAAGCGTCTCTGAAAGAGCATCGTGGACCTGTAAATGCTATTCAGGTGGTACGGGACTGCACCGCGTGTGTGAGTGCATCTTCAGATGGATCTTGCATTGTGTGGAACCTCGAAACTTTTGTACGGACCCAAGCAATGTTTGCCTCAACTGTGTTTCGTCGAGTGCTGTATCACCCTGACGAAAGCCAATTACTCACTTGCGGCTCGGATCGACGCATCACGTATTTCGATGCTTATGACGGTGAAGCCATCCGTTTCTTGGAGGAGGCTGCCGACCATGAGATGTTGGCTATGGACATTGAACACAGCGGGACACTCTTTGCCACTGGAGGACGCGATGGCATGCTCAGACTCTGGCATTACGACAACGGTGAGACCGTTGCAATTGGTCGTGGACACAGTGAGGCGATCAATGCAGTGAAGATCTCACCTGATCGTAAGGAGATTGTCACCGTCGGCTCCGAAGGTGCCATCATGATCTGGGAAATGGGAGACCTTCTAGAGCAAATACAGGCGTAGTAGGTTTGTAAACTCCGCCTCAGGAGCATTTGGACATTTATTGGGATCGAAAGGTTGGTAGACAATAGGTTATTACTGAAAACTTGGCATATTAATTCTGCACGCGAACAGAACCAAAAACTTGTGCACGTAAACCGACACTTCTTGGTCAT
>PLTG_10170.3
CAAACCCCAAGCGCCACCATGTTGTCACTGCGTCATGTCCATCGCGTTTGCGTGGCTCCTGCAGCTCGTTCCAGTGTCATCTTCTCACTGCAACATGCAAATGCACTTGCAACATCAACCACTCGTTTTTTCCAGTCGTTGGGGCTCAGTAAAACACTCACGGATCGATTGACACATTTGGGCCTGTCAAGTCCTACATCTGCTCAATGCAAGGCCATTCCATCGATTCTAGCGGGTGAAGACGTCGTCGTAGCTGCCGAAACTGGTGGTGGGAAAACGCTGGCATTCCTGTTGCCGGTGATGGAGAAAATCCGCCGTAACCCACTGCCTCCAAGTGAAATGCGCCTCCCCACTGCTCTTGTGCTCACTACGTCCCAAGAATTGGTGCGACAATTGGCTGCAGTGCTCCATCAGGTGGACCCGGAGCTTGCACGACTTGCTGTGAGTTTGTCGTCAACGAGACAGACATTGGGACAGCACGGTAGTCGTGCATGTCCATTGGTGTTTGCCACTCCAGGAGCGCTCTTGCGTGCCACGAAACCGAGAGACTTTGCCTTCACGCAGACGGTGGTTGTGGATGAAGCGGATATGTTGCTTAGTGGTGGGTTTGAGAAGGAAACGAAGCAGATTCTTGCTACGATTCGCAATCAACCATTGCTGCGTTCGGAACTCAACCGATGTGGTGAAGCAGAAATCAAAGATAGAGAATTGGATGAAAACGACTATGCTGGAGACAACACTCAGACCATTTTCAGTGCCGCAACGATCCCAGACTACGGCAAACGGTCTGTGCGCCACTATATCGACTACAAATTCCCTTCAACTGTATTCGCTATTACGGAGAATTTCCACCGCACACTACCGAAATTGACACTTCAGGCACAGAACTTGCAAGATTTCATGGGAAATGGCAACTTCATGGACGAGCAGCACGCTCGTTGCGAACTGTTGTATCAAATCTTGACATCTTCAGGAAGCAGCACCACTGACGAGTTGAAGACATCAGCAGGTGAAAAAAACACTCGTTTTCACCAACTCGATCGCCAGTGCCGATGCACTTTTTGACTTCTTGGAGACCGATAAGGGTATGGCAAACTGCGCGCTATTTCACAAAGAAGTGGACCGCCCTCAACGTCAAAAACTTTTGAAGCGACTCGACAGCGAAAACGACGCAGACAAGGATCTAGTAGTCATCTGCACTGACATTGCGGCACGGGGGCTAGATACGACCAAGGTCAATCACGTGGTCCAATTTGAGTTTGCCAGCGACGTGGTGAGCTATCTCCATCGCATTGGTCGCACTGGGCGTGCAGGGACAACAGGAACTGTGACCAGCATCGAATCCTCAGAGAACAGCCTTGTACTAGAAAAAATCCGTCAAGCCGGAGGCTCCACGCTACAGAATGCCTTCAGCCGTAAACGAAGTCTCCGAAAGAAATTCAAAAAGGCACAGCGTCCCAGCAACAACAACTATAACGCCTTCTAGACATTCACCAAGGCTGCCTCTGAATAGAGTTGTGTATCCCCATTGCGTCCCCTCATTACGAAACTCCTGCACTAGTGCACAGCCCACCACGACTACTACCGTTCTGCTTCTCTGCAACAATGGCAAATACCAGAGAACTTAAATTGCGCCGAGTGATCGGATACAATGGCACATACCCCGACACGCTTATTTACACTACTGATGGCAAGTACCTCATCTATTCACTGGGTCTCGCCGTTGTGGTGAAAGACATCAAACGCAACACTCAATGTTTTTTGCGTGGCCACACGGATGT
>PLTG_10170.4
CAAACCCCAAGCGCCACCATGTTGTCACTGCGTCATGTCCATCGCGTTTGCGTGGCTCCTGCAGCCCGTTCTGGCGTCATCTTCTCACTGCAACATGAAAATGCACTTGCAACACCAACCACCCGTTTTTTTCAGTCGTTGGGGCTCAGTAAAGCACTCACGGACCGATTGACACATTTGGGGCTGTCAAGTCCTACATCTGCTCAATGCAAGGCCATTCCATCGATTCTAGCGGGTGAAGACGTCGTCGTAGCTGCCGAAACTGGTGGTGGGAAAACGCTGGCATTCCTGTTGCCGGTGATGGAGAAAATCCGCCGTAACCCACTGCCTCCAAGTGAAATGCGCCTCCCCACTGCTCTTGTGCTCACTACGTCCCAAGAATTGGTGCGACAATTGGCTGCAGTGCTCCATCAGGTGGACCCGGAGCTTGCACGACTTGCTGTGAGTTTGTCGTCAACGAGACAGACATTGGGACAGCACGGTAGTCGTGCATGTCCATTGGTGTTTGCCACTCCAGGAGCGCTCTTGCGTGCCACGAAACCGAGAGACTTTGCCTTCACGCAGACGGTGGTTGTGGATGAAGCGGATATGTTGCTTAGTGGTGGGTTTGAGAAGGAAACGAAGCAGATTCTTGCTACGATTCGCAATCAACCATTGCTGCGTTCGGAACTCAACCGATGTGGTGAAGCAGAAATCAAAGATAGAGAATTGGATGAAAACGACTATGCTGGAGACAACACTCAGACCATTTTCAGTGCCGCAACGATCCCAGACTACGGCAAACGGTCTGTGCGCCACTATATCGACTACAAATTCCCTTCAACTGTATTCGCTATTACGGAGAATTTCCACCGCACACTACCGAAATTGACACTTCAGGCACAGAACTTGCAAGATTTCATGGGAAATGGCAACTTCATGGACGAGCAGCACGCTCGTTGCGAACTGTTGTATCAAATCTTGACATCTTCAGGAAGCAGCACCACTGACGAGTTGAAGACATCAGCAGGTGAAAAAACACTCGTTTTCACCAACTCGATCGCCAGTGCCGATGCACTTTTTGACTTCTTGGAGACCGATAAGGGTATGGCAAACTGCGCGCTATTTCACAAAGAAGTGGACCGCCCTCAACGTCAAAAACTTTTGAAGCGACTCGACAGCGAAAACGACGCAGACAAGGATCTAGTAGTCATCTGCACTGACATTGCGGCACGGGGGCTAGATACGACCAAGGTCAATCACGTGGTCCAATTTGAGTTTGCCAGCGACGTGGTGAGCTATCTCCATCGCATTGGTCGCACTGGGCGTGCAGGGACAACAGGAACTGTGACCAGCATCGAATCCTTAGAGAACAGCCTTGTACTCGAAAAAAATCCGTCAAGCCGGAGGC
>PLTG_10233.4
GGAAGTACTAGTGCAAATTGGAATTTCTTCTCGCTCAGGAGTGGTTGATAGCAAGTCAACCAATGCGAACAGTGCTGGTGAGAATACCCGCCGACCCAGTGCCAGTAGTACTAGCGGAGAAAACAGTAACGCACTTACTCGGTCATCGTCGTATCCGATTGTTGGGGCTGCTAGCTCGACTGGAAGCGAGAGCCCAATTAAAGGTATGCCAGAATCTCCACCCACCGCTGCAAGTTCCATGGCTGGTGGCAAGGGTAATATCGGCTACGACGCTGGTCACCAACTTGAAATGAGCTCGCACAGCTACCACAACATCGTAACCCAAGTGAACCAAATTGTTGGACGCATTAACGGCATTTTTGGTACACTCGACTACGCCCCTATTCACTTTATTCAGCAGA
>PLTG_10325.1
GACAAAACTGTCCGAACTTATCGAGACAACGCATGCTTTGAAATTCGGAGGAGATTTCAATGTCAACGATTACGTGCATTGGCGTTTTAAGGTGAATGGCGACTCGGAGAAATGGCAATTGTGGAAGACCAGACGTCAGACTAGTGCGGAAACTGGTTGTTACTCGCCAACATGTGAAGCTGTGTACGATGACGACCCAGTGCTTACGTTCTCAGACCCGGAAACAAAGATTTCGATTGAAGCATGGACGCAATGTGGACTCGTGCGCAGGTTTTTCTTTTTCTTGCACTTACACGTGAACAGTGCTGTCGATATTTGCAAACATTTTGATGAAATGTGGTATCAGACGTCGGTCTCGCGGCTTCCCATTGATGGACAAATGTGTGCGTACCCAGGTAGCGACTTCGCCGAGTTGACATTCGACTTCCATCCTAATGTCGGACTCCAAAATTCACGTACTGAACTGCGGATGAAGGTGTCCGAGGTCGTTTGCTCCGGGTCATTGGAAAAGCGCACACCTGTTGAAATTTTAAAAGTGACGCGGAATTCACCTGAGATCCTAACGCGCTTTGGCGTGGAGTTAGTGCACACACCCAATACAGTAGCGCTTACGAACTTTGACGTGACGTGTGATTTTACGTATGTGGGCTATGGTGAATCGACTCATACAAAAACGTGCGGCCGTTCGTTCTCCATAGCCGATTGCAAGGGTCCACAATTTGATCTACCGAGTGCAAAATGTGAGTTCGATGCTTGTGCAGACAATGCAAAGGCTGGTTTGTATGAAGCATGCGGTGGGAAGATTGTCCGGAGCTCTCAAACGAGCACATATATGGAGTCTGGTGAAAAAGAATGTTGCCAAGGTTGTAATAGCACCAACATTGTTTGTACGGCTCTGCTAGATGTACCGAACGCGGACGCAGAGCTAATGCGGTGCGAACCGGTGAGCGGGTATGGAGGATATGGAGCATACACGTACGGCAACTACTACTTCCCTATCTCTCTACTTGCCGAAGCTACACAAAATCACCCAGTGGTCATGATGATGTTGAGTAGCGGGGTGCTTGTTATTGTAGCCGCACTAATAGTTACTCAACGTCGCAAGACCGTTTTGAGTTCTGCGCAGATCGATTCGGATGCATATTATCCGCTGTTGTACTAGCTAGCTAGATTGCGACTCAAATCGGGAATCACTTCAATCCAGCTTCATTTTAAATGAGATTGTTGAAGTTGTAAACTACCTAAAGGTGATCATCGATCAGATCAAGGCAGGGTATAGCGACCAAAAATGCAGCTCCCTCTTGGCCACCGATAGACGAAGAGAACAAATGCTTTGAAGCAGCTCGGGCAGCATTCGTCAGCGTAACGGCGCTCAACGGAAGACTTGTGTAGATGCGTAGGGAACTGACCGGAGTTGGCGCCGGGTCTTTGGTGCTGAGAGCGAAGCAAATACAAACATGTTGTTGGTTGACGTGAGCCTGCACAAGTTGAGGTAATAGTGTCCCGGTTTCAGTAGCTGTATCGACTTCAACTCGGTATGACCTAGAAGCTTGGCCGCAAATGGAGTATGTCGACTATAAAAAA
>PLTG_10368.2
GAGAACGCTATCTTCACTGCGCTTCGTGATGCTGGAGATCGAGTCGAGGGTTCTTGCACAAGGTGCGTGGGTGAACAACCCGAGTCCAAGGGATGCTGCTGAAATGCTCGAAAGAGTGAAAGCGAGCATTGCTGCTCGTCCAGCTGCAAAACGAGGAGAACTGCAACCCGTAGAGCAATTACAATGGACGTCACTCGGTCGAATTCTCCGTGATCAAAAGAAATTGAGAGGTGAGGAAGAAGACGATGATGAATTCATGTAAGCATAGGAATTCTATCACTATGGGACCAAACGTTGATGAATTCACCGTTCTCGCACAAAAAAAGACTC
>PLTG_10384.6
GGAGAATGATACATTATTTATGAAAATCTATGAAGATATTGAGGCGTTGTTTATCGACATTCCTGGTTTGAAGGACGTTCGGCTAGTTGTGAAAACGCGTGGTGAACGTGTGAAGTCGCGTGGGATGGCATACGTGCAGTTTGCGGACGACACTGGTGTTCAAGCAGGGCTTAAGTTGGACGGGTCCCTCCTTCACGGACATCCACTGCGTGTTGAGCGCTCAAAGCCTCCGCCAACCTCAGCGTCTACGCCTGCCGGTAAATCTTCGGGCGGTGAAGGTTTTTGGAAGACCGATCCATTGACACTGTACATTGGTGATCTTAACCGAGAGGGGTCGAAGGAGCA
>PLTG_10385.2
GCGCTGTGGACGCTTCTGGAACAGTTTGAGGGATGGTTGAGGTGGATTTGGGGGGAGTTTCTTCGTCCTCGTCCAGCACTTCTACGTGGACACTGGGAGTAAATGAAGCAGTAGATGGTAGGTCCGATACGTCCGCCATGTCCTCGTCGCTGGAGAAGCCTGAGGACGAACTATCGTCGCCAAGGGAAGCATCTTCGCGAGCCATCTCAACCGTGGGTGGATATGATCTGTCG
>PLTG_10438.1
AGATCTAAAATGAACATAGGAGGGGAAATAAAGGGATAAAGGTGAGGAACGATGTTGTGCGATTAGTAATCTGCAAATAGGAATGTTTGTTAGTTTGTTGAATTGCTGATTTCTGGTAAAATTAGTACTGATCATAACATGAGTTAGATTTGAAAACTAAACCTCTGTTTTGATTAAGATGGGAGTGAATGTGCAAGAGATGGCTAGAGCAATGGCTATAGCCC
>PLTG_10438.3
AGATCTAAAATGAACATAGGAGGGGAAATAAAGGGATAAAGGTGAGGAACGATGTTGTGCGATTAGTAATCTGCAAATAGGAATGTTTGTTAGTTTGTTGAATTGCTGATTTCTGGTAAAATTAGTACTGATCATAACATGAGTTAGATTTGAAAACTAAACCTCTGTTTTGATTAAGATGGGAGTGAATGTGCAAGAGATGGCTAGAGCAATGGCTATAGCCATGGGACAGCATGAGGCC
>PLTG_10464.2
GCTCGACACCTCAACTGTCGTTTAGAAACACAAATCATTTTCAACAGGTCACTCTACACTTCGAAAAGGGGGAGTCAGTCGAGGCCACGCGGACAACGACATCATTCGACAAAGAGAGCGCTCGTGCGCGGAGCAGAGTGATTGTCCTTCGTTGAAGCCCCAAGCACCATGAAGGACCTGTTGATGGTAGATGCCGTGGACGAGGCCCACGTGGTGGACGAGCTCGTGAAGCGCTACCGCCAGGGCTACGTCTACACGTTCCTCGGCCCCGTGCTCATTGCCATGAACCCGTACAAGATGCTGCGACAGCCCAACGGCGACTCCATCTACGCGCGCAACATGATCGACGAGTTCCAGGGCAAGGAGCTGCATCTGTGCGAGCCCCACCCCTTTGCGCTGGCTGAGAACGCCTACTCGAACCTCGTA
>PLTG_10482.4
GCTCTTCCGATCTCCTGCTCCAACCATCTCCTCACCTCGAAGATACGCAAACGTGACAGACCAAAGTGCCGTGTTGATCGCCGCGTTCCTTACGGCCTTGGTGACTTTGATAGAGTATGACGTGGTTATCGCTTGCAACGCAGTTTGCATATCCAACGCCGATGCATCAAAATTGATCTGTCCTGTTGTCTTGCCATTAAATGTTAGCTTGAACGAACCACCCACTGGTGTTACACCATCCGTATACACTTCCTGGATCTCGTGAGTAAAGTCACCAATAGCCAGGTCATTGACACCTTGGACAACCTCGACTACATTGATACGTGGAACATCCCCCGTCAACTGTCTGCCATCAGCAATAAGTGGTGCTAAGTCTCCATGATTGTGTAGAAACGTTATCTCCCAGGTATATCCGCTCAACCCCTTCGATCGCGTTACTTCAACAGGATTTACAGCAACATTTGATGTCTCCGTGACAATAGCAAGTGCATCGGTCATGTCTACTGCAGAGCAATCGAACGGTAATGCCGAGGTCTTCCGA
>PLTG_10627.1
TTTTGAACGAACAGTCAGTCGTTTTGATTCATACGAATAGGACTGCAAGTAAATGTGAAAGCATAGACTTTGAGCATGAACCAGTGTAGCATGCACATCGATATATGGACTACGAGAAGGAAAATGGGGTGTGGCACAGAGGGCAGTTCGTCTGGTCTCGAATTTCGGCTTCGATGCACACATGACGACAGGCCTTGCACATTTTCGTGCTTTGAGCCTGGATCGACATCCCTGTCATCATGCACGTCGGGAATGGACGACTGCAATTGCCACAGCGCGCGTCCCATTCTTTGACTTGATAACGGCAGTTGGGGCACTCTAGTGGACGCATGGTTGGGTCTTGATGCTCCGTTCGAGTGGTAGTGAATATCTTGAGAGCAAGTTCACTCATCGCCCGCAACTCTTTGTCGTCCAGACCAGGGAGTGTCTCGAGCTTGACAAAAGCCTTGGAGCATTGCTCGAAATGTTTTGTGTAAAATGCAGTTAGAGCGATGAGTGAATAGATCTCACGCTCTTCCAGAATGTCCTCATACGCCGAGAGCTTGAGGCAGGTTCGCAATGCCCGTTCAATGCGTCCGCTGTATAGCTGGCGATGAGCGAGAAGATAGAGGTGATATGCTTCAGCACCTCGCCACGGGTTATCCAAGGATCGGTCTTCGCCTGTAGCTGCATCATGCTGCACAAGACTCTCCAGTGTCTGTGCAGTCACTTGTGCTGCTGTTGTGCCTTTCGTGCTTGTCAAGTTGGATACGTCAAGCATCTTCTTGCGCATGCGCTCCACCTCGAACGCTGCTAGTACGTGTAGTTTCTTGGCTCGTAAGGGATTCTTTCCCACTTCTTTAGCGAGCTTCGCAAGCAACTTCGCAGCCTCAGTGCTTTTATTTGCGCGGCGGTATAATTCAATCGCTTGCAGCGTTTTTCCATTCATCAAAAGGTGGCTTGCGTACTTGGTCAGCACGTTTTCAATCTGTGGGAAGTTGTATTGCTCAGCAAGACCAACAGCACGTTCCCACTCGTTCAAGAGAACGCAAGAATCAATAGCAGACTTCACGTCTCCCATCCGGACGTACGTTTCCACAGCGGATTGGCACAATCCTGCTCGTGTGAATTTGATGGCCATCTCTTTTAAGAGTGGAGAGGTCTCTGGAATATCATTCACAAGAGCCTCAAGTTGGTTGAAGTCTCCCAAGGCGTAGTAACATTGCACCAACGCATTAGTGTTCTTGGCCTGGACATAGTACTTGATAGCCTTCTCCCATTTGTGGCGGTCAGAAAAGTATTCGCCGATCATGTTCCAAGCGTGAGTGAGTAAGTCGTCATTACCTCCACCTGACTGAACAAGCTGTACAACTCGAAACCAATCGCCAAGCCTTTGACGCAGGTCAATAGCCAAATCCTTCCGATCAATTTTGCGATATAGTGCTTCTGCCTCGTCAAAGTTTTGGAAATAAGCAGCAACCTCGGCCTTTTGCTTGACTCGATCGTTAAGTAGCTGCAAACGTTTCACGTACTGGATCCCGCTGTAGTCTCCACACTTGACGAATCCACGTTCGGCCATACCAAAGTCTAGCTGATCCAATGCTGCTTCTGCTAGAAGAGACCACAGTCGGGGATGTGGATGGTCCTGAATGTACTCGCATGCTTCGGCAAGCCCCACATTATCCAGAAGTGCCTTTGCGTCTCGCAAAGACCGAGTCTGAAACTCAATTACCATATTCTTGTCAGGTTGTTCAGGATTTGCAAGAATTTCGTCCAGCAGTGCAGCCTTGACTTGGAGATCCTTGTAGTAGCAGAGATACCCCGACGACGAGACCGGTTCTTCAGGTTCTAGGCCACGATACACATACATTCGGGCCTTCTCCATCATCACAAAAAGCTCCGGATTATCGTCTGCCCATACCACATCCCAAGCATCCTTTTTCTCAAAGTTCAGCATTTTTCCTTGCATCGTGTTTAAGCTTCCTGCGGCCCCGACCTCCATAATCGTCAGTAGACCGTTGATATCAATCACACTCAGCAAGGTTGAGTTGCAATTTAGAGCCAGGAACTGTGGACGACAATTCACAATATACTTCATCTCCAGCGAAATGTGGGGTAGAGTGAAACAATGGATCAAGCCGCTTGCCCGAGCTGCAAAAATCCAACTATCAGAGGCGCAGATCGCGCAGATAGGATCTTCCAATTGCCGCGCAACATAGCGGAAGTGTTCAACGTCGTTACCTTGCGTCTCATCAATGTAAAATGCCTTCTCACGACCTCCTCGTTGCAACAACTGCGAAATCGTGCTGACATCCATCGCATCTTGATTTTGGGAACCATTACCAGATACTAATCCGATTTACGTATGGCAGTACAAGAATTCCAGCGCCAAACTCACCGGATTAGTATCTG
>PLTG_10707.2
CCGTGTCTTAGCTTCTGACTCCGAGATAAATTGCGCAGCACCACATCCACGATCACGTGCAGCCACAAAGTAGGTGAACGTCGTTTCTAGTGACAAACTGATAGTGCGAGCCTTATTACTGCTGCTGCGCTTGGAAAGCGCGGATGCTGGGGCTGCCGACGGGGAAGCCTTACCATCAACGGACGGACCTGACGCTGTGAGATCTCCAACAGATAAACAACTGCACGATAATTTTTCCTCTTCTGCTAAAATATGACCACCCACAGATATTTGAGCATCACCCTTAAA
>PLTG_10719.2
TTCCTGTTGATGTTGAATAGCTGCTTCTAGACTTGTTGCCATCTTCAATTGTCCCTCCAGCATTGACCTCAGTTTGAGATTCTCCACAATGGAGCGGTCGGTCTCGGCCTTCTGTCGATCTGCAATTTTCTTCCACTGGACGAATAGTTCGTCGTCATGGTCGGTTCCTGCTTCACTGTCACTCACTGCTGAGAGTTTGGATAATTCGTCTTGGAGGTCCTTCACTTGAGCTCGCAGATAATCCAATTCGTCTTTCGGACGTTTGCGGCGTCGAGCTTTGGGCTTTGCGTACGGAACCGTCCGAGCATCTTTCAGTTTGCGTTGATGGTCCTGAGGGGCACTAGTTTCTACTGTTTGGTGTTGCTGTTGCTGCATTGACAGAGTGGGTGGGATATCTCCCAATTCCAGCAACGAAGTGTCTTCGTGGTCGGTGAATGCATCGACCAAGTGGCTTCCAGTCTCAATAGGCTGCTCTGTGTATGACAACATCTCGTCTAGAGCGGCCAAAAGGTCCTTGTCCAGATCGCCCCCATCGACACCTGACGTCGGGGGCTCCATGACAATTGACGGTCTCCGTTAACAGTTGCAAAATGCTGACTTTTT
>PLTG_10750.6
GGCGGATCTAACATATCAAGTGAAATTCTTGGCAATTTGTCGATAGCATCCTCCATTTTCTTCAAGCGCATCGTCATGTTCTTGCGTTGCTGTGCAACCTCCTGAAGCCGATTGAAGCGGCTATCATTGCTGGGATCAACCAGCTCTGGTAGTCGCCGAAGCGAGCGATTGTTCTCATCCAATGCTACTGCTGTCATCACTGCATCGACAGCATGCACAAACCCCCGTGCCTTTATATCGTGTCGGTATCCCGTGACCTGCAGGGTCAACGACGACCGACCGATGTTAATCAGCTCCCCTTCAAGACGCACAACATCTCCATGCAAAACTGGATTAACCATTTCGAGATGTTCCAGCGCTGCCATTGCCACCTTCTTGGAAATCGCACTATCGTTAGTTAACATAACAACCCAAATTCCTCCATTAGCTCGATTCAAGATCACCACCGTCATAGTAT
>PLTG_10765.6
CGGTTCCTCAATGCATCTCGTTATGCTGCGGTTCGAAGATGAGATCCATTTTCCCTTCCACTGGGTCTGGGATCACTTCTAAGTATGGGTTCGCCGCTAGTACGAGATTCGTTGGTTCAGACTGGGAGCAGGGGATGAAGAAGAAGGTGGATCGGGTTAACTCGAGTGCTTTCGCGGATCAAATAGATGCGGAGAGGAACGGGAGGCTAGCCGGGACATAGATAAGAAGATGGGAGGAAGGAAAGCAAATTATAGTATAGCTGTTGAAACGATTGGCATTGGCACAGGGTCGCCGTTTAGGTGAGGCAATGAATATTGTTCAATGGTCACTGCTGCTTTTTCTCAAACCGAATAAGGCTGGGAATGGGAAAGAGTATGATGAGATCGGGAAAGCTCCGCTCCGCTACTCTATCTAAAGAGGTTTTCCTACTCCTTCTGAGGATGAGGCTAAGCTAACCCTGCGCTTGCAAAAATGA
>PLTG_10776.1
GTGCCAGTTCATACACCAATACTCCAGCTTTCGATTGTGCGAGGTAGGTCGTCGCTATCTGACTCACAGTTAGAGCAATTTCTCTTGTGCTCGCCGAATCTTCGTAACACAAGAGATGCATACGACTGAACACTTGCTCAAGGGAGCGCTGCCCAAACAGGTTCCACCCCATCGCTGTTGAAATCGTAACTTTCCCACTCAGTCTCCAGACAGCATCAAGAATTGCCTCAGTAGACTTTATCCATTCCATCCCAGTTCCACCAGATTGGCTGGTAGAATCAACCCCAGAGCCCGTACCCACTTGAGCTTGTAGCGCCATCATTGTCCGTGTACCATTGTTTGATAAGTTTGCTGCAGGAGTCGCA
>PLTG_10800.2
ATGCCGAGAGAAAGCGGACCAAAAAGAGTCATCCAGAAACGTCAGGCGAAGACTCAAGTGGCCTACACCACCCACGTCTCCAATGGTTAATAGCCAAAAGGCTCACCCGAAGTTACCTTTCAAGCCTTCGCTCTTGCTTCCTAAGCTACTGGAGCTCGGATACTTGCAGCTCATCCACACGCGGCAGAGGACTCCTCCTTATCCCCGAGACTTCAATGAAAAGGCTGTTTGCGCTTACCATGCTGACCTTCGGGGACATGATACTGACGAATGTAGGAGCCTCGCGCGAGACATCCAACAACGCATGGATCAAGACATCATAGGACACGACGGCC
>PLTG_10800.5
CCCGAGCTTCATGCCGAGAGAAGGTGGACCGAAAAGAGTCATCCAGAAACGTCAGGCGAAGACTCAAGTGGCCTACACCACCCACGTCTCCAATGGTTAATAGCCAAAAGGCTCACCCGAAGTTACCTTTCAAGCCTTCGCTCTTGCTTCCTAAGCTACTGGAGCTCGGATACTTGCAGCTCATCCACACGCGGCAGAGGACTCCTCCTTATCCCCGAGACTTCAATGAAAAGGCTGTTTGCGCTTACCATGCTGACCTTCGGGGACATGATACTGACGAATGTAGGAGCCTCGCGCGAGACATCTAACAACTCATGGATCAATACATCATAGGACC
>PLTG_10827.3
CGTGATTCTGTTCACAGGCGGAATGGACGTGTATCGTGTGATGCAAAGCCTCGGTTTACCTTCATCAATGCAGTTTGACCACCTACTCCAGCGGTTTTCTCTGAGATGCATGTGCAGCCACACACTGGAGGATTTACTGGTAATGAAGAGCCTCAATCTTGGAACAAAGTGGTCGTGCCGCACGCAAATGGACATGCGTCTCAA
>PLTG_10897.1
AATTTCATCCAATCGTCACTTCGAATTTTCTATTTCCAACCAATCACTGCTCTGTATTTGACTTGAGTCCACAATTGTCAAGTTCGCGAGTAGCTCAGATCGCTGCACGACATGCGCGTCTTCTCTCGATTGGCGCGGCGTTCGGGCGTGTCACGAGCCTTCGTGTCTTCACTCGCGTCCTCTGCAAGTGTCCGACGCGGCCTGACCACTGAAGCTTTCGTGTCGCGCCACTACCAGATGCAGGACCCCAAGGACGTTGGTGACTTCCTGCGACGCAAAAGCTTCGCTGTACGTGAAACAGACTCGCACTTTGTGGTGCGTGACTGCCCATTCTGTCATGCTACACATGGCAAAGTCGACAACCTCTTCAAAATGTACGTACACAAGACGCAGGGCGTGTACAAGTGCCATCGCTGTGGGTCTGCGGGCAGTTGGTTCGACTTTAAGCGCAAATTACAGGGCGGCGTGGACGTCGCCTCGTCAGCGGGTGCGTTATACGGCAATGCTGGAGCACCGAGAACCCCTACAGAGGTGAAGGTCATTCAGGCGCTGGATAACGAGAAGGCGATGGCTATTCAGAAAAATCTGCTCGATGAGATCGAGTTTGAACCTGTACTGAAGTATTTGACGGATGTCCGGGGACTTACCAAGGAGGTGCTGCAGAAATACTGCGTGGGTGCAATTGAGCAGCCGTTCTGGGACCATGAGGCGGGTGAACGGGTCAATGCCAAGTGTATTTCGTTCCCGTGGATGGCTCGGCAGATGGACATGAACGCGATGGGGGTTGTATGTCAAGAAGAAAACCAAGCAACAGAGGATAAGAACTTGTATGACGTTGTAAGGCTCAAGCTGCGTGCTGTCGATGATAAGGCAAAGCAGCAACTTGTACCGAAAGGCGGCAGTTGGGGACTTTTCGGCTGGAACACAGTACCTACAGCTGCAGATGAGTTGGTGCTTACTGAAGGAGAATTTGATGCCATGGCAGTGCACCAAGCGACAGGAATGCCTGCGGTGTCGCTGCCCAATGGCTGTCAATCCCTTCCTCCAAGTGTTCTACCATTACTCGAGCGATTCAAGCGCATCTACCTCTGGATGGATAACGATGTTTCGGGGCAATCAAATGTCGAGAAATTTGCCACAAAGCTTGGTATGACACGCTGCTACATTGTCCGCATGCCTGCGAATGCAGCATCAACCGTAAAGGATGCGAACGATGCCTTCCGAGCTGGACTGGACCTTACAGCTATCGTGAACGCAGCGGAACGCATGCCACACAGTCAGATCACCACATTTGAAGAGCTTCGTCGTGATGTTTATGAAGAAATTGTAAACCCGCTGAAAGCCTGTGGCGTGCAATCCCGCTCATTCCCGTCGCTGAACAGACTGATGAAGGGCCACCGCATGGGCGAAGTAACAGTACTCACAGGTCCTACAGGCTGCGGTAAAACGACGTTCCTGAGTCAATTATCACTGGACTTGTGCGGCCAGGGAGTGAGTACGCTATGGGGATCATTTGAAATCAAGAACACACGTCTGATGCACAAGATGCTCACGCAGCTCGCCCAGCGCAACTTGTCTGGTGATGTGAATGCTTTTGAAGCTGCTGCTGATCGATTTGAAGCTCTCCCCATGCACTTCTTGCGGTTCTTTGGTAGTACCGACGTGGATGAGGTTTTGGACGCGATGGAATATGCTGTGTATGCCTACGATGTGCAGCATATCTTGCTCGACAATGTACAATTCATGATGGCAGGTCAAGGACGTGGATTCGACAAATTTGAGCGTCAGGATGCTGCATTGGACAAGTTCCGCAAGTTTGCTTCGGCTAAGAACGTCCATCTTACACTCGTGATTCACCCACGTAAGGAGCAGGAGGACCAGGACCTTACTCTGTCGTCTGTTTTCGGTACTGCCAAGGCCACACAGGAAGCCGATAATGTGCTTATTCTTCAGCGAACGCGTGGCGAATCCAAACTGGACATTCGCAAGAACCGTTTTGACGGCACATTGGGATCAATCCCACTGAAATTTGACCCGGACGCTGCTTCGTTACGTGAGATTGGAACGGAAGGTATGTCTGAGGGTGTTGCCGCAGTAGACCTAGAAGCAGAGATGGAGCTTGCCCAAAAACGTCGCATACAAAAGAACACTCGTGCGCAGGAGCTTCTCCATCCTGAGCCTATGGACAGCTCCTACCCCGACGTGGAACCAAATGATCACTCCTCGCAGGCATATCAATATGTTGCAGCACCGGCTTCTGTAAATGGTCACGACAACACCAATGGATTTAATGGCCACAATGGGTTTAACGGTAGTCATAGCTTCAAGGTCAATGGGAGTTCAATACCAAGACTAAATGGTGACGATGCGGATGACCACCATCCCAATGGCAGCAGTAGTGGCTTCAGTGGAAATTCCGGTCATTCTCGACCACAGTCGCCCGTCAATGGCAGTGGACCACACGCTAGTAGCGATGCTGGTGAACCTTTCGCCGCTTTCACGCCAATTATCACGCGATAATTGCTACTCATGGTGAACTGCTTCAACATGTGAGTATAGATAGTCATTGCGGCAATTCATAGCTTGCCCGGCTTCGTGTATGTCGAGCGTACGTTAGTTGTTTCGCATGCGGAATGTTTTCCTAATACAAAAGTTACTATCAACCTCTAATCGTCTGGGTGAGTTTACCAGTGCACGGACACGAAAGTCTAGGAACCATGCTAAAAATCAAGCTACCGCAACGACAATTGCTCGTAGATCGTCCAGGTCACAGCAGTGGACAGCGTTCGCTTGATGACACGGGGAATGATGCCCTTGGCGAAGCCGCGCAGGCCTTCATGGTGGTAGATCTTGGCCATCGTTTGTTTCAACGTAAGCGAATTTTGTACCGACGTAGCTCCTCCTTGCCCGTTATTCACCATGATGGCAAGCTGCATCCGCGTCTTCACCACATCTGCCGGATGCACGATAGAAGTGGCCAACACACCCGCAACTACGCCACTGCTAAAGTGCACCCCATATACTGGAAAATGGGAGAATTTTTCAGTCCACGAGTCACGCAGTCGCGTGTAAATGAGCACATAGAGTCCAGAGAACGGCACGTCCCGGATGAGCGTAGGTACCATCCCGCGGTACAGCCCGCGGACACCTTCGTGGTGCAGCACATGACGTACCACTTGCAAGTTGCTGTCAAAGGTACCAGGAGGAAGAAACTCCATCCTGGCTTTCACAATAGTAAAAGGTGACATAATGCCACCCGCGAACGTGCGCGCGAAGGCTCCAGCCAGAAACGTGTTGACTGCTGAGTGCGGGAACAGATTGAGGCAGTGGTCTAATGTGGCAAAGTAAAGTCCGGCACCGCCTGCCACGCGCACGAGTGTAGGCGACGTGCCACGCCACATGGAGCGCAATCTTGCAACAGGATCATCAGCGGGTCGTGAAGCCTTGATGGTCTCGGGCAACGAGAGGCGGGCAGTGGACGGTTGGGGAGGCTCCGTGTGCGCCGTGAACGCGCCTTGCTGGTGTGTACGCAGCACGTCGAGAGGCTGGAAAGCCAATGCTGAAATCATCCCAGACAAAGCACCAGCCACCAACTTCTGCGTCTTGCGCGTTGTGCCCGAGAGCTCGTCCATGTGGCGCTGGTTAAGCGTCAACGCCGCCATCGTTTATTCA
>PLTG_10916.4
TTTTGACAGTCCTATCCTCGTCCTTAGAGCTGGTCATGGATCTCTTTTTTTTTTGTCAAGCAGAAGACGGCATACGACATTGGTGATCAAGCATCCTCCATTTCGAAAAGAAGTTGGTACTACGGCTTCATTGAAGACATTTGGGAGCTTGATTATCATTTTCAAAAGTTCGTAATGTTCAAGTGCAAGTGGGTCGATAACAGATACGGATATCGGGTTGATGATGGGTTTAACTTGGTTGATCTTTCCCGCCTTGGTCACAAACAAGATCCTTTCATATTTCCTAAGGATTGTGAACAAGTGTTTTATATTGAAGATCCCAACAATTTGAGATGTT
>PLTG_10939.2
CCTGGATAGTGATGAGGATAAGCGACCTGTAAAGCGGAAGAGGAAGCGACTGCGCCAGTCGGAGGCAGCGACAAAGAAGAAATCGCGGTCACGAAAGCCAGCCGTCACACGAAAAGTGACTCAGCAAGAGTCCCCTACTAACTCCACACCTCCCCCTGAAACAATGCAAGAAGCACAACTTTCAGCTACAGGGAGCGAAGTTAATCATATACCAGCTAGCACCAAAAGCGCACCGATAGGAAAATCTGCCGACACCGTTACACGTACTGGCAAACCTGATCATCCGATTGAGCTAGATTCGAGTGGAGATGAAACAGACAAGGGCGGTACTCTAAAAGATGCGAGACTCATGTCAACAACTAGCCGCAATAGCGATAGTAATATGATGGGATCTGAAGTGGCAAACGAGTCGACTATCTTGCGATTGAAGATTCCCCAAGACTTCAAAAGTCCGCAAGAGCGTTTTCAGAAAGGATCTAGTCCAACCAAGCTACTGCAAAAACAGGGTACACAAACATTGTCGAAGACACACAAGATTGATGGGAATACCGACAATGCTGTTGCAAACACATTTCCTGAAACAGATTACACCGGAAGTGCCGTTCATGAATCAGTACGACTAGAGAATACGACTAAACCTTTAGACACGACTGTGGAGAATAACGCTGATGACGCAGATCTATCGGATGCAGGGACAGTTGAATTGGAAGGAGATGATTTGTCTCTTGAAAATGAAGGCAACACTCGCCAAGAAGAAATCACTGAAACTGAAGTTTCCGGCAGCACTACAACGGAAAAGGAGGTCTCATTAATAAATGCTGATACTAAGCCGAAAGAGGTGGACACTATTGCTAGCGATGTGCAGCACAGTGCAGGAGCGAACGACGAAGAAGTTTCAGAGGCGGAAACGGAAGTACTAGATGACGATGAGCCGGATACTGATGACCTTGGCCTTGACTATAGTGATGACAGCGACTCCGGAAGTAAAACCATGAGTGATAGTAGGAATGGATCTGGTAAACAGCAGGATGGTCCAGCCACCAAGGAAGATGAAGCAATATCCGACGGCAATGCAGCGTCTGAAGGACAGGACAACACGAACTCGAAGGAAAAACCGCGAAATGACAAGAAAGAAGACAATGTAGACGCTTCGAAAGCTGGAGTGCAGCAGTTCTTTGATCTCACGCCGCTTAAATTAAAGCCCAAGGCCAAGACGTCTTCTGCCCCGAAACCATTGCCTGTGCACAACTATACCGAGACGCATTTCAAGAAGGTTAACAACGATGCTAGTAGATCAACAGTCGAACACAACAATCCCTCCGTAACACCAAGCAAGCCTCCAGTTGGTTCCAATGGACTTCGTTCGAACAAAAAGAAGATCGCTACGACGACTACTATGAAAGGTAGATATGCGGTGACGAGGCGAAGTACTCAAATGCTGAATCCAGAAGATATCCCTGGAGCCAAGAAGAAACTGAAAAACCAGTACACAATGGTGCCAACACATAAGTCCAACAAGAATGCATTGATGGACGTCGATGATGTCCCATTGTCCATTCTGGCAAAGGAAATGTCCAAAACGCCTGACGACCAGCCAACGGGAAGATACCTTGCGTACG
>PLTG_10990.3
CGTGCACTCAGCAATTTGGAAGAGAAGCTGCACCAGTCGTTTTTTCTCTACGTTCTTCCCAGCACGACGACCTTTGTGTCAGTGGGTGAGTACTATTACACGGTCGCTCTCGCTGTATCTCCTGCGATTGCTCATCTGCTGTATCTGGCGAATCGAACGAGCGGAATGCGCGTCGCGTTTGCAATGACTGTTTTCCTCGTGGTCGAGATTCTATGTGTGCTTCTTCTGGTTGGAGTCCTCAAATATTTCGTCACTCCTCCTGCGTTGATGCAAACGTTCACTCCAAGCGATGTGTCTGCTACTAGGTGGTTTGTGCTAGCGATTGCAATCTCCATCGTACAGGCTCTGGTCATTGTAGTCGTAATACCCACACTACGTTCCGTGACGGCCTTTTCGGGGTGTACGGAAATAAGCGATTGGAGAAAGAGAGTCACAGCGTACGAAGCTGAACAGCTAAAGAAGCCCTCACAAGAATATGAGGCAAAGGAGAAAAAGGATATCATCACCAAACAAGATTCAAGTGACGACATTTCACAATTAGACTCAGGGTGGCGTGCCATCAAGTTCATTACTATGGCGATTCTTGTGTATGCACATTGCATTATTGGCATCCTGAACTATCCTATGGCTCTCTTCGGCGCAGTTCCAATGGCTCATTTTGCGCGTGTGGTCCCTGTCAGTACTGTATCACTGTCCAAAAGTGTTTGGAGTGGTTTGTGGCTCTTTCTATCGTCTCCACTGGTTCTTCTCAGTTTGCTGAAGTGGAGTCGCCTAGACATTGTTGCTGGTTTATCCTATGCCGTTGACAGCTTTGCTTACCGTATTAACTTGCTGACCCTGGTGTACATTTGTTGTATCTACGTTTCCACCCACACTTTATCGCTAGTGATTTGGGCTTATCCGAGTGCCGAGAAAAAGTGGAAACAGGAATGAAAAGAAGAGATATTTCATTCAACACGAAGTCCTTCCTCACCACTAATCACGATTGTTTTAGAAACGAGTGTTTAGTTGGTCGAGAACTTGTTTAGCAGCTCCAGTCCGCGTTCAGGTGATGGCTCAAAACGAAGTTGGTAGCAATCTCCTGCAACAAGCGCGTACACAGCCATACGACTACTTCCGTACGCTACCAGTTGTTTCCACATGCTTGGTATGATCTTGGAGTTGTCGCGGAAATGCTTTTTCATGCGGTCATGCATGATACGAACAGATTTCTCGAACGAGTTTGCGGTAGAATCAAGAACTCGACGAACTTCCTGACGCGGTGAATGATACTGGATCTCCGATGCCGGCACTGTTGCCATCAACGACTCAATCGAAGCCATCATGGGCACAAGCTGCTTAAAAGCATACTCCCAGACAGATACCACGTAGCGCTGAGTATTTTCAACATATTTTTCGTGAGCTTCAGCTGCATATTGTGCTAGCGGCAGGTCCGTTGAGGGATTGATCGTCTTTAGATTATCGCTGAGAAAGAGGTAATTTTCTACAACAAAAACCGAAGCGGAGACATCGTGGTAAGGTTGTCATTAGTTACGGCGAGTTTTGCGGGGACGTACCAAGGCGAGTCAGCGCTGCATACTTTGCCCGCGATTCACCAACTTTTTCGATCCACTGCATTGTGGCAGGCACGATCATATTGTAGATGGACAGTAGTGTGCTGTCGCTACTTTTTCCAGCCACGCTTTCTTCCATTCGAGCGATCATATTCACAATCTTTTTCGTTGGAGCAAGCACACCAGCCATTTTCGTGTCGACATTTTGTACGCTGATCCATGCCTCCTGTTCTTCAGTGAATTTGATCAGCATTCGTTTCATTTGGAGCTGGAAGCTAACCATGATGTTGTACAAAAATGCACTTTGCTGACGATATTCCTCGAGATTCCTGTTTACGAGAACCACAAGTGCAAGCGCATCCAAAATGTTCCGAATACCGGTGGCTTCACCAAATTCGGTCATCCTCTTCAATA
>PLTG_10994.1
TATCTTGGTTTTACTATTGAAAGACCCCTAGCCCGCTCTAAGAGGGGGTGAAGCGGAGTGATGGTCGCATTCCATCGTCGATCGCAAAAGGGAAAACGCGGTGGTCGGCGCAGACCAGAGAAGCAGCTCGACGACGCAGCGTGGAGCGAGTCCGCGCGAGGAGCAGCAGGCGTCCGTCACTGACGCACAGAGCGACTCGCAGTGGCCCCGCGATCCCCAACGCTCGGCGTGAAGCCGCCTCTTAAGTTAGCCACTACGATCTCAAGCCAAGATGGCGTGGACCTGCACAGCGTGTGAGTTTGCAGCCAATGAAGACGGCCAAGAGGCTTGTGTGGCCTGTGGCTCCGAGAGACCTGAAGAGGAGCAACAGCAAGAGGATGCGGCTGAATCAACACCAGCACAAGAGAACGGAGAGGACTCGGGACCGGAGGTTGTAGTCATCGAACTGCCTGCGAAGGAGAAGCTCGGCGTGAAGCTCATGCCTCCTAAGGACGGCGTGATTGACCATGGTTTAGCTATTGATAACATTAACAACCCGTTGCTGGAGAACAAGGTGCAGGCGGGAGATCTAATCGTAGCTATTGGCGGACAGAACGTCGATGGCATGGGGTTCTCGGATGCTATTGATCTCATTCGTAAAATGCCCCGACCATTGGCTATTTCTTTTGAAATTGATGAAGTTCGACGACAAGAGGTTGTGAGGGAGAAGTTCCAACAGAATAAGGACAATGATCTAGACACGCAACTTACTACGTATGCTGTCGTGTTCGACAATGGCCCGATGGGATTGAACTTGGAAGAAGCAGTGCGGTACGGTATTGACGGTGCCGTGGTGCGCGCCCTCAAGGGCCAAGCCAAGACAAGTGGTATGATTTCTATCGGCGACATTGTATACAAAGTGAACGAGACGGACGTGTTATGTATGCCGTATCTTGAGGTCATGAACGTGCTTCGTCATGCCACGGCCCCGAAGACTCTGCAATTTGTACCTAAGGATAAACTGGCTGATGTACAGCGCGTGAACTCACGACACTCCGAGTCGTTCCGGCTGCGTGAATCGACATCACATGTGAAGCAAAAGCTCATGAACAACCCGCGCATCGTGAAGGATGATGGTAACGATGGCGACGATAACCAGTCGATCGCGCAACTGATTCTGGATAACCAAGCAGCTACTATCAAAAAAGGGCGCATGTACAAACAAGGACGTGTGATGCGCAACTGGAAGTCGCGATACTTCGTGCTGAGTGTGTCGAAAGTGGAGTATTTTAAAAGCCCAAGTTCTACAACATCCCGCGGTGAAATGAGTTTCTTGAATCACCGTTGCACAGTTCGATCTCTACCTGGAACGGGTGATGTGGTATGCAGATCTCCAAACGTGACTGCAGAGTATTTGCTGGAGCTTCGTGTGGATGACAGACGCATGGTCATGGCATGCACGTCCGAATCAGACAAGAAGGGTTGGATGGATGCAGTTAAGCTAGCTATTGATGCCTCGAAGACTGTCAATCGCACCCAGAACCTCGGAGAATCACTACGGGAGGCCAAGGCATTGCGAACACAGCGTACCGAGAGTCTTTCAATGGATGGAACATTCTTGGACCGAAACGCTGGTGGACGTCTTTCGCAGTTCAATTACGAAGCTTTCTCAACCCCTGTTGTACACGTTGGCGTTCTGTCGGCGACCAATTTGACGAAGTCTGGCAGCTCGGTGAATGCGATCTGTGAAGTTACAGTAGGCGCAGAGACCTTCAAGACATCAGTGGTGAAGAACCAGCGGTCTCCTGTTTGGAAACAAGATAACTCAGCTTCATTCGAGGCACAAAGTGATGATATGGTGGTGGAGATTCGTATCTTTGATGAGCACTTGTTCCGCGCAACGGAGCTTATTGCGACGCTTACGATTCCTCTGAAGTCGTTACCAAACATGCAAAAGACAACTAAGAAGTACCCTCTTGCACTCGGTAGCCGTTCTGCCGGAGCAGTGCTGACCTTGTCACTAGAATACGTGAATAAACAGAAGGCGTTCGAGGAGGACCAGGAGCGTGGTCGTCTTGGTGATGACTTGAATAGCAACGGCATGATGAACGAGCGCGATGAAATGGTTAAGATTAAGGCCGAGGCTCAGATGGCTGCTGATGAGGCGACACACCATGCTGCCCGTGCACAGGAAGAAGCACACATGTTGCTTGAGCAATCTCGACAGAAGGCAGAGGCAGCTATGGCTGCAGCCCGTGAAGAGCAGCGTGAGGGCAAGGCTGCTGTAGAAAAGGCCATGGCGGAAGCAGCCAGAGCAAAGGAGGAGGCAGAGAAACAGCTCGCAGAAGCCCGACGGGCACAGGAAGAAGCTCAAAAGCTAATCGAGGCAAACCGCCGTATCCAGGAGTCGGATGTCCAAGGTCCATCAATTTACGCTGTGTACAGGCGCATGGTTCAGGATGGACACTCTAACGACGATGTCAAAAAGAAAATGGAAGAAGATGGTATTGATGAGATGGGTATCCAAGCGTTCTTTGACGGGATCAACTCTTACGACGAAAAGATCCGCGCACTACAGGCTGAGGTGGAGAAGCTTAAGCGTAGCCGTTCCGGACGGCAAAAAGAGGAGCCGAGAGCACAGGATATGCTGGCCAACCTGGATATATCTAGTGACCAAGTCAAGCTCCTTCGCCGTCTGCTGAAGCTAGAAAAGCAGTTGCAACAAGCTGGTATTGCCGTTGCAGCAGATATTCCGTACGAAGAAGCCATGGCTAAAGTGCAAGAAATCTCCAAACGTATGCAAGAAATTGGCTCTGCTGATGTGACGCACCCCGACCCTGCAATCCAGAAACAACTTCGCGAAGAGTACTACCGTCTTGAGCAGGATATGGAGAAGTACAATACTGCTCTAATGTTGACCGACGAATACGCTGCAGAAGAAGCGCGGAAGGAACGCGAATGGGAAGAAGAGAATTATGATGAAAACGTAAAGGCATTGAAGGCAATCCGCCGGATGATGCCAGTTGACGTGAAGAAAATGTCTGAAGCTGACCTCCAGACTATGAAATCACCCACGGGCAAGACCCTTCCCCGTGATGTTGCCCGTAAGTTCAAACGAACGAACGTGTTAGAATTGATTCGAATGGATCCAGCTGACATTGCAAAGAATCACCCGTCACTACTGGAAAACTTGCGCGTTACAGGTCTTACTGTGACAGAGCGCCGAGCGCTGCATATGCATCTGCGTGATATTGCAGAGTCGTGGAAGGCTCAACAGGGTGAAGAAATGACAAAGAAAAAGTTTGAGTGGTTTAAGACGCTCAAGGAGACGTTCAAAACCGTTGTGAACTCTTACAACAACCACGTGAAGCAATATGGACCAGAGAATAACCACCCGTACGCCACCCGTGACGACCCGGACATTGGCTGCCCGATGATTGGCAAACAGTGTCCCATCAAGGCTAATAAAAATCCTGCGTACGACCAAGACCTTGGATATCCTGATGGTGATGTGTACATGGAGTCCACAGTGCAAAAAGGTAACCCCGATGATGCTGGTGCGCGTGCCTTGGCAGAAGCCCAGGAACTGGCCCGAGCTAAGCTTGCTAACTCTCGTGCGGACGCATTGAAGAAGCACTACAAGAACGTGCGATTGGTTGCAGAAGCCAACGGTGCGTGTGAATTGATCGACACATCGTTGGATCAAATCGAGAACCGGCAGCTGCTCTGGTTCCAAGCAAGACTCAAGCGCCGGCTTGAGCGTACAGAAACTGCTGCAACAATTAAGGTGGAGTTGGCAGAGTTTGGTGAGTTGGTGAACGAGATTCGTTTAGCAAGCTTGAAGTTCGCAGAACGATCTGGTATGAATTTGTCTGGAAAGCGGGACGCATCGCTGGATGCGAAGGATACACGTTCCTCTATTGAATGTAACCTGATCCTACTCTACTGCGATGCTGTGGTCGACTGCTTTGACGGCATGGACGAGCGCATGGATGAGGTGAAAGCAAGTGACAAGCGCTTGCGTTCGGCGATCCCTGTCATTCGGGGCCTCTTGAAGGACCTTGGTGAAAAGAGTCGTAACACTTTGGAATCGCTGAAGGACAAGGGCCCGCCGGTAAACCGCCGCGTGAAGACTAGAACGGAAATCATGAAAGAGGCAAAGGAGAAGAACAAAAGTGCAGCAGCACCAGCAGAAAGTGAAGCGGCGGAAGAAGCTGGCCCTGGCCCTGGTGGTCGGGCACCGCACCCAATGATGGCTGCCAGAGGAAGGGGGCGTAGTGGTCGCGGTGGCGGCCGTGATGGTCTGTTCGCAGCGATCAAGGGACGGGGAGGACGTGGTGGCGATGATGATGGTCCTCCTGGACCTCCTACCGATTTCCTTGCATCAATTCGCGGTCGTGGTCGCGGTAAACCGGGTGGTCCAGGACGTGGCGATCTCTTTTCTGCGATCAAGGCACGTGGTGGTGGTGGCGATGACGGAGGTGGTGGCGGCCGTGGTGGTGACTTGATGGCAGCGATTCGTGGGCGTGGTCGAGGAGGAGGAGGAGGCGGCGGGCCAGGTCGCGGTGATCTCATGGCTGCTATTGCCGCACGGAAGAAAGAGTAGACCTAGTCAAGCCACTTGTGATAGATCGCGGAGTAAAGCGAAAACTGATGGCATAGTTGGATTCCCACAACCTTGCAGCAATGTGAGGTGCTGGTGCCTGTAGCTAGTGAGAAGAGAGGCGTAAAAAAGGGAAAGTTGAAATGCGGTGGCGATAGTATTGTTTCACTATCTAGTCATTGCGGAACTCAGGCTCCGTCTTGCTCATAACTGCTCCAACAGCTTGCACCAAATCGTCACTGTAAAGCACGGCGGCGTTGTGGTAGCGGATCTGCTCAAGTGAATCCTTCGTCGTGTGGTCCCGCTGGTAGTGGATCGTTTGCTTAATTCCACGAATCGTGAGCGGACTCTTTTTGGCAATAGTCTTCGCCACATCATCCACGTGCTCCATCAGCAACTCCTGGTCAGGCAAAGTCTTCAGCACAAGTCCAAGTGCCTCAGCCTCCAATCCACCAAAGTTACGCCCCGTGAAAGCAAGTTCCTTGGCCTGACGTTCACCTACGAGTTTAGGTAGTCGCTGCAACGTTCCCACATCAGCAATAATGGCCAAATCCACCTCCTTCACGGAGAAAACTGCGCTCACATCGGAGTAGCACAGATCACAAGCCGTGATGAAGTCGACACCTGCTCCAATGCATGGACCATGAACCGCCGCAATGACTGGCACTCGACACTTCTCCGGAGCTGAAATGACGTTCTGGAACTTGTCGATAACACGCATCAGCCGCTCGCGCTTGCGTCCCTCACAAGATTCCTCCATCGCAACCTTCTGCATCTGAGCGAAGACGTCGAGGTCCATGCCACTCGTGAAGCCACGACCTTCCCCAGACACCACAACTGCCTTAACACTCGGATCCAACTCGACCAGCTCGAAAACTTCAGCCAGTTCCACCCACATTTGCATGTCCATAGCGTTCACAACCTTCGGACGATTGAGCTTCAAGTGTAGCACGCCAGTGGACGCGTCATTGTCAGCAAAACCCAACGACAGCGTGTCAAACTTGGTGGACGCCACGTCTAATGTCTTTGGAGGCCCAGTCATCCAATTCACAAGGTGCTCATGGTTGCTCTTGGACGTGAAGTGACGATGCACTGCAGCGACGCTTGGCTGCACCACGCGTGAACGTAGGAGAGTAGAACGCAAGGCGAGCATCGTGTATCAATAGGGAGATCGGGC
>PLTG_10995.1
AGTTAATACGTACCTCAACTGTATTTTGTATGCTCTCAATATTGTGCACGATGTCGTACATGTATCGCATCACAAAATATCCACAGCTGGTGCTATCCGGTTGTTTGGGACACTTACGAATAAAATTATATATATTATTACACATTAATATACAAAAAATATTTAAGTATGCAACAGTAAACGGAATGATTTTTACCTTAATGAACTTCAAATCCAAAGGAAAATTAAACTGATGAAGATCAACCATTCCATCTCTAAAACCACTGAAATTAATAAACAAATATTTAACTAACAAGTAATACGAAAGTATTAAATTTTAGTTTTAGAATGTAATATATACAATTTACTTACTTTTTCAGCAGTGTAGAAATGGAGATCTTGGTCTTCTTCCCAAGAGAGTCTATCACTAAACACGTCGATGTGCGGGTCTCCACCACTAACAACAACCAGTGATTCCTACAAGTTCAAACAACAATTACAAGTTA
>PLTG_11007.2
AACCGCTCTTCCGATCTATTTCATTCGATGCAATGCCATTCGACCTCCCACATACTACGTCGACCCTAAACGTTCACGAGGATTTGGACATTGACGGTCGTATCGCGTGTACGGAATCCGAGTCGAATTCCGAAAATGTCGATATTGTTTTGGCCTTTTCACAGTGTCTCAATGATACGTCGTTGAGTATCGTGGCAGAATGGGTAAACCAAGTAAAGGCAACAATTTCATCAGTTGCATCTGTGAATTTCCAGACGACAATGATACCTGGTGCATGCGGTGAACAAAGTAACAAGACACCACTGAAAAATCAAAGACCACAGAGTATTTCTGCTCAAGAAATTCATGTCAAACATCTAGAAACATTTTCTCACCTTGGTAATCTTGTCAACCTCGCGGATGAGACTGCATCCAACCCAATTGCTGTCATTTCGTTCATTACAGGAGATAAATCATACAACGAGGTGACCAAGTACGAAACCAATGCTCATGTTGACAAGAGTTTCAAATTCCAGATCTGTGACAACGGCA
>PLTG_11062.5
GGTGGCGTCATGAGTGTCTGGGATCTGGAGAAGCCTGACGTGCCTGTGTACTCGGCCCAAGCCCACAAGTCCATTGTGAACGCTATTGACGGCTGCGGTGGACAGAATATTGGTAGTGACGCGCCGGAGATCGTGATCCCGAGCAAGGATTCGCCCGCACGACGGAGAAGGCTCACAAATCCACTATCTGACAAGGACGCTTCTTGCCACAAAAATCGAGACCTGGCGGAGGCATGATGACGAGGTTGTTCGACTTAACCTTTCGTTTCGGTGGAGCTGGTGGTGATGTAAGCATGGCTTGGAGGTGGGAAAATTGAGACAAGATATGCA
>PLTG_11082.6
TTCTTTATCATTCCCAACTTTCCCGATTTGCCGGGGAATACTGTACAAATATTCCATCGCGTAAGAAATAATTAGAATTATGAGTTATCCCTGCTAAGTACGAAACAATACCAGGACACAGTCTGGACCTAATGGAGAGATGGAGCTTCTTAGCTCCATGGACCTCTGTTCTAAAGGGGAGGTTCTGTCACACTCTAACCGAAACAAATGGAGGGGTTTTGGGGAAATCTCAACTTATCCTCCAGGTTAACA
>PLTG_11124.1
TTCCCAATGCAATAACTCTGTTATTACTTGCCATTTATGTCCTGCTTGATCTTGAGCAAAATCTTTGTTGGCAACATCTTGCGACGACTGAATTAACTATTTGTGTAATTTACTTGATTTGTAGTTTACGAAGTTTGCTTGACAAGTAGTTTGTTGACAAAGATTTGATACATCTATGTAATATTGAATAAAGTTGTGTGGGTTCCACACAAAGAGTGGTTAGAATGATTGTTATTAACGTGTTTTTGTTATTATTCATAAGGTCTGTCCAAGTTGAAGCGTGATTAATTTTGCTCGAAAAAGTGTGAAATATGTAAACATTTTTATTTTCATCTAGAAATGTTTTGTTGTTAGTTATTTTGTTTTCGAAATATTAAATTGTGACTAATTTTGTCGATTGTTCTTCGCCATTATTCCTAAAAATGTTGAGTGTTGGTTAATTTTTAAGGTAGAATTATTGC
>PLTG_11124.4
TTCCCAATGCAATAACTCTGTTATTACTTGCCATTTATGTCCTGCTTGATCTTGAGCAAAATCTTTGTTGGCAACATCTTGCGACGACTGAATTAACTATTTGTGTAATTTACTTGATTTGTAGTTTACGAAGTTTGCTTGACAAGTAGTTTGTTGACAAAGATTTGATACATCTATGTAATATTGAATAAAGTTGTGTGGGTTCCACACAAAGAGTGGTTAGAATGATTGTTATTAACGTGTTTTTGTTATTATTCATAAGGTCTGTCCAAGTTGAAGCGC
>PLTG_11124.5
GTATAAGAGACAGCACACAAAGAGTGGTTAGAATGATTGTTATTAACGTGTTTTTGTTATTATTCATAAGGTCTGTCCAAGTTGAAGCGTGATTAATTTTGCTCGAAAAAGTGTGAAATATGTAAACATTTTTATTTTCATCTAGAAATGTTTTGTTGTTAGTTATTTTGTTTTCGAAATATTAAATTGTGACTAATTTTGTCGATTGTTCTTCGCCATTATTCCTAAAAATGTTGAGTGTTGGTTAATTTTTAAGGTAGAATTATTGC
>PLTG_11124.6
AAGAGACAGGTCCAAGTTGAAGCATGATTAATTTTTCTCGAAAAAGTGTGAAATATGTAAACATTTTTATTTTCATTTAGAAATGTTTTGTTGTTAACTATTTTGTTTTCGAAATATTAAATTGTGACTAATTTTGTCGATTGTTCTTCGCCATTATTCCTAAAAATGTTGAGTGTTGGTTAATTTTTAAGGTAGAATTATTGC
>PLTG_11213.4
GCCTAAAGTTGTCAGGGTCAATATTCCGGATGACATTGTACATGTCTTCCCCAGTTCGGAGCGATGGATATTTCAGCTGCAGCTGTGCCGTTAGCGCACTCGCAGTGTCCATAGCGACCTTCACCACCACTGTTGCCTCCACCAGCGTACGCTTCTCCTTCTTCACGTCAACGTAAACTTTGAATACACTCTCCATCAACTCATCTAACTCCAGAAAGAAGCACACCACCTCCATCCTCATCTCATCTGCAACTGCCATCTCAAGCAAATGTTTCTTCTTCACTTTGAAGCTTTTTAGAGCTTCGTTCTCCGCCACGTA
>PLTG_11219.2
CCGGTCATCATTTGCTTTTCCAATGTGCAGTGTTCACGACGCCTTGTGCATCGTACGTGAAGTTCTCAAAGGCCTGCACTGTGTGTCGTAGTATCCCGGTCATCATTTGCTTGGCTCGTTGATGCTCTTCAGGTGACACCTTGACTTTGGGTAGCAGTAGCCGCGAGATCGGAAAGCTTGGAGCCATGGCAGATCGAGAGTATCCGATAGAGAATGACGACACAAGCGTTCCCTCGAAGAGGCAGAATGCTCAGAGGTCCTTGTCCTGCAAGAAGAGACGAGGAATGCCGTCCCGCAGATGGTTTTCAAGCCACGACATAGGATTCACTCTCGCGACTTTGTTCATGCATCAAATGGACTCCATGTGGTTCATGAACACTTGCATTGCGTCGCTGCCAGAAGGTGATCCACGCCCATAATCGATCAACTACGTCGAGATCTGCAATCACCAAGTGGCCATAATATCGCGTGGCGAGAATGAGGACGGACACCA
>PLTG_11223.3
GTCGATGATCCTTGCAATTGATATTCGAATTACCGATGTTAATGACGCGCCATACTTTGAAGCTTCCCAGCACTTCTTCATTGAAGAAAATAGTTCGAAGCGCACAATTGCGACATCTAGATTCCGACCACTAGGTGCGTGCAGTATTCTTGACGAGACCACCAGGATCATGCATCATGCGGCTTTGTCGTACGGGAACTGCTTGCAGAAATGTGCCCAATTGAACTCTTGTGCGGCAGGTTTTTTCAACTCTTCTTCTTCACACTGTAGTTTGTACAGTTTATCATCGAAATCCTGTGATCCATGTGAAAACTGTGAAGCTTTCGAAAGTATTCCCGAACACTCTGAGAACGCAGCACTCTTACTTTCGAATGATACATTATATGTGCAGCAAGACAAGCTAATAGCTGCACCTAGCGCTGATTTTACTCTGGAATGCTGGGTTTCTATTAGCGCAAATGAAGGGTCTATTGTATTCTGGAGAGACCAAAACATTTACTTTACTGGTTTGCAGATGGAATATGCAGGGGAAAATCTCCGAATCACACTACATGGTGTTGTGATCAACACCAATATTGTGTTCGTGCCGACGCTGTGGTACCATATTGCTGTAAGCTTTAATAATATTCAAGGCGAGCTAAAAGTGTATTTGGATGGTAAAGTAGTTCTCCAGCAGTATATTCTTTCACGCAGTGGGACAAAGTGGGGTACATTATCCACACTCACAATTGGTAACTGTGGTAACGGCATCTACTGTCCGACAAAACCCTTCACGTTTTCCATCGACGAGCTGAGATTGTGGAACCAAACAAACACTTTAGAGGCCATCCGATCTAGCTTTGCCAATTCGCTCAACCCGAAACAGGCCGGTCTACTTGCCTTCTTCAGGTTCGATGGCGATTTAGTCGACACTACACTAACCAGTCGTGCTTTAATCGCTCCATATGGCAAAATTCCTCAGTTCGGAAATGGTCCCATGATAAGCGAATCGATTCGCCATACAGCACAGAAATGGCGTCTAGTAGTTTTATCAGACAATGCGGTGTCGTCATTTGGAATTGCTGAGCTTGCTTGGTTTTCCGAACGCACAAAGGTCAACTTGGCAACGGCACTTTCACGTTTCAAGACATC
>PLTG_11277.2
TTCGCATTCACCGGAGATTCAACGGGCAAGTTACTTTCAGCTATTACAATGGAGCGTTCCTTATCGTCGGAGTAAGCATGTTTCTCTCGTTGGCGTGACGTTGCCTATCCTGTACACGAGGCTCGCGTGAATTCATCGAGTAATTTCCAAGTGGCGTGAAGATGACCTGTGGATACAAAGTGTTCGGTGATCTTGGGATCGACACATTCCATTGTAAGAGCGTGTATGCACTGATGGCGAGAAGCTCATGCAATTTGCCGCTGGAATTGATTGCACCACATTGTGCATGCCCATGTAAACAGGTAAAATATTGTACAAACGTGTAACTTGTCTCCAAAGCACATGTATCCATCATTGGTGACGTGACCAAAACGTGCAAGGCAACAAGTTAGAACCCACCTTGGATACATAAATGGTCTACTAGCGAAATCGCTTAGAATGGCATTGGATGCACAAACCCATCGTAGGCGCATTGTACGTCGACAATGGTATTGCTCAATGCTGCGCTGGAGTCCGAAACCGGGGGTGGAAGTGATGGATATCGCTGGCTGAAATGCGTCAACACAACCTGCCGCGTTCGCATTCGTTGAGCAATATTCAAAGCCTGTCCAACAGTGCTGTGCTTCTTCTTCATAGCGTCCTGCTCCATTGAGTCGTCGAATGTCGCCTCGTGCACCAGTAAATCAGCACCCATGCCTGCTAAGACGAGTTCGTTGCACGGTTTGGTATCTCCAGAGTAAACGAGTTTCTTTCCACCATGTAGAGTTAGCACCAGCCCGTAGGAGTCATAGCAGTGAAACACTCGCACACTCGTTATGCTGGTGACAGAATAACCGATATCTGATAAGAGCTGATAGCGAATTGGATGCTGGGGATCGTTGAAATCGGAACAGGTCACCAATTTAATCAATTGTTGATCAACTCCTTTGTCAAGAAAATGTGGCAACCAACTCTCCACATAAGACAACACGGATTGGGGTGCCACCACCACCAGGGGCCGTGAATTATTGCCATTCTTGCGCTTTTTGTGGAAATGCCAATACTCATAGAGGATGCGAACCAAACCACAGTGATGATCGGCGTGGTTGTGACTGATCCAGATACATCTCATACCTCCAATGCGTTCGAAGACATTACCACCAAATTGACGCCACAACTGCCCAAATGTGCCTTCACCGCAGTCCACTAGCATACTGTCTACGAATGCAGACTTGACACTTGATAACTCCAAATACATCCCACTGCTTGCGCGAAGCTTGGAAGGCGCAGCACTTCCAGTCCCAAGTACAATTAGCTTTCGTAATGACGAAAAATCCATTTGGGTACCTGGTAATTGATTCAAAGCGGCAGGCGAATTCCCCAAATGTCTATCCACTGTGTTGTCACCATTTTCAGACTCACCATCGTCTTGGCTTCCGTCAGCTTTCTG
>PLTG_11301.3
CGAAATGCTACCGATGACATCCATGCCCCAAACTGCGAAGGGCCAAGGGGATGAGATATTCTGCAGAGGAACTGTAGGAGCTTTTGACCGTGCCGAATGGATCTGGCATTGGTGACACTTCCTGACGAACTTCCAGCAGTCGCTTTTCATGGTAAGCCAGTAGTACCCCATCCTCATGATTTTCCTGGTCAGCATGTGACC
>PLTG_11305.1
CTCGGTCGGATCACTAACCTGCTCTCAGTTGATGTTGGACGCATTGTTGGCATGCCCAGCACTTTATTTGATATGGTGCTTATTCCAGCAGAGATTGCAGTTGCTCTCGTGCTACTTAGCAATGCAGTCTCTGTTGCTTTTGTTGCGGGTATCGCAGTGTTAGCTGTCATGTTGCCTCTTCAAACTGTTTTAGGACGTAAGATCCAGCGTGTTACTGTGGACATGATGAAATTTCGTGATGAGCGTGT
>PLTG_11367.3
TCCTGGAAGAGTGGTGGGGCTTGGGGGATTCAAAGTTGGAATTAGGGATGTCTTTGGAAACCCTGGTTCAAGAAAAGGGAGTAGTAGCCACGGACGCTCAATTTCGTATGAGGAGCACCTCAAAATCTTGAATGACACTACAGAGCAGAACCTCAAAATGCTAAATGACACTAAAGAGCAATGGAAGAAAGAAGTCTTGGCTCTGTCTCTTATACA
>PLTG_11367.5
ATTCAAAGTTGGAATTAGGGATGTCTTTGGAAACCCTGGTTCAAGAAAAGGGAGTAGTAGCCACGGACGCTCAATTTCGTATGAGGAGCACCTCAAAATCTTGAATGACACTACAGAGCAGAACCTCAAAATGCTAAATGACACTAAAGAGCAATGGAAGAAAGAAGTCTTGGCTGAATTGCGACACAATAGAACCCAGCAGCCCTATAGTCCAGTCCCTAGCTCGAGTGTCCAGTCCGGCGATCCATACCCTTATGCTCATCTACAGGTGATCTCTCATTCTCTTAAGTTGTGTTGTATCATTTAGTATATGTTTTGTCTAATATGTTGTTGAACCTTTAAGGAACCGTTTGATTGTGGTTTACTGCTACCATACAATAATCTTGAGATGTATGTCGGGTCGGGCATGCTCTACTCCTCTGGACCGAATGACATGACTCATGGGAAGCCCTTGCAGCCTTACCATGCGAGAGGGAGCGTAGACGCTGTCTCTTAT
>PLTG_11386.2
GTGCGAAGGCGCATGAAGTCATCGATGGCGAAGTGAGTGCACCTGTGGCAAACGTAGTCGAACGCCTTCGGTCCTTCGATCTGATGGTGTATGGTAAACTGCAAAAGGCGAAAAAGAAACTCCACATTGGCGATGCAATCCCCACCGTTTCAGATAAAGAAAGTAATGGGTGCACGGATATGGATATGTCGCCCGCACCATCCAGCGATACTCCCAAGCCTATTAAAAAAGAGGACAACGATATATCTGCGATGGATGTTGATGCGGAAGGTTCAAGTGACATTGTGTCACCAACACAGAACAGTAAAACAGCAGATTCTAAGTTGGATGTTGCATCTCCGAAGGACAAACTCCTTAGT
>PLTG_11422.2
GCCAAGAGTGTCTTTGTTCGACTAGATCGATCAACACAGAAGAATTTATCGGACGATCCCTCAAAATTTACTGCGAAAGCTGCGCGAGCCACGGAGTATAGCTCCCTGGACGATTCAGCGCCCCAGGGTGGAGAAGCTGTTCGATCAGCGTTTCGGGCAGCGAATAAGAGTCAGCCACCAATTAGCGCTCCTGCGGCATTAAACTCCGTAACATTCAGTGACCAACAGCCGCGTGTCTACAATTCAGAAGACCCATCTGCCGACAAATT
>PLTG_11426.2
CAGAGGCTCGTATTGCCAGGTGGAAGAGAGGACAGAAGCGACAATCTTTTCAGTACGTCTATGAAGTGGAGCTTTACGAGCGTTTGACCTTCTTGCTGCCCTTAGTAGACGCAGATGACCGTCGTTTCGTCTTCTTACGGTCTTGAGCTTCATTGTCACTATCCAGTGCATCTCCAGCTTGTTTCCACGCTACATCTTCAGCTGCTTCGACATCTGCATCTCCACTTTGTCGGACTCGACCGACTTCCGTGCCGTGTTGATTGTCCCAGTCCTTGAGTTTCGCGCCCATCATAAAGTCATCTTGCACGACAGACCACGAGCTCTTGTCCGTCGTCTTGTGCTGAGCCTTGAGCAGTCCTAAGAAGTTGTCTTTCGACATCTCTTTCACCTTTTTATCTTCCTTCTCCTCCTTCTTGCCATTCTGATGCTGATGTTTCTCAATGGCATTAAACAGAGCCACCACTCCTTTCGTCGCAATCATTCGCAGCTTCCGGTCCAGCACCGCCGTCGTGTGGTCCGGCACTGTCATGTCTCTCTGCTCCCGCTCGCGCTTCTCAGCGGCACTCACTCGCAACGTCTTCGTCTCCTTCTTGTCGCTCGCGATCTCTCGCATCCGCGCGGTCGTGCGCTTGGCCAGAATCGGCTGCGCGTCTTGTGCCACATTCTGCCCCAGAATTTTACTCATGGCATCGCCAAAGCCCACAGCTTCGTGTGTCTCTTGCTCGTCATTGCTCTGCTCGCTCGTGGGATCATGCTCGCTGTCGGACCCTGTGGACGACGCTACGTCTTGTGTCTCCTTATCCGTCATGGCTAATGGTATTATGGATGTAGTAGTGGCCAACCGATGTGTGGTGTGGTGGACATAAATGGTGTACATGTGGTGTAACTTTGAAGTTGCAGTTAAGCAGCAACGGATATGTCTAGATGGTGAAGTGATGATTTCATCTTTGTCCCGGCTTGCATACTTCCCTTTCTTGATTTGGACAACTTTGAGGCATTCTTTGTGCCAAAGTCAAATTCTTCAGGGGCCTCATCCTTCATTTCTCGGAGACGCTCTTGGAATCGCTCCTCGTCCGCAAAACCGCGAATCAACTCAATTGCATCTGCCAATTTCATGCGCTCAGACGGCTCAAAAGCACACAACTTCTCTACCAACGCCCATTGTGCATCGTTTTCAAAGGCTTTTGGTCGAGGTAAGAATTTCTTGCGAGTCACGTGGAACCTCACCACCGGATCCGGCACGTGCTGACCCCACGGCACGTCTCTCGTCACAGCCTCCACCACGCACATACCGAAAGAGTACACATCCGACGCAACATTCGGTGCGATGGGTTTGTCCTTGCGGATCACTTCGGGTGCTTTCCAACGAATAGCACCAACTGTCTCGTTGTCTCCATCTTGCTCACTCGTTAAAAAACTGAGTCCGAAATCCGTCAGCATCGCCACGCCATCTTTGCTCACTAGAATCTGGTTGCATTTGAGATCGCTGTGGACAATGTGTCTCTCGTGTAGGAAATGCAGTCCGAGCGCAGCGTCCAGTAGTTTGCGCCACACAAGTGACCGACCCTCTTCTCGTGTATGATACAGGTAGTCAAGTAGTTTGCCATTTTTGGCCTCCTCGCACACAAAAAAGTAGGTCGAACCTTCATCGCATGCACCGAAGAATGGTACGATGTTAGGATGTCTGGCTTTTTGCCAGATCCGAGCCTCTCGATGGAAGGTACGACTCTCTTTTTCCGTAGCGACTGTGACGGTCTTAACGATGACGCGGGTGCTGAGCCACCAACCTCTGTAGACTTTGCCGAAGGACCCAGAGGAGAATGGATCGTGGTCTTTTCGGACTTCCCGACTTGGGATAAACCAGTCAGGTTGGTGGCGAGAAACA
>PLTG_11426.4
CAGAGGCTCGTATTGCCAGGTGGAAGAGAGGACAGAAGCGACAATCTTTTCAGTACGTCTATGAAGTGGAGCTTTACGAGCGTTTGACCTTCTTGCTGCCCTTAGCAGACGCAGATGACCGTCGTTTCATCTTCTTACTGTCTTGAGCTTCATTGTCACTATCCAGTGCATCTCCAGCTTGTTTCCACGCTACATCTTCAGCTGCTTCGACATCTGCATCTCCACTTTGTCGGACTCGACCGACTTCCGTGCCGTGTTGATTGTCCCAGTCCTTGAGTTTCGCGCCCATCATAAAGTCATCTTGCACGACAGACCACGAGCTCTTGTCCGTCGTCTTGTGCTGAGCCTTGAGCAGTCCCAAGAACTTGTCTTTCGACATCTCTTTCACCTTTTTATCTTCCTTCTCCTCCTTCTTGCCACTCTGATGCTGGTGTTTCTCAATGGCATTAAACAGAGCCACCACTCCTTTCGTCGCAATCATTCGTAGCTTCCGGTCCTGCACCGCCGTCGTGTGGTCCGGCACTGCCATGTCTTTCTGCTCCCGCTCGCGCTTCTCAGCGGCACTCACTCGCAACGTCTTCGTCTCCTTCTTGTCGCTCGCGATCTCTCGCATCCGCGCGGTCGTGCGCTTGGCCAGAATCGGCTGCGCGTCTTGTGCCACATTCTGCCCCAGAATTTTACTCATGGCATCGCCAAAGCCCACAGCTTCGTGTGTCTCTTGCTCGTCATTGCTCTGCTCGCTCGTGGGGTCATGCTCGCTGTCGGACTCTGTGGACGACGCTACGTCCTGTGCCTCTTTATCCGTCATGGCTAATGGTACTATGGATGTAGTAGTGGCCAACCGATGTGTGGTGTGGTGGACATAAATGGTGTACACATGGTGTAACTTTGAAGTTGCAGTTAAGCAGCAACGGATATGTCTAGATGGTGACGGGATGATTTCATCTTTGTCCAGGCTTGCATACTTCCCTTTCTTGATTTGGACAACTTTGAGGCGTTCTTTGTGCCAAAGTCAAATTCGTCAGGTGCCTCATCCTTCATTTCTCGGAGACGCTCTTGGAATCGCTCCTCGTCCGCAAAACCGCGAATCAACTCAATTGCATCTGCCATTTTCATACGCTCAGACGGCTCAAAAGCACACAGCTTCTGCACCAACGCCCATTGTGCATCGTTCTCAAATGCTTTTGGTCGAGGTAAAAATTTCTTGCGAGTCACGTGGAACTTCACCACCGGGTCGGGCACATGCTGACCCCAAGGTACATCACTCGTCACAGCCTCCACCACGCACATACCGAAAGAGTACACATCCGATGCAACATTCGGTGACATGGGTTTGTCCTTGCGGATCACTTCGGGTGCTTTCCAACGAATAGCACCAACTGTCTCTTTGTCTCCATCTTGCTCGCTCGTTAAGAAGCTGAGTCCGAAATCCGTTAGCATCGCGACACCATCTTTGCTCACTAGAATTTGGTTGCATTTGAGATCGCTGTGGACAATGTGTCTCTCATGTAGGAAATGCAGTCCGAGTGCAGCGTCAAGTAGTTTGCGCCAAACGAGTGACCGACCCTCTTCTCGAGTGTGATACAGGTAGTCGAGTAGTTTGCCATTCTTGGCCTCTTCGCACACAAAAAAGTAGGTCGAACCTTCATCGCATGCACCGAAGAATGGTACGATGTTAGGATGTCTGGCTTTTTGCCAGATCCGAGCCTCTCGATGGAAGGTACGACTCTCTTTTTCCGTAGCGACTGTGACGGTCTTAACGATGACGCGGGTGCTGAGCCACCAACCTCTGTAGACTTTGCCGAAGGACCCAGAGGAGAATGGATCGTGGTCTTTTCGGACTTCCCGACTTGGGATAAACCAGTCAGGTTGGTGGCGAGAAACA
>PLTG_11444.4
ATTTCCTGCGACCTGCATGAGAATTAATCAGCAGGTGCAGCATATACGAATGCGTCTAGATGACCAACGAACTTAGGCACCAGAGCAACCAATAAACGTGAATATGCTCGAACATGAACTTCCAACTACAAGGTACTAAAATGCAATGCATGCATCCAGATACGCCAATGCACGTGCAGTAAAGCAAGCTTACGCACTGTTCAGTATCTCTTGTTTGACGGAGAGGTACTGCTGGTACGTGAGTTTGTGGATAGAGCTGCGGTAGCGTGTGACTTTGACGGTTTTCAGCATGGCTTCAGTGAC
>PLTG_11586.3
CCAACACCCCAAGAACCGACGACAACTTTTTCAATAGACACGACTACATCGATCGAGTCTGATTTGGAACTGACACATGCTACTGGTGACAGCAGTGCTATTGACTATCCCTCCTTGCAGTCGATTCATGTGCCACTTTTGCCTGGTGAGTTAGTGGTGAAAGACACAGAACTTCAAGCCACTATGTTGATCGGTCCAGCTAGTGAAACATACGAGGCTTCTCTCGTGTGGGGAAGAATTCGAGGTAAAATCGCTCTGACGAATTACAGAGTGATTTTTACGCCGTTTGACCGAGTAGCGGTACAGCCGCGATGTGGTGGACAGGGTGGTATCGCGTACATTCCGCTCTTTGCGATTACGCATGTCCAACTTCTTTATCCTGGTGGTCGTCGAACAAAATCTGGACGCTCGTATTCCGCAGGAATGGCAGGTTCAGCGTCTATTATCTCTATCAG
>PLTG_11612.1
CAATCAATTGGTCACCATGGCATCTCGACACGTCTCACGGTGGCGTCTGTGCCGACCGCCCCAGGCATCCGATAGCTCTGAAACTTCGTCCAGCTCTTCACTAAACACCTCTCAAGTTGCTGCAACAGTTTCATCGTCTACGCCCCCCGTGTCGCTGCGTTATCTCAATGAGTTCGTGGGCAAATTACACTGTGCACCTGCTCTACTGCAACACGGTTTGTTCCCAGACGCGAAAGAGGTCACCGAGAGTATGGCACTTTTCAACGCTGTTCGACGATACATTGAGCCTAAGAACAA
>PLTG_11640.1
TCATATGACCATACCGCCTTTATGAACTTAATATCTTTTAGGGATTTGACTTTTAGAGGTCTCATCAAAACTTCTCTATATTCAATCTCTATTGAAATAGAGGGGATTGGCCATTGAAACATTTTCAATGCCTTTTACTCCCACTGTTCCGATAAACCTTTTAACGAAAACATGGGATTTTGGTTTTTATGAAAAACATGT
>PLTG_11641.1
TCATATGACCATACCGCCTTTATGAACTTAATATCTTTTAGGGATTTATGACTTTTACAGGTCTCATCAAAACTTCTCTATAATTCAATCTCCATTGAAAATAGAGGGGATAGGCCATTGAAACATTTTCAATGCCTTTTACTCCCACTGTTCCGATAAACCTTTTAACGAAAACATGGGATTTTGGTTTTTATGAAAAACATGT
>PLTG_11690.1
ACAAAATGAGAGTACGAAAGTCTCTAGTTCGACAGCAACGAGCGCTTCGCTTGCGAACAAGAAAGCAGCAGCTCTATTACACGAGTTTTTCCCACTTGATGAGCCAGCAACAGAGTTGGATAAACTCAAAGCTCAGGTACAGCAATATCTAGACTCACCTTCTCTTCCTGCTACAGATGAGAGCGAACATGACCCGCTCGAATGGTGGAGTCGATATCAGCGCTTGTTTCCGTCTCTAGCGCGTCTGGCTAAGAAGTACTTATGTATCAGTGCAGTGTCAACACCATTTCAGGAAGCTTTCACAAACTATGGACAATTGATGCGGGAGAAAAAGGCTCGACTTGACATCGAAGTGGCAGCTCAAGTGCTTTTTTGTCGTAGTGTCTCCCGCATCCCCGAAATGGAGCGCATTGGCGTATGAAAAACGAAAACAAGTAATGAATCTGGCACATGATGAAATATACTAAGTATCTTCAAAGACAAGGTTCCTGAGTGGCTTGCCAGTTTTGACAACTATGTGGTATTACCCCTTGCCTCCTGGAGTGGCGTGTATTCGCTGTTGTTGTGTTTGCCAGTGAAAATATTCATGGCTACGCAAGGCTTCAGTATTGTTTAGTAAGTGTTTAGCAAGTGCTGGAGTCCTTACTCCTCTGTCTCCAACGGGTCAGCCTTCTTGAGATTCGAGAGAAAATTATCGTCAATTATAGGGACTTTGGT
>PLTG_11690.2
ACAAAATGAGAGTACGAAAGTCTCTAGTTCGACAGCAACGAGCGCTTCGCTTGCGAACAAGAAAGCAGCAGCTCTATTACACGAGTTTTTCCCACTTGATGAGCCAGCAACAGAGTTGGATAAACTCAAAGCTCAGGTACAGCAATATCTAGACTCACCTTCTCTTCCTGCTACAGATGAGAGCGAACATGACCCGCTCGAATGGTGGAGTCGATATCAGCGCTTGTTTCCGTCTCTAGCGCGTCTGGCTAAGAAGTACTTATGTATCAGTGCAGTGTCAACACCATTTCAGGAAGCTTTCACAAACTATGGACAATTGATGCGGGAGAAAAAGGCTCGACTTGACATCGAAGTGGCAGCTCAAGTGCTTTTTTGTCGTAGTGTCTCCCGCATCCCCGAAATGGAGCGCATTGGCGTATGAAAAACGAAAACAAGTAATGAATCTGGCACATGATGAAATATACTAAGTATCTTCAAAGACAAGGTTCCTGAGTGGCTTGCCAGTTTTGACAACTATGTGGTATTACCCCTTGCCTCCTGGAGTGGCGTGTATTCGCTGTTGTTGTGTTTGCCAGTGAAAATATTCATGGCTACGCAAGGCTTCAGTATTGTTTAGTACTTCAGTAAGTAAGTGCTTAGCAAGTGCTGGAGTCCTTACTCCTCTGTCTCCAACGGGTCAGCCTTCTTGAGATTCGAGAGAAAATTATCGTCAATTATAGGGACTTTGGT
>PLTG_11736.1
GGTCGCTTGGTCGACGGACACTTCTTATAACAATGGAACTTGCGTGTGCATCGAGTTGTTCGGTTCTTGCCGCAACAGCACAGCTCCTTGCACACGGGGCAACCACTCTCAAAGATGCGGTCGCCATGTTCTTCTATCATCTTTTCAGCACACTTCGCGCAAAAGATGTGGGGGCATACTGGACACCGCACGTTCTTCTTCCGTAAGTTACCACATCGATGACATGAGGCTCGATGGCGCATCAGCATGTCGACATAATTCCCATTGCTGTCCAGACGAGGCTGTTGGAAGCCCGCTTCCGCTCCTGGTAGGGACGTGGCTAACGGGTGTGACGCAGTTACCAGCGAGCCAAGTCCTTCAAGACCAAGACTGTGTTGCGAACTCGAAGCTGCCATATATCCTTCGCTACCTCGCATCCCCGCTTCCGGTATATATCCGTAATCTGTACCATAACCTGGCAAATGCTGGTTGGGGGATTGCTGCTGGAGACTTGGATCGCTATTTAGATACGGTGGACTTTGCGTTGATATCACCAAATGATCCTGTTGTTGCTGATGTTGTTGGATGGGATCGTAGTTTGACCACATCGGCGTTGACGAACTGAAACTGCTCGTATTGCTACTGTCGAAAGCAGTGCTAGAAGACTCCCAAGGAGATCCACTCATCGAATCCGGCACCGACGCGGCAGAGTAAATGTAGGTCGCCTCGTTAGGCGAAATTGGCGGTAATTTGA
>PLTG_11748.2
TTACGAGTGCTTTTAATAGCGAACAAGGGCACAAAAGTGGTCGTGGGAAGTTGGAGAAGGTGATGCGATCTGGTTAATGTCTACATCGTCGCGTGTGAGGCTTGGAAGGGGACTGGAAGCGGCCAAGTGCAGTCAAGTGCTTTGGCGCCTTTTCCACGACGATGTGGGTTTTCCCGCGCTGACGGGCATACAAAAACGCATACAAAATCTCAGATAGACGCCTCTCTATGCAGGACCGCGAAACAACTTGAAGCGAGCCGACTTGGAGAGGAGCAGAGAAGGGTGTAATGCTGCAGCCATGCCGGTGATCGATGCCATTTGTGGGCATCACAGTAGGGTGTTGGAGATTTGGCTTTGTTTAGAAAGCAGTTCATGCTGTTTCGTTCCATGCGCAATGCAGCATCTCCGACGAGATTTTCAGTAGTGCGTTAGCACATGAGATTGTGTTCGCCATGTGAGCGGCCGAGACTACTGTCGATAGTGGCTCAGATCCTCGACAGACGGTCTACAAGTACAGTAGATGGTGTCGGCAATATCAGCTCAATAGCTTGCATCGCGTGAGTGTTGGCAAAGTGCTCCAGCTTCCTATTCTTATCTGCTCAGTTTGATTAACTAAGCAACAATAAAAGACCACGTCGTCGTTGTCACGTGTACCCATCCGTCTATGACCTCATTCGTGCGTCAGCAGATGAGTGAATGCGAATTGATACCGCGATGGACCATTCCCCAATCTTCTCTGTGCTACAACAACCTCTGCCTATGACTACCCCAACGCCTGACGATGTGGAGACCATGATCGATCTGGCTAGTGCGACGTACGGGTCGCGCGTGCTGTTCGCAACGGACGAGTGGTTCGCACCCGCTAGTCGCTTGTTGCTGCCCGAGCCTCCCGTCTTCATCCCCGACAAGTTCACGAGCTTCGGCAAGTGGATGGACGGCTGGGAATCGCGACGTAAGCGCACGCCTGGTCATGATTGGTGCGTCTTGGCACTGGGTCTGCGTGGTGTCGTGGACGTCGTGGATGTTGACACTGCCTTCTTCACAGGCAACAATCCTCCCCGCGTGTCCATCCAGGCTGCGGACTTGTCCAAGAGCAGTGACGCCGACGAGACACTGCGAATCCTTACGACCACGGCGATCGACGACCGTGTTATGGGAGTATGTGCCACGCCTGAAGAGTTCCAGCTGGTGGAGCAGCTCAAATCCGACAAGTGGACGGAGATCGTGCCGCCTACGAAACTCGCACCTGGATACGTCGAGACGAGA
>PLTG_11756.2
GTGAATGTTGTCTTTTCTTGATCAATCGGATCTACCGGAATTTGGTTATAACCAGAATAGCCATCCAAAAAGCAATAATATGCATGACCAGCTAATCTTTCAAGCATTTGGTCAATGTAAGGAAGCGGAAAGTGATCCTTTCGAGTCATTAAATTTAACTTCCTATAATCAATACACACACGCCATCCAGTTTGAACTCTTGATGGAATTAGCTCATTATTCTCATTAGTTACCACTGTGATTCCTGATTTCTTGGGAACCACTTGGACAGGGCTCACCCACTTACTATCAGATATTGGATAGATAATACCTGCATCTAAAAGCTTGAGTACCTCAGTCCTAACAACTTCTTGCATCACGGGGTTTAGTCTCCTTTGTGGCTCACGAGAGGGTTTTGTATTTTTCTCTAAATGAATCTTATGCATTACAACTGATGGACTAATTCCTTTTAAATCTACTATAGACCATCCAATCGCTTCTTTATGTTCATTTAGGACATTAAGTAATTTCTCTTCTTGGGCATTATCTAAATTAGAAGCAATAATTACAGGTAAGGAATCTTTAGGACCTAAAAAAGCATATTTTAATTCATTAGGTAATGGTTTTAGGTCCAAATTTAGAGGTTCTTCAATAGAAGGAATACC
>PLTG_11756.4
TCTCATTAGTTACCACTGTGATTCCTGATTTCTTGGGAACCACTTGGACAGGGCTCACCCACTTACTATCAGATATTGGATAGATAATACCTGCATCTAAAAGCTTGAGTACCTCAGTCCTAACAACTTCTTGCATCACGGGGTTTAGTCTCCTTTGTGGCTCACGAGAGGGTTTTGTATTTTCCTCTAAATGAATCTTATGCATTACAACTGATGGACTAATTCCTTTTAAATCTACTATAGACCATCCAATCGCTTCTTTATGTTCATTTAGGACATTAAGTAATTTTTCTTCTTGGGCATTATCTAAATCAGAAGCTATAATAACAGGTAAGGATTCTTTAGGACCTAAAAAAGCATATTTTAATTCATTAGGTAATGGTTTTAGGTCCAGATTTGGAGGTTCTTCAATAGAAGGAAGTCGAGTAGTTGTTGATAGATTTAGAGGCTCAGGTTTTGGTTGAAAGGAGTGTGTACTCATGATAGGCTGTCTCTTATAC
>PLTG_11756.8
GTGAATGTTGTCTTTTCTTGATCAATCGGATCTACCGGAATTTGGTTATAACCAGAATAGCCATCCAAAAAGCAATAATATGCATGACCAGCTAATCTTTCAAGCATTTGGTCAATGTAAGGAAGCGGAAAGTGATCCTTTCGAGTCATTAAATTTAACTTCCTATAATCAATACACACACGCCATCCAGTTTGAACTCTTGATGGAATTAGCTCATTATTCTCATTAGTTACCACTGTGATTCCTGATTTCTTGGGAACTACTTGGACAGGGCTCACCCACTTACTATCAGATATTGGATAGATAATACCTGCATCTAAAAGCTTGAGTACCTCAGTCCTAACAACTTCTTGCATCACGGGGTTTAGTCTCCTTTGTGGCTCACGAGAGGGTTTTGTATTTTCCTCTAAATGAATCTTATGCATTACAACTGATGGACTAATTCCTTTTAAATCTACTATAGACC
>PLTG_11850.3
GGATGTTGGAGATGGCGCCCATGTGGGTATATCTGCGAAGTATACCTCCTGTAGCGGTTCGTTGGTGTTGCACGGGATTAGTATCCCCGTGTTTACAACATTCGTTGATACCAATTTGACAGGTATCGCTGTGGTACCTGCTACTTCCGCAGTATTAGTTTCGTCTTTCAACATGCATGGATCATCTTCACCTCCGTCATTAACAGTGTTGGAAGATGGTTTGCGAGCAAGAAAGTTACAGAATCGAACTACCTTCCTTTTGTGGGTCCGAAGTTTTTCTAAGCAACTGTCACTGCTCTGAATCTTCGTGAAGGTCAGCTCGAGGTTTTCTAGTGTAGATTTCAAGTCAAGCTCAAATCTGTCGAAGCATGTACGAAGCAAATGAGCTGCGATTAGAAGTGGACACCATGAGTTGAATGGAACACTCAGCGAAATAAATTCAGGCAAATCCGTTGATGCTGTAGGTATGCCAAAGTTTACTAAATCCAAAACCGCACCACCTCCGTCTTCTTGAAGCATGCGTGGA
>PLTG_11850.4
CCGCTCTTCCGATCTCGACAAACGAGGATGTTGGGGATGGAGCCCACGTGGGTACATCTGCGAAGTATACCTCCTGTAGCGGCTCGTTGGTGTTGCTCGGGATTAGTATCCCCGTGTTTACAACATTCGTAGATACCAATTTGACAGGTATCGTTTTGGTACCTGCTACTTCAGCAGTATTAGTTTCGCCTTTCAACATACATGGATCATCTCCACCTCCGTCATTAACAGTGTTGGTGGCTGGTTTGCGAGCAAGAAAGTTACAGAATCGAACTACCTTCCTTTTGTGGGTCCGAAGTTTTTCTAAGCAACTGTCACTGCTCTGAATCTTCGTGAAGGTCAGCTCGAGGTTTTCTAGTGTAGATTTCAAGTCAAGCTCAAATCTGTCGAAGCATGTACGAAGCAAATGAGCTGCGATTAGAAGTGGACACCATGAGTTGAATGGAACACTCAGCGAAATAAATTCAGGCAAATCCGTTGATGCTGTAGGTATGCCAAAGTTTACTAAATCCAAAACCGCACCACCTCCGTCTTCTTGAAGCATGCGTGGA
>PLTG_11894.2
GGTGGTATCGATTGTCAACGAGAATGAATTTAATGGTTCGGTCTCCCGTTCCAACCGTGTAGGACGTATAGATACCCTCTTGCTTTCGACGTGGCGAGTCCTTGGGTTCATTGATGAAATCCAAGAAAACCTGTTGACTATCTTCTCGGTACGAGTAGTACTTGCCACCATCATTGATGCCGTAGTCATGATCGTCCCAAATGCCAATGATCGGTGTGCGGTTCACGAAAGCTGCATAGTCGTCATTAGCCAGTAATTTATTGTATCGTCGGATGAGCTCTTCACGTGTCGCCTCGACGAACATTTTGCGGGGTGGAATGGGCACTGGACGTGGCTCCCCCAGCTCCTTCACGTCAGCGTAGATATTGTCACCCATCCAGATCCAGAGCTCCGGGTTGTGAGCAGCGATGTTGGACCACATGGGCTGAGGAAAGCTCTGGTCGTTGCAGGAACCGAAGGCCACGCGCTGCAGCGTCTGGTTGAGGTCTTGAACGCGCGGCGACTCCACCACCGATAGCTCAGCGCCCACACACAGTGAGGAAATAGCAGCAGCTGCTGCAATGGACACAACCGTCTTCCCCAACATGAGCTTTATACACGTGCGGACAAAAGAAGAATGAACGACTGACGCAACATCCCTACGATTCCCCTGGGTATGTCGATATGGCTACATGTGAGACACTGACGTTGTCCAGTTGAAACGCTTGAGCTGCCAGAATCAGCACGTTGTACTGTTACCAGCAAGATATGCAACAGAAGACTTTCTGGTTAGGAATCCTCAAACTACATGCAAACTCAACGATTACACATCCCCAGCTTCACGATAGCACTTGCAGCACCTTCTCCAGCAACACGTGAGCCTCGTTGTCCTTGGTCGACAGCTTTGCCTTCTCCTCTGTCAATAAGCGACATTCGAGACGGAATTCCTCATGACGTTGGTCCAAGTAGGAAATTGAGAAGCGGAGACCGTTTGTCTCTACGTGCACTTTCAACTTGGCATCGAACGACTTGATGTGCATATCTGGTTGAATCAGA
>PLTG_11923.3
ACCAATGCCGCTGAAGCATCTGAAAACCGACAAAATCACGATGACGTTGCAGGAGATTGCAGCGCTACAGAAGACGCTACCGAGCGAGAAGGAAATTGCGTCATTAATTACCAAACTCCGTCGTGTGTCGTTTGACAACGCGCACAAGCTGTTTGACTTGTATCGTAACTTTGGAAACCCCTACTTAGACGAGAACTTTTTGACACCTGGAGTGTTGGCATGCTGTGAGGCAAAGAAACCAACGGAAGGTATTCACATAGTTCGGGACATGCTGAATCAAGGACGAAAGGTGGATGAATCCACGCTTCGGACGCTCTTTGATGCTTGTGATGAAGCTTCTGCTGCTGTGGAAGTGATTGAGCTATGGGAACTCATGGGAAAAGCGGGCATGAAGCTGAAGCTGGCTGACTATAACCGTTTTCTCGACATTTGCTACCGTCAAGAGTACTTAGATGGTGCAGTCAAGGTGCTGAAGCAGCTTCGCCTTATGCGCCCTATTTCAGTGCATACGTACATGCACTGGTTGCTGCGTGCTTCAATTGTATGGCGGTCCGATGCATTTTTTGACATTTTGATGGAGATGCGCCTGTCGGAAGTTGAGCCAGAAATCATGTCGCTCACGTCATTGGAGTCAGGACGGAAGGATCGTGCTCTGACAGTAATGGAGGGTGTGCGTGCTGTTGGACTGGATCCTTGCTTTGCAATGTCATCTGTGTTCTCGTCAATGCAGTCGTCTGTGTACCGCAATGGACCGAGTCATCAGGCGCTGTCGAAGAATGATATCAAGAATGCACGGAAGAAGTTCGGTGACCTCACGCCGATCGAGTTAGAATGGCCAGTGAATCCGATCCCGCAGGTTTTAGAGACGCAGGCGGCAGGATTGATCCTCCAGCAAGAAACGTTTCGACGACTAAAGCGGAAGCAAGTGAATCACATCGAAGGTCTCTTGCAGATGCTCCCTATCACTACCAACATGACTATCAACCTGCGCAAACAACTTTTGCGGATGTCGCTGCTAGTCAACACGCATCGCGTTCGCCGTGACAGGGACACTATCTGTAAGGAATATGACAGCGGCCGCAGTCTAATCGAACTTTCATCGGTACACAATTATCCTCCCGTATCGCTTATGCGAGTCATCCTTCGGGCGAAGGGCAAGAGTCAGGTAGAGATCAAGAATTCTCTGGCAAAACCCACTGAGAAGCTTTCCAAGCGAGACCAACATGAATTGCGTAAGGCAACTGAGTATGACAGCATCCACAAGAGCGACCCGTTCATCGGTGCGCCGAAGTACAATGCAGACTCGTTGGAGAAGGCCATTGAGCACTTTTTCAAGGCCAAGGGAATCCGTCTGAAGTACGTTATTTAGCAGCATAGTTGTTTCATACTCCAACTGATATGATGTTTTGCTTATACCAGAACCCAAGCCGAGCTGTGCACAGACCAACTTGCGACTCACGGACGCCGCGTCATCTCTCCTGACATCTTGCTATTAGACCCAGTGGTGATCAATGGTGTACCCATCCGGTGGATTGACGCTAAAAATTACTACGGCGCTCACATCGTAAGCAAGCGACTGATCTCAACTCAGCTTGAAAACTATGTGAAGGAGTGGGGGCCTGGCGCCATTGTGTTTGGCATGGGATACAGCGACATGTTCTCGCTACCAGGTGTGGTTTGTCTCGATACGACACCGTTCCCCAAGACGCGCAAGGAAGCTGCCAAGGTCCGCATCAAGTCATTCCTCTACTCGTGCTTGAATGCATTCCGCTGGAAGAAACATCTCGGTAGTGATCTCACGCAAAAGTATCCTGGTCTTGAAGATGATGCAGCAAAACCATCAACTTCGTCGCAGTCCTCTTAGTAATACACATAGACA
>PLTG_11947.2
GTCCACCAGCTAAATGAACTTCTCCAGCTCCGAGTTGCAGCAGCAATTGCACCATGTCACAGTGACCTTCACTAGCTGCCAGATGCAGAGCCGTCGAGCCATTGTGGTCTTGCGTGAGTTGCAGGAACTCGCTGCGATCGGATTCGTCAACTTGTTCATCTAGAAACGCATTCAACGCTACGCAATCACCCGTCTTGGCGTGATACAGCAACTCACTACCGCGATCCAGCCGCTTGTTGTCTTTCCACTTGGAGCGCCGGCGTCCCATACTTGCCAACCAAAAGTGAACTCCTCGAGTGTGATTGGGTAATCCATTGTCACTCAGTACCAAATTGATACAATCAATTTTGCACCATGATGACAAGTGATGTACGAATGTTGCGGATTGAGCAGCTCCAGCATG
>PLTG_12003.1
CATATATATGCACTACAATAAGTTTCTATCAAAGTTTTTCAATTTTTTATAAAAATAATATAAACTCCAATATGATTGTCATTTTCGTTCAAAGTTTTCATTTTCTAAAAACCGAACTCATATATATTTCTCTTCTAAGTTTTTGTCCTAGTTTTCATCTAAGTGCTAATAAAAACCTATGGGGATTTTCATCGAACACCTAATGTGCACTAGCCTAGAAA
>PLTG_12003.2
CATATATATGCACTACAATAAGTTTCTATCAAAGTTTTTCAATTTTTTATAAAACTAAAATAAACTCCAATATGATTGTCATTTTCGTTCAAAGTTTTTCATTTTCTAAAAACCGAACTCATATGTACTTCTCTTCTAAGTTTCTATCCTAGTTTTCATCTAAGTGCTAATAAAAACCTATGGGGATTTTCATCAAACACCTAATGTGCACTAGCCTAGAAAGCTATTTTGATGATAAAAAAACCAATTATATTGTTTAC
>PLTG_12030.4
CCGGTTTAGATGATATTATTGAAGACCTTTTTATTGCTTCTTCATTGTTGTTGGCTTTATCGTTGCGCTGGTCCCAGTATTTGGTTTTAGTAGCGAACATATGCTCGAAATTGTCATGAGGGGAGACCTCAGGAGATTGGATTGCATTCCATGGTTTCAGTTGCAATGAGCTTGGTAATTGCACAACTATAGCAGTAAATATCAGTGAACCTAACGCCACCAGTGGGAGGAATCGAGCGATGTTGTATCGCGTGCATGGAGAAGAGGAACTTGAGGTACGTGACGAGCTTCTCATGGTGGACGAAGGAAGGATTTCTAGGGAATTGGA
>PLTG_12033.3
CTGCAGCTGTTGTTTTACTGCGAATACCTCGCGCTAGTGGAGTATATTGAATGCGTTGTCCCGCTCATATTTGTCACGTACAAGTCGGTGCTTGAGCAGCTACCGAACATCGTTTATTTTCCAGGGGGTGCTGGAAACTGGACAGTTCATGCAGCATTGTATGTTTTGTTAACTGCGGTTCTGGAAATTGCCTCATTTATTCTGCTCCATGTCTTCTTGCAACGTACGTTCTCGTTCTCACCGCTTCATCAGCTTGCGTTCGTGCTCGAGACGCACATGATCGCTGTGCAAAGCAAACTTTTCCTTACAATCCTCGTGCTGCTGCAATATCAACTTGAACACCTCGGTGCAGACTTCACATTTCGATTCGAGTGGCTCCACTGAGTATATTTGTGGATGTCATA
>PLTG_12033.4
GTCTGCAGCTGTTGTTTCACTGCGAATACCTCGCGCTAGTGGAGTATATCGAATGTGTCGTCCCGCTTGTATTCGTCACGTACAAGTCGGTGGTGGAGCAGCTACCGAACATCATTTATTTTCCAGGAGGTGCCGGTAACTGGACAGTTCATGCAGCATTGTATGTTTTGTTAACTGCGGTTCTGGAAATTGCCTCATTTATTCTGCTCCATGTCTTCTTGCAACGTACGTTCTCGTTCTCGCCACTTCATCAGCTTGCGTTCGTTCTCGAGACGCACATTATCGCTGTGCAAAGCAAACTTTTCCTTACAATCCTCGTGCTGCTGCAATATCAACTTGAACACCTCGGTGCAGACTTCACATTTCGATTCGAGTGGCTCCACTGAGTATATTTGTGGATGTCATA
>PLTG_12033.5
CTGCAGCTGTTGTTTTACTGCGAATACCTCGCGCTAGTGGAGTATATTGAATGCGTTGTCCCGCTCATATTTGTCACGTACAAGTCGGTGCTTGAGCAGCTACCGAACATCGTTTATTTTCCAGGGGGTGCTGGAAACTGGACAGTTCATGCAGCATTGTATGTTTTGTTAACTGCGGTTCTGGAAATTGCCTCATTTATTCTGCTCCATGTCTTCTTGCAACGTACGTTCTCGTTCTCACCGCTTCATCAGCTTGCGTTCGTGCTCGAGACGCACATGATCGCTGTGCAAAGCAAACTTTTCCTTACAATCCTCGTGCTGCTGCAATATCAACTTGAACACCTCGGTAAGCGTTTTCTTTTCAGCATCGTAGGAATCCCTATGAATGTCACTTGACAACTTTATCAACAGGTGCAGACTTCACATTTCGATTCGAGTGGCTCCACTGAGTATATTTGTGGATGTCATA
>PLTG_12034.2
TGACAGCATAGTGGATCTCCTTCATCACGCGCTCGATCACTGCGTACGGCGATGGACGGTGGACGTGGCGGACGTGGCAAAGGCAAGAAGGGCAAAGCTGCCAAGAAGAAGGGAGCTGCTGCTTCCCAAGCTGCTGGCAACCAGAAGAAGGTGGCGACTACACACGGAGCGAAGAAGGTGGGCGCCAACCATTCCAACGTGCAGGTCGTCGCTGTCAGTGGAGCCCTAGAGGCCCCGAATTCCATGACAAAATCCAAACGGAAACGACTGAAGAAACAAGCGGCGGCGGAAGCTTTAAAGGCTTCGCAGATGCAAAAATCTCCAACTGCTGCGTCACCCAAGACGAAGGTGGGAGTCTTGACTCCTCCAGCCACGAAGCCTCAGGTCGTGTCGTTGACGGGCAAGAAGAAGAAGCGGAAACGCAACGCTGCACTTGTGACTGAGAGTGGAGACACCAATACAGATGGACAGTTAAGTGAAGGAAGCAAGTCACCGAAGACGAAGACCGTTGGGTCTACAGTGACGAGTCCCAAACGCAATTTTACACAGAAGAGTGAAAGTGGCTCGACTAGTGATGTTTCGATGAAGACAGACGTGGTGCTAAACCCACGAGAAATGGTGAAGATGAAGGCAAAGCCAGTTGCAGTGGCTACTAAACCTGATGGGAACAAGTCGAGTATTGTACTTTCAGAAGAAAAAGCTCAGGTACAGGTCCAACAACTCGAAAAATTGGCGACTATAATACCAGGTCAAGTCACGAAGCAAGAAA
>PLTG_12035.7
TTCAATTTTCAATTTTTCCAGAACTTTGATAATCGATTATCAAAGGTTAATAATCGATTATTACACCTTGATAATCTATTATTTCATAGCTTTAAATCTGTTATCTAACTCCAGTAATGAAAATATAAACTAATAATCGATTATTAGGTCTTAATAATCGATTATTAAAGTTAATTTTCACTTCCAATTGCTCTCTGGAGTTAGATAATCGATTATTACAAGCATATAATCGATTATTACATCCC
>PLTG_12043.5
TATAAGAGACAGACCTGAGAGTGTGTCCACCAAAGAAAAGCCGAGCTGGGGTGGAGTAACAGAACTCAACCCAAGGAGACAGAGCAGGACAATGGAGATGGACCTCACGAATGAAAGCACCTCTGTCCACCATGTTGAAGGCATTCTGAAAGTCCACCAGCAACATAGAAGAACCCGAGATATGACCTGTGTTCTCCACCAACCGGCTGACCGCATGAATAATGGCTTCCGCCCCCCCGGAAACGCCAACACCAAACTGACAGTCCTCCAGGTACTCCCGTAAAGAGGGCCCCGCCAGGGAGGCAGCAACCTTCGAAACCAGGCGTCTCCAAATCGTACCCACGGCAATAGGACGGATGCCTCCCCCTGGCTTCAGAAGAGGGGTAAGAGGGGCACTAGCGACGTACTCCCCGAGAGCACTAGGACACTTCCCCACCAGGAAAAGATTAACCACCCGAGAGACAGAATCAATGAGCTCATCAGAGAGAGCAGCAGCGGCCCCACTCAAACAGTCAATGAGGTGCTGGGCACGGAGACCATCTCTCCCACAAGAAGTACCACGAGGGAAGCTCTGGATCTTCTCAAGAACAATGTCTCTGGAGGCAAACAAGTGATGACGAAGAGAAGGAGGACTCGACAGCACAGGGGGAGGAGAGGTAGGGC
>PLTG_12078.3
TGAAGGTCAACATGAAAATATTTTGCATTGTTCGTAGCTGATTCTCCTCTCCCCCTTAAATCTGTGCTGTCTGCTTTATTGATAGACTCCAGATTACTGTTTTCACATGTTGTCAGGTTTCTGCTGTCTCATCGCCATCATGGACAGCTTCGTCGATATCCTTCAATTAAGGTGCTTCACTGCGGTGCTCCGATACGTTAGTGTCGTTGCTAGATGCACTCGCTTCATTTTGCTCTAAAACGTCAAACCTTACTGGAATTTGTTCGTCCGATGTGTTGTTTTCATCTGTACCCGCAACTTTGGATATACTGAACCTGGTGTCTGCAAACATTTGGCAAAGCTCATCAAAAGGAAGCCTTCGAGTTGATGTTTCATAGGTATCGAGAGGTCCAACAAACGCAGGGCGCTTAGCAAAGCTTTCTTCATCCGCTTCTACCCGTGGTTGCCAAGATACGTGAACTGTCTCCCGTGAGCCAAATTCCACCCACTTACGAAGTGAAGCAACAGAATATGTGGCAGTAGGGATACCGGGGTCAGCTCCATAGCGCAGTAACAGGTTAGCAATTTCTACGTTCCCAAACGCAAAAGCATACACGAGGGCTGGACCCTCATTCAAGTGAAACTCGACAATCTCCTCTCCTCCACGCTCAATCATTCGTTCCATTAATCGTGGTAGTCGTCGAATGCACGCGACCTGGAAGTCTGATGCAAACTGGAACGCAAAGGTACTGGTTGTAGCGCTTTCACGGCCATTTTCTTTGATACCTTGCCATTGATTCACCAAATATATTGCCATGCTTTCCAAACCACGCGAAACCGCACACTCAACTCCAGCCTCTACGAAATCTAAAAAGTGGTTCCCTATCGTCGACTCAATAGCTGTATTTCCAGGTGCTCCTGATGTAATAAGCGTTTTCACGATTTCAAGTCGATTCCACCGTACTGCCTGCATGAAGTTACGGCGTTGTGCTTGATATGAAAGGCTGCGGAATAGCTGAGGCAGGTGCAAGCTTACCAAGAATTGAGCCATTTGCGAATTGCCAACTTCGCACGCGTAGTCGAAGATGGATTTATGAGGAAACCGCCACGAGCGAATTGATGTTCGGACCAGCTCCTTTCCTCGATGACGTGGTTCCGATCTCAGACATCTCGTAGCAGGAATTCGTTTCCATTTGAAGCGCCATTCTATTGGACGTCTGCGACGCTTTTTTCGGTAGTTAAAACTTGAGTTCCACAGATAATCTTCATCAATTGTGGTGTCCCGTACCAATCGTGGCTTTTCTTCAGACGGTAGGTGCTTGCAAGCAAAAGAGTACCATCCTGGCAGTGCAAACCACTGAAGA
>PLTG_12168.2
AGCGATCGCACCTTTGATTCATGTACACCAAGGCTTCGGTGAATACCCGAGCACTCAATGCACAAGAGACACCCAATATTGATCGATACCCATTCAGCTGGGTCTTGCCCACAGTCCGCACAGCAAGGGTTTGCCTCTATGAGCTCATCAATAACCGATTGTTGCTCTGGATGTACTTCCTGGCGGTGGCTCTGCTTCTCTAATGCGCTCTCAGTACTGCGTCGTGCAGCTTCAATCCACTCGACCATGTCGCGAGCATT
>PLTG_12183.4
CACGCACGTCCCGCAAGTATGGACACTATGGCGCTCTCATTCTCCATAAGAGTGAGTAGGACCTCGTCCACATCCAATTGTGCTAGATCATCAGCAATTTCCAGACATGTGAGCATCCACCCAAGGCTAATAAGTGCCGGAATTTGACACCCAGGCTGAAGTACAGAGTTCCAACTCAGGGAACAGAAGGAAACAAGCGTCTGGAGTAATGATTTTGTACGAGAGCGTGCCACAGGGGATAATTGACCACCGCCGCCAACGAAATTCATATGCTCGTTGTGTAGCTCAAGCAAGATATTTGAGAAATTGGCTCGTTGTTGATGGTTCTCATGATTAAATAGTACACTAGTCATGATAGTGTTCATATTGGAAAGGGCAGGATCGTCACAAATACTAGCAAGAATTTTGTAATA
>PLTG_12203.4
ATTCTTCTTCGAGGAAGCGTGGTCTAAAGAGAAAGAATGCAAAGATATTATAGACTTGGCCTGGAAAGATGATAATCCCTTCAACAGCAATGTCATCTCTTGCAAAATCCTCCTCCAGAAATGGAGTAAAGAGAAATATGGCAGCATCAATTCAAAGATAAAAAATCACCAAACCATTCTCTATAATCTCACAAAGAATTGCAACTGTCTC
>PLTG_12247.1
CACAACAAATTACAAAGACTTACTCAAGGAGCCAAAAGCGTTGATGAATACTTCAAGGAGATGGAATTGGCCTTACTTCGGTCAAACTTCCAAGAAGATAGAGAGGCTACCATGGCAAGGTTCTTACATGGCTTGAATCCAGATATTCAAGACATAGTGGAGCTACAACATTATGTGGAGCTTGATGATTTGGTCCAGCAAGCAATTAAGGC
>PLTG_12326.2
TGCACCTTGGCAAGCATCGCGAGAGCTCCGTGACCTCTTCGTCGAAAACGGAATCGGTGACAAACTTTTGGAACGATGGAGAGCCACCGCCACCTCCACTTCCTCTTTCAATTGCGCTACGAGAGTTGATGGTCGAAGCTGAAGCTCTACACGATCGATTGAACTTCGCTACGTTGATTAACATTGCAGAGTCACCACGTCTCCAGAACTTTAGAGGTCGACAAACGCAGTGGAAGCGCGTCGAACGATCGTCTTCGTTCACTCTGCTCAAACGGGAGGATGAGGTACTCGCCCTCGCTCGGCTCGATGCTAGTGTTGAGGAAGTAGCTAGTGCCTTGGGGGCTACGACGGATCAGCAACATGCTGCCGCTATGAGGGGACTTTATAGAGACACGTTCATTTCTGGTACGGTAGCGTACATTCAACGACCACGCCCATACGAAGAAGACCAAGTGTATCAGCAGCTAGCGGTGAAGACATCGAATTTCGTGCATTCTGCGTTATTTGGCAAGAACGAGCAATGGTGCTTTGCTGAGATGTTACGCAGCAAACCGGGAGGTGGCAGCTTCACTTTGACACAGGGATCACTGTCCGCCCAGCAAGCACACGCACTACCTGCACGATCAGCTCTAAATGACAGTTCACGGCGTGTGGCACAGCTCTGTGGAGTGACGGCAGCGTATTTGGTGGAACGTATGCCAGGCAACCATAGTCTTCGTGTTGTTTTTCATGCAGTGCACAATGTTGAGAGTAAAGTACCAGCGGCGGGCCGCAAAGCGGTGCGAAATCGCTTGCTTCGTTTCGCACGCGGTATCTCCCAGCTCTCCCAACTCACTCGTCGTCGCCGGTTTGGAACTCAAGTGTATGCAGACCGGTTAGCGTTCGACGTACGCAACCCACGCTGTACGTGTTGCACAAGGAAATTGACGATTCTTATCCCACGAACGCGATGTTATTTGTGCGGGTACTATGTGTGTGCTACCTGCTCATCATCTGAGACGATGGAGGCACACAATGGTCGCCTTGCGTCCATTACAGTTTGCAGTCGATG
>PLTG_12363.2
GATCTCCACCCTCTTCCATGAGCCTGTTCTTCACTTCTCGCGCCCCCACCAATAGACCACCACTCTTCAATCCGCACAATGACGTTGCAGGGTGTTGCGGCGCTGGCGGGTAACACGACGGCGTTCGACGCGCCAGATGCCATCTACACACTAGGCATCTGCGTGATGGAGCGCAAGGCGCGCTCTGCCCCCATGTTGGAGATCCTGGGTCGCCTCCCTTCTGATCTCTTCCGTGTCGAGTTCTTCGGGGACGACACGATCCTCAACCAACCAGTGGAAAAGTGGCCTCGCTGCGACGCTCTCATCGCGTTCTTTTCCAAGGGATTCCCACTGCAGAAGGCACAGGACTACGTGGCACTGCGACAGCCCTTGGTGGTCAACGACCTGGACACACAGCATTTGCTACAAGACCGTCGCGAGGTCTACCGCATTCTACAGGAACACGGTGTACCCACGCCTCGTCACGTGTTCGTGAACCGGGACGGCTATGGAGGCCAGACGGAGCCTCCCCAGGTCGTCGAAGGGGACGATTTCATCCAAGTGGACGGCGTCCGCATCAATAAGCCATTCGTGGAGAAACCGGTGGACGGAGAGGACCACAACATCCACATATACTATCCTATGAGTGCCGGCGGAGGTTGCAAGCGGTTGTTTCGCAAGATCGGCAACAGGTCCAGCGAGTACGACTCGCAAGTCAACAAGGTGAGGGCAGGA
>PLTG_12373.1
CGAATCTGTCAAACGATATGACACGCGATTGGTGTCCACAAATTCGTGCGATATTTGAACACCAGTCCCCGGAGTGGAGCTCGTTCTTGCGCATTTCGACCATGTCTCCAGAGATTCTTCACTGGCAGCCTTCCACTGTCACGCTTATTGGGGACGCTGTACACACAATGGCTCCAGCTGGAATCGGTTGCAACACGGCACTGCATGACGCTCAAATGCTCGTGACGTACTTTCGTGAAATGGGAGTCGGGATCGATGCCATTGCTCAGTATGAGCACAACATGCGTCAGTACGGCTCAGAAGGTATCTGCATCAGTATGGATGCCGGAAAACTGATGTACGACTTACCAGCTGTGGAGGCCATGCGCGCGGTCGTGTACTGAGGCTTCTCAATCACTGCCAGTGAAAAACAATGTGTTTATTTCACGTCGCCTCTACGCTTGGTTAGCTTTCTGTGCAGTGCATGTTAGATTCCATAATAAATACACTTTTTCATGTAATGGATGCTCAACGCCACATCCACACTTTGTATCTTCATGGTATCAAAGTTTCAACTACATTGTCCGCGACAGTAGCTAGTTACCAGCCAGAAATCTCTGTACGTCCAGTATGCAATCTGGTGA
>PLTG_12381.3
GCACAACATCCGAATGTTGTGAAGTTCTTTGGTGCATGCCACTTGACACGTCCCTGCTTCTTCGTGTGCGAGGAGGCCGCCAATGGCAATTTGACCGACTTCTTGAAAGGAAATAAGGAATCCAGGAGAGCTTTGACGTGGCGTCTGCTACGTGACGCAGCATTGGGGTTGCAGTGCCTGCACCAGATCGGCATTGTCCATGGTGATCTGAAATGTAATCAAATTTTAGTAACCGAAGACTTAACGGCGAAGTTGGCGGGTTTCGGGATGAGCTTTGTCTCGATGGAGTCGAGGCCAGTGACTACGAGTGGAGCAGTTCGCTGGAAAGCTCCCGAGTTGCTTGCGAATGAGGGCCATGCCCCGAATTTTGCATCCGATGTGTATTCATTTGGTATGTGCGTTGTCGAAGCGATAAGTGGGAACGTACCATGGCAATCTGATCTGCCTGACATTGCCGTAATATATCATGTGACTCGAGGAATTTTCCTTAACCGACCGGCAGCATTTGTAAGTGATGTTGAGTGGGAGTTCGTGCTGTCGCTGTGTTCGTTTGATCCTTCTAAGCGTCTGGGTCTGGCTGAGGCTATCGAGAAGATGGAGCATTTTGCGAAACAAGAACAGCTTAATGCAGCAGGCGGATGAAGTTATCTAAGAATCAAATCGAAGCTATTGTACGGA
>PLTG_12457.1
CGCGTTCGTTTCCTTTGACAGTCGCGCATCAGGCTCATCGACGGCCTTCGACTGCGGACTCTAGTGCCTTCCCCACGCGTCATCGTGCTGCAAGAATACCATACACGTGTGCAGCAGACGATAATCTATCTATCCACGTAAAAACGACCTTTAAACTCGCAGTATTGACTGCAGAATCTCTCATTTAAAGATAATACAACCCTTAAAATGCGGTCTCCAACCGAATTGCGCGTCGAGAGCGACGCAGCGCCCAGTAATCAGCAGCAAGAAGAGGAAGGAAACGCTCAGCCAAGTGGCAGCCTCCAGTTCCACGTAGACAAGGAGGAGGAACAGGAAGAAGCACAAGAACAACAGTCGCCAGCGCGTCCTGCTGTTGCTGCCACTCCAGCCACTGTCGCAGTCCCTTTACCTAATAGACCAGCCACTGAGCCCAATACCAAGCGAGCGTGGCACAATGGGAGTCGCCAGCAGCTGCTGGAACGAACACGGAGTAGAATCCGACGCTTTAGTCAACAACAGCCTGTAGTCTCTGGTGACGTGACGGAGGCAACTGGTGCAGTGTCGACTCAAGCCAATGTGGACTTTGCTGACGAGATTGAGAGTGAAGCTGCTGAGATTCGAACGCTCATTGCTCGGACTGCACAGTTGTGGTCTGCTGTAGACCGAGCTGAGCATGCTGAAGATCTACAGATGGTACCACAGCCTCCTTGGACGGTTTCCCCGTTGCATGCTTCGTTACCTGCTCAATATGTGTGTGAAGATGATAGCACGTTGAGCAGTGATGATGAAAGTCACCATGAAGAAGATGAAGGAGAGAATACCGAGACCGAGAGTGCTACTGACCTCACACAGCAGACCATGGAGCAAAGTGGAGAATTTTTAACGGATGATGAAGCCGAGTCATTAAGACAGACAAGGTTCGAGGAAGATACGATGGTGCGGCCATCGACGCAAGAAGAACACGATATGAATACTAGTGATAGCAGTGGCGAAAGCGAGGACTCTGATGAAGAAAGAGACGCGTTGGAACACGAAAGTGGACACTTGCAGCTGGAGCAAGGCGAAATTATGGACGCTTCAAATCGCGCTATCAACGCATCGAAAGCTCACGCTATTAAAAATGCCATGCTGGGAAATTTTATCCGCCTAGGCTTTCGGGAGAATATTACACGCGCAGCACTCGAGGCTGGCATACTAGAGATTGATCACTACGACTCTGATTGCGAGTTGGCCTACGTAGACATCTTTATGTCTTTGGTCAAAATGGTGTGTGACGCACATGTAGATGTCATGAATGAGAGCGACGATTTCGGGCAAAGCTGGGCGTCACACACTGATAACCACGAACAAATCGACGCGAACACGTCTTTCGATTTAGAGCAGCGCTCATTCCTTCCCTTCAAGTGGCCAGTCTTTGACATGGCTCAATTCGAGTTCGGAAACGCACGTCCAGGAACGTGTTTCAATAGCGTATGTGTGCTGACGAATCTGCCGAAGGTGTCAATGGATCGTACGGAGGAGCTAATGGAAGTTCTCTCTTGCAACCTGTTTTGCATGATTGGCGATCCTATTCAAGTGGTCATCCCGTCGGCAAGCTCCACAGGGCGTACAAAAGGGCACGCATTTCTTGAATTCGACGACCCGGATATGGCAAAGAGATGCGCATTGGCAGTTGATGGGCTAACTTGGGGGAGGGGACCTTTTGGTAGGATCAGAGGCAACTTGTTCCGCCAATATCAGGTCAAATCTCCTGCTGAAGAACTACGGCAGACACATTCTGTTAGCGACAACGAGTCGTCTCTTCCCCACTCGTTTCCAGGCATCACAGTGTCTGAATCATTACCGGATGATACTCCTCTTCCTGCCCCTGCATTTGAGCGCCATGGAAATCGTATAGCAGAGCGCTTTCGAGACCACAATGATGCAGTTCAACAACAAAACTTATTCTGCGACAGTGATGAAGATAGCAGTGATACGGGCGAGTGGATTGTTAGTCGCCAGCTCGAGTATGCACAGTTCAACAATTCGCAACTCATTGATCAATCATCTGGCAGCGTGGACATACGAGACCAGTACGATCATGTTCAACGTGATGGTATCGCAATGCAGCTTGGTTGGGACGATAATGCTCTGAATGGAGGGTACTCGATGCAAATGTCAAGTGAAGGAGGCGGTGACGATGGACACAACGAAAGCTTTGACAGCAATAGCGCTCTTGAACTGCAAGCAACCGACGAAGAGAAACTGATGGACGAATCGCTTTTCGATGACCTAACTCGCGAAGGTAGATACAATGATTCAAGATG
>PLTG_12476.4
ATTGAGATCCACGTTGATACTAAAAAGTGAAACTATCACTATGATTGAGATATTAAATGGATTACCACAGAAAATAAGTTCTTATTTATTAGTTCAGTAAATGTGAAAAAAACTTTAGCAACTATACATATCTCCAACACATCAGATAGGCTGGCATATGACATCTTGCATGTCGTTCACTTTGCAACAAAATGCGTTCAACACATACACC
>PLTG_12514.2
GTACTGCCATGTCCATAAGATGAATGTGGCAGAAATGTGTATGCTACGCTGGATGTGTGGGCATACAAGAAGGGATAAAATAAGAAATGAGATTATCCGAAAGAAGTTAGGGGTTGTACCCATCGAGGATAAGATGAGGGAGAATCGTTTGAGATGGTTTGGTCATGTGAGTCGAAGGTCAAGTGAAGCACCGGTGAGGAGGCTGGAAGGGTGGCAAGGAGAGAGGAAGATGAGAGGTAGAGGAAGACCAAAACAAACTTGGTTGAGGGTGGTTGAAAGCGACATGCAACTTTTGGGATTGGATAAAAATATGGCTTTAAACAGAGGGGAATGGAGGGAGAAGATTTATGCAGATGACTCATGTGACTATTGATGTTGATTCATGTCTAGCCGACCCCAAATTATTTTGGGATTAAGGCTCTGTTGTTGTTGTTGTTGTTGTTGTTGTTGTTGTTGTTGTTGTTG
>PLTG_12514.5
GGCTAAAGGGGAAATTCTACAGAACTGCTATTCGGCCAGCTTTATTATATGGGACAGAATGTTGGGCGGTGAAGTACTGCCATGTCCATAAGGTGAATGTGGCAGAAATGTGTATGCTACGCTGGATGTGTGGGCATACAAGAAGGGATAAAATAAGAAATGAGATTATCCGAAAGAAGTTAGGGGTTGTACCCATCGAGGATAAGATGAGGGC
>PLTG_12514.7
ATGCTACGCTGGATGTGTGGGCATACAAGAAGGGATAAAATAAGAAATGAGATTATCCGAAAGAAGTTAGGGGTTGTACCCATCGAGGATAAGATGAGGGAGAATCGTTTGAGATGGTTTGGTCATGTGAGTCGAAGGTCAAGTGAAGCACCGGTGAGGAGGCTGGAAGGGTGGCAAGGAGAGAGGAAGATGAGAGGTAGAGGAAGACCAAAACAAACTTGGTTGAGGGTGGTTGAAAGCGACATGCAACTTTTGGGATTGGATAAAAATATGGCTTTAAACAGAGGGGAATGGAGGGAGAAGATTTATGCAGATGACTCATGTGACTATTGATGTTGATTCATGTCTAGCCGACCCCAAATTATTTTGGGATTAAGGCTCTGTTGTTGTTGTTGTTGTTGTTGTTGTTGTTGTTGTTGTTGTTG
>PLTG_12517.2
GCCCACTTTCCATCAAGAAAACTTCGTCCGGATTTGATACATCGGTAGCAAACCGAGTCACCTGTACACACATATCTAACAATGTCTGCACAGGCCCAGTCTCCACACACACGACTGAAGTATCCTTCTGTGCTTCCTTCACGCTGGTAAGAAGCTTGGCCATAAGCTGGAGAATTTTGCCACGAACCAAATTGCTAGCATCACTTTCGTTTGTCCAGAGTGCAGGTAGGGGTGCACTGATTTGGTGACAAAAACTGACAATGTGTGCACCACAAGCTTGGATAATTGCTTCCAGACACCCCAGCACTTTCATCTTGCTTTCGGACTCATCTGCCTGTGGGAAAAATGCGAACAAACACTCTAACGCCTGCGGCAAAAATGGAGCAAACGCGTCGTGTTCGAATCCCCAGTCGTTCACCATAGACTCCAGTGTCTGAATTATGCGCAGCTTGAGCGCAACATCAGCATCTGCCTGGTGAAAAAATGCAGACGGGTTCAACAACGCATCATATAGTGGTGGTCGGACATTTGCCGATAGCTGTGCTAGCCAGCAGCTGACGAGCCACACGATTCGGAATCGCAGAACTGGCAGTCCCTGGAACGAGCCAACGGTAGCGTTTGGGTTGACGAGAATGGGCACAAGGTTGGTAAGAAACCATGGCTCAAACTCGAAGCAATCGTGTAGATCATAGCAGCCCAAACCGATAGCTAAAAGCACGGCATCCATGTCAAGAACGCGCTGATCATCACCAGCAATAGACACCTGACCACGACCGAGATCTACCAGATACGTTGAAGCACTGGCGGTCATTTGAGTGAGCGCAGGAATCGTCTGATCTGGGAAATTCTGCACCAGCGTTAAAAAAACATTCTCAGCGCACGCTCGTACGGATTCCTTTGCCGTAAGGCTTTCCATTAGGGTACAATACGTCTCTGGGTCGGTTTGCCACTCTTCCAGGTCTTTGACAGTCAGGGTCATGTAGTGCGTCACTACGAGATTCAACATTGCAGCAAAGCGATTCTCGTTCAGTATAAAGAAGGTCTGAACTGCTGCTTGCGCTTCCAGAACCATTGCATCGGTCAGCGCAATGTCTCCCGTAGCCGTGATTACCTTCGAGATAATCCGTGTTGTGCCATCAGGACCAGAGAGACTCTCGCTTTTGTACATCCGACAGCTCAGTACATTTGCAAAGAATTGAAGTGCGTCAATCTGCAGTCGTTGAGGCGATGGAAGTGTCGAAGGAGCTGAAGCAAACGCGTTAAGCACATTCCAGAACAGTGCAAGGTACGGTGACAAATATTCGCGAAACTCCATCGGATACGAGTTCTGTACACCCACGATGATGGCCGCAATGCGGTGCATACTATTGTCAAGTGTCAGCATTGCCGCCTCCACATCAGCAGCATACTCAATTCCTTCCGCATCTCCAATAAGTACAAGAAATATCTGTCGAAATTTGACCAATCTCTCCAGTTGATTATAAAATTCCACCAGTGCTGACCTCATCAGCTCGCCATTCTGCAAGGATGACAAGTCCCTGAACGCATTAAGCAGCATCGTTGAGATGAGTTTCGTGGTCGTCAC
>PLTG_12633.1
GATGTGTATAAGAGACAGGTATGTTCTTAATCCTCGTATGTCGGGTTTGCATCAATACCGCTTGAAGGGTACTTGCATTTGTACACACATTTAAAGTAAAAGTCATAAAACGAAAGATTAAGTAATAACAAGATTGTTAATTAAGTTAACCAACTCACCTCCTCAACACGTGAGTTATCGCTGGCTTCTTGGGACGCCGAGCACCTGAGTCAAGCTGCAGGACTCTTGGGGTGCCCTTCAAACACACAACCAAAAGGGACCAGTGTCGCCTGTTCATAGATTTTCAACACATTAAGTTTAAATGGTTGAATGCATAATACAAGTATCACACTCTTCGGGTATTAAATTAACACTTGACAACTTACCCCTGATGAAGTGGCATCATTACGTATGATC
>PLTG_12633.4
TCATAATACAACATTAGAATAAGGTTTAGAAAATACCTTGACTACATTCCACTGTATGTTCTTAACCCTCGTATGCCGGGTTTGCATCAATACCGCTTGAAGGGTACTTGCATTTGTACACACATTTAAAGTAAAAGTCATAAAACGAAAGATTAAGTAATAACAAGATTGTTAATTAAGTTAACCAACTCACCTCCTCAACACGTGAGTTATCGCTGGCTTCTTGGGACGCCGAGCACCTGAGTCAAGCTGCAGGACTCTTGGGGTGCCCTTCAAACACACAACCAAAAGGGACCAGTGTCGCCTGTTCATAGATTTTCAACACATTAAGTTTAAATGGTTGAATGCATAATACAAGTATCACACTCTTCGGGTATTAAATTAACACTTGACAACTTACCCCTGATGAAGTGGCACCATTATGTATGATTTATCAGCACATGCACATGCAGTTATTCCAGCCGACATGTACTCGACCAAAGCTTGGAGGTCACTTGCCAAAGTAGTTTCAGAGCACATTTCAGGGCATAAGAAACCGAAACTGCTATTATCGTGCACTTGGACCGCCATTTCACTCACATGCCTGCACATAAAGAAACCGGTATTAGTGATGAAATTTTCAATTGAGCAACATTTCCAAATAGTGTGCATAATAAAATGTGTACAAGTATGTTAGTCACTCACATGCAAGCTGACTTAAGAATGGAAGCATTCAACCAATCTTTCTTGAATAACTCC
>PLTG_12633.5
TCATAATACAACATTAGAATAAGGTTTAGAAAATACCTTGACTACATTCCACTGTATGTTCTTAACCCTCGTATGCCGGGTTTGCATCAATACCGCTTGAAGGGTACTTGCATTTGTACACACATTTAAAGTAAAAGTCATAAAACGAAAGATTAAGTAATAACAAGATTGTTAATTAAGTTAACCAACTCACCTCCTCAACACGTGAGTTATCGCTGGCTTCTTGGGACGCCGAGCACCTGAGTCAAGCTGCAGGACTCTTGGGGTGCCCTTCAAACACACAACCAAAAGGGACCAGTGTCGCCTGTTCATAGATTTTCAACACATTAAGTTTAAATGGTTGAATGCATAATACAAGTATCACACCTGTCTCTTATACACATCTCTAGTTCAGCGGTTGTATATTACAACCG
>PLTG_12633.6
GATGTGTATAAGAGACAGGTATGTTCTTAATCCTCGTATGTCGGGTTTGCATCAATACCGCTTGAAGGGTACTTGCATTTGTACACACATTTAAAGTAAAAGTCATAAAACGAAAGATTAAGTAATAACAAGATTGTTAATTAAGTTAACCAACTCACCTCCTCAACACGTGAGTTATCGCTGGCTTCTTGGGACGCCGAGCACCTGAGTCAAGCTGCAGGACTCTTGGGGTGCCCTTCAAACACACAACCAAAAGGGACCAGTGTCGCCTGTTCATAGATTTTCAACACATTAAGTTTAAATGGTCGAATGCATAATACAAGTATCACACC
>PLTG_12634.2
GCCGATGAATGATCCTGTAGAAGAGCAGGTCATGACTGGGGAATTTCAGGATCCTGCTCCTACGAAGAAACCAAAAAAGCGAGGTGTTACGCGTGCACTAAAGGCAAATAGAGGCCCCCCGACCAAGCCTTTAGAGTTCAATCAATTGAATCAGCCTATCGGCATATGGAAAAATGATTTCATAGCTCTTGCTCGGTATCTGGTGAGTTCCTACTGCAATATAAACCACAATTGGAGAGAAGTGCCGATAGCGTTGAAGGAGCAGATGTTTGATTGTCTTCAGGTATTAATTGCGATGTTTATAGTTTGTTCAAAGA
>PLTG_12634.5
ATCTACGCTCGATCAGACCACGACGAAGGGATTTGGGTAGCAAACACAAATGATATAAGTTTTCATGTATAGGTAAAACCATTGATTTCATGTACATATTTAAAGTTAGACGAGTCATATTTTTGTTTTTTATAATGTTATCAAAAGTAGTATTTATTATCATTGATTGCGACTCTATAAGGCGAGTATAATTTCCGAGGGGAGCTATACGTATACGGATGCTATACGGGAAGCTATTCGGAAATTATACGAACTATACGGAAATTATACGGATATTTTTTGTGATTTTTATTAAAAAAACTAGTAAACAATTTTTTTTTTTTTGAAGTTTGAGAATTTTCTTAGGTCGTATATGTTGTTAAGTAACTAGGAAAACTATAACATAGTGAAATAAACAATTTTCATGTTGTGTATGTAATGAATGACCAATTACCACATTTCGTGTTCTAATTCCTAATTCCAGAGTTAAGATTTTTTATTATCTACTACTCATTTTTTTTTCTATTTTTTGAATCATGAATCATTAGGAATTAAATATCAACACTTAAGTAACTACTAATGTAAGGGTGAGCTGTATATTGTCAATCAATGTTTATTATCTTTCTTTCAGCACTTTTACATCGTTACATGAATATTAATTTAATGTTAAATTGTCATTTTTTTTCTCAGTGGACGATCAGCCGATGAATGATCCTGTAGAAGAGCAGGTCATGACTGGGGAATTTCAGGATCCTGCTCCTACGAAGAAACCAAAAAAGCGAGGTGTTACGCGTGCACTAAAGGCAAATAGAGGCCCCCCGACCAAGCCTTTAGAGTTCAATCAATTGAATCAGCCTATCGGCATATGGAAAAATGATTTCATAGCTCTTGCTCGGTATCTGGTGAGTTCATACTGCAATATAAACCACAATTGGAGAGAAGTGCCGATAGCGTTGAAGGAGCAGATGTTTGATCGTCTTCAGGTATTAATTGAGATGTTTATAGTTTGTTCAAAGATTAACGTAATTATCATTTACCACTACTAATCCATTTTTTTGTTCATGTACAGGCCCGCTTCTGCATAGATCCTTCTATGAGGGATGAGGTGATGAAGGGAATTGGCCGACAGTTTAGAGACTTTAGATCTCTACTCACAAGGCAATACATTTACTGTGATCAGCCTGAAGACATAGAAGAAGATATGGATGGAGATGCGAATGATCGGAGGCCACCTTGGGAGAAATATGAGGGTATAACTGAAGAGCATTGGGCAGAGTTCGTTAAGAAGCGTTTGACTCCTGAATTCAAGGTGAGTTTTAGACTAGAGCAGTGGGCAGAGTTCATTACTTGTATAATTTGACTTCTCCATATATTATTTGTATAATTTGTGTTTCATACATATATGTAGGCTCTACGTGAGAAACAACAACAGAACTCGAAGAAAAATTTTTACCCCCATCACTTGGGCGGTAAAAGTATTGCTCAGCGTGTGCCAGAGTGGGAGAAGGAGGGGTTGCTGCCGGATGATGAATCGAGTGTTAGTGGAAGAAGGATGAAGGTCTGGGACTTAAGCAGACGCAAGAAATCTTCAGATCCGGCAGCACCTGTTCAGTATGATGATGGCACGAGAGAAATCATCAGCCAAATGGTAAGTGTTTAAGTTTAAAAGAGTTGCAAAAACATTATGTATCTTACTTGACTTACCTTTTTAAAATCTATAACAGGAAGAGTTAAGCTCCCAAGTTACCCAAGGTAA
>PLTG_12634.6
ATCTACGCTCGATCAGACCACGACGAAGGGATTTGGGTAGCAAACACAAATGATATAAGTTTTCATGTATAGGTAAAACCATTGATTTCATGTACATATTTAAAGTTAGACGAGTCATATTTTTGTTTTTTATAATGTTATCAAAAGTAGTATTTATTATCATTGATTGCGACTCTATAAGGCGAGTATAATTTCCGAGGGGAGCTATACGTATACGGATGCTATACGGGAAGCTATTCGGAAATTATACGAACTATACGGAAATTATACGGATATTTTTTGTGATTTTTATTAAAAAAACTAGTAAACAATTTTTTTTTTTTTGAAGTTTGAGAATTTTCTTAGGTCGTATATGTTGTTAAGTAACTAGGAAAACTATAACATAGTGAAATAAACAATTTTCATGTTGTGTATGTAATGAATGACCAATTACCACATTTCGTGTTCTAATTCCTAATTCCAGAGTTAAGATTTTTTATTATCTACTACTCATTTTTTTTTCTATTTTTTGAATCATGAATCATTAGGAATTAAATATCAACACTTAAGTAACTACTAATGTAAGGGTGAGCTGTATATTGTCAATCAATGTTTATTATCTTTCTTTCAGCACTTTTACATCGTTACATGAATATTAATTTAATGTTAAATTGTCATTTTTTTTCTCAGTGGACGATCAGCCGATGAATGATCCTGTAGAAGAGCAGGTCATGACTGGGGAATTTCAGGATCCTGCTCCTACGAAGAAACCAAAAAAGCGAGGTGTTACGCGTGCACTAAAGGCAAATAGAGGCCCCCCGACCAAGCCTTTAGAGTTCAATCAATTGAATCAGCCTATCGGCATATGGAAAAATGATTTCATAGCTCTTGCTCGGTATCTGGTGAGTTCATACTGCAATATAAACCACAATTGGAGAGAAGTGCCGATAGCGTTGAAGGAGCAGATGTTTGATTGTCTTCAGGTATTAATTGCGATGTTTATAGTTTGTTCAAAGATTAACGTAATTATCATTTACCACTACTAATCCATTTTTTTGTTCATGTACAGGCCCGCTTCTGCATAGATCCTTCTATGAGGGATGAGGTGATGAAGGGAATTGGCCGACAGTTTAGAGACTTTAGATCTCTACTCACAAGGCAATACATTTACTGTGATCAGCCTGAAGACATAGAAGAAGATATGGATGGAGATGCGAATGATCGGAGGCCACCTTGGGAGAAATATGAGGGTATAACTGAAGAGCATTGGGCAGAGTTCGTTAAGAAGCGTTTGACTCCTGAATTCAAGGTGAGTTTTAGACTAGAGCAGTGGGCAGAGTTCATTACTTGTATAATTTGACTTCTCCATATATTATTTGTATAATTTGTGTTTCATACATATATGTAGGCTCTACGTGAGAAACAACAACAGAACTCGAAGAAAAATTTTTACCCCCATCACTTGGGCGGTAAAAGTATTGCTCAGCGTGTGCCAGAGTGGGAGAAGGAGGGGTTGCTGCCGGATGATGAATCGAGTGTTAGTGGAAGAAGGATGAAGGTCTGGGACTTAAGCAGACGCAAGAAATCTTCAGATCCGGCAGCACCTGTTCAGTATGATGATGGCACGAGAGAGGTCATCAGCCAAATGGTAAGTGTTTAAGTTTAAAAGAGTTGCAACAACATTATGTATCTTACTTGACTTACCTTTATGTATCTTACTTGACTTACCTTTTTAAAATCTATAACAGGAAGAGTTAAGCTCCCAAGTTACCCAAGGTAA
>PLTG_12634.7
GCCGATGAATGATCCTGTAGAAGAGCAGGTCATGACTGGGGAATTTCAGGATCCTGCTCCTACGAAGAAACCAAAAAAGCGAGGTGTTACGCGTGCACTAAAGGCAAATAGAGGCCCCCCGACCAAGCCTTTAGAGTTCAATCAATTGAATCAGCCTATCGGCATATGGAAAAATGATTTCATAGCTCTTGCTCGGTATCTGGTGCTGTCTCTTATACACAT
>PLTG_12658.4
CCGTCTCTTGAGCTGCGTCTTGCCGCTGTTTGGGCGTGACCATGCGTCGAGATCCTGTCATGCACTTCTCCAAATGATTCGTGTACCGAGACGCGTGCACCTGTCGTTTGCAGTATAAACAGCTCACGAACACGCTGTCCTGCTCTAGCACAGGCGTATCAACTGTGACGTCGATGGGCTCAACGTCGTAGAGTTCCTCGAGACTCAGTCCGTCTACTGAGATTTGGCGATGCATCTCGAAGCACACGTCCAGAGCGACATCATCTAGCAGGAAGCGGTAGATCTGTTCCTCCATTTGAGATTCTGATACCATACTGATAATATCTGAGATGAATTCTGATTCTATCTAACAGCCACTTTGCCTTTCGCTGGTAGACAACGTGAAGATGATTGAGGTGGTGCTGAATGACCGCCTAGGGAAGAAGATCCGTGTCAAATGCAACGAGGACGACACTGTGGGCGACCTGAAGAAGCTCGTGGCTGCGCAGGTGGGTACGAGACCCGA
>PLTG_12663.1
GGAATAGGAGTGTATAATTTTCTCTAGGATAGAAAAAAATGGTTTGAGTGAAAATTAGGACAAACATCAATTTTTATTGCGAATTATGCACAAATGCAAGTCTGGTACTGATTTCCATTTGGGATTTAGCAAACTTGTGTCCTAAGTTATTTTCATTTGAGCCTGGGATAAAGGAATGATAGGTGGATATAATATAAGACC
>PLTG_12664.2
AAAAGCAAGGGGAGAAAAAATGGGAAAAAGGGGATTCCACTCAGAAAAGTGGGATTGACCAAATCCTGCAGCAGGCCAGGCCCGAAGCGCTGGCATGCCATAGAAGCGCGGTCGCGCTTCTAAAGCATGCCCGCGCTTTGGACATGGCATGGGCGCGCCCCAGTTGGCATGGGCGCGCCTGATCTCCAGTGGTGCCAGGCCTAAAGCGCGGCCTAGCACC
>PLTG_12681.2
CAAGTTGTAGAGATACAATTGCTGCTGTAGACAACACAAAGGCAACAGAATTGTGGCACTGCAGACTGGGACACATGAGCGAGAAGGGAATGAAGATCATGGTGACCAACGACATGATTCCAGAGTTGAAATCTGTCGAGCACCGCACATGTGAAAGCTGCATCCTCGGAAAACAGAAGCGAGTCAGCTTCTCAAGCACAAACAGAGAGCCCAAAGGTGGAAAGCTTGAGCTC
>PLTG_12681.4
GTTGTTGTGGACAACACAAAGACAACAGAATTGTGGCACTGCAGACTGGGACACATGAGCGAGAAGGGAATGAAGATCATGGTGACCAACAACAAGATTCCAGAGGTGAAATCTGTCGAGCACCGCACATGTGAAAGCTGCATCCTCGGAAAACAGAAGCGAGTCAGCTTCTCAAGCACAAACAGAGAGCCCAAAGGTGGAAAGCTTGAGCTC
>PLTG_12744.2
TTCGCCACTTTTGGGTTCCAATGGATGCGGGAATTTTGCTACGGTGAACTGCTATTCATTGGGTTCTTGGTTATCGGGAATGTGGTGTTGTTTGTGTATGGCTGGATAAATCAACGACGCGTTCTACCTCGTGCAGGTGATCCCTACGATTTCAACACGGTGCTTGAACTCAGTGGAGTTGTATTCGGCTACAGTTCCGTCTTCAATATGGCATTCCTTTTCTTACCGTGTACGCGTCACTGCGCGTGGATGGAGTTTTTCAACATTTCGTACGCAAATGGAGTCAAGTATCATCGA
>PLTG_12759.2
GGAAGAAGGAGTCCACACTTCGAGAACAGGTCGTCCATGCTAGAAAAGGTCGTCGACGGACAAGTGCTGCTTCTGCCACAGCTACTGCGAGTGCTTTCATGGAAGCTCATCGCGCAGATGAACTGTTGGATCGCCTAGCCGAACAACGCAAACCATCATCACCACAGCGAATGCAGCGTGTGGAGGCAATACAACCTCCACCACTGACCCACACGATTCCGTTCAAATTAGTAGCGCAGACTCGAGCCGAAAAACAACTTGTCGATCTGTTCATCCGACGATACCAATGTGGCGAAGACGGCGATTACCTCGCTGAAGCATATTACGGAGATGGCGAGCCACTTGGATTCACATTTCCGGGATACTACTACCGAGACGTACAGGTGTGTGTCAATTGTTATGAGTTTTACATGCTTGTTGAAAAAGTCCGAATGAAAGCTCTGGATCAAATCGCGCGACGTGAGAAAACGAGTCCAAGTCGTCGAAGCCCAGAGAAGAATACTTTCAATTCACAAAACAAGTCGATAGAACAACTCCGAGAGGAAGAAAATGAGGATGGAGATGACGACGACAACAATGATAAACAGTCGGATAGCTCTGATAATTTACAGCATGTGTGGAAGCATGTGTGGGCACAAACTTCCAGCGTGGCGGCTACAATAACCAAGAAAGACGCCGCGGAATTATACAGCTTTGTGAACCCCCATCCTGCTGTAGCAATGGTCTTGAGTGGACTGGGAGCATTACTTTTGGGATCTCGTGGGGGTGATTGGGGAGAAGTCAAACGAGCGATCTCACAAGACAAACTTCTGTCGCGGTTGCACCGAGTAGATCTCGAGGAACTCTCTGAAAGTGCAGTCATGCAGGCTGCAGCACACGCTCGCAATCCGCTTTTCACACCTTCACAGATCGCACCAATTAGTTCATGTGCTGCTCGATTTTGTGATTGGACTCGGACAGTGTTGCAGGCTTACGCGTGGAAACAAAGGCTGCAAATGCAGGATTCACAGACACGACGGATGCTTTGCTTTCTAAAGCCGGAGATGCTACCACCAGGTGTTGCCAATTCCCAACTAGAAGAAGTCCAACGTGACAAAACTCCAGTGAAGAAGATCAAGACAAACGAAGCTCGCATCGACGAAACATTACCCAAATCACGGCGTCAGACTCAACAGAAGCAAGCTGCTCGACGTGCGATTCAAGCGCAGCAAATGGCTCGCCTCGCAGCACCCTCAGGTATACAAGATGGAGTTGTGGGAACCACTGCAAACAATGT
>PLTG_12787.7
ATCCAGCAAAGACGCACCCCACCGTAAAAATTGTCTTTGCTAAAGACCAGAACTCGTTTGTGTCTGAGGAGTAAGTGACACGAAACAACACTTCAACGGAACTGGGGCTCTGCGTGTCAACGTAAGCTATCGTCAATTCCGGAACATAAATGAAGTGAGGATCGGACGTTTGCGTTTTAACAGTGAGTGTGATACTTTCGGCGTATCGAAAGACTGTCGGTGAGGTTTCACCAACAGGAATACCAGTCTGAACGTCGAACAAGAAGAAGCGATGACTTAAAAAATCGTTTGCGGCATCGCTGTCCTGATTGATGAATGCTCCACTGCTGTCGCGGTAGTTTAAATTCTTCACTGGAACAGGAAGATACCTTCCAGCTTCGTCATCATTCTTTGACTGATCGACCAAGAAGAGCTCATGGAGCACTAGTGACGGCGGCAATGAGTAAAGATTACAGGAATACTGTGACAAAGCGCTCACACCAAAGCGCATCCACGAAGGCGAATCCTCCGCGTTGATAGTGCTGTCTGATTGACAATACGCCAGCTCATTGGCAAGTGATCGAAGGCCGATGAGGGTGCCGTTGACGTGGTAACTTGCTAGGACAAATTGAAGGTGATCGATACTTCCCTCGTTTGATATCGCATCAGAAGACATCTTCATGGCGACTAGAGTTTGAATTACACTGGATGCCACAGATCGATAGCTCAAGAATGGCAGCGTCGTGAACCACCCATTGATACTATTGACTGTAGTCGAACGACCGCTGCGCTGAATCAGGTCGAAGACATCACAAGAAGGTGTTGCAGGATCAAAATGTTGCAGGACACAAAGGTTTCCCAGAGCTTGACACGCAGCAATATCTCGCTCCGTTTGGTAGAAGTAACATCCTGTGGTGGCTGGCAAAAACATGTCATCAATCACGGCACTAGTGATGGACACGACAGGTCCCGGA
>PLTG_12823.6
CCTCCACTAGCAATGTTCTTGCCCATGTTCTGAGCTGTGTTCACAGGCAAAGTCACATCTTGTGTCACCACTCGACCAACAATCATTGCCATGTTCTCCTGTTTCAGTTCCTTGCACACTGCACATAGGAAATCTCTCATCTGCGCCTCCACCGCATAGTGCAGAGCTGAATAGCCGAGTGAATCGGCTGAATTGTCTAGCACTTGTCGCGTGAGATCGAAGTCCGGATAACGTGCGTGGAATTGGATGAACCCCGACCAGATCAACATCGCGAGCTCCTCGTCGTAAATGGACGTGGCAAACAGCAGTGCCGGCTTCCCCAGCACTGTCAACTCCATATCACCACGCACCGTTGCGTTAGTGTCGTCACCAATAGACTCCAAGTCTTTCAGCACATCCGCTAGGCTGCTGGAAGCAGGTGTACTCTGCCAATGGAGCAATTGCAGCAGCACGGCACAGCGCCTGGTATCCTGCTGTGAAAACCCCTCGAATAGACGGCTCAATGCCTCGCTCGCATCTTCGAATTGCGTCAGTTGGTGTAGCAATAGTCGCTCTTCAGCTTTCACG
>PLTG_12878.3
CGACGAAGTATCGGTGTACAGATTCAATCAGAGTGTCGCTCCTGCTGGATCGGCCTGGCCAAAGATTTCCCTTCAGATTTCGCCGACCGTGCAAGGTAAAACATTTTCGACACGGTTTTATTCGCTGATGGTAGAAACAAATGTTTCTCTCCATCGTATCCAGATTCATGTTTATCACGGTTTCCTGGATATGGACTCTAGCAGAGGTCTTCAAAATTATTCTGTTTCTGGTTACTACCACGACTCGCTAATCCAAGTGCAAAACTCATCTCAAGCATGCTTGGAAGTGCCTAGAGGTGGTCTGGTGACCACTTTATCACCTCGTATCAATGATGAACGAATGGCGGGCACACAAGGTGTCCAAATATGTAGATCACTGCTATTTGATTTGGAAAGAGTGGCATCACACCGCTCTCGTACGGAGGTGGTGAAGATGATAAACAACAATCCGGTTCCAATATCACTGAAAGTCACATGTGTTTATGAAAGTGACATGGTTGACATATCAATTGGAGCTAAGGTTACTCTGAAGAGTTCGAATGATTCCCTTGATTTTGCCGTTAATGAGACTACAAATTATCGGAGTCACGTGATCCGGCGCGATTCGATTAATAATGACACATTTGTAGTATCAGAGGGCAATCAGTTTGTACTCCAGCCTGGCTACCAAGTGGTCTTTCATGTGAAAGTGCAAGCTCAGGGCCCGCAGGGAGAGCTGACAGTTCCCGTCATGTCCGTGGAAACACCCATTGAAGTGTTGCATCTCCACACTCGACTTCAGAGTGTTCAAGGAACGGTTGAGCCAGTTCAACCTGCCATTGTTTTGCCGTCAATGTTTCCTGGGCGTACGAAGATTATTCATTTGCAGTATCGCAATACCTTTGAGCACTCGGTGACACCGTTAATGGCTACAATCAGTAGTTCAAATTTGAAACTCTTATCAATGAGGGATGCAATGGCGCCAAAGCAGGTCGAAAGTGTGTTGGACCTGCTCTTCTCCCCAGCAGCAGATTTAAAATGTTCAAATGCGCTGTTTTTAGCAGACTGCTTAATTTCACAAGAAATACCGACCACCGATCAAACATGCGAACACCTTTCTGACTACGGAGAGTTAGTCGATGAGCACGATTTGGCGGCTTTAAATCGACGTGATGCGTTTTGGAGCAGAAGACAAGGAGATGAGCGCCAGTTGACTGTAGAGACCCAAGTGCATTTGCAAACCGATATTATGGACGATGTCGCAGAGGTCACGATTAAGGCGCTTCTCGAGCGGCCTCTAGTTACTGCATCAGCTGTCACTTCGCTGGAACGAGACAACAACTCAAGTGTGTTTGGGAGGAAGGAATTTGAACTGACGGAGCTACTTGGCCGTAGTCACATTTTCGTGAATGTGCGTAATCCCAGTAATATCTCAGTTCAGATGGAGTTGGCGATTGCAGAGGCCGATCAAGCAT
>PLTG_12933.3
TGCCGTTGTCTTCGCTTTTCGTCGGATCTGGCAGCTTGGAATTCATGGGCAGTTGAACCCTCTCGGACATTTTGGAGGCAGGGCGGTTCCTGCCTAAAGTGTTCTTGACATTGGGTTGACGGCGACAGTTCGGCATCGTTTTCAAGACTGTGGTGTCCCTAGCAAGGCAAACTGTGTCTGATAGGTAGAGGACAAACTACCAGCAGTTTTTGAACTCTACGATAGAGAAATGACACATCTCCCGTTTCGAAGTAAGGAACAGCCAGAGCGGGTAGAAGACGAGTCGAAGCCGCTTCTCTTTCGAGTTCGTTCAGGTGGTGCAGTGGACAGATCCAGAGATCCACGGGCTCCACGCAAGTCTTGATGGACGCTATGAGCCTTGCAACTAGGTTCATGGTCATCCCAACGTGAACCAAATTGCTGCTCACACTGTAATCTGTATTGAACTGTATTTTCCATCTGCCCGCGTTGCGCCCCATACGTTCCCTGAGAAGACATCACGATTCCAGCGTGCGTTGAGCGTAGCGATCCACGACCATTCGCTGTCCGTACAAAAGACATGGCGATTGTTTCCCAACTCCTGCACGCATCCTCATCCCGAAGGGTTGCAAGATTCGTGTCCGTGAATGGCCATGCATTTCGTGTCGAGTCTTGCACATATGGTCCACAATGAGTCATAATCAATCAGTTTTGCAAACTACTGTACCTATTGTCAATAGATGTCACTAAAAGTGTGGCACCATTCCAAGGTTAATCGCATGACCCCCATGTTGTCGCCTGAAGACGCAGTGACGCTGGTGCTGCCTCCATCTCGTGGCTGTCCACGTGTGGACTGGGAAGAGCTGCGTGTTATCGCCACTGAAGTGCAGAGAGCGTTGGACGCGTCCAGCAAGATTGAGGA
>PLTG_12948.2
GTGACGTTCAAAAACAGATGACAACGTTCAATCTGCAACTGGGCAAGCCCCATATCACACCCGTCGCAATCGTTGATCAAAGTCAGGCTCACCGACGACAGCTCACAAGTAAAATAGCGGTGGATTTCTTCCTCCGCGGAAACATCTTCCACGATGCTTTTTGATGAGGTGCGTGATCTTGTCAATGAATGGAACGCCGGACTATTACCACGTGATGACTCTTGCAATTCTGACATTCTACGATGTTTTTCGTGTTGTACGATCGCTTCATTGAGAGATTCCATCGTCTCCATTGCCATGCAAGCGTCATCATACGATACGAATACTTCGATAGGGGTAAAACTCAGAGCCACAATCTGCTGCTTTTGACCTGCATGAGGGAACAAATCACTTACCTCAACATGTAAAGAGCATGGTTCGAGCAGTTGGATCAGCGGTGCAACATCGATGGCGTCCCACTGCTCATTTGACGATGGTGATGCAACACAACAACCTGGTCGCTGAGCATTCTCGAGCACTATCTCCATATTCCGTGCGTCTGCAAGGATACTGCTCTGGATATCCAGATCATCATCTTCCTTCCTTTTCTTTGGGTCAGGATGCGGCTTCCACATAAACTCAAGCGTGAAATCTCCTGCAAAAGCCACTCGTGGGCTATCTGGGTCATAAGGATCACGTGGTAGCGCCATACCAACTTGCTTAGCCGTCACACGGACTGTAATAGTTAAGTCTGGCTCTTTTCCATCACGTAAAATATCCGAAATGCTCTCACGGCGGGTCAATAAAGATGGCGAAGGAGGTACTGCTTGTGTAGAAGACAACGCCACATCAGTTAAATTCTTGTCTTTCGGTGTTTCTATTCCACTGGGCCTCGATGGCAGCGTGAAAAATCCAAGCAGTGTTAACAGAGCTTGAGGGATAACGGTACCCGTAACTTTTGAGAAAAGCAAGTCAAGCTCACCCGTCATGGCAGTGTCATCCCACGTATACCCTATCTCCAGTGGCTGTGGCGAGATCAGCAGCGTACTGCTCTCATCACTGCTTAGTGACTGCCCAACAAGATCCAGAACACAGAACGCACCAAGACGAACTGCCAAGCGCGGGTTCTTTTCATACTCATCGTCGAACACTATCGAAAAGTCAGTAGCAGCAACCTCAGCGAAAGCACCATTGGAAAAGGTGTTGTCGCTTTTGGATAGTGTGCGTTGTACAATTGAATCAGGGGATATTTCTCTCGCCAACCATTCTTGTTCGTCTTGAAACAAAAAGATCCGCACTTTCTCCATAACAAACCGTACCTGAAGTGTTGCTTCATCTGCGTCCGGCTGAAGGTACGTGTAAATCACTGTGGGGCGTAGTGAAGGCAAACCACTGTCAGTCCTACTGCGCCTTCTGTTAAACAGCCGAAGTGCGCTGTCAGTCCTACTGCGCCTCCTCTCTAACAGCCGAGGAACACTGTTAGTTCTGTCACTATTGCTGGGTATGGTCGTGTTCTGGAGTTCGTCAGCACCAAAATTCTGTAGAATGAGTGCTATGATACCCAGATAGCTTGTGCGTGATATATACGCTTCGAGCGGAGGTAATACCGAATTTACCGTAATTCGTGGGAGGAACATTGTCCCAGTCTCGTTGCTGTCTTCGTCACCTAGGGAAATAGTTGATGAGACTAGATCCTCGATACTGATTTTCAGATCAGCAGGTTTGGGAAGTAAGTCTTCATACACCGGTCTTTTGTCGGTACACCTTGTCTTCTTAGCATTCGTTGTTGTACAATAAATGCGGACCTGCTCGAGGAAGAGGTCTTTGCAGTCTACTCGCAACGAAATACCACCACCCTCAGCGTCAGATTTGCGAATCATGG
>PLTG_12953.2
GTGAAAAGCTTGCTGTAGTAGACGATTCACACAAGTGTCTTGTGTATGACTTGGCGACGAAACAGCTCTTGTTTGAGGAAGGAGCTACGAACAGTGTGGCTTGGAACACTGAGTGCGAGGATATGTTGTGTTTTGGTGGGAATGGACAACTGAAGATTCGAGCAGGTCAATTTCCAGGTCATACACAGCGGATGCAGGGTTTCGTCGTTGGATTTTCAGGCTCGAAGGTCTTCTCGCTTAGTGCACTGAGTGTTCAAACCATTGATGTACCGCAGTCGGCACCTCTGTATCGTTATCTGGAGCAGAATAACTTCGCACAGGCTTATGCAGTGTCGTGCTTGGGAGTCACGGCAGCTGACTGGCGTTTGTTGGCATGGGAGGCGCTTAAAAGTATGAGGTTCTCGGTAGCACGGAAGGCGTTTATCCGTGTTCGCGATGTTCGCTACATCGAGCTTGTCAATGCTCTTGAACAGACTTGGAAACAGCAAATACCCCAAGTAGCAGGAGAAGGAAGTAGCAACCAGGAAGGTGAAGATGTCGGTGGTGAAGCTGGAAAGAAAGTCAAAGCTCTGCTACAGGCTGAGATCATGGCACACCAAGGTAAATTCCCACTGGCTGCTAAATTGTTCGCAGACTGTGGAGAACCAGCACGTGCAATTAAAATGTTTGCAGATCTCCGTATGTGGGATGAAGCCAAACGTTTTGCTACAGCTCGACAAGCTGGTGATGTTCAGCAACTTGTACTGGCACAGGCTCGTTGGGCTGAGGATGTCCAGGATTGGCGAGCTGCAGCAGAAATGTATGCAGCAAGTGGGAATTATGTTCGAGCTGGAGAGATCTTGGGTGAACATGGCTGGTTAACCGAACTCTTGGAACTCACTCGGAAGCCTGAAGCTGCTACAAGCTCGCAGTTGTTGACTGTTGCTGCCAACTACTTCTTAAAGAGTAGCCAATTCGCCAATGCCCGTGATATGTACTTGAAACTCGGAGATGTTGATGCATTACTGCAGATGCATATTCGACTGCAGGAATGGGAAGAAGCTGTCCGTTTGGCAGACAGACACAGAGACAGCGTCCGTCGACCTGATGAAGTATTTGTGCCCTACGCACAATGGTTGGCGACACAAGATCGCTTCGATGATGCACTAGAAGCTTACACTCGTGCCCAGCGACCAGATCAATGCTGCAAATTGCTCTGCCAGTTAATTGACAACGCCGTGAGTGAACATCGTTACCGCGCTGCCGCATATTACCATTGGAGATTGTGTGAGCAGCAAATGAAGACCATCTTGAACACACGGGAGCAAACTGGAGATCCTGTTGAACTAGATGAAGCACAGCGTGTACGACTCGCTGAGGCGACGGAGAACGAACTATTGTCCGAGCTCTACTACGCATACGCCATGATCTACGCATTCACGGATGAGCCATTCACCACGTTACTTCCAGAATCGTTATTTCATGCGGCTCGATTCCTTC
>PLTG_12964.2
TATCCGTCGACCTCCGCTCGACTCATGAATACTCGAGAGGACGAAGCACTTTACAAGCGATCTCATGGATCTGTCGCTCCAGGGGAACAAAAGAATCGCAACTACCGATGGGAAGCAGCCAAGATTGACCCAGCTAAGCATCGCTTCGGCGTGAAACCCGTTGATCGCGACGCCGGAGAGGTGGGTGTGATCTTGAACCCCGAGATGAACGAGAATGCCGTGTCTCCTGCTATTGCACCTCAACATCTCGAGGACCGACGGACTCTTTACGATCATCTAGGCAAGCCCAGACACTTAGGTGTCGCCGACACTGACAACTTGCCAAACAATCACGTCTTTGGAGTCACAACGCAGGATAGCGATTCTGCGTGGCAGTGCATCCAAGGTGAGTACTCACCAGAAGAACAGCAGCCTGATCCAGATCTGGGTCGGGCAGTAAATCATGGTTGGCGAAATGCTACAGCAGACACGCGGCTATTTGGTATACCAACTATTCGTAGTGACATTCCTGCACCCGCGCAGCGTTCAATTGCGGATGGTCAGAACTACGGAGACGATGCTGATGCACAGACACTGCTGTATCCTGAGGGGTTTGCGTCTAGTGGCGTGAGCAACGCCGAGTTTGCGGTACCACGCGACCAGAAGTATCTACGGGGGCTCTTCCAGACGATAGGCCACGAAGTTCCCGACGAAGACTTCGAACTCATCTGGAAGCAAGCCACACAGAGCATACGGTACACGCCAGCAGGTCAAGCAAGTATCGCTGACTATCGCGACGCTCTCAATGACTTCCTCGAGGCGCAGGGAAGAGGTCCAGCAGCATTACAACAGTGGCAAAGTCACGTGCAGGCCATGTAGACAATGCATGATGTTTCCGATGCTTTCAAAAATACCTATTTCCATTATCCGTTGCCTGTTGACTCCACATGCTA
>PLTG_12965.1
GGTTTGTTGGGTGGTAAACCGGCAAGTTTTCCTATGGAGCAAAATCATTCTCTTGGTCTTGCTACAGGTGCTCTCCTTGATGATCCGGCGGCATACCGTCGGCTCGTTGGTCGCCTTATCTATCTATCTTTTACTCGTCCTGATCTGGCCTATGCGGTTCATATTTTGGCTCAGTTTATGCAGGCTCCACGGAAGGAGCATTGGGATGCCGCGTTACGAGTCTGTCTCTTATACA
>PLTG_12987.2
TCCAACTCCGCGTACTCGGAAGGGATGATTGCTTTTGATGACGGAGAACTGAAGATTGGGCGACGGGCACTTGAGGCTGAAGACCAACAGTCGTTTTATGGTGTCACTTTCTTTTCCAATGGCACGTCGATGTTCACGAACAGGGTGGAATGTAAGTGTATTGGAGATTGTTATTGTGCTGGGTCGTTATCAGTGCCTGATGGTTTGATTATTGGTGTTGTCATAGCTCCCATGGTCGAAGCGGATTAT
>PLTG_13044.7
CGCCAGGATAGCATAGTGTGCACCACTAAGACCGTAAAAGCACATTGTTGTCGACCACTCCTCGCCTTCCTCGCTGCAACTGGCTGCTTCTCGAGTGAGGACCCGAATCGGTCGTAAGCTCAACTCTACCGCGCTAACCGGTGGTAAGTCATACGATGACTGCGTCGACAGATCAGCAAGTTGCGCGTGGTTTTTTGGGGCTTCATCATTCTCGCCAACCACAATCGTATCATCAGTTGCAGCGCTCACATTTTTGATACTGCTATT
>PLTG_13081.6
GGACATTGTGGTGTTTGTGGTGCCATAGAAAATGGCTCCATCCGCACGGGTATATGCCGCACTGGGCACGAATCTAGGTGACAAGGTGGCGAATCTGGAGAATGCGTTGGTCATGTTGAATCAATTGGTAGGGCCGGTAGAAGCCACTTCTCGCCTCTACACTACCGCGCCACAGTACGTGGAGGACCAACCAGCGTTCCTCAACCTCGTGGCCAGACTCCAGACGGAGCTCAAGCCCAAGGAATTACTAGGAGCCTTCAAGACCATTGAGAGGGAAATTGGACGCACTCCGTCACTCCGGTGGGGACCTAGACTTATTGACGTGGACATTTTGCTCTACGATGATCTGGATCTCAAGACGGACACGGAAGAAGGGCA
>PLTG_13116.1
ATCATCAATGAGGAGCTCCTTGACATCGGTAAGACTGATATGTACATCCATGATACCTTCAGTATGGAACAAATGTTTCGGCGCCTTCACGATGAAGCCCGTGAAGTCATTATCTTTCGTCAGTATCATGGTGTACAACATTCTTTGACGCTTCCCCAGAGCTGTCTCTTATACACATCTATACTATACTATACTATACTATC
>PLTG_13235.1
GGAACGCACTGTTGGACACTGTCGAAACCGTGAACACAAAAACAGAGATACTAGAGTTAACCACAGAGACGTTGTCTTCAAAGGCGAAAGAGTTGGAAGCTACCAAGAACGCCCTTCGATTGGAGTCTGGTAAGTTGTCCATGGTGGAAGAATCAATGAGTCAGAAGGTAGGCATACTCGAAAACACGGAGCTGAAAATGGAGAGCATGCGACTTAATATGGAGAATATGCGCTTGGAGATGAAACGAATGCAGATGGACATGAAGTTGCAGTTGGAGCATACCGAAGGCGAAATTGAGCTGAAAAACGGAGAAATCCGTAGACTTCATGGAACACAGAGTGAGCTAAAACAGAAAAATGATTTCTGTCAGCAAACTATCGAGAGACTGGAGGAATCACTTGCATTTTCTCAGAGGCAAGGAGATGAATCTCAGCGCCGGATTGTGTTACTGAACTTAGAGGCTACGCAAGCCTCTGAAGACATAAAAAAAGTTTGTGACGAATTGTTAAACAAAGAGCAGGATGTCGTGATAATGACGAGAGAGAAGCAGATGATCGCGTCAGAGCAGCAACGGCTACAGATCCAATTCAATAATTTAATGCAAACTGCCCAATCGCTTCAAGAGAGAGTGGAGCTCCACACAATGCAAGCGGAAGAAATTCAATGTCATTACGAGAGGCGGCTACAAGAAACAACGGTTGAACACGATGAGCGCTTACGTTCTGAGAAGCACCTTCATATACTGGAGTTATCGGCAGCGAAGAATATGATTCGGCATTTGGAAGGAGTTGAAGAACGATTGAGTGCCACTGCCTCAAAGTTGGAGACGGTAACATCTGAAAAACTGCATCTCCAGACAGAAATCAGGACACTAAACGAGACTTTGAAAGAGTATGAGAACACTGATCGGGAGCTTCACACTGCGAATGGAATTATTGAACTGAAAACCAAGTTTATTGAAAGTCAAACCCAAGAGCTAGTCGAGCTTAATAAGCGTTTTAATAAGTTTGAAGATGACGCACGACACCAGGTGGATATGTCGCGTATGGAGATTGAAGACTCAATGACCACTGTGTGGAATCTCGTGTGCGACAAAGCCAAAGTGCTCCAATTGAACAACAGCTTAGAAGCGATCATCTCGAACCTTCGCGTCGAGAAGGAGCAATTGATGCTCTCACTTGGACAGGAAAAGCGAGAAATAGTAAGTCAAGTTGAAGATCTTCAAGAAAAAATAGCTAGTTTGCGAAAAGAGGGTGCCAAGGCTGTCAGTGACATCAGTGACCTACAGCATGCTCTCAATGAAAAAAAGAGAGAACTAAAATATTTGCAGGAAAATTTAGGAGAGCAGACGACGGACACAAGAAAGATCAAAAGCGCTTTTGACACGTTAAACAGTGCGTACGCCGAGCTCCAGGCGCAAATTGGTGCTTTGAGTAAACAACGGCAGAAGGAAGAGAAAGAACACCTGGACACGATTCA
>PLTG_13252.3
GGAGCACGACAAGGAAAACAGCGACCGACCTCAGTCATTACTTGATAGAGAGTATACATGCATCATTCACAAACTTCAAGCTGCACCATCGCATGGAAAATGCTTGAACGCAATCTACCATTTGATGACGATATGTGAGGCTTGGCGTATTGCTCGCGAGCGGTTTGTGGGTGAATGGGAGGAAGATTTTGAGCGATATTTCGCTGTACCCCCTCAAACTGAACGAGACGAGGTGATTATCGGTGCGCTTGTGAGTACTCTCAGTGTGGTGTTCTGTTCCATGACTAGAGGAGAGCAGCTACGAGCAATTGTCGTGGTGAAGCGCAAGGTGCTCCCGTTACTGAAAAGATCGCAGAACAAATTCTTTTCTCTTCAAGTTGCGCGGTTATTGTTGAACGTGAGTGAGTCGAAGATTGATAATTTGTTCTTGTCACTAGCTGCTGATACCGACATCATCTCGACAATCTGCACAAAGTACTCTACAATTTACGCAACCGAGCCTGTTCTCCACAGTACTATGCTAGAAGTTCTTTTACGGTTCTCCAGAAACATGAAGGAAGGTGGGGGTGCTAACCTTTCAGCTCCCTCACGCGAGAAAATATGCAAACGTCTTCTGGAAATGCTTTCGCCGTTGCTCACTGTTGTGTGTCACCACCATGTCCCAGGTTCTTTCCTGGATCGTGACGTCTATGTTGTCGGTTCCCAATGTATGA
>PLTG_13284.3
CATGGAATACGCGGTTTGAAGCGTGATTGCTCCTCTGAGGATTTGAGCTGGAGCCCTTTTCTGTCTGTAGCTGGGGGAATCTCCTCAATCTTAAACTCATCCGCAATGACTGCAAGCGTCAAATTCATAACAAATATTGAATCAAAAACGACGAATGCGAGATAAAATATGACTGCGATGATAGGTTGTGTGGAATCCATGCACATGTACATGATGTTCGTCCAACCTTCTGAAGTTATGACTTGGAAAAATGTGACAGCCGATTCGCCAATACTATCAAATGTCGTCAAACCATAGTCCAGTATATCATGGTAAAGTGCATCTTCCATTACGATATCGTTGAGAAATCGTGGATTACCAAACGCATCGTAGTTCCCTCCACAAGTATTTCCAGAAATGCATTGATGATCGCCTGAGTAAGATGGCATTGCGCAAAGTTGCATATCATTTGAATTGACAGGCCAAAAGCACGGTTGTGCCTTGTACCAGGGCGAAGTTTCTTTGACAAAATCTCCTGATTCGATTTCAAGAAGTGGACCATCCAGACAACGAAAAGCCTCAGGATCAGCAAGAACCGCAGTTAAATAATCGTTCGAAATGGGCCACACACCATGAGGATTGAGCTCGTCAACCGGTAGACGCACAGGAAACTCTGTAAGTCGACATCGTCGAGTCATATCGCCACCAAAAAGCTGATTGCCGAGGATAGTAAACATGAAGAAGAGGAATACCTGGAGCACCATAACGTTACCGAGCGCAGGAAGTGCTTTGAGTAGTGCTGAAATAATCGTGCGCATCCCCGGAATCATTGATAGAGATCGTAGCGGACGCAGCACCCGGATCGTACGAATTGCTGAGACGTTCGGAATTGTCGGCAGAATAGCAAC
>PLTG_13318.1
CGATAGTGATGAATATATATCAGATACACCTCAGGGGGGGACGCTGGAGCTCCGGTGGGACCAGTACAGGGCCTGGATCATGTATTGGTGATGCCGATGTTCAGCATTCATCGGGAAACGGTGATCCCCGTATTCTGATCACCTTCCGTAAGAAGACTGGGTATGATATTTTATCAGTATTGTTTTCAAACCTTTTATTTTGATTTATTCATTATGTTGTACTAATACACAGTCTTGTTCATTTGTTTTGCAGTTCGATGAAACCATCGAAGATAGTGCACCGCACTATTCTCAAAGTATTCAGCCGTAGATGGTTTCCCCATGCTTACACTTGGAAGGCCTTGAAAGAAGAGGACCTCCTGTTCTACTTCAATGAATTTAGGGTAAAATACGATGCTTGCTAATATATCTTTATTTTGCTTCTGAAAATTACTAACATTATGTATTGGTGAGTATTTTGTAGAAGCTGCATAGGTGC
>PLTG_13318.5
CGATAGTGATGAATATATATCAGATACACCTCAGGGGGGGACGCTGGAGCTCCGGTGGGACCAGTACAGGGCCTGGATCATGTATTGGTGATGCCGATGTTCAGCATTCATCGGGAAACGGTGATCCCCGTATTCTGATCACCTTCCGTAAGAAGACTGGGTATGATATTTTATCAGTATTGTTTTCAAACCTTTTATTTTGATTTATTCATTATGTTGTACTAATACACAGTCTTGTTTATATGTTTTGCAGTTCGATGACACCATCGAAGATC
>PLTG_13318.6
AGAAGAGGACCTCCGGTTCTAATTCAATGAATTTAGGGTACAATATGATGCTTGCTAATATATCTTTATTTTGCTTCTGAAAATTACTAACATTATGTATTGGTGAGTATTTTGTAGAAGCTGCATAGGTGGGAGTGCGACGACGAGACCATGTATAAAAAGTTCGTTGCTAAGGCTCAAGCGAGGTACAAGGATGTTATGTACGATGTGAGGAGGGGCGAGCCGATTAGATCGAGGGTTGATCTAGAGTTCTTGGCAGAGTAGGACAAGAAATGGAATGAGCCC
>PLTG_13337.1
CGACCTGAAAGCAATGCAGTGTTGCGTCCAGCCGAGATTTTCCGCGCACTCGAGCAAACTCGTACCAACTTGAATGTGGACGAGTACAGCGTGAGCGAAACTGCATTGGAACACATTTTTAACAACATGGCAGCTCAACAGGACGAGGAGAAGGGAGTCGCACATGGCATGAATATCGAGTAAAACTACCTCAGTACTTTCGTCAATGGCTACACTCTAAACGTGTCTATTTCCGTAATTACGGATTCAATAAAAACTATTT
>PLTG_13357.1
GTGCTCCTGGTACTGGAAGTAACACAACCGCGAGACCTGGATCTTTACCTGGAACTACGACTGTTGCTACTGCGAGACCTGTGGTTTTACCTGGCACTACTACTGTGGCTGCTACAGGAACGACGACGAGTGCAAGTTACGGCATTGAACCACCGAGAAAACGTCGTAAACGTCGACCTAAGACGCACCAAGTTATAGTGGGTGGAAGCGAAATTATTCTTCGGGACACATGCGAGAAGCCCACCGAGAAGGTGGTGAAACCAAGAAGACCAAAAGACCCGCAAACTCCGGTACCAGCGTCTGTCGCCTTGCAGCAGATGACTTCCCCGTCTGCGCTGCAACTGAAATTCGCCCCGGGTTCGACTGCTGCAGCAGTGGCAGCAGCTATGAGTGCGATGATGGCAAACACGGCAAAGTTGCAAGCTGTTGCCTCCTCGGCATCACAATTGCAGGTTAATAGCTCGGCGTGTGTGACTGTGAAACCTGCAGTGGCAAAGCCTTCGGTGCTTGGGGCAGTATCTATGTTGGGAGGTTCAACACCTGCTAGTGGGGCTAGCGTTGTTGCCAAACCAGCAGTGACTATGACGCCAGTGACTGCAACTGTTTTATCACCGAAACCAGCAGTAACAACAACACCATCGGCCATCGCGGCAAAGCCTTCGGTGGCGAAACCTGCTGTGTCTTTTTCACCATCGAAGTCTGGGAGCGTCCCACACGCGACAGTAAATCCTGTCGCGGCAAAGCCAGTAGTCCCATCCACACAATCTCTCAAGGATGCTAAACCAGGAGAAAAGCGGAAGCTGGATGTTGCTGGATTGCAGTCCAAGTCAAAAGAAGACACTGTTGGTAGCCAGCATGATAACAATTCTAAACCTTAATTATAGCGAGTAGTATGAACTGATACCATAATGATATAGGCAA
>PLTG_13357.2
TCTATGTTGGGAGGTTCAACACCTGCTAGTGGGGCTAGCGTTGTTGCCAAACCAGCAGTGACAATGACGCCAGTGACTTCAACTGTTTTATCGCCCAAACCAGCAGTAACAACGCCATCGGCCATCGCGGCAAAGCCTTCGGTGGCGAAACCTGCTGTGCTTTTTTCACCATCGAAGTCTGGGAGCGTCCTACACGCGACAATAAATCCTGTCGCGGCAAAGCCAGTAGTCCCATCCACACAATCTCTCAAGGATGCTAAACCAGGAGAAAAGCGGAAGCTGGATGTTGCTGGACTGCAATCCAAGTCAAAAGAAGACACTGTTGGTAGCCAGCATGATAACAATTCTAAACCTTAATTATAGCGAGTAGTATGAACTGATACCATAATGATATAGGCAA
>PLTG_13381.5
ATCGGAAGTCAGAATCCCTTATTGCACTTCACCTGCCTTCATGATATAGCCACGTAGATCCCAAAGGTACATGATGCATCCCTTTTACGGATATGCAACTTTGTGTACAATCAAAGATCTAGGACACACCCGTGAGGCAGCAGAGAAGTCTCAGGTCTAAGGACTAGTCTGTACTTATTGTCACCCAAGAGTTCTCATTTGACATGTGATGTGACCATCCATATGAGAACTCTTACGGATCGTGTTCAGTGCACCCAATCTCTATTGGGCCACCTACACAAATGCATTAGTGTCTCTACACAAGTGTCCTGAGATTGGACACCCTCAACATTTGAGCATGCATATGTGTACTAGCCTTAACTGGATTGAATCAATGTCCCAATTTGATAATCCCAATGGCTAGGAACATTTAGGGC
>PLTG_13381.10
ATCGGAAGTCAGAATCCCTTATTGCACTTCACCTGCCTTCATTAGCTAGCCACGTAGATCCCAAAGGTACACGATGCACCCCTTTTACGGATGTGCAACTTTGTGTACAATCAAAGACCTAGGACACACCCGTGAGGCAGAAGCGAAGTCTCAGGTCTAAGGACTACTCTGTACTTATTGTCACCCAAGAGTTCTCATTTGACATGTGATGTGACCATCCATATGAGAACTCTTACGGATCGTGTTCAGTGCACCCAATCTCTATTGGGCCACCTACACAAATGCATTAGTGTCTCTACACAAGTGTCCTGAGATTGGACACCCTCAACATTTGAGCATGCATATGTGTACTAGCCTTAACTGGATTGAATCAATGTCCCAATTTGATAATCCCAATGGCTAGGAACATTTAGGGC
>PLTG_13383.2
GGTACAGACTTACCCATCACAACATTTGTGATTCCCATTCGGCCTCTAGGAGCCTTGACCTCAGAACGCTATCTTATTGGCCAAGCTATGCTAGTTAAGTCCAGTCCCACCAAACTGTGTCACTGCGGTCCGGTAACGGTCTCAGAACGCTATCTTATTGACCGTCCCCTTTCCAACAGCGGACACTGCATCATATGCAAATAGGTTCAATCGCAGTCCATAACCAGTGCGTGTGCCCCACAATAGGATGCTGACACCATAAGGAAATTAAGACCGTTCAAT
>PLTG_13398.7
ATAAGAGACAGAGCTTGAATTGAAAAATAGATTATCAAAGAACTTCAAACAAGAATTCAAAGAGTTGTAAATCGATTATCAAAAGGTGATAATCGATTATTGAAGTTCTGGAAAAGTTGAATAATGAATAACAGATTATCAATAACTTAAAAAGGATTCAAAGGAGTAAATCGATTATCTGAAATGTGATAATCGATTATTAACAACTGAAAATTTTAGGAATCCTTTAAACACTTAAAACAAACATTGAAGAGTTGATAATTCAAACAACCAAGGATTAAAAACATTTGAGGATGATAAAATGAGGAATCAAAAAGAAGTTTTGATTCAAGGGATAACACACACAAAACTTTTCAGAAACAATTCCAAATCAAACAAAACACATAGTTTGTTTTGCACATAGCAAGAAGGGAATATATTATAGC
>PLTG_13399.1
CCCCCTGAATGAGACAGTGGAGAAGATTTCATAAGCGCCATCGACGGAGCTGCTGGCGGATCGGCCTGAGGTGGTGCAGCTGGCGGAGACGGAACGTAGGCTGAGACAGGTTCTGGAAATGGTATATCAAACTTGTGTCCTGGCACAAGCAGTGATTCCAAAGTGGCCATCCTGTTAGACAGCTTCCCCATGTGCTTTTGCATTCTTTTCATAGACTTCTTCATGCC
>PLTG_13407.2
CGTCATATTACCGCGGAATGAAAGTGAGAAGGTTCCGCCCATCTGCGAAGCTGCCGAGCTCTGAAGTTGTTGTGTACGCAAGTAATCGCATGCCGTCACTTTCGCCGTTCCACTCAGCGCTGATGTATCAACTACCAAAGCTGGTAGATCTCCGAGCTCAGCAGCAAATGCTATTCTGTACGTGTACCCAGCACCTGCATTGCTTTGCTTGTACACGTTGGCAGCATTATTCGAGGTTCCTTGATAAATACCCGACAGCGTGATAGTCGTTGTTGTAATTGCAGTGATTGAGAAGACTGGACCGCTAATCGAACCAACGCGAATCCAATCGCCCACGATATAGTCTGGGACAGTCAAGAAACTCGCAGACGTCGTGAGGACATTAGACGTTTTGGTCGCTATGACGGTCCCTGTTGTCACCAGTGTCTGAACGTCGGACGTATCCACAGAGACAAATCCACTCAGTGTGTTCAATGCTTCCAATGCTGCTTCGACTTCTTGAATCCCAGCATTTGCTGGCAGCGAAGCCGTCTTCTGTCCGTTCAATGAAAGAACAAACGTACCTGAAAGCCTGGTTGATGATCCTCCGGAGCTAGAAGTCTCGACGATTTGGACTTCTTGG
>PLTG_13413.2
CAGATACAACGGCGATGATGTAGTTTTGGACTTTGACGCAACATTGGTAGACGTCGAGATGAGTTTGTTGACACTGTTTGACGTCTGCCAATGTTGCGTCAAAGTCCACAACTGCATCATCGCCGTTGTATCTGAAGAAAACCTCACCTGCGCTAGCAGCGCAAGAGAACACGATCACCTCTTTGCGGTAGTTGGTTGTGCCTGCTTGTTCTTCCACGACCGACGCCACAGTATTCGAAGTGGGCAGTACCAACAAAGGCAAGTTGCCTGGTTGTGCCGTGAACGTGATCAAAACAACAGCACCCACTTCCAACGCAGTCTTTGCGGACGAAACATCCACAGCTCCAACACTGGAAAGAGCTTCCAAAGCCGCCTTCAAGGCAGCGATTGTGGTGGCTCCTGTCGTTGTGCCTGCTACAGCCGTAAGTGACCCAGTAGTCACACCGCGGAACGACAACGAAAATGTCCCTACCGTAAGAATCGTCAGCTTTTGGACTTCATTCACAGTCGGCCGGATCATATTGTTTGACCATGCAAGACTTGGAGCACTAGTTGTGATCCGCTGATTCCGGTATAACATATCCGCATCCGAGATGAACACATCCGCAGGATTGGCCGTGAACTTATCAGACGTGTCCCATCGAACCTGGTATTTCGTAATAGGACTGCCATTGTCGGTCGTAGGCGGATCAAAGGATAGCCACAACTGATCGCCCACAGCATTAGACCCCTTCGTCACTTCTCTGGTAAACACGACAGTGTTTTCACCTGTCAGTGCACTCGCA
>PLTG_13422.5
AAGATACCCTTACCAGGTTCATTTTTGATATATTTAAGAATGCGAATGGCTGCTTCCCAATGGCTGTCACGAGGCGTACTAAGGAATTGGCTTAGAACACTCATTGAAAACGCAATATCAGGACGCGTCACTGTGAGGTAGTTGAGTTTCCCAATGAGCCTTCGATATCTTCCAGGGTCAGACAACAAGGTTCCTTGATCAGGTAGAAGCTTGATGTTGGGATCCATTGGAGTTGTTATGGGTTTACAGTTTAGCATGTCAGTTTCTTCTAAGATATCCAAAGCATATTTCCGCTGAGAGATAAGGATACCTTGTCGAGATTGGGCTACTTCTATTCCCAGGAAATATTTGAGTTTCCCCAAATCTTTTGTTTGAAAGTGATGGAATAGATGTTGCTTGAGATTCTGTATTCCTTCTTGGTCATTTCCTGTAATCACAATGTCATCTACATATACTCTGTCTCTTATAC
>PLTG_13422.6
AAGATACCCTTACCAGGTTCATTTTTGATATATTTAAGAATGCGAATGGCTGCTTCCCAATGGCTGTCACGAGGCGTACTAAGGAATTGGCTTAGAACACTCATTGAAAACGCAATATCAGGACGCGTCACTGTGAGGTAGTTGAGTTTCCCAATGAGCCTTCGATATCTTCCAGGGTCAGACAACAAGGTTCCTTGATCAGGTAGAAGCTTGATGTTGGGATCCATTGGAGTTGTTATGGGTTTACAGTTTAGCATGTCAGTTTCTTCTAAGATATCCAAAGCATATTTCCGCTGAGAGATAAGGATACCTTGTCGAGATTGGGCTACTTCTATTCCCAGGAAATATTTGAGTTTCCCCAAATCTTTTGTTTGAAAGTGATGGAATAGATGTTGCTTGAGATTCTGTATTCCTTCTTGGTCATTTCCTGTAATCACAATGTCATCTACATATACTACCAAATAGATGCATTGAGCAGCAGATGTGTGACGAAAGAAGACAGAATGATCTGATTCACTTCGATACATGCCAAATTG
>PLTG_13436.2
ATACACCTCGGGACCTGATAGAGGTAGATGAGCTACACTGTGGTCGGTCTTCCCATCAAACTCTATCGACAATTTACGATATTTATGTCCCTTTGGAAGCATCTTTCGATGACCCATATAAACATTTTTACCACTTTGTTTCAACCGGATACTGGACGTATGCTCACCACAAATAGGACATGCACATGCACCTTTGATTGTGTAACCAGAAAGATTACCGTATGCAGGAAAATCATTGATTGTGCAATATAACATAGCACGCAGGTTAAAATTCTCCTTTCCAAATGCGTCATAGACC
>PLTG_13436.3
GTGGTCGGTCTTCCCATCAAACTCTATCGACAATTTACGATATTTATGTCCCTTTGGAAGCATCTTTCGATGACCCATATAAACATTTTTACCACTTTGTTTCAACCGGATACTGGACGTATGCTCACCACAAATAGGACATGCACATGCACCTTTGATTGTGTAACCAGAAAGATTACCGTATGCAGGAAAATCATTGATTGTGCAATATAACATAGCACGCAGGTTAAAATTCTCCTTTCCAAATGCGTCATAGACCGTCACCCCTTCGTTCCACAGAATTTGTAGGTCCTCTATGAGTGGTTGTAAAAAAACATCAATTTTGTTGCCTGGTTGTTTTGGACCAGATATCAAAAG
>PLTG_13465.1
CGCCCTCATTAGAATGAATTATGGTAACTGCTGATTCTGCTGCTATTACCAACTTCTAACTTTCGCCGCGGCTGGCGGCACGACATCTCGTGCAACTCGACACCATTAGCATTTCTTGGTCGCGCGATCGGCAACGTCTCAGGTCATGGAAGTACCGCATCGACGGGATAGATCTATCAGTAGAACGGTACTTATTCTACCAGGTTCACGGACTGCTTCACGCGCATATCACTGCTACACCACGTAAGAAGCGGTGGGTTTATGAACCCTATCGTCGTTGAATGCACATCCATGCAAAGGCGTCGTCTCTCGGACGAAGCAGCCTGGGGTCAAGGATGCGCTCAGTGGCCGGCATCACCGAGTTCATTCGCATTCGGCTTTCTTCAGCGCAGCACAATTAGTAATCATCCATCCACTAGTGGATACAATAGCAGTAGAATCCAAGTCCCTCACTAGTCACCACATATCCTACTTACGTGAATGTTAGGACGCCGAATGCTGAGCCCGCGCACACGGACCAGGAAGTCGTAGTGACGAGCATGCATGTCCAGCCAACCTACATTATGTACACTAGCGCCATGCTCGCTTTCGTACTGCCTCTCCAGTACGGTTGGTCGACCTCACAACTCAACCTGCACAAGTTTAACAACGTCGAGGACTGCAACGCCCGCCCGGTTGTCGAAGGTACATGCATCATGTTCCCGGGACATACCAAGTTCCAATGGACTATCGTCGA
>PLTG_13465.3
CGCCAGAAGACGTGGAAGTTCGCCTGCGCGTTCAGCCAACCTACATTCTGTACACGAGCGCCATGCTCGCTTTCGTACTGCCTCTCCAGTACGGTTGGTCGACCTCACAACTCAACCTGCACAAGTTTAACAACGTCGAGGACTGCAACGCCCGCCCGGTTGTCGAAGGTACATGCATCATGTTCCCGGGACATACCAAGTTCCAATGGACTATCGTCGA
>PLTG_13476.1
CCCTTGGCCAGGGTGGAATCCTCTTCGAAGGAACTCGGCTGCCATCCTCAGGCTATGAACGGAGAGGTTGGGGATGTTTTTGGATCCCCCTTCGGGTATGAAGACCGCGTTGATTACTTCAAAAGAGTGGTAGGCGTCTGGATGAGGCACCTGATCAATATATGGAACGGTGGTGTCCCTTGTGATGGCTAGGTCTTCTTCTCCTTTAATTGTAAC
>PLTG_13490.3
GAGACAGCGGTGGTTTCTAACATCCCAGACTTTGACGGTATTGTCTGCTGCAGCAGAAACGATCTGGAAATTATCATCATCACTTACGAGGTGGTGAACAGAACTTGTATGGCCTTTGAGGGTAGCAACAGCGCGTTGAGAGCTGTAAGGGTTCCAGATGTGAATATCTCGTTCCATTCCACAACTTGCAATTAGTCGTGTGCTAGCACACCACGCCAAATCGAAGACCCCTTTGCGGTGACGAGTATATTCAAACTTGACTACCAGTCGATCCACATCCAGGATCGATACCGTGGCATCAAGCGATGTCGCTACCACGGCACGCATATCATGGACCCACTTAACGCGAGTGATCCAGTCTGTGTGCTTCTGGAACTTGACACGTGAGGAAAATCCTTGTGATTCCAGTACTGCGCTGCCTGCGGGGTTGCCACCGCCACCACCAATCGTACTGGGGTTGCTAGTTGGTGTAGCA
>PLTG_13495.4
ATGTGACGGATGTGAGCGCACTAGAGCAACAGGCTGCCAGTGTGGTCACTCTCACCAAGAGTGCCACCATCCTTGACTCAAACTCACAGAAATTGGTTCTGAATGTCGTGGATAACATCCTCGCGGCACCAGTGCTGACTCCTGCAGCTACTGCTGCAGTAGGGAATACCATATCTAATCTTCTTGAGGTTGACAATTCGGGCAAGGGAAAGACTAATACGCCTGCCACTACTAATCCAGCCACTACTAATCCTGCCGCTACAACAAAGACTCCCACACCGACGACAAGTGCGCCTACAGCGACAACAAAAACTCCCACCGCAACGACAAGCGCTCCTACCGTGACAACAAAGACTCCCACTGCAACGACTAAGACTCCAACAGGAAAGACCCGTCGATTGGAGAATTCAGGTAGTGTGAACGCTGACTCGGGAGCATCTGATGATGTTTCAGTTGGCGATGATAACAGTGGCTCAAGTACGGGAGGAAATGGAGCAAGCATATCGGTTTCAAGTAGTGGATCAACCGCAGGTGGGGGAAGTCCATCAGCCTCAAGTGGCAGCACAAACACTTCGGATGAGTTTGCTGCCGAAAAAGCTCGTTTAGCGCAAGTCACAAGGTCTATTGGAAAATTACAGACGGTTATGCTATCGTCTGCGGTTGCTGGAGAAGCTCCTGTCACACTTGTGACAAAGAACCTTAGACTGGTTGGCGCTCGTGATGTTGCATCTCAGTTCGAAGGTCGTAAGGTTCAGCTGCCTCTGACACAGGCTCAAATCGCGGCAAATTACACACCAGCTTCGACAACATTCCCAACCGGTTTCGCAGCATATCTAAGTAGTCGTACCAATACTGGACAAGAAACCACAAGTGGTGAAGACGACCCCGTCGTAGATTTCCAGTCAAATGTCTTTGCAAAA
>PLTG_13495.5
TCTAGTGCGCTCACATCCGTCACATCTACCGATGCTGATGCCTTAGTCATCGCACCAAGAGTGCCACCATCCTTGACTCAAACTCACAGAAATTGGTTCTGAATGTCGTGGATAACATCCTCGCGGCACCAGTGCTGACTCCTGCAGCTACTGCTGCAGTAGGGAATACCATATCTAATCTTCTTGAGGTTGACAATTCGGGCAAGGGAAAGACTAATACGCCTGCCACTACTAATCCAGCCACTACTAATCCTGCCGCTACAACAAAGACTCCCACACCGACGACAAGTGCGCCTACAGCGACAACAAAAACTCCCACCGCAACGACAAGCGCTCCTACCGTGACAACAAAGACTCCCACTGCAACGACTAAGACTCCAACAGGAAAGACCCGTCGATTGGAGAATTCAGGTAGTGTGAACGCTGACTCGGGAGCATCTGATGATGTTTCAGTTGGCGATGATAACAGTGGCTCAAGTACGGGAGGAAATGGAGCAAGCATATCGGTTTCAAGTAGTGGATCAACCGCAGGTGGGGGAAGTCCATCAGCCTCAAGTGGCAGCACAAACACTTCGGATGAGTTTGCTGCCGAAAAAGCTCGTTTAGCGCAAGTCACAAGGTCTATTGGAAAATTACAGACGGTTATGCTATCGTCTGCGGTTGCTGGAGAAGCTCCTGTCACACTTGTGACAAAGAACCTTAGACTGGTTGGCGCTCGTGATGTTGCATCTCAGTTCGAAGGTCGTAAGGTTCAGCTGCCTCTGACACAGGCTCAAATCGCGGCAAATTACACACCAGCTTCGACAACATTCCCAACCGGTTTCGCAGCATATCTAAGTAGTCGTACCAATACTGGACAAGAAACCACAAGTGGTGAAGACGACCCCGTCGTAGATTTCCAGTCAAATGTCTTTGCAAAA
>PLTG_13514.1
TGATTTAGTGTTCTTGAGTCTGTATTTAGATGTGTATAAGAGACAGCCATACATGCCTACCAAGGACAATGGCCGTGGAGGAAGACAACCGAAGGACCGTCAAGAATGGACGGAAGCGGAAATGAGAAAGGTACAGATCAACTATAAAGCTATTAATACGCTACATTGTGCCTTGAACCCCACCGAGTTCAACCGAATATCCATTTGCGAAACAGCAAAAGATATTTGGGAGAAACTCAAAGTAACCCATGAAGGAACGACTCAAGTGAAAGAGTCAAAAATCACTCTTCTCACCCATAGTTATGAGTCCTTCAAGATGGAGCCTCAAGAAACCATCACCTCCATGTTTGATAGGTTCACAAATATTGTGAACAATCTGAGTCAGCTTGGGAAAACAATTCCAGAATCTGAATTAGTAAAAAGACTTCTCCGAAGTCTACCTAAATCATGGAAGCCCAAAGTGACTGCCATTAGAGAGGCCAAGGATCTAAACTCCATCTCCTTGGATATCATCTGCGGTTCTCTGCTCACCTATGAGCC
>PLTG_13514.5
TACGAGATGTGGGACGTCATCACTGACGGACCATACATGCCTACCAAGGACAATGGCCGTGGAGGAAGACAACCGAAGGACCGTCAAGAATGGACGGAAGCGGAAATGAGAAAGGTACAGATCAACTATAAAGCTATTAATACGCTACATTGTGCCTTGAACCCCACCGAGTTCAACCGAATATCCATTTGCGAAACAGCAAAAGATATTTGGGAAAAACTCAAAGTTACCCATGAAGGAACGACTCAAGTGAAAGAGTCAAAAATCACTCTTCTCACCCATAGTTACGAATCCTTCAAGATGGAGCCCCAAGAAACAATCACCTCCATGTTTGATAGGTTCACAAATATTGTGAACAATCTGAGTCAGCTTGGGAAAACAATTCCAGAATCTGAATTAGTAAAAAGACTTCTCCGAAGTCTACCAAAATCATGGAAGCCCAAAGTGACTGCCATTAGAGAGGCCAAGGATCTAAACTCCATCTCCTTGGATATCATCTGCGGTTCTCTGCTCACCTATGAGCC
>PLTG_13527.2
GTACTTATGAGGTAAAAAAGTTAATGTGTCCAATGGGTATGGAGTATATTAAAATACATGCTTGTCCATCGGGGTGTATTTTGTTCTGGAAGGAGCATGAGCTAGATGATTGTTGTCCTAAATGTGGTGAATCACGTTATGTAAAGAAAGATCATCAGGACGGCAACCTCCCAAAGGTCCGTTCACCAGCGAAGGTACTATGGTATTTGCCAATAATCCCAAGGTTTAGGCGGTTATTTGCA
>PLTG_13527.3
ATGTCCTACCCAGAAGTATTTATGAGGCAAAAAAGTTAATGTGTCCAATGGGTATGGAGTATATTAAAATACATGCTTGTCCATCGGGGTGTATTTTGTTCTGGAAGGAGCATGAGCTAGATGATTGTTGTCCTAAATGTGGTGAATCACGTTATGTAAAGAAAGATCATCAGGACGGCAACCTCCCAAAGGTCCGTTCACCAGCGAAGGTACTATGGTATTTGCCAATAATCCCAAGGTTTAGGCGGTTATTTGCA
>PLTG_13611.1
TGCGATCCGTGGGTTCCAAGGAAACGTGGTATAATAACCCTGCTTGGATTTTTCCACTTGGAATACTTCTGGCGGCACTGCTTGTATGGGGGAGTCTCAGCATCGCGAATGCCGTTAATCCCCAATCGCAGGACTAATAACTGCTCAACGATGGCACAGTATCGTCTCAATAAACTTTGCGAGAGAGCATGAGCCGCTCGTACTATTAATGCAACTCGGCATTTTAAACGCCCCAGACAGACAATCCTTTCCACAGTGATGTACCGAATTGTGATACACTCCGAGAGGAAAAGATGGGTTTACAAACATTGTTGAACTTCGTTAAATGGATACTTCAATAGAAACCCACCAATGCAATAATTATAATAGCGCTACGCGGCAGGTATTGTATCCGCAATTGCATTGAATAATCGAAGTGGCAAGGTACACTTGAACAAAAGATGCACTGACGCTGCGAGCTTTTGTCGTTGCTACAACGACTTTCAACCATCAGTACACCAGCTACTAAAACTTATGTGAGTGTTGGAAATATTCTATAATCAAATGTTTTACGCTACTTACACGATATTCACGGCTTGGCTAGATGCTGCAGATGCCGTGGTAGATTGTCGAGTCTTAGGTACAATAAGTACGTCGGATGGACGATCGCGATGCCGCAGTGCCAGGCCGCTGATCTCGAACTGATCGAGCAGTTCGGAGCTGTCTAGGTACTTGTTTCCAACGTTAAGCAGATCGCATTTGAGAAGTCTGTGCGAGAAAGCGTCGTCGTCCAAAAGTACTTGAGCCAAGTGATGTGGTTTGAAATGTCTCTCGACATCAGCTTCACGGCTTTTACCACCAAAAAATATCAGCACAGCCATGACAGATAGCATGGCACAGCCAACAAATGTGAGTAAAGCTGAAAGCTGCGGTGCAGAGAGAGTTACATCCACATATTTAACACTTGCGTCGAACGCTAGCGTAGTCTCGCTCAGCTTCTGCTTTACAACACCATGCTGGAATAGCCAAAATAGTGCGGACTGGTATGCTGGTTGCAGTGACTGTTCTGAATATAAATGCGAGCTTTGAACACGGTCCATGAAAACGCCTCGTTCTCGTTCACATCGAGAGCCATTTACTGGAGTCCAACCGGTAGCATCGTCAAAATTTTTGGGGAATACAAAATCGCTCTTGAGGATATCGCTCATATCCACCTCTTGTACATTTGAGGTCACAAGAGGTGTCCATAGTAACAGTGACGGTGTGTAAGCCGTCAAATTTTTTACAGGTACATGTTCACTACCCACGATAACCAGTCGTTCATCGTCAGACAGCGGAAATGCCAGTCCGTCACAATCTGTAGCCTCGCACGAAGCATCATACTTAGAAGCTAGGTCTGTAGTTTCCCACGACATTCGACCAGCAGTAACTTGGTAAATTTTGCGAGCGTTAGTTAGTTGCACGATGAGTGCTTCTCCAGTGGAGTCGTTTACCAAAGAAGATCTGATGGCATCACCGACTATGCGCTTCGCAAAACTGAGAACCAGCATAGAATTGGAGGATGGATATTCGCATTCGCTCTCATTGACGTTCATTGTTGCTTCGTAGTCTTCGTTGCCATCACCATCCAGGCAAAGTGGCAATGCACGGACTTGACTACCCTCATCGGCTGGAGCAGTGGTCAAAGCCGCACCAACAGGAGATACCACGCATCCATAACGACCACACTCTTCTTTTGCGTTGATCTCAAATAGGCCGTCCAGTACTTGAGATCCATACACCACAGACTGCGTAGTGTCATTAACCAACATCACATCCCTCCGTAAAAATTCTTCAGACATAGGAATCTCCAAAGTTACGCCTTCAAACACTAAAGAACCACTGTCTGTTGTCCAGGGAAAATGTACGAATTCCAAGCTGCTCTCCGAGATACTAAAGTTTTTCAAGTGGGAACGAGTCTGAACGGCGAGATTCAATGTGTTGTTGGTAGCTTGGACTAGAGCCTGAATCATACTTGCGTCATCGACAGATGCAGTCTCAAAGTCTACGGGTAGTTCTAAGGTAAATGCGCTTGCATTGACTTCCACATCTTGCTCACGATAGAAATCGTCTAAAGAACGCAATGTATAGCTCACGAGGTTCCGTGCTGCTGTCAATTCCATTGGTATCCTCGCATCTTCGGTAGTACTTACACCTTCGCTCAGTGAAATGGATTGAGTATTGCGGTCCGTTGTTTCCGGTGCAAATGGTAGCATTTCGCTGAGCCACTCCCGAGATGGAAACCCATAGTTCAGTTGTGCTGGTAACCTCCTAGGCGATGGTCGACTGCATTGTCCTACAGCATTCTCTGCTGTTGCATCTGCCATAAGCATGGCACCACGAAGAATTGTATCTGCACTAGAAGCCCGATTTGAATCAATTGTGATCGAGGTGGTCTCATATTTTGCCAAATCGCTGTCACCAATACCTGCATCCACTCTTGCAGTCTCTTCACTTACGTAAAGTGCCATGAATCCATTGAGCAAGAAATAAAGCACCACATTTCCCAACAACCCCAGCGAAAATCGTGACCACCTCGAATTTGTCTCCTTCATCGTCAACTCCGTCAAAAAGCATAGCATTACAGCTGGTACGACCGCCGAGATCAATGCCATCAAAGGTTTCACCACCGCGGACGTAATTAAGCCAACGTAAAAGTTATAAACCTCAATGTCATCACTAACTGCTCCACTGCTCGCGACTGAATATGACTTGAGAACAATTCCTCGTTGCAAGAAATACATTGCAGTCACAATCACCGCTACACCCAGCACTGTTGTCCACAGTATCCGATGTCGTTGCAGTCTAACTAACAATGGTACTGCATTAGGTGTGAGCTGTCTCTGGTACAAAAAGTCCTTAGCTGCAGACGCAGCGGAAGGTGACTCAGCATCGAACATCCTGCTGCCATTGCTGCGACTGCCTTGGCTTCGACTTGCATAGCTGGAGCTATTGGACTGCGACAGTGAGATCTGGGAGACAGCTAATGGGGAATTCATAGTCCACTGAGCGCTTCCAATCGCAATAACGGGGGCGATAAGATGCCAAGTCGGTAGTGACAGGCACCAACTGGAGGATCCTCTGCCCACTGGAGGTCCCAGCTGAGGTCTCCAGGACAGGCTGGCGTGTGCAATATGTTGTAGTCGCAGTAAAGAATAATG
>PLTG_13901.1
ACCCACTAACGGACTTTCTACTAATCGGACAAGCTGCCCAATCACTATCGCAGTAAGCTACAAGGTTTAAACTGGGCTGATTGTTAAAGAATAAACCATAACCTTTAGTCCTGTTAATATATCCCATGGTATGGTCAACAAGTTTCATGTGTTCATCAGTGGGATTTTGGAGAAACTGACTTAAATACTGAATGGTGTAGCATC
>PLTG_13921.1
AGTCCCAAGTGAGCCGGAGCTGCGTGTCACTCGATTTGGTTTCAGCGTGCAGCATGAACCTTGAAGGTACGATAGTCAACGAAAGTCGCAGGTCAAACTGCCCCTGCCACCTCGACGCTGTACAAGTATATCTCTTGTACCAAAGGTGAACTTACATTGACCTGCAGTGACCCCCTTGTGATCAAGATTCGACACGCACCTCGAATTTGGAGACATTTGAACTCATGGTCATGCTGGATCGGTGGTAATGCCAAATTAA
>PLTG_00001.1
TACGCATACCAATGATACTTATCTCAACTTTATAAGAAAAAGAGATTAGACATATTTAAGTTACCGATTATTCCCTTCTGAAATGCAACTACAAACCCTGCGTAGTGCTACGTGAAGTCAATGCGATCGGCCGACCATCTCCCATCGCATTCGGCGACACACGACATTTACAACCCACCTGTCCTTCGCATCCTGGATCCTTGCTCATGCCAGACCGCTAGCGCTGCATTCCTTCTGCAACAGTCGACTCGTCTTCCTTCGCCTCACCCTCCATGGCTATATTGTCTTCGTCGCTCTCTTCCGAGCAAGCGGTGCTCTGACTTGATGCGCACTGCTTTGCTATGGTCTTCCCATTCTTCATTGGCGTCATGGTTGGTGGAGTTT
>PLTG_00002.1
CCGGGCAACGCACGGCATTAGTTTATGAATGATGTGAGATTATCTGTCTCTCTTAGTGACTCACGTCTGGTCAGGTCCCAGTACTGCTGGGAGCACACTCGGTACCTGGTGTGATTGGAGGGAGCCACTGGAATTAGGTGGTAGCCAGTCTTCACAGGTTGCGAGTGAAAGGGGGTTTGGGGCTTCGTGCTTTCCTCCTCGTGCACGGCACGTGGGTAGATTAATATCACTTTGAGATTTCCTCGCAACTGCATAGACCGTTTGTCTTCCTCCTTTGCTGTCGTAGAACTACTTCTATAACGTGAAAGCTGCTAAATGGTTTCGACAAAACCCAGATAAATGGTTGAAGCTCGTACATATCAAAGCAGAAGGTCCCTATATCCGACTGCGCGAGATTGGACTGAGCTAACTTTTCGTTTTGAAGTCTCGGACACAAGCGGCAACCTGAACCTCGCACCTTCAGCTCTCACTAGCGCTTCGCTGGTGGATCTTCCGGAGTCTATTCGGAAGGACGTGCTAAGGCAGAAGGAGGAGGAAATTGCCAACTTCTTCCCCACGGTGGATATCCGCGAGTTCATCAACGTGGCGGAATCAAGTCCCAACATGACGGTCTCGGTCAAGATGTGCTACCTGTCATCGGAGAGACTCAGGAAAGACAACGGAACTCGCGTGACATTCATCGATACCGTTATACACGGTGTGTTCGAGTCCACGGCGGACGCTCTCCATGAGCTCACTTTGGCAAAGAGGAAGTCATACATCGCACAAATCACTGTCTGGTACGCGAAATCAAAGAGAGGAACGTCAGGAAAGCCTTTTGCCTTTTTCCGTCCCAATCGCAAAACTCCACCAACCATGACGCCAAT
>PLTG_00003.1
TTTTTTTTTTTTTTTTTTTTTTTACGTAGAAAATACTTTGATTCAATAAATCATGCAAGACAATCACACGAAACTAACACTCATCAACTTACACGCAGGCTGTCTCACTGTCACTACCATCTTCATTCTCGTCGTCGCTGCCATTCCCGTCATCGCTGTCCTTATTGGTGTTGTGGAGTTGAAGCTCGCGGCGCGTTTCTTTCTCTGCCCAGCTTTCTGACCCGGGCGGCACAGCACAACGCGCTTACCCTAGGTAGATGGAATCGATTGACCAGCATCAAAGTTATCGTGCCAGATTTCAAAGCACGTCTTCGCAACCCCCTTGTACTCACGACGAATCTTGTTGCATAACCAACACTTGGCGTTATCGACCGAGCAGCGCTCGCAGAAGCAGGTCGTGGCGTATGACTTCTTCTTGTCAGTGCGCAAGAGCACACATACTTTGCAGGAGCGCTGACGGCGTTTTTGGACACCGCTCACAGTGACCCAGTCTTCAGACTGCTCTACTGCGTGTGTCAGACGAACTGGTGCACGCTTCCGCCTCTGACTAGCCACCGGTGGAGTGGCGACCACCTCAGCAAAATCTTCAGCTTTGAGTTGCAAGAGCTGGTTCTGGAGGACACTATACCACTCCCCGCGCTTCATAGGTGTTGTTCCATTGATTTTAGCGGCGGTTTTGCGCGAAATGTGGGCATTTACCATTGCGAAGTCCATAAAGCCCAAGAACAGGCTCTTGTAATATTTCTTGAACTTTGCCGATGTCTGAAGAGAGTACATTTGGAGGCGGAGTTGATCGTGTACATCAACTCCGCCCATCCAGTTCTGGTAGTCGTTCACAGCTGACGGACACCGCAATCGAATCGAACCGACCCTCTTTACCTTCCTCTCGATAGTTGACTCTGTCATCACGGAACCCGTGCACAAGTAATAGACTGGCTTGTTGTCCCACCAAATAAACGTCACCATAGACGGGATGGCGACTGAACGCGAGAACGTGAAGGTACCACGGGGAATGCTGGCAGGATGCGTCTTGCGTTGTCCTTGATATTTTTATCGAAACCAAGCCTGTTGGTCATGATAGCGCCAATCACGTACACTTTCATGATCAGGAGCTCGACTGAAAGGAGTATGAACGAGTAGTAGCGATCGATAACCACAGCGTGCCACGTCTGGCGAGCATTGATGCCAAATACGATCTTTAAATTCCGCAGGACTGCGGCAGCACCGGTCTTGTAGTCAAATGAAGAGTCGCCCCCATCAACATTACGCTTGCCGGCACACATTTCGAATCATAAACATTTTTGACCCGTAGCGACGGGGTTTGTCTGGCATGAACATTCTGGTCGTGTTGCGCTTTGAAGTTGACGGCAGCACTCCTTCATCAAAAGAGAACACGGTAGGCAGCGACCAACCAGCCAGGAATCGTTGCTGAAGCTTGTCAATCACCGGCCTCAACTTCCATAACTTGTCACGGGTACGATCTGCCTCATTATCCACAAAATGGAAGTCACGCAGGATGTCTTGACACCGGTTGCGCCCCATAAATCTCCCAAACAGTCCGGCAGGGACTGCACCGTCCTCGACCAAGGACCAATGTGCGGCAAAACGTCTCTTCTGGGGAGACAACATTCGCGCAACAAGAAGACCAACGACATGTAGAATTTCATGCGTTTCGTATGACGGCTTAGCCTTCAAACGACGCGCAATCTGTTTGATAGTCTTCCTTTTTCATTCTGTTTTTAGTAGATCGCCTGAGCTCGTCTTTTGACTTGTTGAAGGCTATAACGATTTGTCTCGGTATTTATCAGCACCCACAGTGACTCCGGCATGAAAAAGAAAAAATGTAAGAAGCGGAGAATGAGAAACGTCGAACAGCTTGCTCACGGGCTTTGCATCTTCCATTACCATCCTGGGGTACGCGGGAACGTCTGTCTCGAACTCCGTCGCCGCTACCGTCCACTGCATTGACCGCAGTGCGTTTTCCCCTTGCAATGCAGCTGCTCAGTCAATCCCATCACTGCTAATATGAAGTGATGTAGTGAAAGCTTCGTCCATCTCGGCCGCATCATTATCCGATAGTTCGTCAATGTCATCGCCATACGCACCGACATCAGCGTCATCACTGTCGTCCGCAACGCCACTACCTGCGCTTCCATCCGAGCTGTAGCTCTCGTAGTCGCTTGTGTTTTCGCCCTCGGGAACAAAGTTGATGTCCTTCACATCTGAATGGCGATATCGAGTGTTCAGGCTGGAAGCTGAACTAGAGACAGGTTCCCGTCGACAATGTCCTCGCTCTCCACCCCAGATGCCTCAGATAGCATCTGCAATCTAGTTGCTGCTTCTCGATGAGAATCTACAGTCTGTATGTCACTCTGTGACAAATCAAAAGCCCTCAACACCGCTGTTTGTGAAAGCTCAACTTCTGATTCGCTAGGAGAGCCGAAAATGGTATTGATGGTATGCTGGGAGCGTTGAATGCTTGTGTCGATCTGCGACGGTCGAACGCCATCACCGTCATCGCTTGTTGTTATTGAGCTACAACTTCCCGCGACATCCCGCAGCTCGGTATCCACGTGCTCACACCCCACAGCCTGGATATCAATGCCACTCGCGCCCTCAATGCCAACTTGACCGTCCTCTTTCAATGCCGTTGACGTTATTACCTTCCCTAACATCGCTTACATTGTTGTCACTTTTACTCTCGTTCAGCAAGCCTGACTCAATCGCATACTCTATGACAGCACGCTCTTCAACCAGTACGTTAATGCCCATCAGGGGTTGTGTAGGTCCACTGGGTCTCTAATCTGCTGGGTCGCTTGGACTTCCAACCCGCTGCCCGAAGCTGCCTCCAGAAGTGGCCAAAATCAATGTCGCGAACGACGGTAGCAATGGCCGCAGACTTTCCTCGACGACTAGACCGGACGCGCGCTATCCGGAAAATCCTGAAAAA
>PLTG_00004.1
TTGGAAAATGCAAATAAAACGTTTTACCATTTCATGACTAAGCAATGACTTTCTGTATTGTCTTAATTTCGATGCCACATGCCAAACACACAAACTCGCAAATTTACTGGCCCACATAGTAAGGAGTGCGCAAAGTATACTGGGCATCGGTTGCACATGTACCACATATTGCATGTAGCAGTGTATTGCATGAGGAGCGCTAATGTCTGGCAAAGGGATCAAAGGGATCCTTTACGCCCCAGTCGTACGGTTTTGGCGTTGAGGGAGCTGCAGTGGGGCTTTTGATTAACCAGTCCCAAAACCCGAGCTGACGATGTCCTGGTTGTTGCGGTGGTGGTGGGACGTCTCCATCAGCCCGTAACTTCGATGCGGGAGTTGGAGTTGTTGCGATCTCCGATGCCGAAATCACACTGATGAGAACGAGTGTGCCGAACGCCAGGACGGATGCGAGATGCATGGTTAACTTCTTGGTCAATTCGCTTAATGAGGTTTCGAGGATGAGA
>PLTG_00005.1
CGTACGTGTAGAAGGCCTCGACCACCTTCTCGAAGAAGAAGAACTTGGCCATCGTATACGGGATTTGGCGTGACCATAGAGGCACGAGCGAACCGAAAGGGAAACGGGTCTCTGGGTTCGCTTTCATCGCAGCTATAGCTGGAGACAGCTTCACAGGGAACGTTCCAGCGGGCGAGGTCTGCACTTTCACCTTGACCATTTCCATGGGGCACAGCAGGATGTCTGCGAAAAACTCGGCTGACGCAGAACCCGCCAGATAGATGGCACCACGGTACTTGTAAGCGTTCTCCTCACCAGCCATCGTCGAGTACAAGTCCTTGAATACATCGTAGAAGCCGAACTTGCACATGCCTTGCATCGAGTACCCGAAAGCCGTGGGGG
>PLTG_00006.1
AATTCATTCTTCACTTTGTACATTGACGTGAATTATGTTTTAGACAAGGGTGTTCCATAATCCCTTTGAGCGAAATTCGCTCAGTTGGGTCGACTTTCAACATTTGCGAGATGAGTTCGATAAAGGGCACCGAAAGGTTGGTGTTACACTTCCAGGATACAAACACATCTGCGACTCCACACTGTTCTAGTGCGATAAATGCCTTGTTTTGCCTGGACGCAATTGAAACAAGTGGTGATCCCGTGATCAAGATGAACCAAATGATCCCTAGTGACCATATATCGGCCTGTACGGGGTTGTATTCGACCCCCGTGACTACTTCCGGTGCCATATAGTAGTTCTTCCCCACACGTTCAACACAACGCTCGTTAGCACCTACCGACAGACCGAAATCCGAAATCTTGCACTGTCCGTTGTGCATGAGCACGTTTTCTAGTGACAGATCTCGATGTGCGATGCCAAGATGATGGTGCAGGTAGTCAACTCCAGCGAAGATCTGGGCCATGATCTCGATCGATCGTCGTTCAGTCATAGCACCTACTTGAGCTAGGTGGTTATAAAGATCTCCTTCAGCGCAGAACTCGTTCACCAGATAGAGACTTCCGTGCTCTTGAAAATGAAAGAACGAATGAACGACATTTTGATGACCTCCAGAGGTCGAGAGCATCTCGGCCACTCGACATTCTTGTGACGGATCGTCTAGGATCCGATCAACACCCAAACGCTTTCGGAGATCGACGGCATAGGATAGTGAAATTGACTTGACAGCGACAAAGCATCGTGATTGCTGCTCATGAAGTTCGCACTCGAATACTTCCCCGTAAAGAGCATCGCCGATTTTCCGTCGGAAGCAAAGTTGCGAGGTAGACATGGCGCTTAGTGAGTCACTTTCGTTGTGGTTGTGCAACGACCTAGTGCTGAGTCTGCAACGGGATGCATATCTATACCTCAAAAAGAGTCCAAGACTAACCGTCTTGAAAAATGTCCAGTTGAGTGTATCATTCCCCAGAACAAAGGTTAAGCTGCAGTCCATTGGGGCCGTTTCGTATCATCCTCGCACAAGCTTTAGACAGCTTCTTCTCGCCATAAGACTAGTTTGGGTTCGGACTGAGCCATTCCCTCCCAG
>PLTG_00007.1
CAAACAATATACTTCTCTTTTCACCTGCTTCCACGCAGTCGTTTTCTACAATGCTGATATAGCCGCCGGAAATCTTGAAGAGAGAGGGTGGCTCACCAAGTTGAAAACGGTTTTCAAAGGCCACACTAATAGTCTCCCAAAGACCAAGATATCCGCTGTAGACACGAAATTAAAAGCGAATCCTGAACTTTCCAAGATTATTGCGAACCCTGAAGTGAGCAATAGCGTAAAAAAGTTAGCGCAGGACAAAGAGTTCGTTCATGGCATCAAAAATTCCCCAGTTTTTAACCAAGTTACCAAGACGCTCCGGGGAAATCCTGCACCGATGACAAAGAAAAGTGTAGAAGCAATTGGAGCAGCCACACTGAAATCCTCCGGTATAAAACTTGGATATGGTGGGGGTAGGATTCTAGCGGCTGGTGTGTTTATCCTTATTATGGTCATAATAGCATCCTTCTCCAATAGTTCCTAAATGGTATTAGTGTTCCAAGGTAATACACTCTCAAAAGTGAAGTTTTACTACATGTTGGTCTATTAAGACTTGTTTCAGTATAGATATCTTTAGTTGTCATG
>PLTG_00008.1
TTCTGGGATGGAAAACGAAATTCAGTGTGGTAGAGTCACTGTTTGAAGGGACTTGTGTAAAAGCATAAACCTATTGGACAGCCTTGGAATTCCTCCTCGCGTGTCGATATAGAAGTTGACACCGCGCAGAAACGACGTGTGATTGGGCGATGTTCCGCCACTAGCAGAGGCGAGCAGGTACGCCATCGATCAGAGCGATATGCGCAGTCGCCGCTATGCAAGGTGCGGTCAAGGCGGTCTCGTGAGGCAAGACGCTGCGCTGCGCTGGTCGGCGTTTTGACGTGGAGCTGACTGTGTGCGGGCACCGGAACAGAAGCAGACACCTGACGAACGCGTAGAGTGGTGCACACAGCTGTCAAACACGATTCCCTCCGATCTAAGCTTAACGTTATCCTTGTTGACGTTGGAACTCTGCAATCGACACATCTATCTACTAAGGAAGGCTATCCTCGCCATTGTCAACATGTAGTGTAGCTACAGTAGTCCGTACTTCAGCATTCACACGGCCATCATTTCGACAGATCCTCACATTGTAGCAGATTTCATTCGCGTGGCAGTGTACGGTAAGTTGTGCCGGGTACGTAAGAGATCCTCCGTCTTACTTCAAAATGAAAGGTTTGCTAATTTGCTTCCGTACCAGAGCAAACTATCGATGTATTGAATGCAAGGACATGTACATGCATAAAAAATTGCCAGCCACCACTTGGCATACGTTTTGCCAATAGCGCTTTAACGGCAGCTTCAACATGATGATAGTGCTCAACTGCACCGATTTCTCCATGCGGAATCATGGAGTTCCTGATGACCTACACAGTCTTCAGTGAAGGTCCTCATGGTATCTCGACAAGATCAGCGACTCCAAGCTTTCAAATACATACACTAGAATCGGTATCAGTAGGACGTCCTCGGCGGAATGTGACTATCTGATTGGTTTAAATACGATCTTGCTGTTGCGGAATTCAGATTTCGTTGGGAAGCTCTTCGTTG
>PLTG_00008.2
TTCTGGGATGGAAAACGAAATTCAGTGTGGTAGAGTCACTGTTTGAAGGGACTTGTGTAAAAGCATAAACCTATTGGACAGCCTTGGAATTCCTCCTCGCGTGTCGATATAGAAGTTGACACCGCGCAGAAACGACGTGTGATTGGGCGATGTTCCGCCACTAGCAGAGGCGAGCAGGTACGCCATCGATCAGAGCGATATGCGCAGTCGCCGCTATGCAAGGTGCGGTCAAGGCGGTCTCGTGAGGCAAGACGCTGCGCTGCGCTGGTCGGCGTTTTGACGTGGAGCTGACTGTGTGCGGGCACCGGAACAGAAGCAGACACCTGACGAACGCGTAGAGTGGTGCACACAGCTGTCAAACACGATTCCCTCCGATCTAAGCTTAACGTTATCCTTGTTGACGTTACTCTGCAAATTGCAGTGCAATCGATCTATCTACTAAGGAAGGCTATCCTCGCCATTGTCAACATGTAGTGTAGCTACAGTAGTCCGTACTTCAGCATTCACACGGCCATCATTTCGACAGATCCTCACATTGTAGCAGATTTCATTCGCGTGGCAGTGTACGGTAAGTTGTGCCGGGTACGTAAGAGATCCTCCGTCTTACTTCAAAATGAAAGGTTTGCTAATTTGCTTCCGTACCAGAGCAAACTATCGATGTATTGAATGCAAGGACATGTACATGCATAAAAAATTGCCAGCCACCACTTGGCATACGTTTTGCCAATAGCGCTTTAACGGCAGCTTCAACATGATGATAGTGCTCAACTGCACCGATTTCTCCATGCGGAATCATGGAGTTCCTGATGACCTACACAGTCTTCAGTGAAGGTCCTCATGGTATCTCGACAAGATCAGCGACTCCAAGCTTTCAAATACATACACTAGAATCGGTATCAGTAGGACGTCCTCGGCGGAATGTGACTATCTGATTGGTTTAAATACGATCTTGCTGTTGCGGAATTCAGATTTCGTTGGGAAGCTCTTCGTTG
>PLTG_00009.1
CCACGAAAAGCTGCATATTCCCTTTCTGCTGACTGCTCTGCTTGGAACATCGTTTCGGCATCTGAGCATCCAGGAGGGAATATGCAGCTTTTCGTGGAGACCCTATCGGGCTCCCCGCTCACGCTCAGCGTGGCGGCGGACGCCTCGGTGGCGTCGGTCAAGCAGGCCGTTGAGGACGTGGAGTACATCCAGAACTTCCGTCTGGTCTGCGCCGGCAAGCAGCTGACGAGCGGCTCGCTCGCGGACTACGCCGTTGGCGAGTGCGACACGCTCAAGATGCTGCTGTCTGTGAACGGTGGCATGCGTGCCAAGTGGCGCAAGAAACGTATGCGCCGCCTTCGCCGCAAGCGCCGAAAAATGCGCCAGCGCGCCAGATAAGCATCGCGCCACAGACTGTCGGTGACTCGATGTGTAGCGTGATCACGTCAACACCAGAGTGATGGACAAACTGAAGCAACGTGCTCTTTGGGTGGCCCGTGCACCAGAACAGCAGCAACAGCAGATTTTCTTCATCTTTTTCACAAGGTGCAGGACCACCAGAACAGGTTAAACTGAAATGGAAGAAAGCATCCTGTGGATGGATTGAAGAGGAAAAAAAAAAAAAAAAAAAAAAA
>PLTG_00010.1
CCACGAAAAGCTGCATATTCCCTTTCTGCTGACTGCTCTGCTTGGAACATCGTTTCGGCATCTGAGCATCCAGGAGGGAATATGCAGCTTTTCGTGGAGACCCTATCGGGCTCCCCGCTCACGCTCAGCGTGGCGGCGGACGCCTCGGTGGCGTCGGTCAAGCAGGCCGTTGAGGACGTGGAGTACATCCAGAACTTCCGTCTGGTCTGCGCCGGCAAGCAGCTGACGAGCGGCTCGCTCGCGGACTACGCCGTTGGCGAGTGCGACACGCTCAAGATGCTGCTGTCTGTGAACGGTGGCATGCGTGCCAAGTGGCGCAAGAAACGTATGCGCCGCCTTCGCCGCAAGCGCCGAAAAATGCGCCAGCGCGCCAGATAAGCATCGCGCCACAGACTGTCGGTGACTCGATGTGTAGCGTGATCACGTCAACACCAGAGTGATGGACAAACTGAAGCAACGTGCTCTTTGGGTGGCCCGTGCACCAGAACAGCAGCAACAGCAGATTCTCTTCATCTTTTTTACAAGGTGCAGGACCACCAGAACAGGTTAAAACTGAAATGGAAGAAAGCATCCTGTGGATGGATTGAAGAGGAAAAAAAAAAAAAAAAAAAAAAA
>PLTG_00011.1
GGGATTTCAATCGTGAGATATTAGCCCTGTCCCTCGAGCAACAGATTCAAGTTATATTGAATCGAGAGATTATCCTGATCAAACCAAGAGAGACTGAAGGTTCAGATGCTGTCGTTACATGTATATCTGGATACCCGAGGGTTCTTATGTGATTTGCTTCCCATCGAGGTCTTATCTCGACACCCGTGTATGCCCTTATCTCTGAGGGGCTGCACGGTTAGAGAAAGATATAAGTAGGAACTAGATATGCCCAAGGTCGCCAACAGGTCTCGTAAGTAATAATAGAACCAAAACCGTTCTTACCAGTTCTTTCTGCGTCGCGCAATACGGCCAACCACATGGCAAGTTACACTTAAAAACGCATTTTCTTCACCCCAGTTGAACGAGGAGAGGAACCACTTGTTAGTGAGGATGCAAATACC
>PLTG_00012.1
GGGATTTCAATCGTGAGATATTAGCCCTGTCCCTCGAGCAACAGATTCAAGTTATATTGAATCGAGAGATTATCCTGATCAAACCAAGAGAGACTGAAGGTTCAGATGCTGTCGTTACATGTATATCTGGATACCCGAGGGTTCTTATGTGATTTGCTTCCCATCGAGGTCTTATCTCGACACCCGTGTATGCCCTTATCTCTGAGGGGCAGTTCTTTCTGCGTCGCGCAATACGGCCAACCACATGGCAAGTTACACTTAAAAACGCATTTTCTTCACCCCAGTTGAACGAGGAGAGGAACCACTTGTTAGTGAGGATGCAAATACC
>PLTG_00013.1
GGTCCGACCTTTACATGAGGCGGGCAACGCGGATGAAGCTCTCGGGACTCGATGGCTGAAGGCTAGCTATGCCTTCTTCAGCTTTGTAAATGCTAGAAGGCCATGCGTCAAGCAATCTAGTAATACGTTTGAATGTCGAGGTCTGCGACAAAGGATGGCACGATGAAACGACCACTGAACCGCTCAAGGGCAATTACCTGTGAATATGGTTGTAAGTGGTAGATGTAGGCGACGCTTTTTGCAGAATCTCTCGGTCCGAGTGCATTCTTACGTCAGAGAATGTAGCTGTACAAATCCGCGAGTTTGAAGTGTTAAGCACAATGGATGATTAGAGTTGTCAATTGATCCAGCCTCTATGGCATCCGTGGTTGGCCAGTAGTGATGGCTTGTTAATATGCACGATGGAGTATGGAGTGGGGAAACTACAGCACGGGGTGACATCTCGTGAAAATAGCTCCAAAGAGTACATGGTTGAGTTGGTGAGGCCATCAATACAACCACGTATTATTACGCTTTGAAGGTGTTTACACGTGATGGGTGGTTGGGTTGGTGGTATTCGAGGTCATCTCTGCGTGAAGAGGAGCGATCGGGGGTTGCCAATACGTAATGACGCAATTGCAACGACGGCAACTTTGAAGTATTTGCTCAATAGGGAGCATGAAACAGCGTGAGATACAATACAAAGATCTTAAGAAGTTGTAGGGCACGTGACAAATGCAACACTAGTTTCTGATGAATGGCGCTTATTTCCGGACACAAACTATCGCGCTGGATTGGACCGTGGCTACGTGCTGCGTTGTCCAATTGATGAATATGCTGCACTCAAAACGCTAGCTGTCGTTGAGAAGAAATGTTCATGAACCGTACTGCGGTAATTCCGCTGATAGGATGGATGGTTTGGATATATGCTCATCAGTCACACAGCGCAAGGCTTGCAATCTACACGTATTGCTAAT
>PLTG_00014.1
AAAAGTAATTAGCATGCTGCTGAAGTAGTCACAGGCAGAGGAAGTAAAGTACCATGTGCTGAAAAACAGTGAAACGATTTGATCCACATGTCTAGCTGGCATCCGGCATGGGCTTGAATGGTGATTTGAACTGTGCCCCATGGCAAAACAGTTCGCTTCCGAATGCATTCGTGAGACGACACAGTGGGGCAGTCTCACTCTGGACAACTCCATTGCACCCTGCACTCCACAGAATCTCCTGTAGATACTTGTCACCCCATGCAGCAACAATCGAGTCGTGATGGTGTGTGCTACCTGCAACACACTATGCCAATTGAGCTGTGGGACGAACAATTGGTTCCATTCTTGACGCTGAATGAGGCGGTAGCGCTGGCAGAATTGAGTTCCTACTTCTACGACGTTGTGCATGAACATGTCCAGCTACGAGCCGAAGCTTCTCTTGTCTGCACCGTTCAAGAACTCTTGCGCGTTTTGAGCAAGTGGCGCAATCTCCGTAACGTGGCATTCCAACCTGTCGGTGATAATCTAGAGAGCGGCAGACTGCATGAAAGCATCCACTACAATGTGAATGCTACTGGTGGCCTCATTGTTGACCTTGAGCGCAACCAACCAGCACCTGAACCGGAACCGGAACCAGCTCAAACGAACGAAAGCTACATCGATGAAGACGGGGTAAGTGTCCCAATGCGATATTCCTGCCCGAAAGTACTCCAAGACTGCATCCGAGGTGGCAAAGACAGCTCAGTGAAGCGCTTGAATTTGTCGGGTATCGTACGAGTGAGTTTGTTTGACGGTGTGAACTGCTTGAAGGAGCTTGGATTGAGTGGTTGCAGTCAGATCGACGGATTGCATTGGCTGAAGGGCATTGATGAGCTCGACTTGAGCTATTGCAACTTCTTGGAGGACGTATCGTTCCTGGGTGACTCGAAGCACGTAGACTTGTCATACTGTCACGCTGTTACAGATCTCACACCACTGACAAAATGCGAGTCTGTGCAGCTCAATGTGTGCCGAGGAGTTAGTGATGTAAGCCCGCTGAGTCACGTTCGTCACGTGAGTCTGCGCAATTGTCCAGAGGTGACCAACGTGAGTGCACTTGGCACCGTATACGAATTAAATCTTGGCGGCTGCGTAAATGTGACCAACGTGAGCGCACTGGGTAACGTGCACGAGTTGAATCTCTCCGGTTGCATCAACGTGACCGATGTCAGTGCACTGGGCAAAGTGCACACACTCAAACTACGCAAATGTTCAGGCATCGTCGACGTGTCAGCGTTAGGTGGCGTGAAAGATTTGGATCTCACGGGATGCATCAACGTTACGGACGTGAGTGCACTTGGACAAGTACCCAAGCTTCAGCTCGCTTTGTGTAGATTCGTGAGTGATATCTCCGCTTTGGGGAATGGAGTTCGTGAGCTCTCTCTGCGGCAGTGCGACTCAGTGACGGATCTATCATCACTTGCAGCAAGTTCGTGTCTTCGTCAACTCGATCTCTCGAGTTGCACGGAATTTCCAAGCTCGGAACTGCATCACTTACCACCCCTCGATCGACTTGTGTTATCACGCTGCAATCAGCTGACAACCCTCGATGGTCTCACTTGTGTTCGCGAATTGGATGTGAGTTTCTGCAAGAACTTGACATCGTTGGGAACATCACTGCGTCAGGTGCACACCATCATGACTTACCGATGTGAAAAGCTCGAAGACATTCAAGTGCTGGCGAAATCTGCTGGCTATCTGACCAAGGTGAATTTGTCAGGGTGCTCTCACATCAGCAACATCAGCTTCGTATCTGGAGCGCGAGAAGTGGACTTGCGCTTCTGTGACGCTCTCGAAGATGTACGCCCATTAGCTCAAAGTGCTCGAATCGTGAAACTCGCTGGATGCTCCAAATTGATGGACATATCGCCACTTGCACATGTTCGAGAGCTGGATCTGAGCTACTGCCCCCGTGTCGAGGACGTATCGGCCTTGAAATCTGTTCACACGCTGTCCCTGCGCCATTGCCCGAGCGTGCACGACGTGACTGCGTTGTCGAGTGTACACACGCTCAATCTCTCCGGCTGCGTGCAACTTGAAGACGTATCAGCATTGCGGGACGTACACGAACTCAATTTGTCCGATTGTTGCAAGGTGACGGACGTCAGTATGCTTACAGGTGTTCGCGTGCTGGACCTTCGCTACAACAAGAACAACATCGATGCACTGAAAACCGGGGTCTCGAAACTGCGCGGTCGAGTGCCCATCATCCGCTTCTAGAGAGATTTCATCCAGTAACGCGTAGATGCAACACGTAATGCACCATCCATTCTCATCCACACCCGATTGATGTCTTCGTGTTTGCGCATCGAGTTCCTAGCCACCAGCCCCTGAATAAAATACCGCAAGTCGATTCCTCGGATTCACCTCTCCGTTTATTACAATAATTATCCCTCATCATTACTTTGCTTCGGTCTCCACTGATTCCTTCCAGCTAGGTCGTATCGCCATGTAGTCCGACGACGCCTTCATAAGCCATCGATGCGGGTTGTCGATGTGATTGTCTACCAGTACATACTGTCATCTGGGCTGTGTTTTGCAGGAATTAACCGAAGCGCTGGTTCTGGGACACCTCCGGCTGGTAACCCTCCTGCACGAAGTACTTTTCCACAGCGTCTGCTACACCACGACCCTCATTAATTGCCCACACAACCAGAGACTGGCCGCGCCGGCAATCACCAGCGGCGAACACACCCTCCACCGACGTCTGATAGTCACCATAGGCAGCGCGGATGTTGCGGCGCTGGTCAACCTCCAGACCCAGTGTCTCCGCGATCTTCTGCTCCGGGTGCTCGAAACCCATGGCAAACAGCACAAGGTCGCACGGAATCTCCTCCTCAGTACCGGGAATCTCCGTGATGATGTTGGTCTTTGGGTCCTTGTTACCCAACGTGGTCACGACATGAGTGATCTCATCGTTTTCGTTGCCCTTGAACGCCTTCGTGACACGAGCGTACTTCCGCGGGTCCTCTCCGAAAACGGAGCGCACCTCAGCGTGACCGTAGTCGACACCGTAGATACGTGGGTACTCGGGCCACGGGTTCTCGGGAGCACGCTGAGCCGGGGGCTGCGGGTTGTGCTCCAGGTTCACCACCGACTTGCATCGCTGACGCATTGACGTCGCGATGCAGTCTGTACCCGTGTCACCTCCTCCAATAACCACGACATCCCTACCTTCAGCCGTGACAAATTCGCGGTCCCAGCCGCTCTGTAGCTTGCCATCCACTGTCAGCAATAGCCGTTTCTGGTTCTTGGTGAGGAATTCCATGGCAAAGTGGACACCCTTGAGGTGGCGACCAGGAATGTCCACGTCACGCGGGACTGTAGATCCCAGTGCCAACACGACAGCGTCGCTCTCAGCCTGGAGCTGCTCCACAGGCACGTTGACACCAATTTCGGCATTGGTGACGAACTCGATGCCCTCCTGGCGCAGAAGATCCACGCGTCGGTTCACCGTCTTCTTCTCCAGTTTCATATTGGGGATGCCGTACATGAGCAGGCCACCGATACGGTCTTCGCGCTCATACACCGTGACGTGGTATCCCTTTTGGTTCAGTTGATCAGCAGCAGCAAGACCAGCGGGACCAGAGCCCACAACGGCCACGCGCAGACCATTGCGACGCGGAATGCGGGGCACGATCCATCCTTCCTCGAAGGCGCGGTCCACAATTGCATACTCAGTGTTCTTGATGGTGATGGGGTCGTCCACGAGTCCAGCCACACACGCAGCCTCGCAAGGTGCGGGGCACACGCGACCCGTAAACTCGGGGAAGTTGTTGGTCTTGTGTAGGCGGTCGATGGCCTCCTTCCACTCATCACGGAACACGAGCTCGTTCCACTCGGGGATGAGGTTATTCACGGGGCAGCCCGTGTTGGTCTGACAGAAGGGCGTACCGCAGTCCATGCAACGTGCTGCCTGGATCTTGCGCTCCGTGGGATCGCGACGGGCCGTATTGATCTCGTTCCAGTCGTGCACACGCTCCTCCACATCGCGGTATGGATCGGGCTCGCGCTTGAACTCGATGAAGGCGCGCGCACTGTCGATCACGCCCTTGGAGCCGTCGCGCTTGTCGAATACAGGCTCGGGTGCCGCCTTGGCGGACGCGGCGCGACGCAGTAGTGAGGCGGAGCGGGAGGCGCTCAGACGCTGACGCACAACGGACTGCATTTCAAGGCTACGAAACGGTTAAGTGGTAGGAGTGATGGTCTTCTTGGCGGCGGAGGCGAGTGCGCGCGAGCGAGCAATTTGCGGAATGACGAGGCTGAAGCGAAGCGGAATCTCAAACGTCGGGTGAGACCATTGTGAATGCTCATTCGATGGTTGTGTAAAACGGGGAACCAGCAAGAATTACGAATTAGAAGGGGAATGTGGTGTCAGAGCAAGACATCGATTTCATTATGAGCAAAATT
>PLTG_00015.1
CTTCAGCCGTGACAAATTCGCGGCCCCAGCCGCTCTGTAGCTTGCCATCCACTGTCAGCAATAGCCGTTTCTGGTTCTTGGTGAGGAATTCCATGGCAAAGTGGACACCCTTGAGGTGGCGACCAGGAATGTCCACGTCACGCGGGACTGTAGATCCCAGTGCCAACACGACAGCGTCGCTCTCAGCCTGGAGCTGCTCCACAGGCACGTTGACACCAATTTCGGCATTGGTGACGAACTCGATGCCCTCCTGGCGCAGAAGATCCACGCGTCGGTTCACCGTCTTCTTCTCCAGTTTCATATTGGGGATGCCGTACATGAGCAGGCCACCGATACGGTCTTCGCGCTCATACACCGTGACGTGGTATCCCTTTTGGTTCAGTTGATCAGCAGCAGCAAGACCAGCGGGACCAGAGCCCACAACGGCCACGCGCAGACCATTGCGACGCGGAATGCGGGGCACGATCCATCCTTCCTCGAAGGCGCGGTCCACAATTGCATACTCAGTGTTCTTGATGGTGATGGGGTCGTCCACGAGTCCAGCCACACACGCAGCCTCGCAAGGTGCGGGGCACACGCGACCCGTAAACTCGGGGAAGTTGTTGGTCTTGTGTAGGCGGTCGATGGCCTCCTTCCACTCATCACGGAACACGAGCTCGTTCCACTCGGGGATGAGGTTATTCACGGGGCAGCCCGTGTTGGTCTGACAGAAGGGCGTACCGCAGTCCATGCAACGTGCTGCCTGGATCTTGCGCTCCGTGGGATCGCGACGGGCCGTATTGATCTCGTTCCAGTCGTGCACACGCTCCTCCACATCGCGGTATGGATCGGGCTCGCGCTTGAACTCGATGAAGGCGCGCGCACTGTCGATCACGCCCTTGGAGCCGTCGCGCTTGTCGAATACAGGCTCGGGTGCCGCCTTGGCGGACGCGGCGCGACGCAGTAGTGAGGCGGAGCGGGAGGCGCTCAGACGCTGACGCACAACGGACTGCATTTCAAGGCTACGAAACGGTTAAGTGGTAGGAGTGATGGTCTTCTTGGCGGCGGAGGCGAGTGCGCGCGAGCGAGCAATTTGCGGAATGACGAGGCTGAAGCGAAGCGGAATCTCAAACGTCGGGTGAGACCATTGTGAATGCTCATTCGATGGTTGTGTAAAACGGGGAACCAGCAAGAATTACGAATTAGAAGGGGAATGTGGTGTCAGAGCAAGACATCGATTTCATTATGAGCAAAATT
>PLTG_00016.1
TTTTTTTTTTAAGGAAGGAAATGATATAACGTTCATCGTGTTCATGCCTCGATGTGGAATAGTGGCTACTTGGACTCGAACGCTCAGCACTTGAGCTAATATTCACACCAAAATGCGTATCCAAGTTGTATTCAACTCTGATTACTGGAGAGGACGGGAGTGCGCGTCAAACCGACGCTGCTGAATATGACCACGTGTGGAAGAGGAGGCTCGACGCCTAATAGGGTGTCACCATCTACGGCTTAGCCGTCACAGGGCACGGCGTCGTCGTAGCAGGCGTCGGGGTCTCCGGTAGCGAAGTCACTGACGTCGGGCACGGGGTCGTCGCAGCAGGAGTCGACGTCGGCTCTGGTGTCTCGGGTAGCGAGGTCACTGACGTCGGGCACGGCGTCGTCGTAGCAGG
>PLTG_00017.1
TTTTTTTTTTAAGGAAGGAAATGATATAACGTTCATCGTGTTCATGCCTCGATGTGGAATAGTGGCTACTTGGACTCGAACGCTCAGCACTTGAGCTAATATTCACACCAAAATGCGTATCCAAGTTGTATTCAACTCTGATTACTGGAGAGGACGGGAGTGCGCGTCAAACCGACGCTGTTGCATATGACCACGTGTGGAAGAGGAGGCTCGACGCCTAATAGGGTGTCACCATCTACGGCTTAGCCGTCACAGGGCACGGCGTCGTCGTAGCAGGCGTCGGGGTCTCCGGTAGCGAAGTCACTGACGTCGGGCACGGGGTCGTCGCAGCAGGAGTCGACGTCGGCTCTGGTGTCTCGGGTAGCGAGGTCACTGACGTCGGGCACGGCGTCGTCGTAGCAGG
>PLTG_00018.1
GATAACGTGTTGACCAAGATATCCACTGGAGCAGCACTGTATAACTTAAATTCTATAGGTAAGTTTGCTAACCACGAACAAGACTGCTTTTAGTTTACTTGTATACACTCTATCTACTTGATCTCCATAGCAGTTCTTTTGTTCCTCATGTTGATGCACGTGAATTTTACCAAACTACCTGATGCTCCATTTGACTCTTGAGCTGCAAGAAAGCGAGATATCCGCTGAGCTAGCATTTGTGACGGGTACTCGATCAAGTAGTAACTCGTCGTCGCCAGTAGCAAAATCAAGAAGAACCGAGCAAACAGTCGATTGAAGTACTTCGGCTG
>PLTG_00019.1
TCAATGCATTTTCCATTCTTGCTCTTGTTACTATTTCCCTCATAACATCCGTATGTAAAAGCTACCTAGAGGCTAGGCTTTTTGGTCTGAGCTGGTTTGGTCGGCTTTGTCCTTTGACACTATCCCAGGTGTATCGTCGCCGTTCAGCTTCGCACTTTCTGTAAATCGCTCAAGCAATACTGCGTGGGTCATTGCATTTAGCATGTTTCTTTGATTCAGACGACGAAGCTTCAGTCGTTCATCACGAGCTTTCTTCAGACGCTGAATGTATCCATGGCGAGCGCGTTTGAGGAGTACTGAGTCAGGGGCTGCACAAATCTCTCGTTCCGTGTCACGCACGCACATAGCTAATAACTCAACTTCGTCGCGCGGGTCATCGTCGTCGCTATCATCGTTGCTAGTGATTCCGTGTTGCCAAAATCTTGCCCTCATGCGTTTACCAAGCCCGCCCTTGAAGAAACGTTCATCTTGTTGACTACGCTCTTCAAGTGGTATGTCCTGTCGCGACCACACGTATTCCTTAACCTTAGCATTCCCATACTTCCAGCAAAACACCCAGAAGCGACTGTCCATCGTATCAAAAGAGTTATTATGAAATGCCTGGG
>PLTG_00020.1
CTTGAACTCGGTCACTTTCACCAACGCAATTGACCGAGAGATCCGAAAGTCGACAGCCATGGTGAAAGTGACCGAGTTCAAGGTGGGCATGACGTGCGACGGCTGCTCCAGCGCCTGCACGCGCATCCTCAGCAAGATCGAAGGTGTGACGGACGTCAAGTGTGACGTAGAGAAGCAGCAGATTCTGGTGGAAGGTGAAGCCGACCCTAACGTGATGCTGGAAGCGCTGCTCAAGTGGTCCAAGGCCAGCGGCAAAAGCGTGGAGCTGGCGGCTTAAGCCCCTTCTTCTTTACGTGTCGAGTGCTTCCCCCTCTTGCTACGTCGAACCTCCAGTTACGGGAAGAAGAAGAGAAGGGAACTAAAGCTAATCGAAGATTTTTTTGTGTTTGTGCTGGAAAAAAAAAAAAAAAAAAAAAAA
>PLTG_00021.1
GGGGTTGTCAATTCGTCACGAACTGACGAAGTCAAGGCGAATCTAGAAATGGAGAGCTGCTGTGCCTGCAATCATGAAGAGAAGCAAGAACAGAAGCCAAATATAAAACAACTTCAAGAGCAGCAACAAACTGACAACCCCCAGACGTCTCCAACCGTCCAAACGAGTTTTCATCGTCGCATTCTACCCGATGAATGCATCGCTTTTTCCAGTCCAGAAGGACGGAAAATCTTCACTGAAGCCATCAACAGC
>PLTG_00022.1
TTGCCGAAGGAATTTTGGCCAGAAGCTGTTGCATGTGCTGTGTACGTGTTGAACAGGTGCCCGACAAAGATCGTGAAAGGGAGAACTCTAGAAGAAGCTTGAAGTGGCAGTAAGCCGAATATTTCTTCATTAAGGGTATTTGGGTTAGCTTATCCCCATGAACCAGATGAGCGGAGAAAGAAGCTGGATGATAAAAGCCAGAAGTGTATCTTTATTGGGTACACTGAAGTCACGAAGGGTTATAAGTTATATAATGCAGTCACG
>PLTG_00023.1
TCAAGGTTCGATACATCCACGTCGAATGTGAATTCCTGGTTCAACAGCTTGTAGGCCTTGTACGTGTCGTCGGATTCCATGACGTACACTCGGGACCCAATGTTGGTACTATAAGAGCCCTTCGTGACGAGTTTCAACGTAAGACTGTCCGTGTCAGCCGTGATTCCGTACGTTCCAGTGTAGTCTGCACCATCAAGAGCACAACTCGACGCGCAGGTCTCGGGGTCAGAGCAAATATCCGTGTCCCATTCGTTGCCCGTGTAGCAGTTCGTGGACGTGCCGGTCTGGTACAACCAGCGCCAGTTGGCATCTAGCACAATGGACGTGTCTTCATCGGTGCATCCACTGCTTGTGCAACTTTGCGTTGTGAGCGACGGATGTGACTCGGCCGTGTTGGAACCGGCCTGTTGTGCGAGTGTGGTCGTGGCAGCCAACGCGGCGATCGCCATCAGGCGAAGAGAGCTCGGGGTCTGCATTCTTGGAGGTTGATGTGCTTGGCCAAGGCAAATTGAATTGTGTGGGGTGGTTGCCAGTCGAATGCACTCGCAATCATGAAGGACTGCTCTCAGGATATATCTGCTACTATCGTATCGCTTCCAGCTGGTTTGTGAGATCTCGACCTCGGTGCGAG
>PLTG_00024.1
TGCAGATGGACTATCATAAACATGATCAAAGTCATTATTGCAGTGGTCTATCACCCTGCCTTAAGTGAAGTTTTCTCGTGACAAAGTTAAACGAAGACCTTGCTTAGATGAAGCGTGTTATGGTGAGTATGCAAAGTTCTACACTCCACGACAAAAGTAAATGGACATATCTGTCGGCACGCATTTCTCGACAACTAGTTCGAATTGTTGTTGGTTCGGGTTGGGGTGACGCCCTCCGGCAGACAGCGCCGAGTTGAGACTTGACGTCGCTCTGTGGTACTAGTAGTACCGTACTACCGAAGGAGCAGCGTCTATTCCTTG
>PLTG_00025.1
GGCTCCTCTGTCGTCGGAGCTGGCGTAGGTTCCTCAGTTGTTGGCGCCGGAGTCGGCTCCTCTGTCGTCGGAGCTGGTGTCGGTTCATCTGTCGTAGGATCTGGAGTACTCGGAGTTTCGGTTGGAGGACTCTCCGTGGTGGGCTCCGGAGTAGCAGGATTCGTCGTTGACGGAGTCTCTGTAGTAGGCTCAGGAGTAGCAGGAATCGTCGTTGACGGAGTCTCTGTAGTAGGCTCAGGAGTAGCAGG
>PLTG_00026.1
GTCTCCGTTCTCTTCCTGTGAAACGGCTGAACCGAATGCTCCAACATAGAACGCTGGATGACGATAGTGTGTGGGATTCGAGGGTCTCTTCAAATCTCCTGACTGTTTGAAGCAGGATTCACGGAAGAAGAGTTTGCCACCAGGTCGTAGCCATTTGATGGCCTTCTTGGCAAATTCCTTCACTTCCTCGTCCTCCATGTACATGAAAATCCAGTTGGAAAAAATGACATCAAAGGAGTTGGGCTCAGCTTCAAGGTTAACGACGTCCTTGCACAAGAATTTAATGTTGCCTAAGTGTCCATTGTTGCCCTCGTTCACCTTGATAAAGTCCTCAATAAATTCAACAGCCGTCACAGACTTGGCCTTCGTGGCAATGACAGAGGTGTATCGTCCTATACCAGCCGCCAGTTCCAGTACATCCTTGTCCTCCATGTAAGGAGCCTTATCCAGAATCTCTGGAAGTTCCAGAGTGGTCAGCGTCTTGGCGTGCGAGTCGAGCATCATGGTTTCTACAGTGGCGGAAGAGCTGTGGCCCTCCCAGTATGATTTCATCTGCTGGCGAGCAACATCCACCGTCATAGTTGGTGCTTGGGTATCCGTTGAAGTTGATTGAGCCGCTTGAACTCTTGGAGTGAGAAAAGAAAATGAGCTAGAGCAGTGCTGCCGTTGCAGATGGTAAGCACCCATGGGAGCAGCTGCGACACTGAACGGGTGAGTTGAACACGTCTGGTAACGGCGT
>PLTG_00027.1
ATCGCCCACTGAAATCCAGCGGTCATTTGCGTATCCTGCGTGGTGACTTGGCCCCTGAAGGCTCTGTCGCTAAGATTACCGGCAAGGAGGGCCTGAAGTTTACTGGTATGGCTAAAGTGTACGACTGCGAAGAAGATATGCTTACCGCTGTGGAGAACGGCGAGATCACGAAGGGTAGTGTCGTCATTATCCGATATGAAGGCCCGAAGGGTGGCCCTGGCATGCCG
>PLTG_00028.1
TGATCGCCCATTGAAGTCTAGCGGTCATTTGCGTATCCTGCGAGGTGACTTGGCCCCTGAAGGCTCTGTCGCTAAGATTACTGGCAAGGAAGGCCTGAAATTTACTGGTACGGCTAAAGTGTACGACTGTGAAGAAGATATGCTTACCGCTGTGGAGAACGGCGAGATCACGAAGGGCAGTGTCGTCATCATCCGATACGAAGGCCCGAAGGGTGGCCCTGG
>PLTG_00029.1
GAAGACTGTCATGTGACGACGAGCTCTACTCAGTTGATGGTTCAAAACAGTACTTCCTCTGTTTGGAAAAGATGGATGGATTCACATTCAACACGTCGGCAAAGCTCCTGTGCTCGAATTCTCTGATTTCTATCCGCGAATGGTAGCCAAGCTCAACTTGAGCTGGGAATCTGAATTGTTGGCGGTCTCCATAATGATGGAGTACCCCCTTGCTGAAGGCCCGTCAACTATTCAGGTGTGTAGTTCACTGTTGAGCGTAGTCGTCGCTAACTTTGACGTGGAGGCCTTGTCTATGTGGATGTATCGTTGGTAGCAGTCACTTTTCCAGCTTCCGTGGAGCTTTACGGTAGTTTCGCTGTTGCCTCCCGTGAAGAGGCTGTTGCTTCACCACTTTGAAGAGAGTGTGTTCCGTAGTTGCTGCCGTCGTATCCAGCTTTGGTGGCCGCCGCTTTTAACTGAATGCTTACGTGCGCCTGGATCTATCACGTACTTTACACAGTGGAGTGCCGATCGGAAGATCAGCTTACCTGCATCCTTTGACTAATGCCCATGCCGCCCGTACTGGGCATAACCATTTACTTCCTGAATGATGAAGTGTTCTTGAAACCGATTCTCGTAGTTGATCAGTCTTGCTGCCACGGATGCGCAATCTGATGTTACGAATGGACTGTTTTCGGAAAGGTGCTCCATTCTTGTCCGTGAACGATACATCTCGGCACCGAATGGCAAATGCGGATATCTTTCCATCCACTGCTAGGTATTCATATCGTCGCAGCAAAAAGAAGAACCCCAGACCGTAACCCCCCAGGTGACACGGTCGCGGGGTCTGGTGAAGGTGAGGCGGTCGCGGAGGCTCCAAAGGATTGCCTGATTGACTGGCGATTTCCTGCATGGGGCAGCAGATATCCTTCGCATCCCGCGCACAGCGAGGACATGGTTGGGTTCGAGGTAGACTCTGTAGCCGTAGCGCCAGAGATGATGCCAAGCGATATGGCTAATCTTGGACAGCACAGTCGCGGCTGTGTTGGGTATGTCACCGACGGCGCCGACCCAACACTGCATTGCGAACTCAATGAGTTCGAGTGAGTGTTCACTTCGGGAGCGAGGCAGATGAGGCTGTTTTCGCTGGTTAGCACGCCACGTGCATCATTGGTGCCACGTCCGGTCGTATGCTGATCGTGAACTCTTGGCCAGTGATGCGGTTTGTAGTGTTTGGAGAAGTCCTTGTAAATGTAGCGAAGTCTGTTCGGAACCCGAACCTGCGTCCAACCAGAAACGCCGTTAGTAAATTTTGCTTTGGACGAAAACTCACGCCCTGAACA
>PLTG_00030.1
AGTTCAGCGCCTTGCCGCCTACGACCACAGTCGCTGCCCTCGGCCTTTGCGGTGCGTAATGTTTTTGGTTGTTTCAGCGCAAGCAGGCGATGACTACTACTAGGACCGTACTGATTAGGTAGCAGTCTCACTTGCGTGTCGGACTGACTTTTCCACCGTGTTGTTGTTGTAAGAAGCCGGACGAGAACGAGGAGCGAACGGAGCAACCGGTCGCGGATGGGCCTGCAG
>PLTG_00031.1
GGGAGAGGTTACATTTCATCTCTATACAGTCAATTACAGGAAAGGCGCCATAGAAGAGGAAAGCAATGCGACCGATCGATCGAGCTGGCGGACTTCGCGGTTAGAAGAATATGCTGCGTATACGAGTGAGCACCGGGATGAAATAGCCTTTGGCAAAGCGTCAATGGATTATATAGACACAGGAATAAATTTTCAGCATCCAACAGTTAGCTCTGGACACATCGATACTGAGTATTGCAGACCGGGATTGTTGGTTCCAATGGAACCACACGGTGAAAAGAGACAGAACGTTAATTAAGTGAGTGACACGAGTGTTTGTGAGTTGGAACGTAGACCAATGGAAGTCACGATTTACCCAGCATGGGCGACGTTTTTGGATGCC
>PLTG_00032.1
GCAAGCTCTAATTCTGCGCACAATCCCACCTCCCTCTTTGAGAGAGAGATACCGCTGCGGCGGGAGCCGAGCTAATTGTCAGCAGATAAGCACATCGGTATCCCGTGTATACAGAAAGATGGCAACAAGTCACCGGTCGAGACCGTCTTCGGTATCGCATGTTTCCCCCCACGCGCATCTGGTGCAAGCGGCAACGCCGCGTCGCTGTGGTATTGGCGCTCGCTGCGTCGGTCGCGCCCTCACTCGTAATAGCCCGTGGCCACTGCACAGAGATGCTCAGGATGCCCGTATTTCTGGGCACCATCGTCGTGGCCACCCAGAAGACCGCTCAAGGTGGCCACAACGGTCGGTTCATAATCGCCAAGGCGGTCTTCCAGAATTCGGACTCCCTGTATGGCAAGTACTCGAAGAAGACGCTGTCCAAGACCGGTGTTTAGCAATGCCAGGCCAGGCCCGGCACTCATCTGATAGGGACGGCTTCTACGTCGGCATCATGCCCGTAAACGTCCCTCACGTCGCTGACCGATTTGCTTCGTCAATGTAAAAATCCTACAAAGCACAATACCAAACATTGAGCCGCACTCTTTTAGCATGTTGTAATTTGCGCGCGATCGCCAAGCCAATACTATATTTGTTTACGCCGTCATCGCTCACTGAAATTACCCTCAGTCACTCCATCGTCGCATTCCAATTTATCACCAGCTCGTTCATACTAATGACTTCTTTTATTTATTCACGTTCATCCGATGCAGAATTGAGGCAGATTTGGGCTCTGTACTTGAAATTTGTATG
>PLTG_00033.1
ATATTAATAAAATGGGCAGTTTCATTTATTTAAGTCATTTTGAGTAATGTATCTTAATTTTATTATTTAAATGGTCCTTGAGATATAATTTGAAATGAAAGTTATTCAAGGAGTTTGGTCACAGAGACCTTTTACTTCTGTAGGCATATCCTAGATGCTGTCTCTTATACACATCTATGGAAACATCGAGATCCTGAAGATT
>PLTG_00034.1
TCAAGTCGTACAGCCTGCTGTAATGGCCAGGGAGAAAGTGAAAGAGGTTGAGCCTGGTAGCTTCTCCGGTCCTATGAAGCCTGTGGCGGTGACAGGTCGTACAGCGGATACAGATAACGACGACGATGGAGGTCGTTTACGCCTCAGTGCAGCTGAAGCAAAAGACGGCGGTGACGATGGAGGGTCTCGTATGGGCATGAGCATCTCAGGAACAAGTGAAACGAGTCGCACATCGCGCCTCACAACTACTGGTGCAGCTGCAGGTGAAGACCCGTCGAACTACCCTCACTCGGCACTATTATCTGGTGATACTGGAGCACACGGTCGTTTGGTACGTGACATTTTGAAAG
>PLTG_00035.1
TTAATCATCCCCTATTCACCAATTTGTTGAAAGAAGCAGAGAAAGAGTATGGATTTCATCACAACGGTCCAATTAATATACCTTGTCATGTCAAGGAGAGGAGCAACAAAAGTTCGTAATACCTATAATGCACATTAATCATCCCCTATTCACCAATTTGTTGAAAGAAGCAGAGAAAGAGTATGGATTTCATCACAACGGTCCAATTAATATACCTTGTCATGTCAAGGAGAGGAGCAACAAAAGTTCGTAATACCTATAATGCACATTAATCATCCCCTATTCACCAAT
>PLTG_00036.1
GTTCGTGTTAACATGACTAAAAAGTGCCTATCTCACTTTTTTTGTGTTTTCCTTGCGGTACTAACAGATTCGACGAGCAAGGAGGCCGATTTGAGAGGCAAGAGCATAGCGAGCTAGAGGTTTGGCCGGCTTAAGTGTGTGCAGATTCAGGCATAGCAGAGTCCGCTCCAGAGCGTTGATCCTTCCAGACCAGGCAGTGATTTGGATTTACAAGAATTATAGCAGATTCTGTACTAGCTCATGACTT
>PLTG_00037.1
GAGTCAGCCCTGTTGTGATGCTTTGCCGGCCAGGCCGAAGGCCGAGTCATCAGATGTTGTAATCACAGGACAGGACCCAACCTACGGATAGCAGCAATAGTTCGGGAGTGATCCTTCAGTCCAGAGATTCAGAGTTCATCTGAATGCCATACAACATCGAGTTGCTTCTGAGCTACCAGCTTGTTTCTCAGTCGACCGGCTTATTTG
>PLTG_00038.1
GTAGATTTAGTCCAGAACTAACATCTACTGAACGTCCCATACTCCGTGGGTTCGCTGCGAATAGCGGCCGCGACAGATAGAGCACAGTGTCATGCCATCTTGTTGACGGGTTACACGTCGATACAGGGTCTGCAATGTTCGGTGGCTTTTTCAAGCAGCTGCATCCGACGCTCCGTCTTCTCGCCGTACGGCACGTAGACCATCTCCTCATGGCTCTAGGCTAGGTGTGACGGTGTCACACGAGCACTTTGCTTGAGGAAGCATGCTATCAAGAGTATACAAACTAAGTGAACGGCAGTTCTGTCTTTGTGGACCTAAC
>PLTG_00039.1
TGCTCCACTTACTGGACATCGGCAACACCAATGAGTACTTCCCGGCCGAGGTCTGTCGTGAAGCAAATGACCGGCACGGTAGGCGATCTTGCGAGTCGTATAATCACAATCATGAGCTACGCGTGCATCTCGTTGGCTGTCAAGACTGCCAACGAGACAACAGACTCGACGTCGGACGTGGGCAGGTCGAACTGGAACTTGGCTTGGTAGTTGAGCTGCAGCAAGAGCTGGTTGGCCACCATTATCACCGTGTTCATGGTCGCTACA
>PLTG_00040.1
ATACAGAACGATCGGCAGCGTAGCGTTAGTAGCTCGTGCAGCAACAGACGACAGAAAATCTATGCCACCGGCACTAACGTACCATGGTATCACCTCCGCACTCACTTTCAATTTTCCCGATTGTGGAGAATTACAACAACACCAACCGGTGACTCAACTCACTGACATTCTAGTGCATTCAATATGAAGCTCTTCTTGCCCACCCTCGTCGCCTCTGTGGTGCTCATGTTTAACGGTG
>PLTG_00041.1
ATACAGAACGATCGGCAGCGTAGCGTTAGTAGCTCGTGCAGCAACAGACGACAGAAAATCTATGCCACCGGCACTAACGTACCATGGTATCACCTCCGCACTCACTTTCAATTTTCCCGATTGTGGAGAATTACAACAACACCAACCGGTGACTCAACTCACTGACATTCTAGTGCATTCAATATGAAGCTCTTCTTGCCCACCCTCGTCGCCTCTGTGGTGCTGATGCTTAACGGTGCTGATGCTCTCAACG
>PLTG_00042.1
GGTGTCGGACATCAAGAACCAGGACATCTCCTTTATCATGAAGCAGGTGCGGCTCGACAGACTATTGCCAAACATTATTTCATCAGACGTGCTGTTATCTGTTATTGCTAGTGCTAACTTGCTGCTACTTATGGCTTGTTATGTTGTGGTTTTGCAGCTGGAACGCCTTCGCAACTCTAGCGGGCGGAAAATGACGCACATCAAAAAGCCGGTCATCT
>PLTG_00043.1
GGATACTTCAATCTGACCACTTGATTAGGTTTGTAGAGCAAAAGCTCTTTAATTGTATGCTCTTAAATCGTCAGATGAAAAGCTGCAGTAGTTGACAACCATTGCAACACCTGAGCAGAAGGCGTATTCCCGTACGTCGAGCTACGGTATTATGACACAGGTCCGGCATGACGAGTAGTAAAGCTATAAAACAAGTTCTCAAACAAGAGGCTACTTGCTCGAGTGAAGCGTAGTCTTATGTAGTGAATACCAGGAGCTAGCAAACGGACCAGCCAAATGCTTACCCGTCAGAA
>PLTG_00044.1
GACCTTGAGAGACACGTTCATGTCATCGTCTTCATCGTCGCTATCGTCTGAGCTCTGTAAAAACAATCAAAAGCGAGTTAGCAGTCGAGTTTGAACGAAAAGTGTGAATGTATGCAGTGTAGGCTTTCGGATGCACAAAGGACTGCGTCTCCGTAGAACTCCGAAGAGTCTAGAGACGCGGTCAGACATGATGGCAGTCCTGATTGCTTTCCCCCATGTTTGACAACTGAGCGAAGGTACTGATCGAACCCAGAACAGATAACACGGATGGGGGAGCCATGCACACATACATACATCATGCAACCAGCACATACCTCGTCGGGGTTGATCATTTTCTGATACTGCTTCATGTCGCCGTCAAACATTTCAC
>PLTG_00045.1
TTTTTTTTGGCAATGTCAAATTGTCTACTTAAGTATTGAATCAATACTATTGATACATGGGTGATCCGTACCGTAGCTGTTTTCCAGTTAATTACAAGTCACTTTCTTGTCATTTAGACATCGTAGTTTGGAAATCGTACAGTATGTGTACATGTGGTGTGCTAGCGGACAACTGTACATCTAAGCATGAGCTCTCAATCTATGTCATGCCACATATCGGAGCAAACATGGAAGAAGCGAAGTCTACAAACTAGCATCCCCTGCCTTCCGTTCCGTCAGCTGGAATGTACCAGCAGTGCTTAGTCTCCACGCCACCAATCGTCGTGCTTTTAAAGTCCGCGCCCTACATGCCACATATCAGAGCAAACA
>PLTG_00046.1
GTGGCCGAGGACCAAAATCCAATACGGAGGGCTAGTGGCCCAGGCCTTGTTTTAGATCGTATCACGAGCAATGCCCGATTCCTGAGAGCCCGCGAGGGTACGAATGACGAAGATTTGAATGATGAAGAGCGCGCCACCCTTGATAGGGTGGTGTCGGATCTGTCTGAAAACGCTGTAGGTGCTGTTAAGACACTATCCAGGAGCAAATCGCTATCCGCCTCCAATCCGGCCGACGACATCCCTCAGCTCAAGAAGTTCCTCGCCGGTATAGAA
>PLTG_00047.1
GGGTCATGGCGCTGTGGTGGTGGAGTTTGGAGTTGTTGCGGTGGATTTTGCAGTTGTTGTGGTGGTGTTCGAAGGTATATTCACGAATTAACGAGCTGAAAATGGACACAATCACTCTTCGACGTCACACACATTCTCACTGGTGGTACTGAGGTGGTACCCCATAGCTATTCTCTATTCTGATGCACACTTAAGTGGTTGGGGTGCTTACACTTTACGTATGGGAAGTGAATGTGCTTACTTGTGCTTGTCCAGATAAAACCTTGTCGTACAGATAGGATTGCGACCGTAGCAATAGACCAGTAAGTGCGAGACACCATGTCATCCTTTCCCACAATGCTTGTAGAGTATGGTAAAGGCCACTTGTTGTTGAGAAAGTAAAATGAATTCTGA
>PLTG_00048.1
TGCCTCACGTGTAACCCCGTTACATTCTCCATTGTCATTTGTCTCGAGGTTGTAGCATTGGAGCGGTCATCAATCCCACAAGGCTGCACATAGCCATCTGCTCCACAAGGCTGTATACTTAACAATATCTTCGTGTTGCAGGTGATATGCTGGAGCAAGTGGTTGAGGAGTGTGAATCGTTAGGCTGGATTGCATGACAATTTGTTTCTCCAGTAGGAATAATTTGGGTATAATATCACATTTTACTTCTTCACGAAAAAAA
>PLTG_00049.1
GCCACCAAGATTCGCGCCGAGTTTGACGCCAACAGCACTTTGGACCCCGAATCTGGGTATGTTTGCGTTCGATGGTGTCAACTTTTGACATTTCGCTACATTTCTAAGTTGCCATGTTCCGGTGGTCTATTATTATTGACATGGCTTTTGACAAATGTTGATCCATTTCAGACTAGCTAAGCGTCTGGTGCGCGAGGCACAAGAGAAGGTGGACCACTACACGCG
>PLTG_00050.1
GTCAGCTTACATCATTTGCCAAATATTTCATATATTTGAGGGTGATTTTCAACGCCGATATGTTCGTGAGCACTTCAGCAACTAGCATTATCTACCCCCACAAAGTTGGACGAAGTTGAGGTGTCACTTGTGGTGTGACGTGATCCAGTGCCCCAGCACGAAGACCACGCGGCATATAGACCATTGCAATTGGTAGCATGTTGGGCTCTCCAATTGCAATCACGCGCTGAATCCACGGTTCGTTGTCAAGAAAACGTAGCTTGAAACCCACCGTTCCTGACTCTGGCAGTGAGCACAAAATACACGAAGTTCCGAGAGTAGAATTGGTGGGTTCAGGCTTGAGATATTCCAGTACAGCTTCCTTGAATTTCTTCACAGTCACTACTGTAGGTAAACCAAGGGGGTCATCAGGTAATGGTTCCGCTCCAGAATTCTCCACTCGAGCTCGGGCTGTCTCGATAGCTCGAATAAAACCCTCGACCTGCTTCCACGCAAACACCATTGGCGGGTGACCCAGACTCATAATTTGACCATATAGATGATCCTCTTCATTTGCACGCAGAATATCTTCGAGTTGAGCATCTGCGTTCATCATCGTGCTTCACTTGTTCTCGCCCGTTGTTTTTCTTTAAACTTGTAAATTGAAGAAAATGATTTTTTAAAAAGTTTGTAAAAACCTAATGGGGT
>PLTG_00051.1
TTAGCGATGGGGAGGACAGCAAACCACACATACACGTCGAGTTTAGTGGCGAAAGTACGTCGAGTGATCTCTCTTCGTTATTTGTAGTAGTCTTAACACTTGCATCCATGATCTACCAAACAACCTTCTCAGATGCGTTGGATCACCAATGGAAGGAGCTTGCGAGCCTGGCAGTGGAGTCGAACTGGCCTACAACCGAAGGTTGTTTGGTAGATCATGG
>PLTG_00052.1
TTCATCTGGTTGGCTTCGAGGCCATCGCTTTCCGCCTGCCGAGCAGAGCGTCCAGTATCTCTTTTCTTACGTGATAACAAGATGAAGTTCAACTCGACCGTGTCCTCGTCGCGCCGCAAAAGCCGCAAGGCCCACTTCGGCGCCCACTCGACCCAGCGTCGTGTGCTCATGAGCGCGCCTCTGTCCAAGGAGCTGCAGAACAAGTACAATGTTCGCAGCCTCCCTATCCGCAAGGAGGACGAAGTCATGATCGTGCGTGGCTCGCAGAAGTCCCGTGAGGGCCGCGTGACTGCCGTGTACCGCAAGAAGTTCGTCATCCACGTCGAGCGTGTGGTGCGCGAGAAGGCCAACGGCGCTTCGGTGCCCATTGGCATTGACGCCTCCAAGGTGGTCATCACCAAGCTCAAGCTTGACAAGGACCGCAAGAAGATCCTGGAGCGCAAGAACCGTGCCGTGAGCGAGACCGAGAAGGGCAAGTTCACGGAGCAGGACGTTGCCATGGCTCAGGTTGACTAAGTGCCCAGTTGTGCCTCGTACAACTGCCATCTCGAGCATTGTTATCGTAAAGAAGGAAAGACACTAAACGCAGGTGCTGATGGCTCTGTGTTGATAATGCAGAATCCTTGGTATTTGCCAACTCAAAAAAAAAAAAAAAAAAAAAAAAAAAAAAAAAAAAAAAAAAAAAAAAAAAAAAAAAAAAAAAAAAAAAAAAAAAAAAAAA
>PLTG_00053.1
TTTGCAGCTAAGGTCCAAGACGTCTTCGAGTTGCTCGCAACTAACAATGCGTCTAAGTTATAACCTGTTCTTTGTTGCAACAATCCTAATTGCAGATAGCTCCAACTACGTGTTTGCCACCAGAAATGATATCCCGAATTCGATATCCAACATTGGAATATCGAACCTTGTGCCTTCCACAAGCACTATCGATAACAACCAACCGACACGTCGTGGTCTAAGAACTAACCAATTGACCGACTACAAGAAAGAAGAGGAAGAGCGAATGAAGCAGCTGGTAAGAGTGATTTCTGACGTCACTGACAAAGGAAACAAAGCCGCAGTGAAGTTAACGAGGTCCAAGTCCCTTCCTGGTTTCACTGAGAAGCAAAAGCTCGAGAGAATCATGAATGAACAAGCTTGGGTCAATGTGGTTTATGATAAACTTGCGACAATCAACAAAATACATCCCCAGGAGGCGAAAGAAAGGTGGGGTGTCGTCATCAAAATGAAGAAGTTGACGACAGGCGAGTTATCAATAGACCCCGTCTATTTATTCTGGAAGAATTACAAAACGTACTGGGACAATCTTCCCCGCGTCACGTGATGGACTGGTAGCCTTCGAACTTGGACTCAAGGTGACTCTGAGTAAAATGCTGTCATCAATGTATGAGACGTTGTGCATCTTCTTCATATTGTATACATTGAAAGTGCGTCAAAATAGTACTCACGGCATTAATATGACATCCATTCAATTAAGGTTTACTCGGA
>PLTG_00054.1
GTTGTTGATAGCCTCCATGGCGTACTCCACCTGGAAGAGGCGACCTGCTCGTCATACATCCACAGTTTAATCCATCGTTCACATACAATATTCGCAACCAGAGTGCCGTTGCCACGGATACTGGAGCAATCAACAGCTGGCAAGCAGATTCAATCGCACCTTCCGGGGAGAAGGTGGTCGTGCGGCCGTCGTAGCGTCTAGACATGGTGCTT
>PLTG_00055.1
CCAACCCCCATCTCCACCTCTACCGCGTCGCTTACCCCAAACTTGCCGGAAAAACTCGCCAACCCGGCGAGTTAACCCATTGGTCCCCCCTCCTCTCCTCTCCTTCTCCAACCCCCATCTCCACCTCTACCGCGTCGCTTACCCCAAACTTGCCGGAAAAACTCGCCAACCCGGCGAGTTAACCCATTGGTCCCCCCTCCTCTCCTCTCCTTCTCCAACCCCCATCTCCACCTCTAC
>PLTG_00056.1
ACGAAAGACTGAGCTTGCATTCGATTCGATATTACCCAAGCATCCGAGTGTTGTCTTCCACTGGAATGAAAGCGAACTTGATGGGGTTTAAGAGGCTGCTATTCATGGACAAACCTATGATGGTGTCTAAGTCTCTCATTATCTCGATTCGTTGGAGGAAGCCTTCCTTCGCAAGTTTCTACTATGACAATTACCGAAGATCAAATGGAATCCTTAGCACGGACACTTTTTATTCCAATTGTCCTGGTAATGGATGCCTGGGTTTTCCAATACCTCGTGTCGGTGTACTATGGCAGAATACGAGAAATACGTGTTTGTATGCTGCTGGTCGCTTCGTTTCTTGTGTTCGCGACGCAGTTGTATTTTCACGAGGATCTCAACATGTTGGTGGCGATGAATGACATTTCCGAGACGAGTTTGCAACTGACGTTCATCATTCAGATCACAATGATAGGTCGTGGAGTTAGCGTGAAAGTTAAAGTCCGATCGATTGTCTGGTTCACTTACGTCGCAGAGATGTTCATTTGCCTGGGTTGGTTGAATGTATTTGCGTGTATATTTGATGCTGCTGGGATGATATCAGGCGAAATATTTCATGTACTCGGGAATGTGCTCGAATCGGTCTCACTCGTATTCGTATTGGTGTTCCGTTTCTTCTACTTGACACTATCGCTTGGTTTTCGAGTTCTTTTAGCTGAACGCAAGGCGGAATTCTTGATTTACGTTTTACTCGTTTTCCACGAATTTCCATTTGCGATACTAGAGCAGAGCACTGGTATCTCGTGGGAGTTTGCACAAGCTATTTGCCACCGCGTACTCATGATATCATGCATTTTACTGAATGTTCGAGGCAAAATTCGTGGAGCTCACACCCGCTACACGGCGAAAAGCGCAAAAGAATCTACACCTAACTCTGTAAATACATCACGAGGTCGAGAAAAATTACGCACGAAGCTGACAACTAAGATAACGGCAGAGCGAGTACGCCCAGCACTTCCAGATATCGCCAAAATAGCTGTCACATCAGTACGGCTTTCGAACGCAGTAGTGGTAAACACGAGCAACAACACGTGAGTACACTAAACAATTGTGGTGTCGTTTATATTTT
>PLTG_00057.1
GTCATCGAGTGCTTGTCCTCCCACGCTTCCACACCAAAAACATAACTTGTGCTGGGTTTGACCCAGGATATGTGTGTATCTGCAAGAAATAACGCAACGCGGAGACTCCTGGACACTGCCTCCAAGCGGACAGTGCGACCCGAGAGCAGTTTCAACACCTCGTTGCACGTGACATACGACATCCTTCGTGACCAGCAGATCATCCTTGTCGTTGTCCATCTTCGTAGACCGTAAAGGCTTCCACTGGAGCAGCGCGGTGCTGTCGACCACTTCCTAGACGTTGTTCATGGATTAGCGGATGAGCTAGTTGGCGTGATGCTAGCCAATTGCGGTCGGATCTTTGACATGGACACACCTTAGTCATCATGACATGCGCCACTTCATACTACCGCGCCACCTGCTCAACGTGCTCGCACGAGCAATTCGAACCACCAGATGGTGTTCCGACGTTGCCTCGGATGTATCTGCGATGTCCACTGTAAGGGCTACTGTAATATGACGCATATTTTATACCAACCCCGAACACAGAGATCATTCCTGTCAGCTGGGTTTTCATCTCAAACGAGGACGACCTAGTTTTCGGTCAACAGTAAAACTAGGTAGATCTAGTTTGGGATCGACAGTGTTGATTTCCGCACTACCAAAGCTTGCATCCATTCTGTAGTTGTAGATAGTGC
>PLTG_00058.1
AAGGGCCATCGGATCCGCACGTCGTCCTGACGGTTGCGCTCCAAGTGCTTGCGGACAGCCACAGCCTTCTTGATGAGCATGTACAGGTCCTCCGGGAGCTCCGGGGCTAGACCTAATAGTACATAATTACCCGTGTACCCCCACGTCAAACGGAGAGGCAAGGGCCATCGGATCCGCACGTCAGGTGATACCGAGCACGTCCGAGCGAGGCAAATAACAGGGATTATGTCACTATTTCATCCAATGAAAGAGCGACAGAGCGACTGAACGCACCGTTCTTCTTGAGCAGACGCAGCACCTTGGAGCCCGTGACGCTCTTGACCTGCG
>PLTG_00059.1
GATGCTAGACCGGCCGGCAGAATTCTTTGGAAATTCTGCAAAAGGTTTTCTAAGGCGCCTCAGTTGCAAACACAACTCATTTTGCCAAGAGATCGACATCCGATAGAACTCAAGATGTTGAGGAAGTTGGCTGCTGTGAGCGTGCTGCTGGGACTCGCCGCCATGTCTGAAGTCAATGCTGGCCCACTCGCCTATGGTATTTGCCAAACTGGCTGCAATGCTGTCGCCGTAGCGTGTTATGGCGCTGGTGGTGCTGTGTTCGGCACTGTGACTGCCGGTATTGGCACCTTACCGGCGATCATAGCCTGTAATGCTGCTCTGGGAACGTGCATGGCCGGTTGCGTTGCTGCTGGTCTAGCACCAACGCCATAGTTGGCATCCCCAGTTCCGATCCGCACTCCCAAGAGAGTACTCCGGGAACCAAGGTAATTGTTGTAAAAGTGGATTACAGGATTCTGCCAGTTGGTGAACAAGTGAGAAAGGTAGAGCTGGGATAAAGGACAAACCATAAGTCGCAGCAAAGCAACACGAAACCCAATGCCAGTTCTAGAAAGATCACCACCAAAGCACTCTAGCCGCTTTCTTCTCTGCAGTTATTTGTGACCCCTTGATTAGTTTGACCCCATTTACAAGTGGTTATGAACAGCAAAAACAAGCAATTCATTTCCTTTCATCTCGTAATACTCCAAAAGATATGAAAATG
>PLTG_00060.1
GATGCTAGACCGGCCGGCAGAATTCTTTGGAAATTCTGCAAAAGGTTTTCTAAGGCGCCTCAGTTGCAAACACAACTCATTTTGCCAAGAGATCGACATCCGATAGAACTCAAGATGTTGAGGAAGTTGGCTGCTGTGAGCGTGCTGCTGGGACTCGCCGCCATGTCTGAAGTCAATGCTGGCCCACTCGCCTATGGTATTTGCCAAACTGGCTGCAATGCTGTCGCCGTAGCGTGTTATGGCGCTGGTGGTGCTGTGTTCGGCACTGTGACTGCCGGTATTGGCACCTTACCGGCGATCATAGCCTGTAATGCTGCTCTGGGAACGTGCATGGCCGGTTGCGTTGCTGCTGGTCTAGCACCAACGCCATAGTTGGCATCCCCAGTTCCGATCCGCACTCCCAAGAGAGTGCTCCGGGAACCAAGCAAATGAACCCGTAAAAGCAAGCAAGTGCATTCGTTTTCTTTCTTCGACACTCGCGGCAGCTCTCCGATCCATTGTGGAAGTAGCGTTAACTACATAATGTATCAAGCTTTCGGCTTGACCTT
>PLTG_00061.1
GTGAGGAAGACCCAAAACGAGCTCCTCGTTTGCACCGTCAATTTCACTTCGCTCATGGCGGGCAAGGCGTCGATTATATAGACTGTACCTTCTTCATACGGTTATACATCCGGCCCACCGTGGGCCCCACGCGCCATGTAACACAGCGTGTTGGAAAGCGGACTACAACTAGAAGTCGTTGGGCAAGATAAGTGAGACCTCCGCTACGCTACGGTTGCAAACGGGCTCTCTCAGGCATCACGGTGTTCGGTTATGGCTGTTCTCAAATACACAAGTTTGAGGCCAGAGTGTACAGTAGTGGATTGCTCAATGTAATGCCTGTGCACACTCATAGCAGGAAGAGCACGTGAAAGCAAAGCCTAGTTACAGATTAGATTTATGTATTCTGGCACGAGCCGTGCCATTAAGCAGTTGACTATTATTAATAGATCGAAT
>PLTG_00062.1
GACCCCCCCGACCCCCTAAGTAAGTTCTCTCTCTTCTGTCTCTCTCCTCTCTCTCTCCTCTATCTTCATTACCCAGCCCTCCCCCCCTCCCCCCTGCCAACCCTAACTCCGGCGACCCGCCAGTACGGTACCTCTCCCCTCTTTCTCCTCTCTCCACACATTCTCTTCTCTATTCCCCCTTCTCTCACGCTATTGCCCCATACCCCACCCCTTTTTTGTGACTTTCAG
>PLTG_00063.1
GGAGTTTAGCAGCTCTTCGTCGTCCTCAGTGGGGGTACTTTGCAAAATCAAGGGCAATATTAGAACTGAAGAGGCGGCACTACAGTGGGACCCACCACATTGACAACTAAGGCTCTGTCGTTTCGCTCTTCTTCAGCCTGAATTGGAACTGTAATTTTTTTCTTGCGCGGACTACGGCTATTTCACCGGATATCTGCTCCTCCCACCACCATAGTGAAACTTATGCAGACCAAATTTCCAGCATGTTGAATCCCCATTTTTTAAAAAT
>PLTG_00064.1
AAGGACCCCGATTCAGGTTAAGGTAAGTGAGGATAGATGTATTAAAGTTAAAGTTATGCTTACCTGATAAATTCACGCATGTGGCTCAGCTTAGTAAAGCGACCTACGACGCATTACTCTCCGCGTCGAGGACTTCTGATTCCGGATGCGACTGAAGCCGAGCAAAATCGATGTTGTCATCATGCAGGATACCACCGTTGATGTAGATGTAGGTAAGCATGTCGACGTTCGCTGCCGTGAGGCAGTTTCGTTTCTTCAAATGGATGTGGTCTCGGATACTTCACGCTCTCTCACTCGCAGCACTGGATGTAGAGATTGAAAACACGAGGTCGGCAAGGTGAGAGAGAGTTTCGTAAAGCTTTTTTTCGCTGCGCTTGACGGTCCACCAGCTACGAGGCTTAATCCCAGTGTTCTCATCCTTCTGTTTGGCAGTCCAGTTCTTCTTCTCGGCCGCAAAATCAAAAAAGAAACACTTGAACTCTATACCTGTGAGTTCAAACGCTCTAACATCCCAGTCCTTGTAGCAAACTTGACGGCTTCCATAATTGACTTCGACTCATCTGAATCGACAAACAGCGACGTATCTGTGTTCGGATCCAAGAGGAAGGCGATTCCCATCGCGTCCGTGTGGTAGTAGTCCCAGCGTTTTTGTATGATTGCTCTGAATTCGGAACGAACTAAGTTTCTTGTAGCAGACGGAATATTGTAGATCGAGCGTCGATTTGTGCCACGATCGCGCCGACGGTCACTGGGCTTAGGATCCAGCTCTCCGAAAACGTGATGGAGCTGGATACGTGGGCCATGTAACGAACTTGATAGGGCTCACTCGAAAAACCTTGTAGCAGTCGTCGGAATTGCTCGTATACGCGAGAGGGTTCCGTGCTACCAGATTCTAGCACACCAAGCGCATTAATTATGGGGTCAATTAAAGCAACAGCATATCCAAGTTTTTGCCAAAACTCCTCTGACGCAATCGTAACTTCCACCTCCGTTGTTGCATATCCGTCACTCAGGTTATTGGGTCGAGGAGAACAAAACAAGTCGTGCAGGACGTCGCGATTCAAAAGCACACTTTTGAGACACGAGTATTGCGAATACCAACGCGTGACCGCAGGAATCGCTAAGGCGCGGCACACACGATCCTTCGGTATCATTGAATTTTGAAGATTCCTAAACGTTTCCAGTAGCCCCTCGTGATCACGAACCAGCCTAGCGATCATGTAGGCTTTTTCTTGGACATCAGAAACAAACATGATCTTCTTGAAAATCTCTTCCATGACCAAGTTGAGCACATGTGCGGCACAGCCCCCGCCGAACACCGGCAGCTTGCTCTCGAGAATTTCCAGTCCGTCTCCATATTGCTGGCGTTATCAGTGAGCACTGCAGTTACCAACGCTCCGGTCTTCGTTTGGATGTCATTGATGACAGCTTCCAGCTTATTAGCCAGCTATCTTCCCGTGTGATTCACCCTCCCAATATTTAGCGAGGACCAGTAGAGGGATTTCATACCAGGACCAGCCACCATGAAGTTTATAAAGCTGGATTGTTCACATCAGTGTATATATCGGTCGTGACGGTCACGCTTCCTTGACTCTTGATCGCTGCGACGACCTATCTCTCAATGGCGGCGCGCACTCGTGGCAGCAGGACATTCGTGAGCTTCGGCCTCGAGGGTAGCCTTAAGTGGGGGACCAAAATCGAGAAGAACTTGCGCACAATCGGCGACTCGATTAGCACAAAAGCCAACGAACACTCGAACCACAACATGCCACCATCATGTCAAAGTCGTCTTGTGGGACGGGGCTAGTGGTCCTTGGCGCATTTGCCGCTGGTGTCGAAGCTTGGCCTGGAGTGGTTGGTGCTGTTGGGGGGACGACCGGCTCTGGCGGCTGGATATTTGCCTCCACGCATACTTCCTCCGAATAAATTGTTTGTCGAGAGCACCAACCAACGGGCACTCAAGGACATAAGGCACCATGTTTCTCTGTGGCTTACCGCTGCCGATGTAATGTGACACGCTAGGCACTCCACGGGGCCATGCGTCTTCAAAGGGTCGACCTTCCTGTAGAGACGCCAGATTGGGCCTGGCTTTCTTCCGGGTTTTACTCCGACTGGCGTACGCTCCCCATCCTGACCAGTCAACCGGGCACTACTTTCAGTACTTCCTGATAAGTAGCGCTCGGAACTACTCCCGTCGTTGGCTTGGTCACTCCATGGCGACCTTGACGCGGGGCTCTCTGAAACCCGAGGACGTCGAGGTGTCCGCTGCGGATACGGAGAGTACCGTACACCTGGCGACCGTGCATGGGACCTTGGTGTCGAGCGAGGAGGTCGGCATCCAGGTGAAGGAGTCTGCTGTCGCGTCAGATGCCGCGGTAAAGCCCTCCGAGCAGGAGATGGAGCCAGGGGAGGAGTGATCATGACCTAGCCGTTCATATTTTGAGGTTCGGACTTCAACACGA
>PLTG_00065.1
AGGAGGCGTGTGCGGTGCGGGTCTGTATCGCTTACTTGTGGAGATCCATCATCCGCGGGATCCGCTTTTGCGATAATGTAGGTCGCTGCATGCATACAGCGACATTACCCAGAAGAGAGTCAAACGAGGCACGAGTTCACGGAACGCTGTCTCAAAGACGCAGTAGTGCTGGTATCACCTGGCGTGCTGCTAGTGTATATAGTGGCTTTCTATATTGCTGGCATCTACACCGTCAAATAACATTCTTGATA
>PLTG_00066.1
AAAGCATGCTGTAGTGCTCTGCTGTAGGCGTTGACACTAAGTACAATTCTTCTAGGATGTCGAAACTAAAAGACAAGACAAATGAAAGCATCGATTGAAGACTTTGTCTATATAATACGCTTCTGACAGCATCACCGTCGTCCGCTCAAAAGCCAACGCCTAGTCGCTGGACCCGCCAAACATGCAAGTTTTCTATGGGAAAGACGTCACCCACAAGAGAAGTCGGCACTTTCAACAAGCTTCCTACGCTTCCGCGCCAATAGTGGCAGCACAACTGCAGTTTGAGAGCACCTACTCCGTCTTCGAGGCCTTGACAACACCCACTTGGGCCGGGCGAATAACACGCTCGTTCAGCAAGTAGCCAGTCTTCATAAGCTGACCAATAGATCCAGCCTCCTTCGTAGCGTCCTCATACTCAAAGAGAGCGTCGTGCACATTGGGGTCAAACTTGTCGCCCACGGCGCCCACTTGATTAATTTTGAATTCCCGGAAGACCTTCTGCAGCTGATTCTCCGTCATGACGACACCTTCGTGCAACATCTTGATCGCATCAAGCTGCTTCTCCGGCTGCAACGTAGCAACGTCAATGCTCTCGTGAGCACGCGTGAGGTTGTCCGACACGTCGAGCAGAGCCTTGGCGAACTTAGAGATGGCGAACTCACGCGCGTTGTTCACGTCCACACGCGAGATACGACGCACGTTCTCAGCGTCAGCCAATGCGCGTAGAAGGCGGTCGTTCATGTCCTTGTTCTTGGTCGTGAGCTCTTCCACCTGCTGCTGGAGCTTCTCCGTCTCACTAAGTTCGACAGGTTCCTCAGTCTTGGGCTCCTCCTTGGCAGCTTCATCTGCGGGCTTCTCATCCGCAAAGCGCACGGAAGTTTGACTAACGCAGCGCATTTGCTGCACACGAGCCACGCGGGCGCTAGAGAGGACGACGCGACGGAGCATGATCAAGGGGAACTTGAGGTTTGAGCTCTCCACCACAGCTTAATGGGCCCTCTGGAAGATGCTGATCGACTTCAACAGGGTTGAACATG
>PLTG_00067.1
GTCATCTACGACCATGAGCACGAGCTCAGCGTCAGTAGCGAAGCTTCATGATGTGGATCTGCGCAAGGTGGTACAGGACAAGGTGTTGCATCAGATGGTAAAGCACGTGACGCAGTTGACGCGTGGGTGGGTTATTATGATCGTAGATGACGAAGCCACCAAGACTTTGACGCATGTTGCACGTATGAGCGAGCTCACGGACTGCGGCGTCTCGCTGCTGGAGCGTCTGGAGCTCGAGCGTCAGCCATTCCCAGAGATGAACGTGGTTTACTTCATCGCCCCTACGGCTGCTAACGTGCGTCGACTGGCGAGAGACTTTGAAGACGTCAACAAACCCAAGTACAATGATGTTTACCTTTATTTCCTGCATCATGCGGGTGAAGATGCACTTAGTGAGCTTAAAAATGCCCCTCCAACTCTACTACAGAGACTAAAAGCACTACAGGAAGTCAATGTGGACTTTTTAGCTGTGGAGAAGTGTGCATTCACGTTTGGAATGCCCCAAGCGTTCCATACATTGTATTCTCCTGTTGTTAAGAAGAGTGAGAGTGAGAAACTTATGCAGCAGATTAGCAGTAAATTGGTCTCTGTTTGTGCTACATTGGAGGAATACCCTTATGTGAGATTCCAGGCTGGGCATGCTCGTATGGAGACACTGGCGCAAATGTTTCAGAGCAAGATGAATGACTACTTGGCGCAGAATTCAGCCTTTTCGTATGCTCCGAAGAGAGGCACGTTGCTTTTTATTGACAGAGGACAGGATATGGTCACACCGCTAATGCATGAGAGCACTTTCCAAGCGATGACTTACGACTTGTTGGGAGTAAAGGACGACCAAATCTCGTATGAAGCAGAAACGAATTCTGGTACAACAACGAAGACGGCATTTTTGAATGAAAATGATAAACAGTGGGTGGAGTTCCGACACACCCATATCGCCCAAGTCAGCACTGAGATTGGCAAACGAATGACGGCATTATCGGCATCGAATGCCGGTACTTCACTTGGCCGAGGAAAGAGCTCGGATCTGCAGGCAATGGCGGCCGGGCTGCGCGAGTTGCCGGAATACCGTGAAATGCTGGGTAAGTTATCGCAACACTTGTTCTTGGCAGGCAAAGCCATGGACATTTTCACTTCAACGGCATTGTTAGATGCCTCCAACATTGAGCAGACCCTAGCAACCGGGGTGGATTCGTCAGGAAAGAAGCTAAAGCACGCTACAATTGCAAAACAACTCGAAGATTTGTTTAAGGACCCAAAGTTAGCCGAGAAAGACCGCTTCCGTGTGGCAGCAATATTTGCATTGACACAAGATACGGTGAAGGAAGCTGAGCGCACCAAAGTAATGCAGACGGCGATGATTTCCAAAAATCATGAGACGATTCTCGAAAATATGGTGCTGGTTGCTGGAGGGAATCTGTACAAACAAAATGGCAATTCACTGCTCACAAGCGAGGAACTTAAGTTGGCAACGAAAAAAGCTGAGGCGGTGGAGTATTCCAACGCTCGCTACGATCCTAAAATCAAGGCGATCGTGACCAGTGCGTTAAAGCGGACTCTTAGTGAGTCCGAATATCCGTACATTATCTCACCTCCTCCCCAGAGCCCAACAAATGACGACTCCAAGAAGGGACCTGTTTCGTTACGGAAGAAAGCCGCTGGAAAGGGTAAAGCTCAAGAGCCTGTGCCCGAGAGCGGGCAATTCTCTGGTGAAAAGATGGTCGTGTTCGTGAGCGGTGGTGCTACGTACTCTGAGCTTCGCAGCATCTACGAGGTTCGCACTGAAGAAAAGCGTGACATTATTCTAGGAACGACTTCGTTGTTGCCTCCACCTATATTCATCGAGTCGCTCGCAACGCTCAAGGAGGCTAACCCGTCGCTACCCGTTAGTGGCCAAGGAGCCGAAGTGATGCCCCTGACGAGCGGCGAAATTCATCTTCAAGTTGAAGCGCAACAGATGGAAAAGCCGACTCCAGTGCAGTGATCCAACAGCAAGTCACATCAGCAACCTCTGCAAACACAACTAAATTGATATGAACTAACGTACGGTCTACCATGCAGCTTCCAGCAGTCATAAGGCAATAGATCGCATACTGGTCAGGAGTGACGTGTCGTCCACCATTCTTTTCTGCCATAGGTCAAAATCCAAATTCTCTCCTCCAATCAAGTTCCAATATCCGCCCTCACTTCAATTTTGTATGCACCTCACATCTCATTTCACCAGTTCCCCCCAAGACAAGACGTGTGTCATGCGTGTGGCTCGCTGGACGCTGC
>PLTG_00068.1
ATGGTTAGTGGCGTACATTGCGCTTTTCCAATCATCCAACGGGTAATTGAGACAGACAAGGATGGGGACTGACCTCAGGTCGGTATTGAGGCAAGTCGCCACCATGACCAACGCTGTGGTCATTATTCATCTTTCCACCGAGACAGCAAGACAATGAAGGGACGATTCATTGTGAACCCGTTCCCAACAGTGCCATTGTCTCCTTCCGATGCATCACAATTGCATGACCTGGCAAAATCACTTGTGAAGGCCGGACTGGAGCGATACTCGGCATTTCTGAAGAACGACAATCGTCAGGTCGATCAACAGAGATGGAAACTGGTCAAGTCTCGCGAGACGGCACGCGTGTATATGGAGAAACCAGTTCCAGGCAACCAAGACAGTCAAGACCTCCCGTCGTTGTTGTGTGTTGGTACGACAACGGGACAACTCGAAGACTTGATGTTCGGCGTGGTGAATCCGACCTTGGAGGTCATGAGGATCAAAGCATCGTACGTCGACGATTTAAGCGGTGCTGCAGTACTTGCAAATGTGGAGGAACCAACGTTGGACGAACCGTTCAAATCGCTCGTGGTCAAGTGGATGGAACTTGACATTCCATTGCACACAACCAGTCTCGTGAAGAATCGTGACTATATCTATGCAGAGGCGACAGATATCATCGAACTCCATAATGGTGAGCGTGTTGGCTACCATTTGCTACACTCGATCAATTTCCCTCAAACACATGAACTACCAAACCGGATTCGAGGAAATTTGTCCATATGCGGCTTCTTCCGGCAGGTTGATACGGACGTGACCGAGATCTACGTCACCGGTATTATGGACCCAGCGGGAGGTCTCGTACGTCATCTGGTTATTCCCAACATGGCTAATACATTCTTGTCAACACTTAAGTACACGCATTGCGGACAAATGAAAAAACTGGCATGGATGTTGGAGAAACACTACAAGGAGTCTCGACTTCTAGGGAACCCGAACAAGAAGGCGCAGTGCGTGTCATGTCAGGCGTCGATCACTGGACGGAAGCTCGGAGATTTCGGCAAAACCGATGCAACTTGCAAACTTTGCTTCTGCTACGTATGCCACGTCTGTAAAATCCACAAGAAGATCAGCTTCGTCACGCCGGACATGCTGCTAGTGAAGCGGAAAGTCACATTTTGCGCATTGTGCCTTGCAGTGGCGAACAAATCCGATGCAACCGAAGCTGCGCGAGCTCAGATACTAGATAATTACCCGGTGAATCACCACACATCGTCAGCGACGTCAGAGTCCGAGACGAGCAGCTCTAGTTGAAGTAGCGATGGTAAGGCCAGCTTGAAGTAAGATAACACACTCCATTTATTTTCTCGACTGTGTTCACCACCAAGTATTGTG
>PLTG_00069.1
AAAGAAAATCGTTGTTCCAATAAATAACGCGGTGTATTTGCTTTCCCTCTCCTGGACGTGCATATACCACTACAGTCATGTTGCAGTAGTGAGTGAGTTCTGGACGTGGTACATCCGTTCCTCATTGCGTGGTTCTCTATTGCTGGGATGATGGTTGGTTTACTCTTCATCCTCTTCGTCCTCTGAAATAGCGTTGAGTCCCGTGGACGTGCAGGACGGGGAGCTGGCGATCTCGGCTGCCACACCCGTGAACGAACGCCGCATGTATGAGAGCTCCTCGAGGATGAGTTGTGCCATTTCGTCGTCAGCGTCGAGCGACACAAAGGAACTGATTTGGAATTGGGCGTTGGTGCTGGTGTTGAGGGACTCCATGGCGTTGAAGCACTGAAAACTTGCTGGAACACACGTTGGCAACCGATGGCGAAATGGGAAAACTCATCCTCGAGGAGCTCTCA
>PLTG_00070.1
AAAGAAAATCGTTTTGTTTCCAATAAATAACGCGGTGCATTTGCTTTCCCTCTCCTGGACGTGCATATACCACTACAGTCATGTTGCAGTAGTGAGTTCTGGACGTGGTACATCCGTTCCTCATTGCGTGGTTCTCTATTGCTGGGATGATGGTTGGTTTACTCTTCATCCTCTTCGTCCTCTGAAATAGCGTTGAGTCCCGTGGACGTGCAGGACGGGGAGCTGGCGATCTCGGCTGCCACACCCGTGAACGAACGCCGCATGTATGAGAGCTCCTCGAGGATGAGTTGTGCCATTTCGTCGTCAGCGTCGAGCGACACAAAGGAACTGATTTGGAATTGGGCGTTGGTGCTGGTGTTGAGGGACTCCATGGCGTTGAAGCACTGAAAACTTGCTGGAACACACGTTGGCAACCGATGGCGAAATGGGAAAACTCATCCTCGAGGAGCTCTCA
>PLTG_00071.1
TGGTAGAGGCTGAAGTCGACACCACCGCCATCAACATGAAGTTCTGTGTTGCCCTCACTGCTGCTGCTGTCGTTGTTTCCACTGCCATTGCAGATAAGGAATTCTGTGGTGAGAAGAACAAGACGGAGACTGCCGACTACATCCTCTACAACAATCTTTGGGGTGCGTTCGACGACCCCAAAGGCAGCCAGTGCACAGGTCTCGACAAAGTCGACGGTTCTACTATCGCATGGCACACCAATTTCAGTTGGAACGGAACTGCTTGGCAAGTCAAGTCTTTCGCCAACGCAGCGCTTAAATTCGACTACGTGCCAATCTCCAACGTCACGTCGATCCCGTCGACCATCGCGTTCGACTTCGACTACAAGGGCAAATTGGTTGCAAATGTGGCCTACGACTTGTTCACAACGTCAACTCCTGGTCGCTTTGAATCTTGGGTCGCCGACTACGAGATCATGGTTTGGTTACAAGCTATCGGTGGAGCTGGTCCTATCTCGAATACAGGCAAACCGATCAAGGAGGTGAATGTCGGCGGTGTCGACTTCAGCCTCTACCACGGCAAGAATGGTAACATGACTGTGTATTCATACGTCGCGGCCAACACGACGAATAGCTTCTCCGCCGATTTCAAGCAGTTCTTTGATGAACTCCCAGCCAACAACACCATTGGACCAGAGCAGTACTTGATCAACGTTCAAGCCGGCACAGAGCCTTTTGTCGGGAACGGCACACTGACTGTGTCCAAATACTCCGCTGCGGTTCACACTCTTTAGATTGAAGTGGTCTTTAAGCATTAACACGCAAATACATCGGACAACACCATTGGACCAGAGCAG
>PLTG_00072.1
GACTATTGCTTGATGCTAGGATCCGCCATGGGCCGGTGGATAAAGACGGCAAAATCCCCCGTAGACTATTGCTTGATGCTACTGTCGTGGGAAGTCTTTGGGGACCCCAATAAGAGATTTACACCTCGGCGTTGCAACGCTCGTGTGAATGGGCCAAACAGCCGGCGGTTTTGGTACCCAGAAGTGGCGACGGCCCCACCACGTGCACCATCAGCATTCCAGTTGCGCCAGGAGCGCCTCGCCATCGTAATAGCGAGAATGGGTTCACCACACGGTGAACGCAAGACCGTCGTCGCCGTATGAAGCCACGTCGCCGTCCCAAGAAAGCGAAGAGCAGCAAGTAGTGTATTAAGTACGAATACACCCGACTTTTGGT
>PLTG_00073.1
GGCCTCGGTAGAAAATATTGTATTGTGTTTCACACGATATACCAAAATGGAGTGCGTGTGTACTGCTATTTCTGCCAGGATCCGCCATGGGCCGGTGGATAAAGACGGCAAAATCCCCCGTAGACTATTGCTTGATGCTACTGTCGTGGGAAGTCTTTGGGGACCCCAATAAGAGATTTACACCTCGGCGTTGCAACGCTCGTGTGAATGGGCCAAACAGCCGGCGGTTTTGGTACCCAGAAGTGGCGACGGCCCCACCACGTGCACCATCAGCATTCCAGTTGCGCCAGGAGCGCCTCGCCATCGTAATAGCGAGAATGGGTTCACCACACGGTGAACGCAAGACCGTCGTCGCCGTATGAAGCCACGTCGCCGTCCCAAGAAAGCGAAGAGCAGCAAGTAGTGTATTAAGTACGAATACACCCGACTTTTGGT
>PLTG_00074.1
TGGAAGCAGCCAGGTCCACCGGGTAGATCGTGGTGTCCCAGTCCTTGGGAGGCATGATACGGTTGTTGCTGTCAGTCTTACAGATCGTCGCGTAGTTGGACGTGCGGCTGTCGTACGTGATACGCTCGTAGCCTGAGTGCGAGCAACCCCAGTCGAACGAGTCCTGGTCAGCTGTGATAGCACCCGACGGGTCCACCACCTTCATGCGATCACCCTGGTGAATGTTGATGCAGCCACCCTCAGACGTTGAGATGGCGGCACCGAAGTATGCGGCCCAGTTCTTACCGTCGAA
>PLTG_00075.1
GGGAACGTTTGGAGGGATGCGTAGGGGACGGGGAGCAGTGACGGGAAGTGCATAATGTGTGGTTTTGCGCCCGTCCCCCATCCGTGTCATTTTGAGATTTGCGTGGTGGGGAGCAGAAGAATGGTGGCGTCGTCGTCGGGCAAGATGCCGAAGCGGCAGATGACCGCGGCGGAGAAGAAGCTCCAGTTAGAAGTGGAACGGCGAGAGCGGCGGATCCGTCGCGACCGCCTCGCTAAACAGCGCCCACCGTCAATCAAGGTTCGCGCAGCTTTACAGAAGGCTGCCTCGGAGGCAAAAGAGGCTGCAGCGGAGGCGAAAGAGACTGCGACATCGCCAGAAGCTAGCTCAAGGACTGGCCCCAGACGACCTTCAGCCGAGCCTAAGGGAAACGAATCTGCAGAGTCCACGCGGCGTCTCACTCCAAAACCTGCTGCGAAGAGTTTGCTGGTATCCGTTGGGCCTCCACGGTCACCGATCTCGGAGGTAGGTTCGTCCATGGAGACTGAGATGAGCGCTGCTGACGTCGTTGAGATGTACCGACAGGCTATGGACGATGTGGTGGCTCGAGCTGAGAATCGCGAAGACCCTGGGCCAGGTGAAAGCGACGAGGCGGACTCCACGCAGCAGGACGAAGTCGAGGCTGTTGTAGAGCCACAGCCAACATCGCCTCCAACATCGCATCAAGTGCTCCCCAGTGATCTATCATCAAGGCCAACATTAGGCCGTCCTCCACGAGCCCGAAAGCGTCGGCACTCACAAGTCGAAGAGCAGTCTGCAGAACCTGTTCAGCGCGTGCGCTCGGCTGATCGTGTATCTGTTACGGCTGAGGATCCCTGTTATGTGGAAAAGGGTGGAACTGCTGAAGACACCGCTCTGGATTCAGAGAGTGATGACAGCCCAAGTGATGGAGACGATGACATTGACGAACTTGAGCAAGCAGAAGCCGATTGGGAGTTGACGTTTTCATCGGACGAAGATGAGGAGGACGTAGCTGAGCCTGATGAGCTTCCAAGTAGCCGGTACTCAGTTGCAGCTCACGACAAGAAACTTGTGAAGGAGATGCGACAGACTGGGTGGAACTATGATTCAGCGACGTTTGGACCGGATCCTGCGTATGCAGGCTTGTACGAAGGTCCGTACGGACCAACTGATGCTGTACTGGAAATAGCGGAAGACCCCCTTGCGCTGTTCTTCTCCTTTATGCCTCCGAAGCTGTGGCGAAAGATCGAGGAGGAGACTAACCGGTATCACATGCAGACGATTGACTCCCGTGCAAGAGAGATCCGGCGAACACGACTTCTAGCTGATCCTGAGTATAGTGAAACACTGCCAGATATCAAGAAGAGGCTGCGTGCTGTGCGATCAGTGGAGGTGTGGGAAATATTGCGAGTCGTGGGGCTTTTGATCGCCAGAATGCTGGCACCACAACGTAGGGGGATGGCTGCGCACTGGAGCCGGCACAGCAGTGGAGCTATACCCCTCGGCACGTTTGGGCAGTGGTTGCCTCGCAACCGCTTTGAGCACGTTATGCAAAACTTGCATTTCACTGACAATCAAGCGCCCCAAGCTCAAGTTGATCGTGGGTGGAAAGTGCGCAGCGTGGTGAGCGCTCTGCAGAAAACCTTTCAGCGTGGATACAAGATTGGTCCCGTTATCGCGTTTGACGAGGCGATGATTCCTACGCGCGCGCGACGAAACCCAATGCGGCAGTACCTCCCGAACAAGCCCCACAAGTGGGGCACCAAGTTTTTTTCTGCATGCTGCGGTCACACTGCTTACTGCATGATGATCGAAATGTACGTTGATGCGAAGACAAACATCGCAGCTCCACTTCCTGCGGACAACTCATCCGGTGCTGCTGCCGTAATGCGATCGATGAATAAGCTGTTGCCCCCATATCCGATGTCACCGTATCGCATCGTGGTGACCGATCGGTTCTATACCTCGGTCACCCTGGCACTTGAGCTGCTTCACCGACGACTGTACTTCGCGGGGACGATCCAGACAAAGCGATCCGGGTATGCAGACGGAGTCATAACGAAGAAGAAACTTCGTAAAGGCGGCGTGGACCCACCGCGAGGAACACTGAAGATTGCAGAGAACAAAATGTTTCCTGAGATGACTGCTGCTATGTGGATGGATAACAACCCCGTTCATATGCTGGCTACGGGAGGAAGCCGAGTACTCGGTCCTGTGTATCGCCGAGTTGGGAAAGAAAAGAAGAACTTCCCTGCGCCGGGGCTGGTCAGGGATTATCAGCGCTGGATGGGGGGTGTTGATATCCACGACCAGCTCCGGATGCAGCGATACAGCGTCCAGTTGGCTTACAAGCCACGCAAATATTACCGCTCCATATTTTTCGGGCTGGTGGACATGGCGCTTGTAAACGCCTTTATCGTGCACAGGTATCACCTGAAAACTACAAACCAAGACCCCCCAGAACACTACAAGTTCTTGAGAACACTGCACGAGCAGCTCTTAGCTATCAAAAAGGACAAATTCGAGGAAATTGAAGCTGCGACGACCGCGGCAGACAGAACTGTGGCTTCGCCGCAAACGTCAGAAAACGAGGTCGACAACTCACACTATCTTGCTCAATGCCCAGACAAGAAAAACACGAAGAAGGCTACTCGTGATGGCAACCCGGGTAAGAAGCGCATCGCGCGTTCCTGCAAAGTCTGCGCGGTATATCGAGTGAAACCGCGAAAGTATTCCAAGTATTATTGTCCCTATTGTTCTTCTGGCGAGCTGAGGAAGCACCTATGCAACGTCGCGCGGGGGGGGGCGCTCCAGCACCTGCTTCCACATTTGGCACAACGAGTGGCAGAATGGAGCGGCCATCCCTCACCGACTAACCGCTGACCACCGGCTCCAGGACCGTCGACCTGGGCCGCAGCGCAAGCGCCGACGCCGTCGTATTGACCTTGGCGAGGGCGATGACCAGCAGAATGACCTGGAAAGCGTTGGAGGAGACGCTGGTGAGAGTGAGGTGGGGAAGGGGCCAAATGCGGATCGCGGGGGAGACGCAAGCAGTGAAAGTGACAGAGGGTCTGGTAGTGGTAGTGAGTAAGCCGTATCTGGTAGTGAAAACGTCCAATTCAGTACCAGCTTCGTTCACTTTCCCTCCATGTGCTAGAAGGTCGCGTGCAAAG
>PLTG_00076.1
GGGAACGTTTGGAGGGATGCGTAGGGGACGGGGAGCAGTGACGGGAAGTGCATAATGTGTGGTTTTGCGCCCGTCCCCCATCCGTGTCATTTTGAGATTTGCGTGGTGGGGAGCAGAAGAATGGTGGCGTCGTCGTCGGGCAAGATGCCGAAGCGGCAGATGACCGCGGCGGAGAAGAAGCTCCAGTTAGAAGTGGAACGGCGAGAGCGGCGGATCCGTCGCGACCGCCTCGCTAAACAGCGCCCACCGTCAATCAAGGTTCGCGCAGCTTTACAGAAGGCTGCCTCGGAGGCAAAAGAGGCTGCAGCGGAGGCGAAAGAGACTGCGACATCGCCAGAAGCTAGCTCAAGGACTGGCCCCAGACGACCTTCAGCCGAGCCTAAGGGAAACGAATCTGCAGAGTCCACGCGGCGTCTCACTCCAAAACCTGCTGCGAAGAGTTTGCTGGTATCCGTTGGGCCTCCACGGTCACCGATCTCGGAGGCTATGGACGATGTGGTGGCTCGAGCTGAGAATCGCGAAGACCCTGGGCCAGGTGAAAGCGACGAGGCGGACTCCACGCAGCAGGACGAAGTCGAGGCTGTTGTAGAGCCACAGCCAACATCGCCTCCAACATCGCATCAAGTGCTCCCCAGTGATCTATCATCAAGGCCAACATTAGGCCGTCCTCCACGAGCCCGAAAGCGTCGGCACTCACAAGTCGAAGAGCAGTCTGCAGAACCTGTTCAGCGCGTGCGCTCGGCTGATCGTGTATCTGTTACGGCTGAGGATCCCTGTTATGTGGAAAAGGGTGGAACTGCTGAAGACACCGCTCTGGATTCAGAGAGTGATGACAGCCCAAGTGATGGAGACGATGACATTGACGAACTTGAGCAAGCAGAAGCCGATTGGGAGTTGACGTTTTCATCGGACGAAGATGAGGAGGACGTAGCTGAGCCTGATGAGCTTCCAAGTAGCCGGTACTCAGTTGCAGCTCACGACAAGAAACTTGTGAAGGAGATGCGACAGACTGGGTGGAACTATGATTCAGCGACGTTTGGACCGGATCCTGCGTATGCAGGCTTGTACGAAGGTCCGTACGGACCAACTGATGCTGTACTGGAAATAGCGGAAGACCCCCTTGCGCTGTTCTTCTCCTTTATGCCTCCGAAGCTGTGGCGAAAGATCGAGGAGGAGACTAACCGGTATCACATGCAGACGATTGACTCCCGTGCAAGAGAGATCCGGCGAACACGACTTCTAGCTGATCCTGAGTATAGTGAAACACTGCCAGATATCAAGAAGAGGCTGCGTGCTGTGCGATCAGTGGAGGTGTGGGAAATATTGCGAGTCGTGGGGCTTTTGATCGCCAGAATGCTGGCACCACAACGTAGGGGGATGGCTGCGCACTGGAGCCGGCACAGCAGTGGAGCTATACCCCTCGGCACGTTTGGGCAGTGGTTGCCTCGCAACCGCTTTGAGCACGTTATGCAAAACTTGCATTTCACTGACAATCAAGCGCCCCAAGCTCAAGTTGATCGTGGGTGGAAAGTGCGCAGCGTGGTGAGCGCTCTGCAGAAAACCTTTCAGCGTGGATACAAGATTGGTCCCGTTATCGCGTTTGACGAGGCGATGATTCCTACGCGCGCGCGACGAAACCCAATGCGGCAGTACCTCCCGAACAAGCCCCACAAGTGGGGCACCAAGTTTTTTTCTGCATGCTGCGGTCACACTGCTTACTGCATGATGATCGAAATGTACGTTGATGCGAAGACAAACATCGCAGCTCCACTTCCTGCGGACAACTCATCCGGTGCTGCTGCCGTAATGCGATCGATGAATAAGCTGTTGCCCCCATATCCGATGTCACCGTATCGCATCGTGGTGACCGATCGGTTCTATACCTCGGTCACCCTGGCACTTGAGCTGCTTCACCGACGACTGTACTTCGCGGGGACGATCCAGACAAAGCGATCCGGGTATGCAGACGGAGTCATAACGAAGAAGAAACTTCGTAAAGGCGGCGTGGACCCACCGCGAGGAACACTGAAGATTGCAGAGAACAAAATGTTTCCTGAGATGACTGCTGCTATGTGGATGGATAACAACCCCGTTCATATGCTGGCTACGGGAGGAAGCCGAGTACTCGGTCCTGTGTATCGCCGAGTTGGGAAAGAAAAGAAGAACTTCCCTGCGCCGGGGCTGGTCAGGGATTATCAGCGCTGGATGGGGGGTGTTGATATCCACGACCAGCTCCGGATGCAGCGATACAGCGTCCAGTTGGCTTACAAGCCACGCAAATATTACCGCTCCATATTTTTCGGGCTGGTGGACATGGCGCTTGTAAACGCCTTTATCGTGCACAGGTATCACCTGAAAACTACAAACCAAGACCCCCCAGAACACTACAAGTTCTTGAGAACACTGCACGAGCAGCTCTTAGCTATCAAAAAGGACAAATTCGAGGAAATTGAAGCTGCGACGACCGCGGCAGACAGAACTGTGGCTTCGCCGCAAACGTCAGAAAACGAGGTCGACAACTCACACTATCTTGCTCAATGCCCAGACAAGAAAAACACGAAGAAGGCTACTCGTGATGGCAACCCGGGTAAGAAGCGCATCGCGCGTTCCTGCAAAGTCTGCGCGGTATATCGAGTGAAACCGCGAAAGTATTCCAAGTATTATTGTCCCTATTGTTCTTCTGGCGAGCTGAGGAAGCACCTATGCAACGTCGCGCGGGGGGGGGCGCTCCAGCACCTGCTTCCACATTTGGCACAACGAGTGGCAGAATGGAGCGGCCATCCCTCACCGACTAACCGCTGACCACCGGCTCCAGGACCGTCGACCTGGGCCGCAGCGCAAGCGCCGACGCCGTCGTATTGACCTTGGCGAGGGCGATGACCAGCAGAATGACCTGGAAAGCGTTGGAGGAGACGCTGGTGAGAGTGAGGTGGGGAAGGGGCCAAATGCGGATCGCGGGGGAGACGCAAGCAGTGAAAGTGACAGAGGGTCTGGTAGTGGTAGTGAGTAAGCCGTATCTGGTAGTGAAAACGTCCAATTCAGTACCAGCTTCGTTCACTTTCCCTCCATGTGCTAGAAGGTCGCGTGCAAAG
>PLTG_00077.1
GTATTGTCGCATCGGAGGTTGTTGGTAGACAATTAAGCGTAATTATAGCTATTTCCATGTACTTCACTTTCCTGTAAAATTTTAATGTAAATTAGGACTTGTTCTATCCCTCTGGGCAATTGGATGTTAGAATTGTATGTTGATAGTTAGGATTGCATAAAAGCTGTCTCTTATACACATCTAGATGACCGTATAGTCTGTCCCATATCTTTTGGACTTAT
>PLTG_00078.1
GGCATTTGAAACCAGCTACAAACTATGTCTACAGTTTACTGCTTATACTAGTATGCATTTGATAGTACTGACAAGGATGTCTGCTCCATGGTTGGTCTCCAGCATTATCGTCTTAGTGACTAGCATAAAAGATTGGGAATATGGAGCCATCAATCAGTTGGAGCAAGTTTTCCAGCGAGGAGACAAGTCCCCAAGCGGTCCAGATGCTCAACAACCGAGACTTCACTATTCAACTGTTTGCTTCGCTTGTCCCTCACAAAAGCGCGAAGCTTGCGCATGAGCTTCACCGTCTTGCGACAGCAGAAGACACACACGCGCTTCGCATCGGGGCGAGTTGCTTGACCCTGGGACCTCCACTGTGAAAGAGAGGTCTCGCCAGAAGTCCAGTTGGAAGTAGGATACACACAGAATCAGAGTGCTGCTATATACGCTGTCATTACTGCACGCCGAGAAAAACTTGAACTGTCATATACCAAGCCTCGACCAGTTCAGAACTGCCAACCAATCGTTTCTGTGAGCCATTCATTCTAGCTGATGATAATGTTGCGGGAAGGTCGTGT
>PLTG_00079.1
GGTGCCGAAAGGCACTTCATGTCCATTGATGGCTGCACAAGTCGCACGAATATGATCATTTGTGGGCAAGCAGACAGAAGACTTGATCACAATTATCAGGAGAAGCGTGACGTCTGTTCAATCTCTCATTGTAGAGGTATGAGACCCCATTATCTGTGGGTTTGGAAGCAATTTGGAATGATCTCTTTCTCACGCAAGGTCGGCCAGTTGATCGACTCAAGCATTTCATCACACGACCAGATCCTGTAGAGATCATTTCCAGCGATTACCGGACGGTGGCCAACATCAAGTCCTCGATATGGCGTCAATGACCAGCGACGTCCAAGTAGAAGTGCGTGTGACCAATATCCTGTGGTGCACTCGGCTGTCGAAAGCTGAGGCTGGCGTTTTTCGGTGGCGAGCGTCTATCCTGCGACTATACAAGTGCTATCTGAACATTATGTCATCGCGACTTTCGTCTTCACGAAGGGCTGAGCACTTCATACCTT
>PLTG_00080.1
GTTGGGTACTACTACAGTAGTAGGTGTCAAGATACAAAATGTAAAGTTCAATACTCAAATGGTGGTAGTGTTTTTGAGTTGGATTGTTGAGCGAGCAGTATTAAAGATATGCTGATGCAGGTTGGTCTCTTCGTACTTCTTGACACTATGATGTGCATGTTAGATATCTTAGGTAATCGCAACGGGTGTATGTCTTTCTCATCAGTTCCGGGAGTCGAACTATTTGAATCCAGCATAAATTCGAGAGTCTCGAATCGTGATGCAATCGAGCTCAAAGCAGAGCGTGCTTAAATCCACTTGAGCAAGCGAGGTCATTGAAGCCGAACTGGATCATCG
>PLTG_00081.1
TACGGATTGAAAGTCCCATCGGGATTGATTTCCTAGGGTCTACATACTCATCGCCTGAGCCTCAGGCTGAGGCGATACACCTTGCAAAGCAAAATCACCATCCGAGTAAGGATCCGTAGTAGCAGCACTGGTGTTGAAGGCTCGGCTTTGTAGTTGTTCGATCTCGAGTCGCAACTCAACGCCAAAAGAGCTCAGAATATTCCGTTGCCATTCTGCAATTTGCTTCGGACCACCAGAACAGTTCCAGCCCAGCTTGATTCAG
>PLTG_00082.1
GCCTCATGGCGAGCTACCCAGATGATCTGAAGGCTATGACCGAGCTTGAAAACTTGTATGACTCGTTTATTTGATGAGACTGTGAAAATGTAGAGATAATGACGTGCTGGATGTACTGCTGCAGAGATCTGTCGAAGACTACTTCGCGTATTTTCCAGGGGATTTGGAATTGCACAAGCTTCAGACGCTCAATTTGTCTACTAATAACCTTGGAGGCTTGGAGACTTATTT
>PLTG_00083.1
TGCGGTGACCCGTTATCTGGGTACTTGTGGATAAGACTACCCTTTTTAGTCGGCGGCCATGTAGACATGGCTGTCTCCGTCGAGGTAGGAGCCATGACAACCCTGAGCGTGTCAACGTACTCGCCCAAGTGGTGTGCATTCGAGCACCCTATTGAGGTCATCCTGCCAAGTCCAACCCATGCATGATCGCTCACACGCTCTCGTGAAGTACAAGCCACACCTGTCGCCAGGTACTATTCGCCGTGGTAGCAAGCTGAGTTCCGCAAGGATGTCAACCTGTCCACCGTCTGCA
>PLTG_00084.1
CCTTGGAAGACCAGAATAATAAAGAAAGATTGGACGTACTGTAAAGAAATTAATACCTGACAAATCATATAGATTGGATTATTTGCTCTCTGACATCAGGTGCATACCACATGATTAACTTATCAGTCACTCAATTTATGAACATTCAAGAAATCAATATTTGAGTTGGGGGAAAAAAAAAAGAAACCACATTTGATGCTGTCATGCTGCCGATAATTGAGATGGTCCCCGATACTAAAAAGCCTATTCCAAGGAGGATACATGATCAACTATCCAAAAAGGAAAGGAATTTTTTTGTCTGTGTTTTGTTTTTGGTTGTTGTGGGGGGGGGGGGGGGGGGGGGGG
>PLTG_00085.1
CCTTGGAAGACCAGAATAATAAAGAAAGATTGGACGTACTGTAAAGAAATTAATACCTGACAAATCATATAGATTGGATTATTTGCTCTCTGACATCAGGTGCATACCACATGATTAACTTATCAGTCACTCAATTTATGAACATTCAAGAAATCAATATTTGAGTTGGGGGAAAAAAAAAAAGAAACCACATTTGATGCTGTCATGCTGCCGATAATTGAGATGGTCCCCGATACTAAAAAGCCTATTCCAAGGAGGATACATGATCAACTATCCAAAAAGGAAAGGAATTTTTTTGTCTGTGTTTTGTTTTTGGTTGTTGTGGGGGGGGGGGGGGGGGGGGGGG
>PLTG_00086.1
GTAAAGGAACAATGTTGTGAGGTTTCAATAGAGCAAATGGAGTTCTAGCGCTATGATCGACTAAGGGCAAGGCTTAATGGTGGTCTCATTGCTCGCCTGATCTTTGCAACGTCGCACTCAAGATGAAGCGATGATGATGTCGACTCGCATTTCAATTCGTTGATCACGATCACGTGATATTATGCAAGTCAAACGGACGTTTGACTTGTACCACTGCAACTGCTACAGTGCTTATGGAATTCAATCAAAAATAGCTACAATT
>PLTG_00087.1
AAATTCTTGATTCAGCTTCATCATTGTTACTGGGATGTGTGAAAGATGGTGGACGTTGTATGAAGGTGTTTTTACGAGAGCCTGAGTACTGAGAACCACTCCAGTCATTTTGACGCTTGTTCCGATCATCGAACATACCTCGCATCTTGGTGATACTGATGTGAAAGGATAAAGAGGTTCCCAAGTTGTGGGGACTGTTTCCGGT
>PLTG_00088.1
ATATGTATCGTTGTGAGAAAGTATAGATCTATATCTCAGTATACTCCGACCAACTAATTAGTTTTTTCGTTAATTGATCAAAGGTTTTGCTCACCGAGGGTCTATTGTAAATAACCTTTCTACCTTCTCAAGGTCAAGAATTGGTACAGAAGCCTTAGCACAAGAAGCACAAGAAGTATTCAATTGGGAAGAAATTATCAAGATGAAGTTGAAGGAGTGAAAGAAACAGTATTTTCTAAAAGTGG
>PLTG_00089.1
GCATCGTAGGAGCAGTATGAGCGCCGAAGACACTTCAAACACGGACGCTGTGTCCACGGTACGCATCCTCTGCCTCAACGCATTCTTTTGAGACCTTTCGCATCTCCAACACTGCGCTGGAAGACGAGAAATAGCTGCAAGACATCGACACTGATGCTTTGGTCTCTTTCTACTGCTACAGACGGCAGACAAGACTTGGGAAACGGAGAAGGGCATCCGCAAGATGGCAGACCT
>PLTG_00090.1
GAAGTCCCCACTGCCTCCAAAATACTCTCCTGCATCGCTCAATCTTGCCCACAATATGGTAACACCAAAGGTGCTCCCTAGGCCGCACAACCCAGCAAAACTCGCTTCGACGACGTCGCGGGGCGTAGTTCTTGCTATCTGGGGATAGAACTTTCCTCCCAGAGCGTCTCCGACAGTGAAACGTAGACGAATGGCAACACCAGCGTCTAGACAACGTGGGAAATGTGCGGGTTGTTGCGCATCTTCTCCTGTAGCCTCCTGAGGAGGGGGTCTGGTCTTCCTCCGAGGTCTCTTGTCCGAAAATGATTGGAAACGAGATATGACCAGCTGGTTTTGTGGCTAAATTC
>PLTG_00091.1
CTGGCGTAGGATAACACTCAGAGGTGGGTAGACTCGAGGTAGATGACTAGGCTTTGCTGGAGGAGTATCTGACCAGGGTCTCACCTACCTCATTCTGAATATTGCGGACTACAGTACAAGCAAGAGTTCTAAGGAACCGCCAGCTTCCCTCACGACTGTGTTCATTCGGATTATACCACAGACACAAGCTCTGAGAGCACTTGAAACTCTCGCCAGTGTCATAGACGAACATACCAGCTTCACATTCCCGTCTGAAGTAGTTATCACTCCGCTCATGGACTTCTTGCGTACCGGAACCAACGCTCAAAAGCAAATGCAGCAGTTGTGTTACGAAAACTTGCGAGCAGCAACATGGAGAATGGTGGCACGATGGTTCGTGATGGGGCCATTCCACTTCTGGAGATGCTGGTGAAGACGGGCAGCGATACACAAAAGTTGTCGGGGTTTGCTGCGCTGGAAAAATTGCGTTCAGTGCCTAGTGTACATGACCTTACAACCGTTGGAAATCTCCTGCGCGGTGTTGCTGTTGGTTGGGTAACAAGTTGATTCAATCAACACGTATTACATTTCAAGGTTGAATTCGCTGTATACTTCACGAACAATGTAGAGCCATTTATAAGACTTCAAGCGCCAAACTTTCACCTTGTGTCCGAACCAACCTTATTGTTTCAAGGCAAATTTATCCGAAGAGTATCATGTCTGATAAAC
>PLTG_00091.2
TCAAGACCTGACCACACACTGGGTTGGTCACCGAGATCGGTCCCAGCCATAGCTGGCGTAGGATAACACTCAGAGTACAAGCAAGAGTTCTAAGGAACCGCCAGCTTCCCTCACGACTGTGTTCATTCGGATTATACCACAGACACAAGCTCTGAGAGCACTTGAAACTCTCGCCAGTGTCATAGACGAACATACCAGCTTCACATTCCCGTCTGAAGTAGTTATCACTCCGCTCATGGACTTCTTGCGTACCGGAACCAACGCTCAAAAGCAAATGCAGCAGTTGTGTTACGAAAACTTGCGAGCAGCAACATGGAGAATGGTGGCACGATGGTTCGTGATGGGGCCATTCCACTTCTGGAGATGCTGGTGAAGACGGGCAGCGATACACAAAAGTTGTCGGGGTTTGCTGCGCTGGAAAAATTGCGTTCAGTGCCTAGTGTACATGACCTTACAACCGTTGGAAATCTCCTGCGCGGTGTTGCTGTTGGTTGGGTAACAAGTTGATTCAATCAACACGTATTACATTTCAAGGTTGAATTCGCTGTATACTTCACGAACAATGTAGAGCCATTTATAAGACTTCAAGCGCCAAACTTTCACCTTGTGTCCGAACCAACCTTATTGTTTCAAGGCAAATTTATCCGAAGAGTATCATGTCTGATAAAC
>PLTG_00092.1
GTCCACCTACGAGAGTGTTTCGCAGAGTTCTTGGGAACGTTTGTGCTCTGCATCTTTGGTCTCGGTGTGAACAACCAAGTCGCGCTGTCTGAAGGTGCCAATGGATCGTGGCTCAGTATCAACATTTGCTGGGGAATCGCACTTCTAATGGGCGTCTACATTGCGGAAGGAGTCAGCGGTGCACACCTCAACACTGCCGTAACCTTCACACACGCGATGTTTGGCCGTATTCCATGGTGGAAACTACTGGGGTACGCGTTCTCACAGACTTTCGGCGCGTTTGTTGGTGCTGGACTGATCTACATTTACCAGTATGAAAACATAATTGAAGAAGATCCCCACAAGATGACCATGCAGGCTAACTTTGCGACCTACCCGAACGACAAAATCTCCAACCTCACTGCTTTTTACAGCGAGGCGTTAGCTACGGGGTTGCTCTTGTTGGCTATCTACGCTATCACTGACGAACGCAACCGAGGAGCAGGTACCGTCGGTACCCCGTTCGCCTTCTCGCTACTTTTCATGGGACTAGGAATGGCTTTCGGCATGAATACTGGGTACGCCTTGAACCCAGCACGTGACTTTGGCCCACGACTGCTGACCTACTGTGCAGGCTTCGGTTCGAAGGTGTTTAGCGGCAGCAACTACTACTTTTGGATTCCAATATTTGCACCGATGCTTGGAGGTGTCATCGGTGCTGGTGCGTATATATTGCTTGTCCAGATACAACACGACGTTGATGAGGAGGACGAAGAAGATGAGTAGATGAACTTGCGTGAGTGTCATTAT
>PLTG_00093.1
GCACACGTGACCTCGATAACAGTCATCAAATTGGTCACACCAATGAAATCCATACTGTTGTAGATGAGACCAATGTGTGAGTTGATACGCTTGACACTATCGGCAGAAAGTTGGTAGAAGGTTGTGCCGAAAATGATGGCGAAAATGGGGAACAAAAACACTCGCATGAAGTTGTACTGCGGGTTGCGCCAGTACGTCAACCGCTGCTTGTTCGTCAGCTCCTTCAGCTGGTTCCAGAAGTCCGTTG
>PLTG_00094.1
AGAAGTACATGATGGCGTGTACCGAGTAGTTCATAGCCACAAAGTAGATACCGCTACACATATCAGGCGACATTACGATGAAAGTCAGCACAAAAACCCGGTAGAGAGCACAGAGACCAGCAGATCGATCCTGTACCACCAGAATGGCTTCAAAGATCACTCACCTAGCTGAGAGCGTGGCAAAAGCGTGCCAGCAAAAGAGCAACACGGTGA
>PLTG_00095.1
GAAAGATGCTGGTCAATTCATGCGCTTCAATTCCAGAAGATCTCCCTGCTGAATTAGCAGAGCTGAGGCGTGTTTATTCTCCAGTAAAGATGAAGCTTGACGCGTCGAGATTACTCTTCAGGCTGGTCGTTTTTCTTCTTCATCCCCGTCTGAGGCGTCAGAAGAGCTTCTCTTTCCATGAGCTAAAATAAATCTATCACGATCTCTATTAACGAGTTCACTTCGTGACACAGAATTCCCTTCCATCAGCTTTGTATCGCTTGA
>PLTG_00096.1
GTGGTGGAGGTGATCCACCCGGGCCGCCCCAATGTGCCCAAGGCTGAGCTTCAGGAGAAGATCGCCAAGGTACGACACGAAAGACTTGATGCTCCATCCATTCAGCCAGTCAGCAGCGCTACAGGAAGCACAGGAACAGACGCAATACAGCAGAAGGAGCCGTTCAGAGACGAATGCACTGCCGTTAGACGTCGATTCAGGACGAGCCAAGGCATCAGAGAGCACTGCTGACTGGCTGGCTAGACGACACACAGATGCAGAGGCTGACGCTGTTATTCTTACAGATGTACAAGGTCAAGGACGCCAACACGGTCTTCCTCTACGGCTTCCGCACGCAG
>PLTG_00097.1
ATTTGTTCTGCAGCTTTGCGTAATTCAGTACGGGTTGAGACACTGCTGCAAATTCGAGAATGAATCGTCAGGCGAACGAGCGGCATCCAAAATGTCAATCGCGATAGCCTTGTGTTGATCGCGAAAACCTAGCAGACTAATTACCCCGATTATTAGTTCGCCTTGATTAAGAAGGTGCAATTTATCTTTCGAACAGCACAACGGCAGCTGGAGTGGAATCGGCGATTGTGACCATACTCCGTCCATGATGGTACAAACTCTCGGGTTTCACAGTTGGCAACGGGTGAGAGACGTCTTTGTCCGCAGGTTACTGCCGGCTCTCCTCCTATATTGCCTAGTTGGTCCTTAGTTGGTCGCAGATGGACGGGTGTCTCCCAAAGTCTTCGTTGAAGACAATTCCCGTGTTCATCTTGACCACGAGCCATAGGGATGCATGCAGACG
>PLTG_00098.1
GGCGGCGGTTGCCATCGATAATGACGGCGATGTGGCGCGGGATCTGTCATCAACGATAGAAACCAAGTAAGCACTTGATCACCAGGACAGACAGGACGATGACGACGATGCATCTCAACTTGAGATTCTCCAGATGCACCGAGACAAACCTTGAGATCGTTCTCCACTTCAGGCATGGCGGCACAGTTGTTATTGCTGCTG
>PLTG_00099.1
AACTTGTACGGCTTCTCCCCCCTGTACTGGTTTATATACTGAAGCCAACGAATGAGCACTGGATTGTCGTCGAGTTTCGCGCCAAACTTTTCCAGATGCAACTTTGTAAAAAGTTCATCTGGTTTGACTTTCAACTTGAGCAACAAATTGAAAGTCCATTGCTCCGAGATCTTCGATAGGTATGAAATCCCTATTTTCTCTTCATCCTTCTCTTCAGCCACATGAGGTGCATCGTAGGACCTTAACCGT
>PLTG_00100.1
GTCGCGCCTCCCGCTGGGGCTATCTTTGCAATTTTTCAGTCTTTTTCGCAAATATTTTCACCTGTGCACACCATGCATAAATCGGCGATATGTACTTTTTCATACCATGCAGTCATATACAACGTTTGAGTGCCGGGGGGGGGGTTAACTGGACTCGAATACTAGATATAAAGTCAACGTTGAGATTGTTGACGCCGTTGTGCGCACTGGCGGAGCTCGACACACCTTCTCACATTTAACCATCTTCGAAGAACTCTTCTTCGACAACCAAGTTGCCCGTATTGATTTTGGCTGAGAAGCGGTCACTCAGGACAACAGCGTAAACCTCGGAAATGGAAGAATTGGATGCATATTATTTTAACTTGGAGACTTGATATAAGAGCAGCCTTTTTGGATCGG
>PLTG_00101.1
GCATCTTCCACTATGTGCCGGATCCCGATGGTGAGCAACCCACGATTGCAGAGCCAACCACGTATGTGAAGCGGTTGCTCATGGAGCGCTTGTGCAAATCCGTCACTAAACAGAGGAATGTGATCATTAAGTACTTGGAAAACATCGGAGCTGCTGCATCATTTCGTGGTACGTTATTTAAATGTGGTGTGCATGGTAAACTACACTCTGGATGTTCGTTTACAGCAAGGCGGCTGAATGGAAGCGGTCCCACACAATTGAGAAAGTTCACTTGCGCAATGTCAAGACCAACGGAGGCTGGTAAGGCCTTCTGCTGCTTTAACAACGACTTCTCTGTTGATGTACTATCGAGTGGACCATACCAAAATCTATCCGACCTCCGACCTCTCCG
>PLTG_00102.1
CATTATCTTGACTGGACAAGTTACTATGCCGCGTAAAGGAGGCAAGCGTGTACGTACCTGATCTTTCCTGTTCTGTTATCTATTAAGCCGCGCAAGACCCACAGCTCACCTCGCTCTACAAGGTTCAAAAACTCAATACTAACGCATGTGTCATTGATTCCATTGCATTTTTTGCAGAGGAAAACCCGCACGCACGTGGTAGAGGCCCCAAGCGTGGAAAAGGATG
>PLTG_00103.1
GCCACGCCACACCCATGGCAGTGAAGGGCTACGATGCAGACTTCGTAATTGTGCTGGTAACAGCACGCCCCCTGAGTTGAATTGGTCGACAATGTCGGAAAAGCTCGTAGCAAGCTTTCGAAGAATTGTCAATTATTTCCGAGGAAGTGAAAAAATAAGGAAAAGCTGATGTCTCTCCAACAGTACCATCTCCGCTTACTGTATTGGAGATATTGCCACGCGTTGAAACAGCACACATGCTATGATTCGGCGTTTATTGGTGCTGCAGCCAGCAGTGGATGCATTTGTCAAACATTTGGGGACACCAGTCGGGAAAATGAGTTTTGTGACGTTAGCATGAAGCGGCGAACAGAAGAAATGTGGTTTCATACACGGTGTTTGGATAAACTACTGGCTCAGTTTGGTTTGGTGGAGCTACAAGATTACTGTCCGGAGAGTAGTACCCGACGATAACGATAGTACTGCCGTCCTTATGTCTGTTGGAGAAAAGTTGTAAAACAAAAAATATATTTGCAGGGTTTGAGCATCA
>PLTG_00104.1
GACAAATACCCGCTGACTATCATCGCCTGCATGACCATGGAACCCGCTTAAAAGTCGTCATCATCATCATCTTCTTCGTCACTAAAGTACGTTCGTCGCTTCATCGTCACTTTCGTGCGTTGTTTCTCCTCCGTGACGCCCACTTGGTTCAGTAGATCAATGAGTTTGTCCTCGTCGATCTTAGCAGCCAATTGTCCCCGCTGTGCCATCTGAATCACCATCTCTTCGATCGCACGGGCCTTCTCGGGCTTCACGATCGCTATTCTCGCCAAGCGCTCACGGGCGTCAGGCAGCATGACCTGCTGCATCATAGACTGGCGCATCTGCTCTTGTTCCTGTTGCTTCATTTGCTGCTGCTGCATCTGCTCCATCGACATTTGCGGTTGCGCTGTGGTTTTCTCGCTCATAGTGACGACGTGGTCTGCTGCTTGTGAATGGATCGGAAGGCAGTCTTGCGA
>PLTG_00105.1
GACAAATACCCGCTGACTATCATCGCCTGCATGACCATGGAACCCGCTTAAAAGTCGTCATCATCATCATCTTCTTCGTCACTAAAGTACGTTCGTCGCTTCATCGTCACTTTCGTGCGTTGTTTCTCCTCCGTGACGCCCACTTGGTTCAGTAGATCAATGAGTTTGTCCTCATCGATCTTCGCAGCCAACTGTCCCCGCTGTGCCATCTGAATCACCATCTCTTCGATCGCACGGGCCTTCTCGGGCTTCACGATCGCTATTCTCGCCAAGCGCTCACGGGCGTCAGGCAGCATGACCTGCTGCATCATAGACTGGCGCATCTGCTCTTGTTCCTGTTGCTTCATTTGCTGCTGCTGCATCTGCTCCATCGACATTTGCGGTTGCGCTGTGGTTTTCTCGCTCATAGTGACGACGTGGTCTGCTGCTTGTGAATGGATCGGAAGGCAGTCTTGCGA
>PLTG_00106.1
ATCTAAGTCTATCACCGACTGTGCAACGCGCTGGAATAGCTGAAACGGCCGGATGGTCACAAAGAGTTCAAGGATGTTGCGAGATAATTGCGTCGTCCAACTGCCGAAGAATGGCTAACAATTAAATGCCTTCAGGGGTTGTTGGGGCCGTTTGCTGCCGCCCTCAGAACGCTTAGTGGTCAAGAATATGCTACTATGCCGCTTGTACTCCCCGCATTGTCCGGAATTCGCAAGCATTTGAAGAGAGTCGACCTGTTCGTTGGCCTCGCAGCAGAAGCAGGTGATGAAACGTACGTGGCAGAAACTGTTCTGATGATGAATAAGTGCCGCACGATATTGCTGGCTTTGTAATAGGCGTGG
>PLTG_00107.1
ACCAGCAGTTCCAGGCCTTTTTGTTGACGGAGTGGGGCAGATTTCTGTTCCTCTAACTGGTGAATATGCAGAAAAATTAATCGCTAAAAGCGAAAAATCTCCGTTCGGTCACAATTTCGACACCAAAATGGACGAGAACGTCCGTAAAAGTTGGCAACTTCAACCAAATCAAGTGAAACTAAAGAACCCAACTTGGCAGAGCGGTATTGATAAGCTGACACAAAGTATCGCAGAACGTTTAGGCTACAAGTCTGTCCCAATGCAAAGTGTACTTTACAAGGTATTGGTGTACGGTGAAGGTGGACACTTTCTGAAACATCAAGACACTGAGAAGGAGGACGGG
>PLTG_00108.1
AGAGCAGGATCCGAGCCCCCGTGTCGGGGTCCCGTTGCTTCGTCACCTTGTAGCCAGGCAGTCCGATCTTAAGTGCTCTAGGTCTCGAAGCCGCCGCTGCTGCTGCCGCCCGTGCCGCTTGGAGATTGGCTGCAGCTGTTGAATGAGCTGCATCTGCTGCTTCTTTAGCTGCACGACGAGCCAAGTTCGTCTGGTGACGCTTGCCTTGAGTATGCGCGAGGTAATTGCCCTCGTTATTGTGCAGAGTGAGACAAAGTTTGCACTCGTACGTGCCCAAGTGGTTCTTCATAAAGTACGGATCCTTAGCGAGGTCCACTGTCTCCAGCGCCAGCTTCCGTAGACGCTCACGACGGTCCACATTGCTCTGCGAGTCGGACGCGACGCCACCTGAACCAGGCTTGGACCCTACGCGGTTCTGGAAGTCCATTGGCTTTACTTAATGGATTAATGAGGCTCGCAGCAATCAGTTTTCTTG
>PLTG_00109.1
GTGAATTGGTAAAGCCAGTGACGACTCCATCGGCGGGGTCCGAAACGCGTCTGGCACGCGTCCACCAAGTCACCTGCATCTTCTCAATCGCTTCCATCCAAGGCACAGCACTACACATCCATCTTTCGCTCACGACGACAAGTCGACAACTCGGAGTCGTGCAAACTTTGTACTCTGAGGATGGCGTCAACAATTGGCTTTGACGTCAGAAATCAAACTTGCACAGAACCGTATCAAAATATTTGAACTTTAAAAATGGAGTGCGATGCATGTGGGATCTCGTGCTGTATAATTTGACTGCGTGGATGGAGGGAAATGGAGTTGAAGTCGTAAAATCAGTCCGATACTTTTCACGTCAAAATCGAAACGTCGACAGCACTAGCTCGCAGAATGCGAGGCAGTTGAAACAAACCGGGAGTGGAGGCACAACATGTATTCCTTGTATTGTGTCCAGGTTGATGGTACATGTAAAGGACTGCAGTATATTCTCCCTAAGTAGGATGTGGTGCGGAATGGTTAGACAAGTAAGTGTTGACTGCGTAGTTTGCACTGTGTTTTGTGATCAAACAACAAAGCGTACAAACTACACAGATATTCTTTGAGTCTAGACAT
>PLTG_00110.1
TCAAGGCTCGAGCTGTATCCAGTCGTTGGTAATTCCTGTGAACACTCGTGCCTGCATCCAGCAATCAGCATTTACATTTTTTCCTTCCTTGGCCACAATGAAAGGCCGATTTATCGTCAATCCATTCCAAGAGTTGAATCTGTCCATTGACGATCGATCTCGACTCGAAGACTTGGCCAATCAATGTATCACTACCAACCTCGAACTCTGCACCAAGTTCACGGCCAATAAACGTGTTGTCGATACGAGACGTTGGAAGTTGCTTAAAGAAGGCGAAAAACTTAAGGTTTACTCGGAACGATCCGGAGTAACAACAACTGCATCTACTTCAGGTGACGAACCAACAGGATCGGGCCTTCCAATGCTACTTTGTGTCGGTACAATGGAAGGCAAACTCGACGATCTCATGTTCGGTGTTATCAGTGAGAATTTGGAGGCGATGCGTGTCAAGGCATCATACGTCGATGATTTCAGTGGAGCAGCCGTACTTGACGATGTGTGCGTCCCTACTGAAGAAAAGCCATTCCAGTCTTTGGTGATTAAGTGGATGGAACTCGATATCCCCTTTCGATCGACTAATTTGGTGAAGAACCGTGACTACGTTTATCTCGAAGGCACAGGTTACGTCCAAAACGCGAACGGCGAGCGTATGGGGTATCACTTGTTGCACTCAGTAAGTTTTGCGCAGACCCACCAACTCCCGAACCGAGTTCGCGGTAACGTGTCCTTCATTGGATTCTGGCGCCAAATTGGTACAAACACGATGGAAATGTACGCGACTAGTGTCATGGATCCCGTCGATAGTGGCTTAATTCGCAAGCTTATTGTCCCAAGTATGGCGAATGTGTTCCTGTCCTCACTGAAGTACGCCTACTGCGGTCAAATGCGCAAGCTCACCTATATGCTTGACAAGAAATACGCTGAATCCAAGATGCGTGGCACACCGAACAAAAAGAGAATCTGTGTGACGTGTTCGTCGCCGGTATCGAGCCATCGAATTGGGGATTTTGGCAAGAGCAACAGCACGTGTAAACTGTGTTTCGGCTTCGTGTGTCATGCATGTAAGATCGCTCGAAAGCTGAGCTTTGTG
>PLTG_00111.1
ATGTTGGTGTTAAGAATACGCAGAATGTGCTGGAAGTCCGGCCCGATGACAAGCGACTGAAGGCAAGAACGAGAGAAGAGTTAGCGACGTGGTGCGAGAAGCAGAGGGAGAGCGTCTTGAGGTCTCGCTCTACATTGTCCTGCTCTGCTGTTTCCTGTAGCTGGCCTCCTTATTATAGAGGGAACACTCACCATGGTTAACGAATGCTTTTGCTTCTGGCGGTGGGAACAAAGGGGGCG
>PLTG_00112.1
ATGTTGGTGTTAAGAATACGCAGAATGTGCTGGAAGTCCGGCCCGATGACAAGCGACTGAAGGCAAGAACGAGAGAAGAGTTAGCGACGTGGTGCGAGAAGTAGAGGGAGAGCGTCTCGAGGTCTCGCTCTACATTGTCCTGCTCTGCTGTTTCCTGTAGCTGGCCTCCTTATTATAGAGGGAACACTCACCATGGTTAACGAATGCTTTTGCTTCTGGCGGTGGGAACAAAGGGGGCG
>PLTG_00113.1
AAGCAGTATACAATGGCGCGTGTCATGACTATTAATAAGGTGTGTGTCAACAATTCGACCGCAATTGGCAACAATCATGCCAACTAGCTAATCGACGTAGAACGTTCAGGAAGTAGTTGACTGCGTTGACCAGCACCGCGCTGTTGCAGTGGAAGTCTTTACCGTGTACGGTATACGAGATGGGCAACAATAAGGATGATCTACTAGTCACGAAGGATGTCGTAATGTCCCGTGCATGGAGGTGTTGAAGTTGCTCTCGGGTCGTACTGTCCGTTTTGAAGGCGGCGTCCAAGAGTCTCCGCGTTGCGGTCTTATCTTCTCGCCGACATACACATATCCAGGGTCAAGGCAAAAGTGGGGTGAGTTGATTTGAAATGGACTGTTCTCCAGCCTGATCTTCAGACCGATGTCATTTCACCCCTATGTAATTAAACTAAAATGCCAAAACAAATTCGTACTTATTTGAAAACAAATATATAAACACATTT
>PLTG_00114.1
TACCCCTTTGCTGTTTGCGACCCTCTACTCACTACCCTTCTCAGCAGCAATATCTTTCATGCTTTCGCTGTTCACGATTGGTACTCGGGTCGCACCCATCGCGGCCACGGTTGTGGTGATAGCAACATTGATTGTCTGTGTGTCTATCGCAAAAGCTAATCACACATACCTCGGCGGGCTAACATGGCCGTACTTCTCTGACACTGGCAGAGGTGTGCCGTACGTTTGCAGAACAGGTTATGCACAACTATAACAATATTTTGGTTTTCAGACATGCCGGGGTACGCCATCTTCTGCGCGGGATTAACCACTGTCGGTCTTGCTCTCGTCTTGACGTGGTCTGCTAACTATCAATTTCAACATGAGTTGCTCAAGAACGAGACGAGTGTGTTGGGCATTCCCAAGTATTGTAAAGCTGTACGAGTGATGGGTGTGTTATCAGCATTTGGACTGCCCATTTTGGCATTCTTCAGTACTACGAGCTACCCTGATGTCCACCAATATGCTGCCTACTGGTTCTTTGTCCTGGAAGCGATCGCTTTGATAATAAATACCATCGTGAGCTTCAAACTTTCGCAACTTAACAAGGTGTCTAATAATCTTGGCTACACAACGGGTTTTGAGACGCCCGGATCGCCCAACCGGTGGAATATGTCAAAGTTGAGCATCAAGAGAACTTTTAACATTCAGGTTGTCTTAGCTACTCTCTTCTTGACCACATTCCTGCTGTACATCCCCGTTGGACTAGCACTCGTAGCAAATTTCCAGCGACTCACCATTGAAGATTGCTTAGCGTTCAATCTGGGTGACCAATACTGCACAGACACGATGAGACTCAACGACATCGATACCAAGCTGTGGAACTATGACAATGACCACTCCGTCAATCAGATGCGTTCAGCTAGCCAACTTGCCTGCATTCTGATACTCGTCGGATACTCATTATCGTTCTTGTCACACAAAAGAGAGTCATTGCACGACAATGCTGTTTAAAAAGCACAACATACAGAACATCTTGGTAGTATTTTTTTAACGAAGGCCATTATATTGCATTTGGA
>PLTG_00115.1
AGGGTGCATACTGCTCCCTCCTCGACACCGGTGTGTACGGCTGTGTTGCCAGTTCAAAGCACTAAGTGCAGTTCGCCATTTTCGGCTGATGTGGACTTTCGAGTACTAGTCAAGCCGTTTTGTATCTACGATAATACTTCGGTATTGATTTTTGTTCTGTAAGACCTATAACGGAAATACAAAACATCATTTGCAGTCTGCAAAAAAAAAAAAAAAAAAAAAAAAAAAAAAAAAAAAAAAAAAAAAAAAAAAAAAAAAAAAAAAA
>PLTG_00116.1
GATTAATTCTTCCTAGAAGTTCTAATCCCAAATGATGAAGGTTTCAAACAGCTTTCGCTGATATGGTCGGGATATTATATACCTTGTTACAATGCCGTCCAGAAACTAAACTGATCCCACCTCAAATCATTATTTTAGTCTCCTAAATGGAAGATGTCACAAACTGGAAGCCTTAATTCCTAATTAGATTGTAGCAACCATAACGATGAAACCTAGCTCAAAGACGAGAATTAACACGCATTGTTCATACGTTTAGATGGAT
>PLTG_00117.1
CGCGCGATCAAGTAGTCCCAAATCGTGCGACGGCCAGTTCCATGGCTTCCCGTATGAGCCATCAGGCTTGCACGAAAAATGCACTACCTTTGTGTGCTCTTTCAGCTCAGCTGTCGTATTGAACAAACTCGATTTCTCTGTCGGTGCTCGGCGGAAATCAGAGTTGAGCACAGTGTACACACCTGGGAGGTGCTGAACGGAATCTGCGAAGTACACGTTGAGAATGTCCATGTCAAATCCAGCAGCAGCCCCGCGGTTTCTAGCCCAATGGATGATGTCATTGAAGAGTGTCTCTCCTGGCTCGATGACCAACAGTGTGCTCGCGAAAAACGGTTGTTCAAGCCAATACGCTGTTGGCGCATACAATGGCGCTGAAGGAAGATCGAAGAGGTGGTCTAGGTTAACCAAAGGTACAGCGTCAGCGTCGAGGAACACGACACGATCATACCCCCAGTCTTGGAATGCTCGAAGCTTAGTCAGTGATTCTTTCCATGTCCTCTCTGACGCGTCAGCTTTGACGGGGTCAACAAGTAGAGCGCGGACGTGATATTCGTCTTGCATTTTATGAAGAAGGTGTACTTTGACATGTTGCGTATGCAGGACAACAAGATCGATACGAGTCGAATTCATTTGAAGCTTGTCAGTGAGACGGTGGATGAATTGTATTGCAGCGCACGCGTACGTATCGCTGGTCACGTAGAAGAAGTAGGCGAATCGCTTCTGTGTGTTCATTCTCGATGAGGGTCCAAAATCCTTTCCGGTGTCTTCATCCTGGGTATTTTTACGGGTGGAGTTGGTTAATATCGGTGTGTGTTTGCTTTCATGGCGCAAACTCGTGGTGACCAATGACTCTTCCATTCTTTTAGTGAAAATCCATCCGACAACGCTGACAATCAAAATCGCTGCTAGAAACAGCTTCAATCCACGGTGCTGGTGCCGGATATGCTTGTTGGTTGGCTTAAGAGGGTGATCTTTGATAATCATAGTTCCGTCTTCACATTGAGTTGGTGCAGTGGCTGTCCTGGTCATTGGGTGGATATAATTGTTGTGGGTGGAGTGCGAAGTGAATCCACATCGAATCGAGGTGTGAAATATGCGTGTCCAGTCCATTGTGGGTACTGCAACTTGAAGTCGCATGGCCCGATACATATGCCGTAGGATAATCGCGTTGTGGTATTGATGCGTG
>PLTG_00118.1
AAAACAGCAGATAAGCACAGCTAAGCTTCTGGGATCCCTGTATCTTGATAATTCCTGAACCGATCTAGGCAACAACAGATAAGCACAGCTAAGCCTCCGGGATCCCTGTATCTGAAATGAAGAGAACTCACAAAAAGCACTTTAGAGTAGCGGAAGAGATGAAAAGAGCGACTTTGTTTCTCCATTCTTGAATCAGCTTTTTA
>PLTG_00119.1
GGAGTTTGAAAATATCGGTATACCGGAATTACTCTCTAACCTCATTCGACATCTTTGAGGTTTTATTCTTCATTGCTTGGCGCCAACACTTCCTACCCGACAAGGCAGACGAGAGCGGTTCGTAACCTGTAGCCATGGCGGAAGACACGGTGACAGTCAAGCAGGAGGTCAAGACGGAGGTCAAGACGGAGAATGGGGCCGTAGCCCCCTCTGATGCGCCGCGTCTGAACGCAGAAATGTTCTTCCGACGTCTCAATCGCCTCTACAGCTCGTGGAAGGAGCACAAGAGCGATGCCGTGTGGGGAGACGTAGACTCGTTCTGTGTGCTCGCAGGACGTGCACAGCAGGAGGAATCGGGCTACCGCAAGTCGGCCGTGCTGCAGATCTACCTCTTGGGCTTCCTCGAGTTCCCTGAGACGCTCATGGTGTTTACACCTGCGAAACTTTATGTTCTAACAGGAGGCAAGAAATATACAATGTTGGAGGCTGTCGCCAAGGAGAACGCGTCGTCGGACATTAAGCTGGAGCTGCTGAAACGCAACAAAGCAGACGGTAATCAGGCCAATTTCAAGATCCTCACGGACGCAGTGAAGGCCAGTGGACCCAAGACAGGCGTCCTGACCAAGGAAAACCCATTGGGAGAGCTCGTGGCGAGCTTTAAGAAGGCACTAGAAGCTACAGATGTGGAGCAGGTCGAGGTGGGCAAGGGGATTGAGACGGTCTTGACAGTTAAGGAGAGTGAAGAGCTCGAGAACATCCGCTGGGCGGGTGCATTGTCCAGTAAAGTGTTCAAACTCAAGTTTATGGAAGACATGGAGCAGATTATTGATGACGAGAAGAACATTAGCCACGAGAAGATCTCGATGGCTATTGAAGATGTGTTCGACAACCCGTCCAAGATTAAGGTGACTATTGACCCGGTGGATATTGAGCCGTGCTATCCACCCATTGTGCAGTCTGGAGGAAAGTATGACTTGAAACCCAGTGCACAGAGCAACAAAGACTCGATGAAGTACGATGTCATTATCTGCTCGCTCGGTGCGAGATACAAGGGTTACTGCTCCAATGTTGGACGCACGTTTTTCATTGACCCTACGAGCTCGATGGAGAAAGCGTACGAACTGCTGCGTGAGGCGCACGAGATGTGCGTGAAGGAACTGCAGCCTGGTAAGATCGTGGGCAAGGTCGTGGAGAAGGTGCGCAAGTTTATCCAGTCGAGGAACGCGACACTCTTCGGTAAACTCACGAAAAATCTCGGCTTTGGCATTGGACTGGAATTTCGCGAGTCGTGCAACCTGCTGACCACGAAGAACCAGACGGTGGTTAAGGAAGGCATGGCATTCAATGTGGCCTTTGGTTTCAATGACATCCCGATCCCAGATTCTCAGCGGAAGAAGAAGAAACTTGACAGCTACGCCGTGTTTCTTGCCGACACAGTCGTGGTGATGGAGAATGAAACGAAGTACTACACGAAGGTGCCCAAAGCGTGGGGTAAGGTGCGATACGACATTGAAGACGACAACGATGCAGAGAAGGAGAAGGCCAAGAAGAAGTCGAGCAAAAGCAAGGATAGCTCAATCCACGGTTCTGTGGACACGTCACTGTCTGGCACGCGCAACCAAGTGCTGCAGTCACGCCTTCGAGACCAGCAGCGACAGTTGGAAGGCAAGGAGACGGACCAAGAGCGTCGTGACCGTCACCAGGCAGAGTTGATGCGTAGAAAGCGAGAAGAGGCCATGCGACGGTTGGAAGAGCAAAACAATGACAAATCGGACGACCCCAAGAAGGAAAAGAGTATCAAAGCGTACCCGGGTCCTCAGGACTATCCGTCTGAGCTGCGTGAGCGTCAAGTTATGGTGGACATGCGCGCTGAAGCTGTTATTTTGCCTATTAACGGAGTACCAGTTCCATTCCACATTTCGACTATCAAGAATGTGAGTAAATCCGAAGAAGACAAGGCTACGTACTTGCGTATCAACTTTTACGTACCTGGCACATCGTTGGGACGTGACGTGCTCCCGGCGATGGCGAACGCGATCACAAAGTTCCCGAACAAGATGTTCATCAAGGAACTTGGTTTCCGTTCGACTGACGCACACAACCTGAACAACCAGTTCCGTCTGATTAAGGAGCTCCAGAAACGCGTGAAGCAGCGTGAGCAGCGAGAGCAAGAAGAATCTGATCTCGTTGTACAGGAAGATTTGATTTTAACCCGCGACCGCCGTGTACCACGTCTAATTGACTTGTCAGCTCGACCGCACCTGACTGGTCGTAAGACTCACGGTACGCTGGAGGCACACTCGAACGGTGTGCGTTTCACAACAAACAAGAACCAGAAGCTTGATATCCTGTACGCAAATATCAAGCATGCTATCTTTCAGCCCTGTGATAAGGAGCTCGTTGTGCTGATCCACTTCCACCTGAAGAACCACATCATGATTGGCAAGAAAAAACAGAAGGACGTTCAGTTTTACACGGAGGTGATTGAGGGTTCGCAGACGTTGGACAACCGGCGGCGGTCAATGTATGACCCTGATGAGCTAGATGAGGAAAACCGGGAACGCGCGTTGCGTGAAAAGCTCAATACGACGTTTAAGGAGTTCTGTCACAAGATGGAAAGTGTATCAGAGCGACATGGAAAACCAGTGGTGTTTGACATTCCCTACCGTGAGCTTGGCTTCATGGGTACACCGTTTAAGGAAATGGTGTTGCTGCAGCCATCGGTGCATTGCCTTGTGAGCCTGACGGACATGCCATTCTTCATTATCTCTTTGGATGAGGTAGAGCACGTCCATTTTGAGCGTGTCATGTTCTCATCCAAGAATTTCGACGTCGTGTTTGTATTCAAAAACTTCGATATCATGCCTACGCGTATCAGTGCTGTGTCTATGGGCGAGCTGGAGCGTATCAAGGAGTGGCTTGATGACATTGATATTTGCTTCACCACGGGTACAGCAAATCTGAACTGGAAGAGTATTATGTCCACCATCAAGAGCGACCACCGATTCTATCTAGACACAGACGATGATGGTGTCCCCAAGCCTGCCGGTTGGGAGTTCCTTAAGATGGAAGGCTCCGACGATGAAGATGATGACGAGGAAGAAGCTGGAGATAGTAACTACTCGGGCGCCTCCGATGAGGATGACGACGAAAGCGAGTCAAGTGACTCGGATGGTTCAGACTGGGAGTCTATTGTGGACGAGGACTCGTCTGAGGAGCCATCAGAGGATGAAGAGGACGCACCGTCATGGGATGAATTGGAAAAGGAGGCACAGGCTTCTGACCGCATGCGCAACGAAAAGCGCGGACACGACGACGATGACGACGCAGAGTACCGCCGTTCGTCCAAGAAGAAAAAATCGCGTCGCCACTAAGCTGATACCTGCACTGTGCATCGTGGGCTTTGATAAACTTACACTTGACAAATACTACCTCTGTGAAACACAAAAAAAAAAAAAAAAAAAAAAA
>PLTG_00120.1
GGGGAATGGAACAGTTGAATCACCCAAAACACTGGTCGACAGCGTAGTAAAAGGCAAGATGGTTTCATGCTCTCAAAGATTGACGGCCTATACGCCACCCCATTGAAGCCTCAGGTGTCTCAATGCACATGGTCCTATCGTTACTACACGAGGGTATCCTTAAACGCTAGTCCGGACGCGTAAAACCTTCGTTGATGGAGAAATCACTTCAAAATGGCTGGAATACGCTCTCAGTTTCATCGGCAAAGACACTTGTTGTCAAAGACGAAAGCTTGTGTCAACGAAGCCGTCGAAGCAAGCTCTTCGTTCCCAAACACTTGATTCTTGCAGTGGTTGCTTGACCCCTATCGTTACTACACGAGGGTA
>PLTG_00121.1
GACCGAATATGGCCGACATCCAGAACTTCCAGACCTTCGGTGCGTTCTTGTAGTGATACGACGAGGAGGATGTGGATATACTAGAGTCAGGTAGATACCGAGTAGTGTACTGACATGAATGCCACGTTTGTTTCGGCGTACAGACGCCTTCGCTGACGCCAAGGATGACTCGAGCATCGGCGGTGGCAAGGTGCACGTGCGT
>PLTG_00122.1
GACCGAATATGGCCGACATCCAGAACTTCCAGACCTTCGGTGCGTTCTTGTAGTGATACGAGGAGGAAGATGTGGATATACTACAGTCAGGTAGATACCGAGTAGTGTACTGACATGAATGCCACGTTTGTTTCGGCGTACAGACGCCTTCGCTGACGCCAAGGATGACTCGAGCATCGGCGGTGGCAAGGTGCACGTGCGT
>PLTG_00123.1
GGACGCCAATATTTGGTGGACGTCCCCCGCCGTATCTCGGATTGGAAGAGGGGTTACGAGATGCTTTTTAGTTATGTTGTTGCTAGTAAGCAGCTAGACGACCCGTGTGCTAACACTACAATTTTCAAGCGGTCTTTGACATGGCTAGCATACAAAGTGACTGTTCCGGTGCCAACGACAAATATTGTGACGAGAGCACTTTGCTTGAGGAAGCGAGCTATTAAGAGTATACAAACTCTAAGTGAACGGAAGTTCACAAGCCGTGGTCTTACTGTAATAGCAAGTTTAG
>PLTG_00124.1
GAAGTTTTGGGAGAGATTAAGGGAGATTCTACCGTGCTCGTTGAAGGGTGGTCACAGTTTGATAGTACGCTACGCGTGGCTAGGACTCTTTGTACTGTTCACGACCATAAAGTGATTGCAGAAGTATGTAATGCTTCTACTGAAGATGGGGTCATCAAAGCTGGAACGCTCGTGGCGACTGTTACGATGGTACCTGAGACGGCCTTTAACTATGAGACTACTACTGCCAGTGAAGGTGATGCTTATCAGAATTGCACGTCCTTAGTGTCTAAAGGGCTCTTGTCGGCTACTGGAGACTCGAGAACGATACACTCTATTACTGAATTCGGCTCTATCGCTAGCAAAGCTGAAGTCAGAGAT
>PLTG_00125.1
TGCAGATGGTGTGGGTCTTGTTGTGGCGCATACCGAAACTCTGCGTACCTTTCGTCTACATACAACACGTCAGTTCTGTCCTGCAGTGGCTGTCTGGTCCTCCGTCTCCTGTGAGGCCTTCATGGCTGTGCTGTTCTGATTGCTGCGATGCTGTGACTGCCACGAGGCACAGGAGACGGAGCGCCATCATGCGCAAAGAGACAACGCTGGCCGTACCATCTTGGATGCGGGCTTGGGACTTTAACGCGGAGCGGAAGGAAGGGTA
>PLTG_00126.1
GATCATCTCCGCATAGTCACTGTCGTCTTGTCTTCCTATTTTCAGGAATGACGTGAGAGTGGAGTCGCTCTTCATCCATGTGGTTACATCACCTTCTTTCTTCCCTGCCAAATACAGCGTCAAAAGCCTTGGGGGAACTGAGAGTTGCTCGGAGCTCAAGATGCCAGCGATCATCTCCTGCAGTGCGCTCACTTTCGCATTGCGCGCTATCTTTATGGGGAACACAGTTCCTTCGCCATATACTGCGCACTCCAACTCCACCTCGGTCATATTCT
>PLTG_00127.1
CAAGTAGGGGTAAACACGGCAGGATCGAGTGGAAAGGCTCGTTTCTCAGCAGTGCATCTCCAGCAAGGCTGGATTTTGAACGTCGTTTACGGCTGCTGAACAAGAGACTTTGGTGCGTGCGTGTTCTTAGCTTGGATCGAAGGATTTGAGCACCATGATGGGCGTGTGACTGCGGAGACCAAGGCGAGCATAGTGGGTACTCGTGCCGCATCAACGCTGAGGGAATTAGGCAAACAGACACGATTG
>PLTG_00128.1
TGATGACTGCGATGACAGCTATAAGGACACAAAACCCTACGGACTTCTGCTTACTGCGAATGCCCCTAAAGCAATGATACAACGCGGACTTGATAAACTTGCGGAAGATGCTGCAAATGAAGTTTTTAAAGATCTTAAGGTATCCCTCGACAGCTGCCGCCTAACGCATAGTGATGACATCGTTCGCAAAAATGACGGTCAAGGAGTTTATCTTCCAAAACAAGAAAGCTATGTGGAGTGGCACATATTTCCTAATGAAGTTGTGGAGAGAAAATGGGACGATGAAATCGGGAATGGGTCTTTTGCGTCAGTCTGTCGAGGTATGTGGTTTGGAGCACCAGTAGCGCTAAAAAAGCTGAAAAGGTCGGACGATGGAGGCCAGGCACTTCGAGAGGAGG
>PLTG_00129.1
GTACCATGACCATGCAACGGATTCACTCGACTCAACGAATGGATTGGGTATATGGGGTTTACATGGTAAATAACGCCGATAAGGAGGCAGAAATCAACGTTGATACATTGGCCGACGTCCCCATTTGATCACGGGCCAACGAAATGAGGGAACTGATGTACTCGGACGACAACTAACAGACAGGTACAACTCCAGGTTTCTGAGGTTTTCGGCGCCGTGAATACGATGAATGGTATCAAACATCCCTCAAGCTGTCCCGTGCCCGGGAATGCGACCCTCGAACCAGCGTGTTCGGCTGTGCTCCATGCCTCGGGGCCTTGTCATTCGTCG
>PLTG_00130.1
AAAATGTTTATTCCAATAAAACTATCGTCTCGATGCAACAAGTGTACCTTTATCGACTTTACACGTCTTTTACTTAGGATTGGATGGCATGATTGAGAATCCAACGGTGTGAGGTTGGTGTGAGGTTTAGAGGAAATCATGCATCAACTGAGGCGACAACAACGTTTGTACGGTGTTGCGACTTCGTTTTCTCATATGTGAACACCCGTCGAGCCACTGTACCGTTCACATCGTGCTTCTCAAAGAACCAGAATGTCACGTTGTACTGCTTCACGAACTCCACAATCTCTTGGTGCGTGCCTGGCTCCTGACCAGCGAACTAGTTGCACCGGAACACCAGCACCTCCAGCCCTAGGTTCTTGTACTTGTCCTACAACTGCTGCAACTCTGACTAGTTCGTCGATGTCAAGCCACATTTACTCGACAAATTGATAGCCAGCACCACTTTACCCTTGGACTTATTCATGGACACCTCGTTGCCGGCTATGTCAAAGTCCTTGAGCTCGTAGAACGACTTGGACGTGGCCGGGTCTTCCCAGTTGAAATTT
>PLTG_00131.1
GCGCTCGGTTCTAACGTGTCCAATGTTTTCATTCCTAAATTTGTCCAAGATTGCTCACAGCAACCTCCGACGCCGTAAAGAGTCATGATCCTCTCCTTCGATAGCAACTACGATCACCCTTCTTGGTAGCGCGAATACACTACCTACAATAACCAGAATCCAAGACTAACCGATGAAATCTCCAGAATTGGTCCGCTCCCACGAAGAAGTTGGTAACCACATGGGTGTCAAAACGCGATCCCTGCGAAGCCGCATAGAAGTCGAAGCTGACAGTAGCGATGGCGAAACTGAACTAAAGTGCTAACCTCTTCGCGGAGTCGAAACCTAACCAAACATGAGTTCGATCGAAACTGACAGGCCTACAGGCTAAGCCCGGATGATGTGGCTACCAGATTGGAACACAAGGGTATCTACGAAGAGTACAAGGAACTGTATTTCACGTACCAAAGTACTACGCCACCCTCTAAGCCTAGATGTTTGCGGCGTAGCTCCCAATTCAGGACTAAACAATCATGACAACTGGTTTTGTT
>PLTG_00132.1
AACCAATGACCTCCTGGTGACCATCGCACAGATCGACATTCATCCTGGTGAGGCAAAGTGACCTGCAATGCCTCCCTTGTGGTTGATCGCAGATCCCATAGAGCCACACTTCCGTCTTGGTGCCCTGAGACCACCAGTCTCTCATCGCTAGGGTGGAAATGCAGTGAAAATGCAGGGTGATCTCCAGACGTTATTAGGCGCTCGCATCGCCGACTACGCGTATCCCAGAGTCTCACCGTCTTGTCTAGAGCAGCGCTCAATAGTAAAGTACTTGCCGACCCAGAAGCTGATTGATGAGGCGTTGCCAGCG
>PLTG_00133.1
GCTAGGTGAGACTCTCGTCTCCTGACAGCGGTCCTGTATCAGTCCTCAATCTTCGAGCTACTGCACAAGTGATTCAAGCTTCTAGCATCCCAACACCATTATGAGTGCAAACATCCCGACCAAGACGCTACCCAGTGGAGCTAAAATTCCAGTTGTTGGATTGGGAGTCTACCTGTCCGAACCCGGTGCCGAAACATACAACGCTGTGGTTTCTGCGTTGAAACAAGGATACCGCCACATTGACACCGCTCAGTTTTACCAGAACGAAGCTGATGTCGGTCGTGCCATCAAAGACTCCGGTATCCCTCGTGAGGAGATTTTCGTGACTAGCAAGTTGTTCGTTCAGAATTGGGGCTATGAAAAAGCTCTAGAGACTACCAAGGCCAGTAATGAAAAGCTCGGTCTCGGTTACATTGACCTCTACCTGCTCCACGCCCCAGGTGATGTTGCCACTCGTGATGAGACTTGGCGTGCACTGGAGGAGTTGCAGGAACAGGGAATTCTCAAGGACATTGGAGTGTCCAACTTTGGTGAACCTCATCTCGAGAAATTGGTGAAAACGGCAAAGGTGAAGCCGGCAGTGAACCAGGTAGAACTCCATCCATGGCTGACACGCACGTCGTTGGTGAATTACTGCAAGGAGCACAACATTTTGCTGGAGGCGTACTCACCGCTTGCTAAGGCGGTTAAGCTCACAGACCCGACGTTGAACGGTATTGCCAATGAGATTGGAGCTACTCCTGCACAGGTGCTCGTCGCCTTCAGTTTGGCGAATGACTTTATTACGCTGCCCAAATCTGTGAACCCTGAGCGCCAGAAAGCGAACCTTGATGCTGCGAGCATTAAGCTTTCACCTACACAGGTCGCGAAGCTTGCAGCTCTGGATGAGTATTTGGTAACGGGCTGGGACCCGATCAAGGATCACGCCGTGTAAACAAGTATTTCCAGATGAATATGGAGAGTACTCGCTTTAAGTAGCTGTGACTTGTAGTCAGGCAGACGTAAGGCTACGATCAATTCACTCCTTTGAGTAGCAAAAAAAAAAAAAA
>PLTG_00134.1
GCTAGGTGAGACTCTCGTCTCCTGACAGCGGTCCTGTATCAGTCCTCAATCTTCGAGCTACTGCACAAGTGATTCAAGCTTCTAGCATCCCAACACCATTATGAGTGCAAACATCCCGACCAAGACGCTACCCAGTGGAGCTAAAATTCCAGTTGTTGGATTGGGAGTCTACCTGTCCGAACCCGGTGCCGAAACATACAACGCTGTGGTTTCTGCGTTGAAACAAGGATACCGCCACATTGACACCGCTCAGTTTTACCAGAACGAAGCTGATGTCGGTCGTGCCATCAAAGACTCCGGTATCCCTCGTGAGGAGATTTTCGTGACTAGCAAGTTGTTCGTTCAGAATTGGGGCTATGAAAAAGCTCTAGAGACTACCAAGGCCAGTAATGAAAAGCTCGGTCTCGGTTACATTGACCTCTACCTGCTCCACGCCCCAGGTGATGTTGCCACTCGTGATGAGACTTGGCGTGCACTGGAGGAGTTGCAGGAACAGGGAATTCTCAAGGACATTGGAGTGTCCAACTTTGGTGAACCTCATCTCGAGAAATTGGTGAAAACGGCAAAGGTGAAGCCGGCAGTGAACCAGGTAGAACTCCATCCATGGCTGACACGCACGTCGTTGGTGAATTACTGCAAGGAGCACAACATTTTGCTGGAGGCGTACTCACCGCTTGCTAAGGCGGTTAAGCTCACAGACCCGACGTTGAACGGTATTGCCAATGAGATTGGAGCTACTCCTGCACAGGTGCTCGTCGCCTTCAGTTTGGCGAATGACTTTATTACGCTGCCCAAATCTGTGAACCCTGAGCGCCAGAAAGCGAACCTTGATGCTGCGAGCATTAAGCTTTCACCTACACAGGTCGCGAAGCTTGCAGCTCTGGATGAGTATTTGGTAACGGGCTGGGACCCGATCAAGGATCACGCCGTGTAAACAAGTATTTCCAGATGAATATGGAGAGTACTCGCTTTAAGTAGCAGTGGTTTGTAGTTAGGCAGACGTAAGGCTACGATCAATTCACTCCTTTGAGTAGCAAAAAAAAAAAAAA
>PLTG_00135.1
GTACAGTATATGTATTATATTGTTGGTTTATCTATGTGTCATGCCGTGATAAGATTCAGTAAGTGCTGTTTGTGCAGCTCAACCGTCCGGATCGCCATGGAGCATTATGCTGTCGGATTGAGCTCAGCAATCTCAACGCAACTGAGCTAGCAAAACAGCTTGGTATTCACCAATTGGCTTGCTGAGACCGGTCACCAGAATGGAAAAGCTCGGCACCACAACATGTGCCACCTCCCAACCACTCCTCTTCGGGTCTTTCACAGCCAAAATGCTGTCTTGTCCTCATCCTGCCATCTGTCCTCTGCAGGTTTTCAATAATTTTGAGCAGTTCCCAA
>PLTG_00136.1
GCCAGTAACTGTATGTTGTCGACGAATTGCAACGCCAGTGATTGCACTGCTCGTCAAGACGGTTGATAAGTTCGCTGGCTCTCCACTTCACTTTTGCCTCTTCAACGTGGACAAACTTTCGCAATTTCGTCGAAGCTCTTCAAAAGATCAGCAGGTCTGCTTAGCAAGCATTTCTTCCCAAGGAACGATCACCTACATGTATGGTTGATTCACGCAGGCGGTCCTATCAAAACGGATTTGCAACAGGTTTGGAAGCCGTGGGCAATGTCCACTGGACTGCCCACGCCGAGAAGACTGCTCCAAGTTGGAGTTCAACTGAGACGACACTACAAGATTCGTAAGACCAACTTGCCAGACAACGGTTGTAACCTTTAGCTTATCATTCAAAACTCGAAACTGCGAGCGCAGCGAACTTAACTTATAAACGAACGTAGTAGGTATACCACTTCAGTTGACACCCTCGATGCGCGGCAGATTGATCACCGGCACACGCGACGAGACTCGCCGCCGTTGTTGCTGCTGATATGGCGAATAGCGCTGCTGCTGCAGATTGTATCCCCGCAACGCCCGTCGAGTGCACTGCGCGCACGAGCACACGACCTCACCCGTAGACGCATTGCCCAACCAGAAGACCAGGTCGATCCACGGGATCTCGTCCGTACACGGTTCGCGCGACGGCTCCAGCCCGCAGTTCATCACGGATGCCGTCCGAGGGGTCGGCATTCGCCCGAGACCGGAGGAGACGCAACTTCCTTTGGTTGCGCTGTTGTGTGTGAAGAACCCGGCAGGGTCCAGCTCCAGGAACGTCTCGGGCGTTGAAGACGCCACGTAGTTGGTAGGGAAGAAGAGTATCGACGCGTCGTTGATGTCGCCCTTCCAGAGTGCTGCGTCGTTCGGGTGGCCGAACGTCGATCCCTGCTGCTTGTCTGCGAGCATCCTGTAGTCTGTTGCTACTGCTGTGTGTACGCGTCCGCGTAGGCCTCGGACTCTGCGCTCAAGAGAGAATTCGGGAGTGACGGAGGGGGACCAGCAGAGCGCCGCACCCAAGCGGCGTGCTCTGCGACTTTCCACGTAATGTCGTGTTGATCCAGCCTCGCAGTCAAGACCGAACGTAACGTTGGGTGTTTCAGACTTCATGTGGCCGCGAATCTCCTCGCATCCCATGCCGGAAACCCCCTAGTGGCGATTGAACCTCCCATACAGAGCAGAAAGAGTTGGAAATCGAGTGACTAAAGCCGCAGCTGGTCCGATATATCACTCAGCGCGACGTTGTCAGGCAGCTTGGGGCCAGATATGAGGTCGCTCGTTCCTTTATATTTTCGTTTCAACCGCTTCAACTTGACCAACTTCAACATAAGTCATAAAATATACAATCACGAATATATCATGGACTGAAAACATTTTTTCGAGAAGCGAGAAACAGGTACAAATGACGACCGAGTCAATCCTGAGACCTTCGGTAGGAGTCCACGGGTGGAAGTCACGAGCATTACACTTCCTTTGCCAGAAATCAGCTGGTGACCCACTCAGTCACGGACAGTTAGCTTCATCACCCATACAAGAACTGCGCCTCGCCCTTGAGCAAGATGCTATCACTAGAGCCCCCTCGACTGCAGCATGACACTGAGTCCAGTTCGGGCTCACAACTTTCTTCCGTGTCACGACCATGCGTTGACGCGGTCTTGTCTTTGGATGTATCGGTGGAATACGATTGCACTGTCACAGTGGGGTGGTTGGTCTGCAGCACTAGGTCAGATAATACGTGCACGCTGTCACGACGATATACGCTCACGGAAACGCCATGGCGCTCCCGCATTATTGGGACTAGCAGCTGTGTGAAACCTGCCACGATTTCGCTTGTCAAATTTACCAACCGCAGAGGTGTAGCTCGGCCTGTCCCTCGAATCGAGTTGTGCAACCAGTCCGTGAGGCCCATGACCTTGGATTTATCAGTAGTCCAATGATCCAGCAGACACCTGATCAACGGTGAATTGAGGTCACCTGGTGGTGCTGGGAACGGAGCCGTCTCCTCGGTCCACTTGCCACTCTCGTCGTCATCCACTAACGCTCTGATCTGTTTCTCTTTATCATCGGCATCCATGTCAGCGAGAGCTGCAACATGGTAGTCCAGCTGTTGAGTGAGTCGAGAAATCTCCTCCTGAGAAGCCTTGTTGCATTCCTCAAGTGCCTTCTGCGAGGCGACCGCAGCACACCACTGCACTTTCGTGTGACGCAGCATCTCCTTTGAGAGGTTATACTTCTCGGTAATGATCTGCAGCTTGCGATTCAGTCGTTCATATGCAGTCTCCATCAATTCTCCGCTGCTTATCGTCGTGTCTGACGCAGCTGATCCATTGCTGCTATTGCTCCCCACTCGTTTGAGCGCCTGTTCCAGCACTTCTTCTTCAGCATTTTCTGAAAGATGTGGCAAGTTCATCGTAGCTCGCAGCTCGCGTAGATCGGCCTCAAGTTTCATGTTTGTCTCGATGAGCACGTCACGCACAGTCACACCCAACGTCTGTGGGTCTGTTTCCTCTGGCTGCTGAGAGCACGTGCAATCAGCTGCAAATGGACGTGACTCAGCAATCTTCTTGTACACGAGATTCATCGACCGTAAACTGTCCAGCACAGCTTGCTCCTCCATGCGCTCTTCACGAAGCGTTTCGTTAGCACTCTGCAACTTCTCATTCCGCTTCTCAAGACGTTCAATATGTGCAATGCACTCTGGCAACTTGGCAACTTTACGACGCAGGGCGTCAACCTCCTTGCGTAAACTCTTGACCTCCAACATATGCGCTTCATTTTCCTCGGACGTAGTGTGCAGTCGGTGCTGTAGCTCTTCATAGTCCGTGTACGTGAACACACTGGCTTGGTTTGAGTCGTACGTTGCAGCAGGGTTCATCACGGCATAATCTTGTTCTACACTCTCTGCCTTCATAGTATCAATTCTAAGCTGCTCCAACTCCAGCTGCAAGACAGTGATCTGGTTCTCCGCCAGTGCCTTGGCAGTCTCCAAGTTGATCACCTGTTGTTTGAGAAGATCCTCCTTCTCCAGTAGATCCGTCACCAGAGCTGACTTGGCTTTCAGCTGGTTGTGGAGTGTGCTGGCCTCCATGAGGAGGTCCTTCCTGTTCTCCGTCACACTGGCCAGTGCCTGTTCACGACCTTCCAATTGCGCTCGAAGCTTGGGCCGCTCGTGCTCCAGCACCGCCACCTGTTCACGCAACGCCGTGACCTCTTCGTGTAGTGCCTTATTGGCCTCTAGCAGCTGAATACCGGCACGAGCAGCCTTGCGTAGCGCTTCCTCCTCGTCCATATCCATATCAAAATACTCAGAGCCTCGACGTTAAAACAAACGCTATCGCAACATACCGGAGTACGGCGCATCGTCGTCTAGCGCAGAGCTCGAGGACAATCGTCTCTCGAGGCGATTCATGCTTGTTGTGTGCTGGCCTAAGCGAAAGACGTTATGCCTTTTCTTGGCGTCTCTTCTCGTTGAATCAAGCTAAAAATTGCGTAATATTGTAGTAGCGAGTCATGTTTGTATATTTTTACTTTCAATAATGACACAAATACTTGTTGATAGTATCAGGTTAGACAGTCATATCAGAGCAACTTGGAGAGGTGTACCTTGCGAGCGG
>PLTG_00137.1
GCCAGTAACTGTATGTTGTCGACGAATTGCAACGCCAGTGATTGCACTGCTCGTCAAGACGGTTGATAAGTTCGCTGGCTCTCCACTTCACTTTTGCCTCTTCAACGTGGACAAACTTTCGCAATTTCGTCGAAGCTCTTCAAAAGATCAGCAGGTCTGCTTAGCAAGCATTTCTTCCCAAGGAACGATCACCTACATGTATGGTTGATTCACGCAGGCGGTCCTATCAAAACGGATTTGCAACAGGTTTGGAAGCCGTGGGCAATGTCCACTGGACTGCCCACGCCGAGAAGACTGCTCCAAGTTGGAGTTCAACTGAGACGACACTACAAGATTCGTAAGACCAACTTGCCAGACAACGGTTGTAACCTTTAGCTTATCATTCAAAACTCGAAACTGCGAGCGCAGCGAACTTAACTTATAAACGAACGTAGTAGGTATACCACTTCAGTTGACACCCTCGATGCGCGGCAGATTGATCACCGGCACACGCGACGAGACTCGCCGCCGTTGTTGCTGCTGATATGGCGAATAGCGCTGCTGCTGCAGATTGTATCCCCGCAACGCCCGTCGAGTGCACTGCGCGCACGAGCACACGACCTCACCCGTAGACGCATTGCCCAACCAGAAGACCAGGTCGATCCACGGGATCTCGTCCGTACACGGTTCGCGCGACGGCTCCAGCCCGCAGTTCATCACGGATGCCGTCCGAGGGGTCGGCATTCGCCCGAGACCGGAGGAGACGCAACTTCCTTTGGTTGCGCTGTTGTGTGTGAAGAACCCGGCAGGGTCCAGCTCCAGGAACGTCTCGGGCGTTGAAGACGCCACGTAGTTGGTAGGGAAGAAGAGTATCGACGCGTCGTTGATGTCGCCCTTCCAGAGTGCTGCGTCGTTCGGGTGGCCGAACGTCGATCCCTGCTGCTTGTCTGCGAGCATCCTGTAGTCTGTTGCTACTGCTGTGTGTACGCGTCCGCGTAGGCCTCGGACTCTGCGCTCAAGAGAGAATTCGGGAGTGACGGAGGGGGACCAGCAGAGCGCCGCACCCAAGCGGCGTGCTCTGCGACTTTCCACGTAATGTCGTGTTGATCCAGCCTCGCAGTCAAGACCGAACGTAACGTTGGGTGTTTCAGACTTCATGTGGCCGCGAATCTCCTCGCATCCCATGCCGGAAACCCCCTAGTGGCGATTGAACCTCCCATACAGAGCAGAAAGAGTTGGAAATCGAGTGACTAAAGCCGCAGCTGGTCCGATATATCACTCAGCGCGACGTTGTCAGGCAGCTTGGGGCCAGATATGAGGTCGCTCGTTCCTTTATATTTTCGTTTCAACCGCTTCAACTTGACCAACTTCAACATAAGTCATAAAATATACAATCACGAATATATCATGGACTGAAAACATTTTTTCGAGAAGCGAGAAACAGGTACAAATGACGACCGAGTCAATCCTGAGACCTTCGGTAGGAGTCCACGGGTGGAAGTCACGAGCATTACACTTCCTTTGCCAGAAATCAGCTGGTGACCCACTCAGTCACGGACAGTTAGCTTCATCACCCATACAAGAACTGCGCCTCGCCCTTGAGCAAGATGCTATCACTAGAGCCCCCTCGACTGCAGCATGACACTGAGTCCAGTTCGGGCTCACAACTTTCTTCCGTGTCACGACCATGCGTTGACGCGGTCTTGTCTTTGGATGTATCGGTGGAATACGATTGCACTGTCACAGTGGGGTGGTTGGTCTGCAGCACTAGGTCAGATAATACGTGCACGCTGTCACGACGATATACGCTCACGGAAACGCCATGGCGCTCCCGCATTATTGGGACTAGCAGCTGTGTGAAACCTGCCACGATTTCGCTTGTCAAATTTACCAACCGCAGAGGTGTAGCTCGGCCTGTCCCTCGAATCGAGTTGTGCAACCAGTCCGTGAGGCCCATGACCTTGGATTTATCAGTAGTCCAATGATCCAGCAGACACCTGATCAACGGTGAATTGAGGTCACCTGGTGGTGCTGGGAACGGAGCCGTCTCCTCGGTCCACTTGCCACTCTCGTCGTCATCCACTAACGCTCTGATCTGTTTCTCTTTATCATCGGCATCCATGTCAGCGAGAGCTGCAACATGGTAGTCCAGCTGTTGAGTGAGTCGAGAAATCTCCTCCTGAGAAGCCTTGTTGCATTCCTCAAGTGCCTTCTGCGAGGCGACCGCAGCACACCACTGCACTTTCGTGTGACGCAGCATCTCCTTTGAGAGGTTATACTTCTCGGTAATGATCTGCAGCTTGCGATTCAGTCGTTCATATGCAGTCTCCATCAATTCTCCGCTGCTTATCGTCGTGTCTGACGCAGCTGATCCATTGCTGCTATTGCTCCCCACTCGTTTGAGCGCCTGTTCCAGCACTTCTTCTTCAGCATTTTCTGAAAGATGTGGCAAGTTCATCGTAGCTCGCAGCTCGCGTAGATCGGCCTCAAGTTTCATGTTTGTCTCGATGAGCACGTCACGCACAGTCACACCCAACGTCTGTGGGTCTGTTTCCTCTGGCTGCTGAGAGCACGTGCAATCAGCTGCAAATGGACGTGACTCAGCAATCTTCTTGTACACGAGATTCATCGACCGTAAACTGTCCAGCACAGCTTGCTCCTCCATGCGCTCTTCACGAAGCGTTTCGTTAGCACTCTGCAACTTCTCATTCCGCTTCTCAAGACGTTCAATATGTGCAATGCACTCTGGCAACTTGGCAACTTTACGACGCAGGGCGTCAACCTCCTTGCGTAAACTCTTGACCTCCAACATATGCGCTTCATTTTCCTCGGACGTAGTGTGCAGTCGGTGCTGTAGCTCTTCATAGTCCGTGTACGTGAACACACTGGCTTGGTTTGAGTCGTACGTTGCAGCAGGGTTCATCACGGCATAATCTTGTTCTACACTCTCTGCCTTCATAGTATCAATTCTAAGCTGCTCCAACTCCAGCTGCAAGACAGTGATCTGGTTCTCCGCCAGTGCCTTGGCAGTCTCCAAGTTGATCACCTGTTGTTTGAGAAGATCCTCCTTCTCCAGTAGATCCGTCACCAGAGCTGACTTGGCTTTCAGCTGGTTGTGGAGTGTGCTGGCCTCCATGAGGAGGTCCTTCCTGTTCTCCGTCACACTGGCCAGTGCCTGTTCACGACCTTCCAATTGCGCTCGAAGCTTGGGCCGCTCGTGCTCCAGCACCGCCACCTGTTCACGCAACGCCGTGACCTCTTCGTGTAGTGCCTTATTGGCCTCTAGCAGCTGAATACCGGCACGAGCAGCCTTGCGTAGCGCTTCCTCCTCGTCCATATCCATATCAAAATACTCAGAGCCTCGACCGGAGTACGGCGCATCGTCGTCTAGCGCAGAGCTCGAGGACAATCGTCTCTCGAGGCGATTCATGCTTGTTGTGTGCTGGCCTAAGCGAAAGACGTTATGCCTTTTCTTGGCGTCTCTTCTCGTTGAATCAAGCTAAAAATTGCGTAATATTGTAGTAGCGAGTCATGTTTGTATATTTTTACTTTCAATAATGACACAAATACTTGTTGATAGTATCAGGTTAGACAGTCATATCAGAGCAACTTGGAGAGGTGTACCTTGCGAGCGG
>PLTG_00138.1
AGCCAGCTGCCGCAACGTCCTCAAGCAAGTTACCACGCGTCACCCCAGCAAAGCATCCATGCGTGAGTTCTTGTCACGAGCAGCAGTTTCTCCATTGCTGACAAATATTCCTCAATAGTGTCATTCCATCGTTGCTTGAAAGTCCAGGGCCTGCCCTGAGGTACACGCGTAGGCCGCTGTGAAGGGGTCACACAAGGACCTTGCTCAGAGGAAGCGTGCTATCAAGAATATACAAATTGAGTTCAGTTCAAAATTA
>PLTG_00139.1
AGCCAGCTGCCGCAACGTCCTCAAGCAAGTTACCACGCGTCACCCCAGCAAAGCATCCATGCGTGAGTTCTTGTCACGAGCAGCAGTTTCTCCATTGCTGACAAATATTCCTCAATAGTGTCTGTATACGCAAGAGATCATCTATCCATATCAACAACGACTTGTAGGCAAGTTCTGCAACGCACCATTCCATCGTTGCTTGAAAGTCCAGGGCCTGCCCTGAGGTACACGCGTAGGCCGCTGTGAAGGGGTCACACAAGGACCTTGCTCAGAGGAAGCGTGCTATCAAGAATATACAAATTGAGTTCAGTTCAAAATTA
>PLTG_00140.1
TTGAGTGCAGCCTTGGATGATGAGTATCCGTAGCCGACCTGCTTGAAGAAGGCCGCGGTGTCGTCCGTGCAGCTGCCGATGCTGCCGAAGAAAGACGAGAGCTGCACGACCAAGGCACTGCCGTTAGCTTTTGCGGCAAGCTGCAGGTTGGGCAGCAGCGCGCGCGTCACGAGAAATGGACCAACAGTATTCACCTCGAACTGA
>PLTG_00141.1
CATTGCTGTAAATTGGAGTGGTTGAGACGGACCCATCATCTACCGAACAGGTACAGTATAGAGACTGCGTTGCTACTCAAGCAGCAGAACGGACGCAGCATTTCAATGGATATCAACAAGCGCCTCACAGTCATCGGATGGTGAAATGTGGGTTCGGCATTACTACCAGTAGCGATCCGGTTGCCACCGGGAAGCATGGGGGCTTTCAAGTGGTGCTGCCGTCGCCTCGATCCAACCACCCTCCACTGTGGAGTCCATCGCAGACTAGGCGGGACCCCCATCAACATCTGGACATCCAACAACTGGCGCATGCGAATGATGCCCTTCTGCTGCAAAAGCTCTGCCTGGGTAGCGGAGACTTTGGGCGAGGTCACACGTAGCACTTTGACACTTCTGGTGGACGTGTGGGAGGGATCAAAGTACATACTGTATCCCTTCTGATCGCCCTACCGCGCGTTACCTGCCACCATTCCAAGTACTATAGCTGCACTCATCATTTCGACGATCTGCTACTAAGCGCGTTACTTCCATCGAGTCAATAGTACAATTTTCACATGAAGTTCCCCTTACCTGCCGATACATTCCCGACTCTCTCATTACCACTGGATGACCAAGACGCGCTCAAGAACTTGGCCAACGCCTTTGTAGAGGATGCGATGGTGGAATACCGCGTCTTTCGACAACCGCCACTGAATGGCGAAATCGATGACACACGTTGGAAATTCATTAAGAAGCGGGATGGTCTCGTTTCGTACTTGGATCGACAATTGGGGGACCCAGCAGCTACCAGGAATTCCGTTCGTGAAAGTGTAGGGTCCATGACTTTCTCGAAAAAACTACACGGAGTTTTGACTGTCGGAGTGATCGACGGATCACTACATGATCAAATGTATGGTATGCACCACTGCAGCATGGAACTCATGAGAATTAAATCGGCCTACATGGTCGACAAGATCGCGGATGGGAAAATATTATGTGAACTATGCACCCCAACACCAGAACAACCTGTGGATGGACTTTACATTAAATGGAGCGTGTCGGATTTCGCACCTGCTTTGCTTCGAAGGGTGATTCGCCCACGAGACTTTGTCTTTTTGGATGGTACAGGTATGATTGAAGACGAAACTACGGGCGAAAAGTTCGGCTACAGCGTGATGCACTCGCTACAGATCCCAGGTATCCGTGAGCTACACGATTATCAAATCGTACGAGCTACTTTATCTATTTGCGCTCTCTTCCGGCAAAAATCCCCTGGAGTCGTGGAAGTTTACATGAAAGGCTTTGTGGATTCTATGGGAGATATTCACACTAGTGTTGCGATCCCAGCTACTGCTGAAGCTTTGATGTCCTATCGCAAAGGCGCATATTGTGGACAAATGAAGAAACTCAACTGGTTACTGAAAACCAAGAAGACAGTCGTGTTGGACCGACCAAACGGAGTGTGTTCTGTCTGTGAGAAGCCTGTGAAAAAGGTTACGTCTCCTGATCACATGTGTCAAGTGTGCGTGAATCAAGTATGTTCATCGTGTAGTGTGATTCAGAAGCTGGCCTTCTTGTCCCCGTCTCGACGAATTGTACGACGGAACTTGACGTTCTGCCTTCGCTGCATGCGCGTGGCTGCACTGGCGGATGGATTGGAGGTAGCAGCAGAGGAATTACGCAGACAGAACCCACTCGAGTACTTTGAAATATCATCAAGCGACAGCGGTACACCTATTTCGCCGTCAAACTCGACTCTACCCGACATCCAGCAAGAGTTTTTTGGGTAATGGGACGCACAATGGGGTGCAGGAATTGAGCGACGCAGCCACAATTGAAAGTTTAACGAATTTTAACTAGTGAGGAAGTATAATTTGAATGTGAGAGTACTAGTCGTATTAAAAAAA
>PLTG_00142.1
CTGCGTAATTCCTCTGCTGCACTGGCGGATGGATTGGAGGTAGCAGCAGAGGAATTACGCAGACAGAACCCACTCGAGTACTTTGAAATATCATCAAGCGACAGCGGTACACCTATTTCGCCGTCAAACTCGACTCTACCCGACATCCAGCAAGAGTTTTTTGGGTAATGGGACGCACAATGGGGTGCAGGAATTGAGCGACGCAGCCACAATTGAAAGTTTAACGAATTTTAACTAGTGAGGAAGTATAATTTGAATGTGAGAGTACTAGTCGTATTAAAAAAA
>PLTG_00143.1
GTGAGCATTGGCGTCGAGGGGGAAAAACTTGGTGCCCTGCATACAAATCCCAAGTGTAGAGGGTACGGGCGTGTAGCGGAGGTCTAGAGGCATCTGCACATGTCTCCGTATCTCCCCCCGTGCCCTCTGAGGCTCAGGATCCGACGTAGAAGCCTCGTCGAGAGCCTTAGGATCAAGGGTCTTAACCGACGCCTTACCGTTCGCGAGAAGCTCGGCAGACGCAGAGGCTTGCGGAACGTGGAGCAGAAGG
>PLTG_00144.1
GCACTAAATTGTGTGTTAAAATACCTTGCTGCAACATCAAACCATGGTTTATTCCAGACGAACAGTGATGCTGAAAACGTGGTGATCAACGGCTTCGTTGTTGCAGATTGGGGAAATTGTCCGGATACCAGAAAATGTGTGTCTGGCTACGTGATGAAAATGGCGGGAGGGCCAGTAGCGTGGGCCGCTCGACGCCAATGTATTGTTGTACTAGGTACTGCAGAAGCAGAATATGCAGATGCTTGTGAGGCTTGTAAAGGGAAATCAATCAAGAACATCTTGAGTGAAATTGGCCACGGTCGTAAACTAT
>PLTG_00145.1
CAGTCGATGCTTGGTTCTACCGTCGCTCCGTTCCCTGTTGACGACTACACTAGCTCGCCGTTCTACGCGAATGTTGCCAGTGTCTTCTCGATTGTCTTTATCATGGCATACCTCTTCACGATTTCACGTATTCTCGTTGTCCTCATTCAAGAGAAGGAACTGCGCCAGCGCGAGTTCATGAAGATCCTGGGTGTGACTGAGAGAACTATTACCGTGACCTGGTACATGACGTACGTCGCCA
>PLTG_00146.1
TGCCATATCAAGCGCCTACCAATGATGATGAAGGGGATGGGGGTGATGAATGATGAAATTGTTGTTGTTATGAGAAATTGTTGTTTTTGGTCTGTTTGTTCTTGATTGGTTAGTTATGTTTGGTTTCACCCTTGTAATGTTATCTTAATTTTCCAATAAATAAACTTGTGTTTTTTTCACATTTTTTTTTTTTTTTTTTTTTTT
>PLTG_00147.1
GAATCTGCAGAATCTGGCTAAGACGTGGCTGAGCCGTCCAGGTTACCCTGAAGTGACGTATTCGACCGAGTACAAGGCTACTTCTAACGAGTACGTTGTGGAGATTTCGCAGACAGGCTTCGAGGACAAGCCTGCTGAGAACAACGGTCCGTGGGAGATTCCAATTGACTGGTCACTTGTAAAGTGTGGCAAGTCGCTGAAGAACGGCGTGTTCCTGATGAAGACAAAGGATGCCAAGCTTGTGATCCCTGATGTATCGGAGGAACCAGACTTCCTGTCCTTTGCCCGCGGTTGGTCGTTTTTCGGTAAGTCGAAGCAGACGAA
>PLTG_00148.1
GAATCTGCAGAATCTGGCTAAGACGTGGCTGAGCCGTCCAGGTTACCCTGAAGTGACGTATTCGACCGAGTACAAGGCTACTTCTAACGAGTACGTTGTGGAGATTTCGCAGACAGGCTTCGAGGACAAGCCTGCTGAGAACAACGAGCCGTGGGAGATTCCAATTGACTGGTCGCTTGTAAAGAGTGGCAAGTCGCTGAAGAACGGCGTGTTCCTGATGAAGACAAAGGATGCCAAGCTTGTGATCCCTGATGTATCGGAGGAACCAGACTTCCTGTCCTTTGCCCGCGGTTGGTCGTTTTTCGGTAAGTCGAAGCAGACGAA
>PLTG_00149.1
TGTGCCCGGGGGCCTTAATCCGTAATTTCCGTTTAGTTATGTTTACAGTTTTCAAGTTAGCTCACAACAATTAGTCTAGCTTAGACTACTTTTCGACTAAGACTATCTATGAAAACGTACTGGTGTGGGACTCGAACCGTCAATTTCCATCATAGAGCACCCTAATCTAACCGTTAAGCCAAATCTCCCATGCCTTCCCGACGTAGTGGCCGAGTTGGG
>PLTG_00150.1
TGTGCCCGGGGGCCTTAATCCGTAATTTCCGTTTAGTTATGTTTACAGTTTTCAAGTTAGCTCACAACAATTAGTCTAGCTTAGACTACTTTTCGACTAAGACTATCTATGAAAACGTACTGGTGTGGGACTCGAACCGTCAATTTCCATCATAGAGCACCCTAATCTAACCGTTAAGCCAAATATGCCATGCCTTCCCGACGTAGTGGCCGAGTTGGG
>PLTG_00151.1
CAGCATCTGGAACGCCCTGCGCCGAGGCGCTGGAACGGAGTAGCGACACCTACACAGATGGATAGCATTCCCAAAGGAGTGAGCCACATGGTCATCCGTTACAACTTGCCTTCAACTGCGACGCAACACTGCAGTGCTGCGAGACAAAAGATCGCGATCGACTCACCTCGGCCTGCAAGTTCAGACACATCTGCCGGAACATCGTCACTTCATTCTGA
>PLTG_00152.1
TCCCATAAATCCAGGCGGACCACCGCCCATCGGCCCGTTGCCCCTACGTTCGATCTCCACCGGCGTGATAACTGTCTAAATCATTCGACGCTTTTTCTCACTAAGCAATCACTCGACTTCCGGTTCAGATCTCAGTAACGGACCTCGTGAATAGAGTTTGGGTGGCTGCCTTCAATCCACAGGAGACCCGAGGGGATGAACCTTAGAATCTCCTCCTCCGGATCCATCCACTTGAAGGAG
>PLTG_00153.1
TGATTTGATAGAGCAGAACCGCGGTGTATTCCGTCCACAAAAGTGTCCGATATGCACTGGTCCAGGGTTGCTGCATGAGACCTGATTCAGTCCATAAGAGAGCCGCTCTTACCAAGAGCCTTAGGATGCGTTCGAAGACCACCCTACTAATCGCCATATTCATCTTATTGACATGGTGTGGTGCTTTCGCGAAAGCTGAGGCCATCGTCCGGGTCACCAACTCTGGCGCTAATAATTTCCGCTATCTCAGAGGAAGCAAAACTTCGACTACTGCTGAAAATATCGCGATCAAACCTCAAGACGAAGAGAGACTTTCAATTCCAGGCCTAAGTAAATTCAAGGATGCGTTGCAAAAGAATCCAACATTCGTCAAGAGTTTGGAGAAGTTTCGACAAAAGCGCCAGAGTCTCAAGGAATTCTTCGCCGAAAACCCAGTTATCAAGAAAGATGTCATCATCGTATCAGTTCTATTGTCGCTGATAGTTACTGTCCCGCTTGTTGTCAAATCATTTTATCCTGCATAAGTTGGCTGAAAGGAATCCATAGAAATAGAGCGTTTGCTTGATATCTATAGTTTTGAGAACGTCAGGAGTCATGAGTCATGACTCATGACACATGGAGGTGCTTGAAAACGAGCGATATTTGTGTGATCCATGCCAGGACGATGTAATGGTTGCTGTTGTTATAATATTACGTAGAACACA
>PLTG_00153.2
TGATTTGATAGAGCAGAACCGCGGTGTATTCCGTCCACAAAAGTGTCCGATATGCACTGGTCCAGGGTTGCTGCATGAGACCTGATTCAGTCCATAAGAGAGCCGCTCTTACCAAGAGCCTTAGGTGACCTCCATCACTCCCGCTTCTCAAGCTGTTTATTTCGCAACTCACCTCGTACTGTGAATACGACGTACCCATCTAGCGTAGGATGCGTTCGAATACCACCCTACTAATCGCCATATTCATCTTATTGACATGGTGTGGTGCTTTCGCGAAAGCTGAGGCCATCGTCCGGGTCACCAACTCTGGCGCTAATAATTTCCGCTATCTCAGAGGAAGCAAAACTTCGACTACTGCTGAAAATATCGCGATCAAACCTCAAGACGAAGAGAGACTTTCAATTCCAGGCCTAAGTAAATTCAAGGATGCGTTGCAAAAGAATCCAACATTCGTCAAGAGTTTGGAGAAGTTTCGACAAAAGCGCCAGAGTCTCAAGGAATTCTTCGCCGAAAACCCAGTTATCAAGAAAGATGTCATCATCGTATCAGTTCTATTGTCGCTGATAGTTACTGTCCCGCTTGTTGTCAAATCATTTTATCCTGCATAAGTTGGCTGAAAGGAATCCATAGAAATAGAGCGTTTGCTTGATATCTATAGTTTTGAGAACGTCAGGAGTCATGAGTCATGACTCATGACACATGGAGGTGCTTGAAAACGAGCGATATTTGTGTGATCCATGCCAGGACGATGTAATGGTTGCTGTTGTTATAATATTACGTAGAACACA
>PLTG_00154.1
TCTACGATTTTTGTCCTTCGAACAGAGCAACCAGCTCATCGACGCTTTTACTCTCGTTGCGCTCCTGGTAAGAAATTGCCTGGCGTTGCTATCACTTTAAATGCCTGCTAACCTGTTGTTTACTGTTGCTCTTGACTATAGGAGCGCGGTGCGAGGAAGATCGAGGTGAGCATCTCGGAGGCCAACCAGCAGTTCGCCTCGTACG
>PLTG_00155.1
TCTACGATTTTTGTCCTTCGAACAGAGCAACCAGCTCATCGACGCTTTTACTCTCGTTGCGCTCCTGGTAAGAAATTGCCTGGCGTTGCTATCACTTTAAACACTCGCCTGTTAACCTGTTGTTTACTGTTGCTCTTGACTATAGGAGCGCGGTGCGAGGAAGATCGAGGTGAGCATCTCGGAGGCCAACCAGCAGTTCGCCTCGTACG
>PLTG_00156.1
GTAGGCAACAATGTGGAAATTCAAGTGCATTTATGGCGATTTTACCGGAAGTTGCAGAAACGAAATTGGTAAAGCATGTAAATGCAAGTGTATCCACACAGGTGGCTTGAGAAATCGATCAAACAATTTCTTTGAGCTTACCACAGAATGGAATCAACCACGGTCACATAGCCGCTTTGGTTCTAGTTTAGCGGTGTGCACCACCGCGCAATGGCGTCCAAGGTAATTGTCCGGATGGATCGTCCGAGCAGATAACAGTAGTGCAACCAAGCGTCTCCACAGAGGGAAATTTGAGCAGAATCGCGTTCTTCTTGGTCATCGTGCACGTGCCCAGAGCAAGGCATGTCGAAATGACGGCCGGGAGATCCTCGGGAATAGCAGCCACAGTCAGTTTTGAAGTAGTAGATACAGTCCTTGAACATCGATCCGTAGATAGGGTCGAAGAAGTTCTTGTAGTTTATCCCCCGCACGACGATGCAAACGAT
>PLTG_00157.1
AAGGCAAATGGGAGCGATGCGATCTCGATGGAGGCGGCATGGACGTCTACTATCAGTGCGTGGGGAAGACAGAGAAGCACTGAAAGCGCAGGACTGACGAGCATCTGGTCTGTGCCTTTTATTTCGCTCTTTCGACGTGACTATAGGAAGAAGTACGGGATGCCCAAGCTGCCGTTGTTCCAGCATCGAGGAGGCTGCGACTG
>PLTG_00158.1
GGGGGATTAAGCAATGAGTATTCCACTAAGGTATTAGTCAAAAAGAGGGACTGTGGGGTTTCTATTTGACTGCTTTTTGTTGATTGAGAATTAGAAATAGTTAGTAATGATAAAAGGATAAAAAGATAGACATAAAGGAATATTTTTGGGCTGGAAATTAATGAATGGGGTAGGGGTAATTAGAAAGGGTAATAATAAAAAGGAGTCGGG
>PLTG_00159.1
GATCTCACCGCAGCAGAAGCCATGCACCAGCAGCACAATAATGCTAATGACGTCGCCTTCTCGGCCTATAGCGCCGACACTGAGGACTATTTCGCCTTCCTACCCAGTGATGAGTCTATGAGTGACGCGGAAGACGCTCCTGCGTCGCCTGTGGCTAAAAATCTCGATGTGGTGGACGAATTGGCCTCCGTATTAGCGTCTTCTAGCTCCCTTAGAGCG
>PLTG_00160.1
GCAGCTTGAATGGCAGTAATTCAACACATAAAGCTGTTAAAAAGACTCGAGAACAGGTTAAAACTCTAGCTCCAGGGGTATTTGACCTCGGAGGAGGTGAAGAGCTAAAAGTGTCACCTCAAGCTTTAGAACGACATAATGCACGGAGAACGCAGCTGCAAGAAGCTTTGGATGCTGCTACAGGTGGAACGATGAGTGATGCGGAGTATGG
>PLTG_00161.1
CGCGCGCCGGCTTCCTCGCTTTTTTTGTTAGGAACGCCAGTCAAAACACTGGATGCATAAAGCTGGGAGGGAGGGACAACAAAGGGAGGGGGGTCACGTAGGAAGAGCCCCACTTAGTCCGTGGAATGTCACGCGGCGCGGCAGTTCTCGGCCCCTAGACATCGCCAGCACGCCGCGCGCTCGTGTGTAGCTTGCTCGCTGTGTGCTGGACGCGGGGGTTATACTTGTGTCGGCGTTGTGCGCGTCGTTGCTGCATGCGTAGTCACCGCCACGAAAAGTTTTTCAGACTTGCATTGAGGGCGATCTGGCCCGTAAATGTCACCCGTCCCATAATGGCCCATTGAGTTTCCAGGGGAACAGCAACGGGGAGGCTGGGCTAGAGGTCTCAAAAATAGTTCGTAGCAGATGAAAACTTGAAGACTGCAACTCAAGACGGAGATGCGTCTCCCTATGCAATTCTTGTCATCTAATTCGGTCTGCAGTGTACTACAGAGCCCGCTTAATGAACCCTG
>PLTG_00162.1
CCCAATCCGCCCGATGAACACCCTTAACCACAGCTGCTTTGTTCCATTTAACAAGGTCCAACACATTCAGCCCCTCCGATAATCGTTAAGCCAAACCGTTAAGAGTAAAAGCCGCCCAATCCGCCCGATGAACACCCTTAACCACAGCTGCTTTGTTCCATTTAACAAGGTCCAACACATTCAGCCCCTCCGATAATCGTTAAGCCAAACCGTTAAGAGTAAAAGCCGCCCAATCC
>PLTG_00163.1
GTCTCGCGGTCGTGTTTCGACCACAGACTCTTCCTTCAACAGACAATTGACGTCGTGGGCCTCTCCGTTAACATCAACAATGCACCGCTTGAGATTTGCATACTTCGTTAATCCAGGGTAGTGACTTTTCAGGATTTTCTCCATGTCAATCACAAAATACATCATTTCCGCCCATGCCAACTTCTTCGTGGCTGCCGCTACTTCTATCGCGATATCGTCG
>PLTG_00164.1
TCTAGATTTTCCCACGCGCGCTGGATGAACCAGTCAAAATTGGGCGGTAACCATGGTGCTTTTGTCCTTCGCAGTCGTGCATCATCCACAGACTCTTTCAACAGCCAATTGACGTCGTGGGCCTCTCCGTTAACATCAACAATGCACCGCTTGAGATTTGCATACTTCGTTAATCCAGGGTAGTGACTTTTCAGGATTTTCTCCATGTCAATCACAAAATACATCATTTCCGCCCATGCCAACTTCTTCGTGGCTGCCGCTACTTCTATCGCGATATCGTCG
>PLTG_00165.1
GTATAATATAGTATAATATAGTATAGTTTAGTATAGTATAGTATAGTATAGAATAGTATAGTATAGTATAGTAGAGTGTTGTACTGTATACTATAGTATAGTATTGTATAGTATAGTATAGTATAGTATGGTATAGTATAATATAGTATAATATAGTATAGTTTAGTATAGTATAGTATAGTATAGAATAGTATAGTATAGTATAGTAGAGTGTTGTACTGTATACTATAGTATAGTATTGTATAGTATAGTATAGTATAGT
>PLTG_00166.1
TCAGGTGGACTCCTTTCCCAAGCTGAAGCTAGAGCCGCCCGTCATCGCGGTAGGTATCTCTCGATACTTCTGGCAGCCGTGGTGGTCCTCCTGAGTGTGGGACCGAGGAGGATGCGACGCTAAGAGAGCGTGTTACTCACTCGTGTTCATTATTGTTGCAGAACGATGTGGCTTTAGATCCTTTGACCGTCCCTGAATGCCACCAAATAGCCAATG
>PLTG_00167.1
GGGCTACCACGGTACGAGCTACAACAACATGAACTTGTCAAGCGTGTGAACTTGCCACCAGTGTGACTGACTGCACGCTGTTGAAACCTTGCAAATCGCAGTTGCATCGCTGGTCAGTGTACACTTTTTGAATCGGGAGTTTGGACTGTCCAATTAGACTGTCCACAGACACCTGCCTGGACCAACTTGAGGAGTCGTAGTCAGCAATTGTCGGTTTACACATCTGAACGCCAGTGGCGTAGGCTCGTTCAACGCCAGTAAGAGTCCTTTGCCAGCTCCGCTCACGTGGTCGCTGCGCACAGTCGTTCTGCTTCTACGTGCCCAGTCGGACGAGGATGGCGTAGATTTCTTGTCAGGTTGGATTAGTGGCGAGTGGATACTTCGAGGTTCAGATTGTGGACCGAACGACGGAGAGTG
>PLTG_00168.1
CAATTCCTAGAACCAATCTTGGTGAGATTGTAAATTGCAGATAGAGAGCGGAATAGACGCTTGCATTCACAACAATATCAATGTCCGTTCTGTAGTCATCTTCTGTCCACATTGCTGTTTAGCACTGCTGCTGCTCGAGCTTCGAGTCGTTTAGCCTCAATACCTGAGGTAAGTTTGTCAATTATGTACGAGTAGACGTCGGCTACTCAATGTGAGTCTGATAACTGGCAGTCACTCCACCTCGTTCACCTGCTACTTCATCGCCACTTTGTTAGTTCAGGATGTCCAGGAGATTCTAGAATGATGTAAAGTCTGCTTTCTCTCCATACACACCACCTGTATCATTCTCGCTGTGGCTACAGCGTCATAACAATCAACACCTTTTCCCGGTCGGTCGAGTTGGTCGGTCGGGATTCGGTCCAAAGAACCTTCCAGAAGTCGCCGTATAGCGTATAGTGTATACTTTCAAACTTGTTCTTTGTATGCCGCTTTCCACGATCTTGAAGACTTCAGCGCTGATTGGAGTGTTCCACACAACTCCCTTTTTCCTCCCTCTACCCTCAGCCAGCCAGTCTCGAACCCGCGG
>PLTG_00169.1
ATGTAGATGCAGAGGAAAAATCATGCAGAAGTATGCAGCTCAGTGCTCGGAAAATACCATATCATATTGAATTGACCTTACATCTGCTGTTGAAGGTCAAACATAATACCGATGTCCCAGTAGCTACGGTTCGTCCGCAAGAACAGCAGTATCTCCACGTTAACAGGTAGGAGCGACGCTCTTTGTGGTATTATCACCAGTTTGGCTTCGGCGACATCAGGGAGGTTGCAGTCTTCTTCCTCGCACGTAAGACCGATGTGGCGAAGTCCTCTTCTATCTGTCGCTGCCTTCCTGATTGACTAGCTTGCGCTTCGATCCTGAGACCACTGCCACCTTTTCAAATTTTCTAATGGCCTCGCGCTCGGAGGCTGACAAACGGTCGCCATTAATCGCCTTAACTACCGCCGCTTCAAATACCGGCGAGTGCACG
>PLTG_00170.1
TCTATTGACAATGTATTGCTTGGCTTTCTGGTATAGCTTAATGCGCACCTTACATCTGCTGTTGAAGGTCAAACATAATACCGATGTCCCAGTAGCTACGGTTCGTCCGCAAGAACAGCAGTATCTCCACGTTAACAGGTAGGAGCGACGCTCTTTGTGGTATTATCACCAGTTTGGCCTGCGAGAAGAGACGTTCACAACGGTTACTCGTCGGTGGTAGTTTGAGTAGAAGCTCAGAGTACTTCGGCGACATCAGGGAGGTTGCAGTCTTCTTCCTCGCACGTAAGACCGATGTGGCGAAGTCCTCTTCTATCTGTCGCTGCCTTCCTGATTGACTAGCTTGCGCTTCGATCCTGAGACCACTGCCACCTTTTCAAATTTTCTAATGGCCTCGCGCTCGGAGGCTGACAAACGGTCGCCATTAATCGCCTTAACTACCGCCGCTTCAAATACCGGCGAGTGCACG
>PLTG_00171.1
GGAAGAAAAGGCCATAATCATCAATTCGAATTGACGAAGATGGCGAATGGTACGTCTCCGCGCTTGAGCGCTGTATAAATGCATGTTCCCGTTCTCTTCTGCTGCTGGACTCTACCTCATCTAAAAGCTGACGATCTCCTCTCTCCATCACTATCCTTTTCATCCTGTCAGCATCGCTGGATCCAGAGCAATTCTACCTCGTTCGAGGCTCCCAGAACATCGAGGCAGATG
>PLTG_00172.1
GTGCTTCGAGAAATCCACTCGTAACTTTTTGCCAAAAACGTAGACACCATCCAAATGATCCAACGCCGAGGTTGACTAGGATTGATGCATCGCCATAGTTGCCGTGATCGTGATGTCGTAGTACAACATTGAAACAAAACATTTCAGATGTAAGTCACCACAACTAAAAGAAAGTAATCAGACTACGACTAATTGCGCGTACATGAACTTCATCAACGAATTGGATCAGCGCCGTATCCCGCTTACG
>PLTG_00173.1
GTGAGTCCTGCTCTTCGTGCATGTCCGATTTACCTGGTGCTGACTGAGGAGCTCGGCGAGCGCGGCGCTCACTTCTTCGCCTACCAGCTCTTGGGTTAATGACTGTGAGGTGTAAGTGATGAAGTAGCTGCAGGAGATTGATTCTACAGTAGTCGAGAAAAGTGCTTCGCTATTACATGGCATTTAAACAACTTGTTACGTAAATATTATCGTGGTTGAAATGAG
>PLTG_00174.1
GTGAGTCCTGCTCTTCGTGCATGTCCGATTTACCTGGTGCTGACGGAGGAGCTCGGCGAACGTGGCGCTCACTTCTTCGCCTACCAGCTCTTGGGTTAATGACTGTGAGGTGTAAGTGATGAAGTAGCTGCAGGAGATTGATTCTACAGTAGTCGAGAAAAGTGCTTCGCTATTACATGGCATTTAAACAACTTGTTACGTAAATATTATCGTGGTTGAAATGAG
>PLTG_00175.1
GGTTCTTACAAAGTTAACGTTCATATCATATTGTGGCAGATCTGCTGAAGAGCTCTCCCAAACAAGTTATGTAACATATTCCAAGGAAAAACTGAGAGCGGCGAAGAGTGGATCGTCGGGGGACGACGAGTTTTTGTCTTACGAGGCAGTACACGAAGCGTTAGAAAATACGAAGTGATACATAAGGTGAATGAATATTTTTTTGGAGAGAGCGACTACCCACTCATGAGCACAAGGGCCTTCGATCTCTCCATTCTTGAA
>PLTG_00176.1
GGTTCTTACAAAGTTAACGTTCATATCATATTGTGGCAGATCTGCTGAAGAGCTCTCCCAAACAAGTTATGTAACATATTCCAAGGAAAAACTGAGAGCGGCGAAGAGTGGATCGTCGGGGGACGACGAGTTTTTGTCTTACGAGGCAGTACACGAAGCGTTAGAAAATACGAAGTGATACATAAGGTGAATGAATATGTAAGTTCCAAATTGCTTGGAGTGATGCCGCGCTGCGTCCTCCGTCATCTGGTGACTCACAAGAGTTAGGGCTCCGTCGACGCTGATATTTAGTTTTTTGGAGAGAGCGACTACCCACTCATGAGCACAAGGGCCTTCGATCTCTCCATTCTTGAA
>PLTG_00177.1
AACAGAATTGGTCATTTGCCTGCCAGCCTGCAGTTTTTTGCGCTCAGCCAATTGGGGCGTGGCACGACTACGTAAAGCTGTTCGACATTCTAGACTGGCACTTCCTTCAGGTAAATAATGTAAAATTTGTATTCTTATCCCTGTCATTTGTGCTGTCACGCATTGGAGGAATGGTATATCTACAGGTGAAAGTTACCAATATACACAGCAGAACTGTGATTTCTGCAGAAGAGGTAGATAAGGTGTAGAGATTACAGAATAGACCATCATGGACTTTTTGCCTTGGTAGCTACCTGTCAAAATCGTTCTGCTTTCCGTTATTTATATAGATAGGTTTAACTGTTGAAGCACATCGGAGGCGTATCGTTTGTCTTCATCCAAGGTTGCTGCGCCCAGTGACATTTAACTAACTTCGACGATAGTACCATTGATTGTATGGACTAGAAGCAGAGTGCAATCCGTGGTGACGGTTAGAGTGTTGTGATGCGAATTGCTTGAGCACCAGAAGTCTTTTTCAGAACTGATGTCTTAAATGCATTATCTACTCCGTTGGTTTCACTAGT
>PLTG_00178.1
CACAGGCCCTGAATGTCCAGTACGAGAGTTCCAGTCTGCCCGCTCACTGTTCTCAATGCACCCGCGTCCTGTGAAGGATAGAGAGGGATTTAGAAATTGATATTCTATTCAGACATAGAGGAAGTACTGTAAAATGTATTGGTGGGTTTTGTGTAGTGATACGAGCGGTAGTGGTGGAGATAGTGACGTGTGAACATGCTCCAAGAGCAGCACTTACCATGTCGACGAGATTCTGAACAGAATATCAATTTCTA
>PLTG_00179.1
AGCACCAGAGTCCCAGTCTGACCGCTCACTGTTCTCAATGCACCCGCGTCCTGTGAAGGATAGAGAGGGATTTAGAAATTGATATTCTATTCAGACATAGAGGAAGTACTGTAAAATCTATTGGTGGTTCTTGTGTAGTGATACGAGCGGTAGTAATGGAGATATTGACGTGTGAACATGCTCCAAGAGCAGCACTTACCATATCGACGAGATTCTGAACAATTTATTGTGATGTAAGATACATAGATATTGTGTAGCATACGT
>PLTG_00180.1
GTGGTATCAAGCAAAGGGAGTAAGATCCGAATTTCACTTGAGGAACGAAAGAGTAAATGGTATGTCATGATGATGTGAATAGCTTGATAATACATTCTTCGACGAAAACGCTGTCTTGCGAGACTTCTCTGTAGGTGTACCGAAAAGAACGAGCTCTGAATAACTGTATGGGTACTGCAATGATGTGGATGACTCGGATGGAGGAAAATGAATACAGTGAAGATTCTGACGAAGGAAATGATGAGGAAGGTCAAAAAGATGATGGTCAAAGTGAACGTTCTGATGTTGCCCAGGCATCACCAAAACTTGATCCAAAGAGAATTCACGACAGTTGATTTTACTGGAGAATGACGCTTTTCAGCTTGGTTGGCAAAGAATATTTTTCGACTTGAACCTGTTAAGCTCGACCACATTGATATCCTCGAAGCCAGACTTCGTGATGCTAAAGAGGAGCTAGCTACAAGAAAAAGATGAGTAGAAAGAATCCTGCAGCGGTGTCGGCGG
>PLTG_00181.1
CAGCGGTGTCGGCGATGATCCATGTGAAGCATGAATCTTGATATTCAGGTCATATAATTTCAGCATCGACTAGGTAATGAGATATTCTGTTTATACCTCTAGGTGAAAATGTAGTTGGTATCGCTGGTAGGCGTGGTTAAGCTGTGTTAGTGCTAAATGTATAACCATGAAATATACTTGAGAATCTTCGAAATTAAAAAAAAA
>PLTG_00182.1
TATTTGTCAGTACCAAATGTTCATTGGTTTGATTAATAGGTCACCTTAATTTTCTAAGATTTGTGACTCTGTACTGCTTAGACGTAGACTTTTTGTACCCACTGTACAAACAAAATAATTATATGATAGATCGAAAACTGCGATCAGGATAACAATTTAAACAGTGGTAGTTAAAGCTAAAACAAAGGGTAGGCAGTACATACCATAGATACCAACCAACCATTAACTACCGTCGCGTAGCGGAGGCGCTCGGCTAGTTAAAGACTTCAATTCGTGTCCAGTGTCCGTCCGTCCGTCAGTCCACCAGTGACTGATTCAGTCCGTTAGTTTATAGCGTGTGCTTTGAATAAGTACGACAATGCCACTGTTCTCGAATGCAGAGAAAGAGGTG
>PLTG_00183.1
TATTTGTCAGTACCAAATGTTCATTGGTTTGATTAATAGGTCACCTTAATTTTCTAAGATTTGTGACTCTGTACTGCTTAGACGTAGACTTTTTGTACCCACTGTACAAACAAAATAATTATATGATAGATCGAAAACATAGATACCAACCAACCATTAACTACCGTCGCGTAGCGGAGGCGCTCGGCTAGTTAAAGACTTCAATTCGTGTCCAGTGTCCGTCCGTCCGTCAGTCCACCAGTGACTGATTCAGTCCGTTAGTTTATAGCGTGTGCTTTGAATAAGTACGACAATGCCACTGTTCTCGAATGCAGAGAAAGAGGTG
>PLTG_00184.1
AGAACTCTATCATTTTGCCACTCACCTTGTACTCCTGAATAATTGTTTAGACGACCCAAATCCTTAATGCCGTAGTTGTCGTTCAGATCAGCAAACAATTGCGTTTTCCAAGTTTCGCCTTGAAGTAGTTATACAAGCATGGGTCCGGTGAACTTCTCTGCAGTCCCTTTGCAGTTAACCATCCGTAAAACTCATCGTACCACTCGCGTCCACTTTCATGCAGCCCGTACAAGGCATTCTTCACCTCGTACACCCAGTCAGGCTTGATCAGAAATCCAGCAATGCGTCGGATGTAGCGGACT
>PLTG_00185.1
AGAACTCTATCATTTTGCCACTCACCTTGTACTCCTGAATAATTGTTTAGACGACCCAAATCCTTAATGCCGTAGTTGTCGTTCAGATCAGCAAACAATTGCGTTTTCCAAGTTTCGCTGTTTGTTGCGCAAATTACATTATCAACATATACAAGTACCTGCGTAATAGTCTCACCCTTGAAGTAGTTATACAAGCATGGGTCCGGTGAACTTCTCTGCAGTCCCTTTGCAGTTAACCATCCGTAAAACTCATCGTACCACTCGCGTCCACTTTCATGCAGCCCGTACAAGGCATTCTTCACCTCGTACACCCAGTCAGGCTTGATCAGAAATCCAGCAATGCGTCGGATGTAGCGGACT
>PLTG_00186.1
TCATTCGATTACCTTCCGTCTCCGTATACAATAAAGAGTTCTCAGCGGCGCAAAAGCTGCCGATCATGCACATACCATATACATGGTGGACGTAAATTGGAGCTCCATGACAGCACAAGGCATCATGTTGCCAGAGTCGACGTCGACGTAATGAGTTGATTGGTGTTGCGCCGACCAGAGTGGAAACCTGTTGGTCTACAGTG
>PLTG_00187.1
TTTACCAGCTTCCTCTAGCATCTTGACATCGCTCACAGCTTCCACAAATTGTGGATACGTCATCCATCTCGACTCGTATGTGTCCGTCTCTCCAGTAAGTTGATCATTCTTGGCAAAGTACATATAATGACTGTCATTTAGCACGTGAACATCGTAAACACCTGTCGAATTCAACTTCTCAGTCAAGTACTCATCCGTCCATCGCTCCGCGGCAGCAGTGAGCTCCGG
>PLTG_00188.1
GAGGTGTATTACCAGCAAGATTTGAGAGAGGACGAGGAAAATCACGATGAAATCGATCAGTTCATAGGTTGTGATGCTGAGCGTTGGGCTAGATAATGTTACTTGCGACGACGAAGATGATGGCGGTAAACCTCTTGCCCAAGTCGACATCTGCTTCGACTATGAAAGTTCCCAGGATTAAGCTTAGCATACTGCTTACGGTGTAGGACACTAAACGTTTCTTTTTTTTAATGCGATATCGTGCGCTTTGATGTTTCTAAAAAAAAAAAAAAAAAAAAAAA
>PLTG_00189.1
GTAATCACATTATTCGAGAATATAAGATGGTTCTTGTTTCTATAAATCATTCAATTTGTTGAATGTGGTTAATTGATGGATAAACTCTTTTAAGAATTGGATGGTATAGTAACATACTGTGATAGATTTAATGCCATTGGGCTTGTGATGACTTATGATGAAATTATTTCTACTTAGTAAAGGAATGTCAACCAATTGATTGGAGAT
>PLTG_00190.1
GTGGGTCACCGGCTTGTAAGAGATAGCGAACTCACCCAGGTAGTGGCCGATCATCTCAGGCTGGTAATCACAAGAAATACATATGTCAGTCCGTCAACGCTCATATCTCAAGTCATAACAAAATATAAAATATGAAAATCTCTCTGGGTCGCCCCATACACAGAACGTCGTCAAGGGGATGGCAGCCGGGTGTACCAGTTTTGAAACCGGTAGTACCACTCTTCAGGTAAAGCCACACATCCCCCGAGAGCTGCGAGCAGTTCTGGAGACATACCTTGATTTCAATGCCGTTGAACTCCTTGCCGTTGTAGACACCGACGACCGAGCCGAT
>PLTG_00191.1
GGATTCGAAGAGGACTGATTAGAGGAGCAATTGGACTCCGATATTGATGAAGTTTATTTGTACGGACTCGTGGCGAGACGAGGATTCCAAAAATATTCCACGCGCATGGAGGTTGATTCTTCATGCAAAGGCGTCGCGAGCTTGAGATTTCGCCGGTTCGAGTTGCAGGTATTATTCACCCGGCAGCGGGTAATTAGCAGGACCGAAGGCCTTATTATGGTAGTTGAGCAAGGTGACCGCCAGCGTTCACGGCACCGCACTCCATCTTTGTATTCTGG
>PLTG_00192.1
GATTGAGTATTTACAAACCAATTTCTTTCATCTCCTCTTCATCAGCGAATATCGCTATATTTTTTTAACTATCTTCGACAGATCTGGACTATCAGAGGGAGAAACTGTGATCATCCTGTTTGCCAATTCCCATTGTGGATCGGTCTTCTCGCCCGGTCAATTGACATTAACCTCACCATTGCAGAGACATTCACCGGTAGATTCCGTTTGGGGTCTGTTACTGTGACGGGGTCACACGAGCTCCTTACTCAGAGAAAGTGTGTTATCAGGAGTTTCCAAACTCCTAAGCAACGGTCGTTCACAAGTCCTTTGCAGCGGGG
>PLTG_00193.1
TCATTGCGTGTTAGTCAAGGCTCCATTTCTACACGTACATACTATTTTAATCGTATGTATGTGTCCATGATGTACTTATTTTAATAAGTACATCAAGGATTGTTTGCTCTGTAATTTGTGACTGAAAAGCGAGAGTATCAAGCGCAATCATCACAACTGCAGACCAGACATGGAAGCGGCTCACGTCACGAGGTTGTGACGAGCATTGCCATTCCAGCTTAAACCGGCAACTACTCAAGGCAACAACGAGGGTGATCAACGATGACACTTTATTGGCGTGGAAGCGATTGCTACCTCAACGTTGACGAATGCGACTTGTTGAGTGCACTTCATGACATGAATGAGGCGAGAAAAGCGCAGCATCGTGTCAAGATGGTGGCGTTTCGAATGAAAAAAAAAGCGAAAGCGCACTGACATGAAGCGCGAACTGGAACGCCTTGAGCACAAGATGAAAGTATTCGCTACCAAAGTGAGAAATGCTGCTACTCCGAGCAGTGTTGATGCTTCAAATTGTGGCTCTAGAACATTCGAAGAATTGAGTGAGTTACTTGTGGAGAGGGAAACACTCCAGAGCCAGAACTTAGCACTCCGCAAGAGAATTGGGAAGTACGAGAAGTTTGCGAAAATGTTTACACTAGCTGGAGCCAATGTGGAGAAGGAGGAACGCGTTGAAATAGGCACCCCGGTCCATTGCCACTCTTTGATACGCGCTGTATTCGATGCTCAAATGGAGCGCTTTGACTTGGAGCTTGCGAACAGCATACCATCTTTGTCGGCGCTTGGAAGTTTTATCGGATGGAAGGTGCTTCGTGCACCATTGATCTCTCTATCAATTAGCAAAAAGATCTTGGTGTGCGCGCAAATCACTAAGCGTCTTCCCTGTTCGTTTGATGTCCAGCGTCAAATGGCGTACACCAAACGGAAAGAACTAGGTGCTGTACTTCTCACACCGGGAGGCCGGAACCTTAAACAAACGACAGAAGTGCTTCATGAGTTTGACCAGAACTCGACCGTGTTGATGCACAACATTTCTGGACCTGGTACAACCCTTCAGTATTTTTTTCATGTGAGGCATGTCGATAGGAAACTAGACGACGGAAGACGCAAAATGACAGTAACTATTGTCATCACGAACGTGGATGTAGATAGACAAGGGTCTGTACCTGAGTGCTCATGCAATGATCCTGAACGGGCTACAAGTGAAAAATTTCAGCTGACGGTCACGGAGTTCGACAATGATTCGGTCGATATCAGCTGCGATCACTGGGCGAATTGCGCGAACAAGTTGCTTGCGGAGCACTTGATGAACCACTGGATGCAGTTCTCGCTGTGGTGGGAGCAATTAACAGTATCGTCTAACCTACTTTAGGGTTAATATTGTAATTCGGCGTTGTCAAATCTGCAACATGGAAAAGTCGTGTTCAATACACGAGAGAGTTGTTTTCGAAATTATTTGAAAGTCTGAAGTGATGTGGGAGTAAATTGACATTGCTTAGTCTACATCGATATACAGTATAGTACTACAATTGCTGAACACCTTGTCGACCTTAGACGAAATATACTTTGTCTCCAGTAGAGTATTTTAGTAGTCTACCCACACGAGACGATTTCCAATTGTGTTGTTAATAATACTAGAAAGCCCAATAGTTTTGTAGCTTCTAGTGGCGAAAACCCGGTGGTTGTATGTTGGCGTG
>PLTG_00194.1
TCATTGCGTGTTAGTCAAGGCTCCATTTCTACACGTACATACTATTTTAATCGTATGTATGTGTCCATGATGTACTTATTTTAATAAGTACATCAAGGATTGTTTGCTCTGTAATTTGTGACTGAAAAGCGAGAGTATCAAGCGCAATCATCACAACTGCAGACCAGACATGGAAGCGGCTCACGTCACGAGGTTGTGACGAGCATTGCCATTCCAGCTTAAACCGGCAACTACTCAAGGCAACAACGAGGGTGATCAACGATGACACTTTATTGGCGTGGAAGCGATTGCTACCTCAACGTTGACGAATGCGACTTGTTGAGTGCACTTCATGACATGAATGAGGCGAGAAAAGCGCAGCATCGTGTCAAGATGGTGGCGTTTCGAATGAAAAAAAAGCGAAAGCGCACTGACATGAAGCGCGAACTGGAACGCCTTGAGCACAAGATGAAAGTATTCGCTACCAAAGTGAGAAATGCTGCTACTCCGAGCAGTGTTGATGCTTCAAATTGTGGCTCTAGAACATTCGAAGAATTGAGTGAGTTACTTGTGGAGAGGGAAACACTCCAGAGCCAGAACTTAGCACTCCGCAAGAGAATTGGGAAGTACGAGAAGTTTGCGAAAATGTTTACACTAGCTGGAGCCAATGTGGAGAAGGAGGAACGCGTTGAAATAGGCACCCCGGTCCATTGCCACTCTTTGATACGCGCTGTATTCGATGCTCAAATGGAGCGCTTTGACTTGGAGCTTGCGAACAGCATACCATCTTTGTCGGCGCTTGGAAGTTTTATCGGATGGAAGGTGCTTCGTGCACCATTGATCTCTCTATCAATTAGCAAAAAGATCTTGGTGTGCGCGCAAATCACTAAGCGTCTTCCCTGTTCGTTTGATGTCCAGCGTCAAATGGCGTACACCAAACGGAAAGAACTAGGTGCTGTACTTCTCACACCGGGAGGCCGGAACCTTAAACAAACGACAGAAGTGCTTCATGAGTTTGACCAGAACTCGACCGTGTTGATGCACAACATTTCTGGACCTGGTACAACCCTTCAGTATTTTTTTCATGTGAGGCATGTCGATAGGAAACTAGACGACGGAAGACGCAAAATGACAGTAACTATTGTCATCACGAACGTGGATGTAGATAGACAAGGGTCTGTACCTGAGTGCTCATGCAATGATCCTGAACGGGCTACAAGTGAAAAATTTCAGCTGACGGTCACGGAGTTCGACAATGATTCGGTCGATATCAGCTGCGATCACTGGGCGAATTGCGCGAACAAGTTGCTTGCGGAGCACTTGATGAACCACTGGATGCAGTTCTCGCTGTGGTGGGAGCAATTAACAGTATCGTCTAACCTACTTTAGGGTTAATATTGTAATTCGGCGTTGTCAAATCTGCAACATGGAAAAGTCGTGTTCAATACACGAGAGAGTTGTTTTCGAAATTATTTGAAAGTCTGAAGTGATGTGGGAGTAAATTGACATTGCTTAGTCTACATCGATATACAGTATAGTACTACAATTGCTGAACACCTTGTCGACCTTAGACGAAATATACTTTGTCTCCAGTAGAGTATTTTAGTAGTCTACCCACACGAGACGATTTCCAATTGTGTTGTTAATAATACTAGAAAGCCCAATAGTTTTGTAGCTTCTAGTGGCGAAAACCCGGTGGTTGTATGTTGGCGTG
>PLTG_00195.1
CCAGTCTCATCGTTTGAAAAACGGCGCGAGTGAAGGCAACACTTTGCCCGTTTCGCTGCCATGTTGAGTCGCGTAGAGGATGTGCGCGTGTTTGAGAGCTCGGACGACGTGATCTTGCGGTCTTCCAGTCGACGCTACACACATCAACAGCTCCACAGTCGGGAGCAAACAGCGATAGAAGAAGACGAGCAACTGCATCCGCAACATCCCTATCGTATGCGCAAGCGTGTATTGCAACAAGAGAACGAGGAATTTCAGTCTTTAGACGAGAAAAAGAACCACATTCTAGTGCCACGCAATAGTGAGAGGAATAGGCCAATGGAATTTGTCTTTTTGTCTTCAGGAGAGATCCGAGCGAGAGAAGACTGTCCACCAGGCTTGGAACTACCTGAATTACAGCAGGAACAGGACTACAAGAGTGCAATGATCCACAGGAGACTCGAGTATCAGGAAGAAGATTCAGAAGAGAGTGAAGAAGATAAGAATGAGAGGAGAAACAATAAACACGTGAAGCAGGTGGTTAGACAACAAGTTCGTCGACAACCACGACGTAACGAGCGGTATGCTGCGTCATTGTCGTCTTCGTCGGGCCGATCCGTGTCGTCAGTATCAGAGGATGCTGATGTGTCATCAGATGATAGTGAATTGGTTGCATCAAAGGTGAAGCGTAAGGAAGAACGACATGGTGCTCACGTACAGGATCGACGGCGTAATGTTGACAATCACGACAGGAATTATGTACGTTCTGTGGCAAGAAATGGTGTGAAGGAGACGCCGATGCGATCGTTGAGATCGAACCACCTACGCATAGAAGTTGAAGATGAGATGCCGGAACGTTATGAGGAAGGAGAGTATTCTGTGCAGCACACTGCTCGTGAAAAAAAAACATCTTCGAGTGAAGCTACCCCTCGTGAATCAAGCCGACCACCTCCATTGGAGCAAGAAAACCAAGTGACACACTTGGAGGATAAGAATATTGTGTCTACTCGTAGTAATAAGCGATCTCCGAAGATGGAAGTAAGCCATTTGATTTCGGATGAACCAACTCCGAAACCAAAAGACAGATGTGCGAGTAAGCGGAATGAGGAGAACAGGACTGATCGATTGGAAGCAGAGTTGAAAAAGGAGAAAAAGCGAGTGCTGGAGAAGATGACTCAGCTGCTTGAAGAGCAGGACAAAAACCAGCAGCTTCGTGACCGAATCCAAGTGCTGGAGGTACAAATTGCTGAAAACAGTGAGACGAGCAGCAAACTTCGGGATGTAGCATGTGAAAAGGAAAAGATTCAATCAACTGAGAAAGAGCAAGTTGATCGTATTAAAGCTCTGGAGGAGCAAGTACGTCTTCAAGAGACTACTATTGCTCGTTTAAAGCAGGACAAGGAGCAGCTCAAAGTTACCATGAAACAGCTGAAAAAGACGGGAAGCAACTCATCTAATGACCAGCGCTCCGACACAAGGGAAGTATTGGACCTGAGGACAGAGGTTGAGGATGTTACAAGATGTCTTCACGAGTTTTTGGCAAATGTGGAGCTTTGGAAGAACAACAGCAAGAAAGAGATGCAAAATTGTGATGACAAGACTGATCTATCTGCTTTGCTTGAGCACGTGTGGCTGGATTTCCCGCAATTTCCTGGAATCTCATCAAGGCCTCGCAACGAAAGATTGATCCCTAGCGTTGATAAGCAAGAGCAGTCAATCCCCGGTACCACTGATGAACAAGATGACGCCATTCTCTTCTTGAAAAAAAGGTTGCGACAACGCGAAGACGAACTGCGGCAGACTCACGTCAAGTACGTTGAGCTGAAAGAGCTGTGTGCCCGACAGTGTGTTCGTGAGGCCGATCTGCAAAACTTCATCAACGAACATCGTCTGCGTGGCAATCTTGTCATTCGCAAGAAGAGTGGCGCCAAGCCAAACGCGACGATTGATAACCAGGAACAGGAGCAAGACGATTACCGAGGTGAACAGCGACCCAGTACCAGGACAAATGTGATAACGGGCCGAGGAACAAACTCGCCAACATCCTACGAGCGAGATGAAGAAAATAATTCCATTAACAATGAATATTTGGACAACCAAGAAGACAACGGCGATAATGAAGAGGAAGATGCGGAAGATGCGGAATTTCCGGTTCGCACACCTAAGATTTTCGTCCAGGTTGGTCGCAACGGAGTGTACGAACATGCATCACCGACAAGTTCGGCGGTGGCGCAGAAGCTTGCGGCCGACCGGAATCGGGGCAAGCGTAAGACTCAATCAAAGCAGCAACAACAGCGCATTGAACGGATTCGATTGGTGCCATCACCGAGTCTAACACAACGGTATGAACGAGTGCCTACACCGACGACCACATCTGCGCGGAGGAAGAAATCTATACATCAGCCACTGTCCCAGTCCCAGTCGTCGTCAAGGTACCATCCAGCGAAGCTCGGGGAGTGCCCACCTGGGTGCGGCAGTCGACCATCGTTCATGGGCAGGAAACCACCAACGCCT
>PLTG_00196.1
TAAAACATTAGCATGTCATCAAGTGGGAGTCCGTGACTGCACACTGTTCAAGCGAACTTCGAATTGTAGCTAAATCATCAAAAAGGATGCCTTAGTAGCTACATCCATGGGCGAATGACACCGATGGCTCCTTTCGACGCTGTCGTCGCTACTGGTCTCTTTGCTGGCATTGCTCGTGCTGCAGGCGTTGGTGGTTTCCTGCCCATG
>PLTG_00197.1
TTTTTTTTTTTTTTTTTTTTTTTGAATAAGTATTAATGACGTGCATTGAAGGAGGCTCTGACGAGTTCCCATTATTTCTTAAAAGTACACTTGAGCTCAAGTTTGTCCACATAAATATCGGGCGCTGCTCAATCTCGCATTCAGGTGACGACTCATGTATCCTAGATGTCTGCAGCAGCTCCATAAGCCACGAAATCCGGTCGAGTTTGCTAGTGCTAACAAGCTCGACGGGAAGTGGCTTCTTAGATGAAGACCCAGCCCGAGCGCTCGAAAGCCGTTGATGGGTCTGCCTTCTCCAGGTTGTTCTGCTGCGTTAGGTGCTTCTCAGCTGTCACCTTGTTGGCCAGGGGGCGAGATACCACGTGCTTGAGCTGGTCGAACATGGCTGTGCTTGGCTTGAATTGCAATTAACGCTGGACGTGCTGCTAACGACGCAAATTGGGAACTGAGACCATTGCCATGCACAGCTTCGTCGGTTGTCAAG
>PLTG_00198.1
ATTGTAATTTTGCAATCAAAATCGCACTTAATTCGGTACTAAAAATTCAGCTGCATAAAGGTTAACCTTAAATTATGAACCAATCAGAACGTCGGCTGAACGGTACCTTTTCCGCGAATCAGTGCTCGTGTCTGCCCACCAATCAACCACCGTATGTGGACCACCTCATCTTTCACTGGTGGTTGCGAGCGACTTGCCAGCTTGCTCACTTGTAATTCCGTGGAGCTACGAAACAACATCAAGATGGTTGCCTCTAAGAAGTCGAAGAAGTCCTCGGACAACATCAACTCGCGTCTGCAGCTGGTCATGCGCTCCGGTAAGGTCGCTCTGGGCTACAAGCAGACCCTCAAGAACCTGCGCAGCGGCAAGGCCAAGCTCGTGATCCTGGCCTCCAACACGCCCCCGCTCCGCAAGTCGGAGGTCGAGTACTACTCGATGCTCGCCAAGACTGGTGTGCACCACTTCACGGGCACCAACAACGAGCTCGGTACGGCTTGCGGCAAGTACTTCCGTGTGTCGTGCATGTGCATCCTGGACGCCGGTGACTCGGACATTCTGCGTGTGCAGTCGGAGAACTAAGCGGCTTCTTCCTAGTGCCACAAGACTTGAAATGATATTCTTTTGAGGCTCCACCAAAAAAAAAAAAAAAAAAAAAAAAAAAAAAAAAAAAAAAAAAAAAAAAAAAAAAAAAAAAAAAAAAAAAAAAAAAAAAAAAA
>PLTG_00199.1
TTTGTCCGACTGCAAAGTGCGTGTATTCACTACTACTTCTAGTGCTAGTATTAATTGCATGCCAGTACAGTACCAGAAATTACAAGTTGTTGAACATTGATTGATTTGGTACTAGTACCTCTTTAGAATACCACACTCAATGAAAACGTTTGAGTCATGATATACAGACTTGAGCTACATAGTCATACGCAGTGTTTACATGCCCTGCTTCTGGTGTTGACCTTGGTTCTGCTCTCCCTGCTTTTGGGACTGCTCACCCTGTTTTTGGGACTGTTCGCCCTGCTTCTCGCCCTTCGACTTGTCCTCCTTCTTGTCCTCCTTCTTGTCCTCCTTCTTGTCCTCCTTCTTGTCCTCCTTCTTGTCCTCCTTCTTGTCCTCCTTCTTGTCCTCCT
>PLTG_00200.1
GCGACGCTTGGCGATCTCGCTGGCACGACGGTCCTTCTGCTCCTTAACGCGCTGCAGTGCCATAAGGCGAAAAAGGAGCAGGATAGATCCAACATTCGCGCATTCATACAGTCAGTCTCCTATCATAGCCACACCAACATCAAACAAACAATGGAAAAAGACGCACCTGAGCGTGGAGGCGGTTGTACTCGGCGGCCTCGCGCTGCACCTTCTCGCGATCGGA
>PLTG_00201.1
CGGGCTGCGAGCTTCTGCTGGTCGGGAGGATCGGAGAATGAAGTGCGGCACCAGCTTTTAACGGCCGTTTTAGCGAGCTTGAGATTGGTTGGAATTCCGAGATTTTAGCCAATCAGACGCGCACTGGATAGAAACGGATGGAGCTGGAGACAAGAAAATGCGCAGGTTGTTCCACAGTGTTCGGGATCGACTTGGACGGGGAAACGAGGACTGTTTCTGCTTGACTAAGTTCATCACATGTGACGGGACGCGGGCTGAGACTAGAGATTTGTATGTTGGAGACACCACTTCAACGTCGAAGTTAACTTAGCTTGGGAGGTCGGCTTGGTCAGATTCCTGCGTCGACGCACTGGTCG
>PLTG_00202.1
GTGTATTCGTCTTCGCTAGTCTACTGATTTCCCACATAACGCTGCCTTTCAGGGATTTAGCTGCAAACGTCGAGAGCAGCGCCGAGCTCGGAGCTCACTCTGCAGAGCTGTGACGTCACTTGGATTTGACGTTGGTCACGGGTTCCCAAGTGGGTTCCCAGTCCACTTGGATTTCAAACCCACCGCTAGAGTAGCGCTGGGTGAGAAATCCTCTCACGGCGTATTCATAACCCGCGTTGCCGGCCTGAAATGTCCTTGGAGCACCGCGATTTGCACCAGTCGCAGAGTTGTTTCCTGGTGTACTTTGTGTTGTGTGGACCGAACGTTGTGGTGGAGCCTGCGGCATACGAGGTAGGTTTCTCGTAGAAGGAGCACTTGCTTGACTGGTCTCTGGATATGTCGAAGTTAGTCTACTCGAAGTTTGACCAGGTAGCCCTCGTCATCGTCCTCTTCGAGCAGGTTGTCGACATGGGTTCAAGTAATACGAGACCTCTTCGAATGGTTTAAGACGTAGGCAGCCAGTGGTAATGCCAACTTTTGGCGATCACCTGCAGACATAGCGAACAGTATTTTTAGAAGTCGAGTGCGAAGGCAGAGGCTGGTCTCGTCGGTCATGTACCGACCCTGCCCTCGTAATATTCGAACACAGTAGCCACGGAAGCCTTTGCGATCGATTAGCGCTCCATTGCTGGTAATGGAGAGAGAAGACGAGTGAATGTAC
>PLTG_00204.1
TGACGGGCAGCAATATGGTGACGATCGACAGCAGGATAGTCGTCTAGCGGTAGCAACGCTGCGAGTGCCAACAGGATAGCCATCTAGCGCTATCAAGGCTACAAGCGACAATTCATGGCAATGACCGACGGCAGGGTCTTTGATAAACAATATCGAGGCGACCGCCAGCATCATCATGACGACGACCAGCGCAAGTCTACGGTGAATACTATCGCAGAGACGATCAGCAGCATTTGTTGCTGTGAACAGCAACCGGCCTTCGGTAACAGCATCACAGCGACAAGCATTGGAAGGTTGATCGTTAGTGGAAACAGGGCCTTCGGTGAGAGCTGGGATGACCACG
>PLTG_00205.1
GCAACGGAAGAGTGAGTTCGGGAAGACAAAGAGCGGCTCGAGTATCATACGGTGAGGTCTGCGCTGAGTTGATCCAGCGTCTGAGGAGGTGGAAGTGAGTTGTCCATTGAGTAACAACAATTACAGAGTTAGTCGAACTGAAGGGAGCGTAGGAGAGGACACAGACACAGGAACCTTTGAAGCCGCCATGTCCTCCACCAGACCCTTTGTTCAA
>PLTG_00206.1
ATGCTGTAACTCAATGTTGCATCAACTTTCTTCCTCGATGTTCCTGGTAGTTCGTAGTGTTTGAATAAAATATATGGACCATAATATACTAAACTTAAAACTTATCAATGACAGATACAAATATGTGTCAGTATGGTATAACAACGAGTTGATAATGTCAACACCATCTACAATGGAGCAAAGATCAGAGTGGGGTTGGATTGGTAGAGTAGTTCCTTCACGGCAATGTAATCGAAGCTGCCGGACTGCAGGTTTGATACCACACGTGCGATACTCTTTGTGAATCTCGGTACTCGATCGGTGTCACGCCTGCGTCCATCGTGTCGTACTTTACCTTCCCAGCCATTTTCGCCGCAGAGTGTAAGCCATTTAGATTCTTTGAGTATCAAGGGTTGATAGTGTTTACCACCGGCTACGGGATCTTCAATGGAAGTGAGAAATACAGACAGCTTCTCGTAGCTCTTTTGCGGCCGAAACCAGAAAACCATCCCAGCCTCTTCCTTGAGAGTCAACATTTCGAGAAAGTCTTGTTCAAAGCACATGTACCTATAGTCGAAGTGCTGCTTCTGTAGGACATTGTGTTTGTCAAACACCCATTTACGTTCGGCGTCAAAGATGAATAACGCCGGCTCTAGAACATCTCGAGGAACAAATTGATACATGCGTTCCAACTCCGCAATGGAGAGGAAAACTGTACGGTTTGCACATGGAGCAATAGGCCACTTGGCCAGTGACAGTGGACGCTCTACAAGATTTTCTGTGGGCGTCAAGAAATTTACCTTTTTCACGCGCTGCTGGTGCAATAATGCAAGTTCCTTTGTAATCCCCTGTACTTGCTCCACCTCCTCCTTCCTGGTAGCATTTTGTAAGCGTCGCATGCGACTCTCTTTCATCACCAAATTCTGCAATCGTTGCATCAATTGTTCGGGTTGCTGGTTAATCTCGTAGGCGTCGCGTGCTTTGAGTTCTACCCGCAGTTCGCTCGTCGACATTGCCCACGGGTCACAAATCTTACCCATCGACGCGAACCGCAGATAAATAGTGTCGTTATTGAGGATATAGTAGCTATCCAGTGTTCCATCAAGTCGAAGGATTCGGCCTTTGAAGGTGTAGAAGTGCTGGTTGAGTGGAATCCTTGCAAACGGATGCTTAGAGATGGTCCATTGGCCTATGATGAAGCGCTGCAAGTCTTCCATTCTAGCAGTGGGTAACACAATAGCCGGAAATTTCTCTTGTTTAAACACTTGTGTGTTCACGCTAACAGAAGCTCCGCTACTGGGATCAATATTGCTGTCATCCAGTACAACTTGGCAGGTGGCAACGAACACAGTGAGTTTCTCTTCTAGTTTGGTCATCATGCAATTCTCCACCGTAGATGAATACTTTGGCGAATTCCCCTTGCTGTCTGCACTTCTCTAGTGTAACGAGAATTGAAGCGGCGCTTGTGGTACTCTGAATAGTACTTGAGCGAAACTCGTTCCAGGTATTTAATTCATCTCAGTACCTAAACGAAGCCTAACAAAGTCCCACATGGAGTAACTATCTGCGCGTCTCCCTCCTTCCTAGCTGATCCAAATGGCACGTACGGCGACGAACACCACGAGCGCGAAAATGAAAACGAACACGTCGTCCAGCGACTTCCGTCCCTTTACCAGGAAGTCTTTCAGTACCGGCCTACTCGACAGCACCATATTAGCCAAGAATCCCAGATCTCCCTCCTGCGGGATCTTCACGTCCGGCAGATCCAGCACCTTATGCAGTGCCTTAGCTCCACTGGATACCAAAAGTCTCACTAGAAGCACACATAACACAATAGGCGGGTGCACCACTAGCGAGAAGAAGAAGAAACCTAGATCCGCTACATCCGGTAGCCATCCCGATCCAGTAGCAGTCGTCTGTCCCAAGACTTCGTTCTTGAGTTGCTGGGTCATTAGATGCTCCAGTTTCTCCCTCATCTCAGGTTCCACGTGTTCACGTTCAAACTGCTGCCTGATAGATTCCATAGGGACTCCTTGAGCGATTAAATCCTGATAACTCACGAACAATTGGTCGTCAGCAGCCAAACTCGCAGCAATAGCCCTTAGATCCATGCATACAGCAACATAGCCCGCTACCGCTACAATAAGCAGCAGCACGAGCTTCTCTTCCAGCATCATCAGCTTCAGTGCCGTTGAATGGCGACTAAATGTTGGCTCAGCTACAGTGTCGACTGAGGCAGCGACAGTCTCTGGTTCCTTCTGCTTGTCAGTCTCCTTGGGCGTCTTGGTTCCCAGTATCTCGTCCACCATTTGCTCCTTCTTGCGGCGTCTTGCGGCTGCATCCCGTCGACGTTGTGCCGGATCCACTCGCGCTGGAATCTTCAGTTCCGTTGGCTCTGTCGACCCCTGGGAGGCCTCTAACAATTCGTCTACACCTTGGTCTAACTGCTGTTCCAGTGACGGATGCTCGTCGCTTGACGTCTTGAGCGATGAGATCTGGCCCTTTAAAAGCTGGAGGCGACTCTCGCTACCTTGTAGTACGCGTGCGCGACGTGCCGCGCGCTTCTCCGCTGCTGTGGGTGCGCGCTTGGTGGACTCTTCCCCATCCATGGCAGTTGACTTGAATGGATACACTGTATTGGACTGCTTATAGCGAGGATG
>PLTG_00207.1
TTTCTTTGACGCCTGAAACTCCATTTAATCCCTAGATCGTATCACTTCTGTAGTATTGATGCTGTGTTCATGATGGCATGATGGTGACATCTATCAACCTGTGTCTTTTATCTGAACATGATGCAATAGGGCGGTGAAACTTGGGAATCCGACAAAGATTGAAATGAAAGTATTTGCTTCTACGTGGCAATTTGAGTGTATGCACACGACATAACGAGACTGGCTGTTCGTGTGCAGACGAGAACCGATCGGTCATATGCGTCTGTTCGCGACGTTCTTGACAGCTTCCAGTCCAGGGTTTGCGGTGAGGATTGATGCGCTCGGCCCCGAATCCGCTCTCTTCTACTTTACTTTTTCTCGAGTGGTTATTTTCCCGTCACTAATACTTTCTTGAATCGCGCCATGGCTCATGTTGAAGGCGAACCAAGGACGAACAGGACCAGGAACGTGCATTTGTCATAGAGCGACTACAGGGT
>PLTG_00208.1
GTTGAAACAGTCCTCGATACTTCGTAGAGAGGAGTATACGGGTGTGAAACAAAAGCACGAACAAATTCGCCAACTTCATTAAAATCACAATCAACATGACTGGCAGCAACAGCGACTTCAACTGCTGAACACCTTCTAACGAACCATAGAGTGCGAGATCGATATGCAGTGTTGTACCTCCATGTATGCGGTTGATATGTTCGACAAGAACACGTCCGCTAATACCTGGGTCACTTGCCGC
>PLTG_00209.1
TGAGGATTCGAGAAGTTCGGCTGTGATTCGAATGAAGTAAGGTCAGATTTGAGAAGAGGGGGAAGAGGAGATCTTGTGGAGTAATTTTGGTGGCATTTGGTGGTTGTCCGCCGCCGTGGACGATTCCAGGCGGTGGAGCTAGGCGGACCTCTCTTCCTCGTACAGAACCATCCCCTTTCATCTTCAGCTAGCTCCGCCTACCTCCACCGCCTGGAATCGTCCG
>PLTG_00210.1
TGGGAATCATATCCTTGAGCATAGTCTCTCTTAATTCGAGAGTCAGAATCCCTTGTTGCTCGTTACTTTCCTTCATAGGTTAGCCACGTAGATCCCAACTATGTGAAAATTATGCTAGTTACGAAACATACAACATTGCAGCATAATCAAAGACCTTGGACACCCCCATAAGGAAACGGTCACAGCTTAGGTCTAAGGACCACTCCTGTCTCT
>PLTG_00211.1
TACGCCTACACGTGGTTCTAGACAAGTAGCTCGTGAACGATGTGGTTGGAGATGCATTATTCATGGAGTCCCGTCAACCTACTGCTCATCGACCACTGTGGAGAACTAGCGCTTATAGGTGACGCTAGATGTAAAAACAACCAAGTGAATTGAAAGCTATATGTGAAAATTATCCAAGTCATCAGCATATTTCACCTCGCCAAAACGAACCCGATTGCCAGTAGGACGTTTGCGAGGTTTAAACTTTTTGAGCTTCTGGCCTGTGCGCTGGTACTCGTTCAGGTACTCTAGCAGAAGCTTCTCGTACCGTGGGTTTAGTTCCAAAAACATTTTTTCTCTGATCTTGCCAAGGCTCTGCTGGTGCTTGTCCCAATTCTGAAACATCTTCAGCTTGAACTCGTCGTCATTCATCATTCTGGATAGCTTTTTCATTGTGAGGTCATTTCTCCCGAGAAACTTGTTAAGAAGTCCTTGACCAGCTCTCTCTTCACTTTCGTCGCCATTGCTGCCGTTATACGTCTCGTGATTTCGTAGAAAGCGGTTGTTAGTACCGCCCGACGAAACCAAGTCCGGGATCTCCATCTTCAGCTTTCTCTGACGAGCATCAGGACTACTGGTACTCGCTAACACACCGCCACAGCAGACAAGGAGGGCAGCAATTACTGTCAGCAGCAAGTAGTGGAGACGCATCGATGGCTCGTTGTAGTGTACGTCGTGAATTGATAAGTGCTGAAATGAGGA
>PLTG_00212.1
AATTTCTCCTCGTGAACGATGTCGCTGTAGAGTGGTAGTGTAAGGTGGTGGTTGTATCTGTTGGAGTCTCAAGCGGAGACCTGCCCAACGGTCCTGAGATGCCAGACTGCAATGTGGGAACAGTGTGGTTTCCAACAGTATCGGCGAGAGTACGACTGGAAACAAACTCAGCTCTGAGGCCTCCGAACTGGTTGATAGTTGGCACCGTTGCTGTTACAGCAGGCGGAGTAGCAGTTCAAACACGGACCTAAGCAAGGGCAGCA
>PLTG_00213.1
ACAGCGTCCACCGCCGTTTCGAGCAATTGCCACAGACGAGCGAGCCGCACAATCTGTCCAGACAACAAGCCACAGCAACCACACGGTGAGCTTCCGCAGCAACAGACGAGTAAGCGATGGCAACGCGAGGCGACAACCCAGCGTGTCAAATGCAAAAGACAGCAGGCAAGTGGCTTCGCCACCGGATCCGTACCTGCAGTGGTGGCGCGGGCGATACACAGCGAAGCTGTGTGTACAGATAGTG
>PLTG_00214.1
GAAGCAACACTAGACGAAGAGGAAGATGTCACTGCTCAAGACTTCGACGGTGAGTTACGCCCGTATATAGACTGTACTTCACGCCGTAGTGGACGAAGAGGACGCGTCATCGTCTCATCGACAGCTGACACCTCGTATCTATCGCTTGAACTGGAGCAGGTGAACTTTGAGAGCGAATGGAGGGAGATGCAGTCGCCGCTGGCGTCGCTAGT
>PLTG_00215.1
TCGACTGGATTTGACCTCTCCACTTGTTCACTTTTGAACTCGACGCAGTAGCCCCAAGAAAGATGCATTCGATTATCAAATTTCGGCAACTTTTCTTCATCAGTAGTGCCGTAATTTTCGGTTCTGCAAGTGCTTTCAATGGTGAAGGCACAGTCTACGGACTCACTGATCCCTCCGGTGGTAATTGCAATTTCATGGCATATCCAGACTATGCAATGTCCAACTATGCAGCGATTAATAAAGCACAATGGGACAGTACCATGAACTGTGGTCGTTGTGCTCAAGTGACGTGTACTGATGAAAAATGTGTGAATCGCTCAAAGGTATCGGAGGTCGTGTATATTGTTGACCAATGCCCTGGTTGCAATGATGGTGACCTTGATCTCTCTCCAACGGTGTTTAAAGCGATTACTGGTTTGGAATACACGCGACTGCAGATAGAGTGGGAATTCGTGAAATGCCCCATTCTAGGCAACATCAAATATTGCCTAAAGAAAGGCAGCAACTCGTTTTGGGCTGCAATTCAACCAACACACGTGGCAGTTGGTGTAGACTCCGTCACAATCGATGGTAAACCCACATCTATGGTCGCGTCGTCCTATTACTTTCTACTCGATGGCAACAGTAACGAAAAATCGGATCTATCACATCTGAAAGTCACCATGACAAGTGTCACGGGTGAAGTTGTAGAGGATGTGCTGTCTTTCACTGATGGAGACTGTGTTGAAGGTACATCCCAATTTACTGAAGATGTAAGTGCAAGTGTAAGCATTTCGACGGACACTGTTTCAGATTTGTCTGCTGACTTAACTGAAGGACCAACTGAAGGACCAACTGGAGTACCAACTGACGTACTGACAGATTCGCTGGTGGAAACTTCAGCGGTAGAATCAACCAAAACTCCAGCTGAAGCTTCAACTGAAGCACCAACCGAAGCTCCAACAGAGGCACCAACCGAAGCTCCAACAGAGACACCAACCGAAGCTCCAACAGAGACACCAACCGAAGCTCCAACAGAG
>PLTG_00216.1
CATTCTTTACAATGGTGTCATTGTGTTTTGACACTCCGAATTGAATAGTAAACAGCATGGCTGTGGAAGCTGGAGAAGTTGCCATTGCTGTGGCAACCACGAGCACCAGCCAAGAAAACGGAGCTTCAAGCTTGGACGCGACACCGACGCCAACAAAACGCCAATCCAACACCTCTCTACCGCTCGAAGATCGCAACCCTCTAGATTTCGCCAAGTGCACGCGTATCACCGTACCCGCTGCGCGAGCGAACACCACCTCAAGTACTTTCACCTTCAGCGCACCCTGCCCATCGCCAAGCTCGCGTTTCACTAGACGCGTCATCAGAGAGCGGAGAACCTGAACAAGCAGACCAGCATTGGCTTCAACTGGTCGTTCAACCTATCGTCAAAGACACCGTCGGTCAGCGGGATAATTCGGGCAAACTCCTTGAGGTCTTCGCAGCTAACGGCTCCACGTTTAGCGACATCAAGCACAAACTCTGGGATAAGTTTAGCAGCCGTGTGAAACGAATCGCCGTGAAGCTGGATGATACCTGGACACAAGAAGACCCTACTGAAGCAGCGTGGAGCAAGGCAATGGCGTTCAAGTAGAATTCCTATCTTGTACCGAAGTAGCAAGCTTGGAACCGGTGGGTTGTCTCGCGGCGGGGTGACACTATCACGTTACTGTGACGTAGTGGTCAATACAGCCACTACGCCAAATTTTAA
>PLTG_00217.1
ATGACGCTTGCAGAAAACACTCCTGATTGTCAACGCAAGCACGAGGAATATATACTCCAATCAGACGTCACTGCACTGCAATCGGTAGCGAACGTAGTCATGACTCATGACTCATGATACTCGAGAATCAGCTTAGATGCACGCCACCGACGATAGTCTCCACTATTGTCGCCCCTCGCAGTGACTTCAACCAGGTACAACATCGTTTCATTCCGTAGGTG
>PLTG_00218.1
AGAGTTGTGGAAGCGAAGGTAGGGTTGATTTTGGGTCGAACTGGCGGCGTACCAAGCGGACGACGATCTACAATACGAATTGATGTGAATCCGTTAGCATTAATGACACGCACAAGCGTCAAAAGAACTCAAACCAATGAATTAGTATTTCTTACCGCCAAGTGGGGAGACAAGAGGCTGCAGCGGAGTAGAAGGTGCACTGGAAGGTTTT
>PLTG_00219.1
TGGAGGCTAAGCCTTATTGACGTTCTATCCTAAGTCGAACTTCTCATCTTGTAAACCACTTTATTGTGTGTGGCACTTGGATCTCGTTGAAGCGCCGAGTCTTTGCTTTCTGTCATGTGCCTTGCCTTGATACTGCTATCATCGCTTTTTGCGAGGCCTTGGTACTTGGTCTCCACGCGGTTGATAGTACGTATTCGAGGCTTTTGCAGGTGTTTGAGTATTTCTTCATGGCTACAATATTGTGTTGTTGATCAGTCGTGCAAGAGTGCCTGGTGCCCCAGTACTATGGCTGCGATTCGAGTCCCCCGGGGACTATTCCAATCCAGATGATAAGAAATCAGTAACCAAGTGAGAGCAACCAG
>PLTG_00220.1
GTGCCACCTTGTTGCCCTTATGAAAACTATGCCGGATCACTGGATTCCCTAGGTTCTTCAACAAGTACCTGAAAAGCGAACAACGAGTCTGCTGTCGAATCACCACCGGAGGGGAAATGAGCCGCCATACTCCTTATATGGTTAGATTAGAGGGGAAACACAAGAAATATAGCGAGTTGGAGAAGAAGAGAAGAAGGGAAAA
>PLTG_00221.1
GTGCCACCTTGTTGCCCTTATGAAAACTATGCCGGATCACTGGATTCCCTAGGTTCTTCAACAAGTACCTGAAAAGCGAACAACGAGTCTGCTGTCGAATCACCACCGGAGGGGAAATGAGCCGCCATACTCCTACACTTATATGGTTAGATTAGAGGGGAAACACAAGAAATATAGCGAGTTGGAGAAGAAGAGAAGAAGGGAAAA
>PLTG_00222.1
GACTGTGGTGCTGAGGTCAACACCATGAACAAGGGCACAACGACTGCGCTGATCTCGGCTGCTTACTGTGGTAAGATTGATGTCGTGCAGTTTCTTGTGAACGATTGTGCCGCTGATGTCAACACGAAGAACAAGGACGGACAAACCGCGCTGATGGCGGCCGCTAACAGTGGTCACATTGACGTTATCATGTTTCTTGTGAACGACTGTGGTGCTGAGGTCAACACGAAAGACAAGGAAGGAGAGTCAGCGGTGATGTATGCCGCTGGTGGA
>PLTG_00223.1
GGATCTGATATTGACGTTGTGCGGTTTCTTTTGAACGACTGTGGTGCTGAGGTCAACACCATGAACAAGGGCACAACGACTGCGCTGATCTCGGCTGCTTACTGTGGTAAGATTGATGTCGTGCAGTTTCTTGTGAACGATTGTGCCGCTGATGTCAACACGAAGAACAAGGACGGACAAACCGCGCTGATGGCGGCCGCTAACAGTGGTCACATTGACGTTATCATGTTTCTTGTGAACGACTGTGGTGCTGAGGTC
>PLTG_00224.1
GTTGAGCTGTCAGACATCAAGTGGACAGCACCTCCATTACCCGAAATCAAAGCTTTATCTGAAGAACCTGCATCACTAAAATACTTCATCCAGCCGCCATCCAAGCGGACGTTAAAGTGTAGCAGAAACTCATCGTCGACCAGTACGAACGACAGTTCTGTGCGAAAGAACTCGATAAGCAATATTGAAGTGGTCGAGGAGATACCGCAGATCTACCAACCCCATAAAACGATCCGCAAGGACACCATCCCGCTCGGTACCAAAGTACTTCACCTCAGCTTTGACTTACTTGCTGGTTTTCGCGGACCCAGAGGCACCAT
>PLTG_00225.1
AGCAGCGGACGGTAACGCAAACGACGACGATGACTAGCAAAGCAACACTTCAACAAAGCCTCTTCGACGATTTCAGCGTTCGATTGGCTAGAGTTGAGGCTCATCTGGGTCTGAATGCTGCTACTGAAGGCATGGCTCCTCAGATCGATGCCTACGACGTATATGTGGAAGAATGCTTGCCTCCTTTCCTGATCGCGTGTGAAAAGTTAGGAGACCATACTAGTCAACTAGGTGGGCTGCTCCAGAAGG
>PLTG_00226.1
ACGGTAAGCGGAAAAACTGTCCATTAGGTTAGGTCAATCCAGTTCAGGTGTAAGATGAAGAAAAGATTGCGACGAGGACCTAGAGGTCGGTTATTATCATCTTGTGTCCACCGTCGTTGTGGGGCACTTGAAAACGACGCTCCAGTCTCCTCGTTTTCAATTTCTTCGTGCTGCTGGCCTGCACCAATAGCGGCACCACTTCCTCAGGACACTCTTTGATGATTTCCTGTATATGAGAGAAGAATTGACTAGTTGATTAGACCCCATCGATATTCAAAGATTAGCCCTCTAGCGGCAGCTAAGAAACCAAACCACGTCGCCA
>PLTG_00227.1
TATGCCGGAGGTCCAAGCAACGAGTTCTCCAGAACTATAGTGACGATGACCATTAGAATCAGCGTAGGGGATGTTGACATTCCCAAACGGTTGTCACTAGGTTCCCAAGCAAAGGGTGCCGAAGATGGTTATGCCGGTTCCAAAACACCTGAAGGCGGTGCTCTACGTGAAGGAGGTATGCCTGTACTCACCAGCAAGGAAAATATCGGTCTCCTCTTCCAGTACGTCGTTGTCGGCCTTGTTTACGGTTTGCTGCCTGCAACTATCTACCCGTTCATGCAGAACTACCTCAACTGCTCCGGAGCTCAGGTGACTGCCGCTCAACAACTTGTCGTCCTACCATGGAG
>PLTG_00228.1
CTCACAGAAGACCTTAGCAATTCCTTCGCCGATTCCACTTGCTCCTCCAGTTATCAATGCTACTTTTCCCTCCAACCTCTTGGCCATTGTTGAAAGAAGTAGAGATGATGTCATAATGAGAAAGAAAATTCGCAGAAAAACTTGATTTAGTAGGAGAAATTTGTCGAAGGTCCTCTATTGATTCCCACTTGCTCCTCCAGTTATCAA
>PLTG_00229.1
ACGTCGGAGGAGCAGTGGGAGAAGCTCGTGCAGCAGAGTCAGGAATCCAACAAGACGGTGCGTGCAAATGTTGATTGATCTAGCTCTCCTTGTACATCAACTACTACAGATACACCATATCGTGTGTCAGGGGATCGTTACCTGGGCAGTGATGGAATTCTTAGTGTTTCTGTGGTTGTTGTTGTAGTTGGTGGTGGATTTCTGGGCCACGTGGTGCAAACCGTGCTTGGAAATCG
>PLTG_00230.1
TTACTTCGACAATATACTACTCGTAGTACTGCATTGTGCAGTACTCAATTATCGCTCCTTTGTTAGCCTAAAGCGCAAAACCTCAGTAATAAACGACGGAACTTAAAACATCTCGTCACCCGACAGTGTGTCGGACTGCGAAGACGAAGAGAATGCTTTGTAAGCCCTGTAACCAGTAGCTTGGTCCCTAGCAGCTTCCTTCGCATTGCTCGTAGTTGACTTGCTTAGACACTTGGCGCAGAACGAGACCTTACGTCGTGTTAGGTGGCCGTCCATAGTAATAAAGCTGATGCGTCTTCGAATCTTACAAGAGGAGCACACACAACCGTAGCAGAGTTTGCATGTGCTCTTACCGATTCCACGCAGAATCCCTGAAGTTGGTTTCTTGTGGCACATCACACAATTCTCGTTCTGTTGGTTTGAACGATCATGGGCCGAGTGTTGGCGTTGTAGCATCCAAGAGAGTTTCTTCATTTGTCCGCAAAAGACAAGATTATTTGCAGAAAGGAGGGCCTCTGTAGCTACTCGAAGCGAAATAAAACGCATGACATCTCCTCCAGGAGCGACTGTACTAGATCCGAACGCGTCGATAGCATTGTTTTCAATTTGCCGAAAGCAACCAAAGTACGAAAGGTTTGCGCGAATCACGTTGTGTCTCGGTTTCGTCTGTGGAAACTCGATGGAGTGAATCAAGTGGTAGCCGACGCGATCGCCGTTTTCACAGTTTACCATTCCTGTTGCCTCAATATACACGAAATCACGGACTTTGACTAGACTTGTAGATTGCAATGGGGCATCAATTGTCATCCACTTGATGATAAGAGAGCGAAATGGTTCCTCTTCGTTAGGCTCAATAATCGGACACAAGATGGAGCCAGCATCGAGATCATGCACATATGACGCCTTCACACGCATAACGTCCAATGTTGGATTGACGACCCCAAACATGAGGTCATCCAGATCACCAACAAGCGTTCCCACGCGCAATACCACCGGCATATCTTTTAACGGGTTTACAGAAGTTGTATCATCATTTTCACTTGAATCGTTTCCTGGTACAACGGTCTTTCGTCTGTCATCTTTTTCATTTCGTTGTGAATAGACATGGAGGTTGTCTTTTGACTTGAAATGTTTCCAACGTTTTTCGTCCACTTTGCGCTTGTCGACGAGGACATATTCCTCATACTTTTGGAAATGGTCCACCACAAATCCACTCACGAGGTCAATGAGTTGCTTGCGTTCCTCTATTGAAACTTGAAGGTCCGGGTATGGATTTACGGTAAAGCGGTCTACTACCATTATTCCTTGTGCCCCCTCTGCG
>PLTG_00231.1
GCGTGGGGTGAATTAAGCGAAATCAACAAGATCGACAACTCTTGCTGCTTCTTCAAAACGACTGCTCGTTGGCTTGCATTCTAGTTATTGTTGTGTATCACAGGGATTGTCTTAGGGAACTCAAAACCAGGTTGCTAGCAGATGAATGAACAGCACGGCGAAGTCAAAATTGCAAGCTGTATGATAGAAATGTTACAGGTCAAAAAAAAAAAAAAAAAAA
>PLTG_00232.1
ATTGTAACGGGTAGGAAGGGATGTATGAGTTATAAATACTCTATCCCAAGCCTAATTAGGACACATCTCACACTCTCTTAGTAGTCTAACTCCTGTCTCTTATACACATCTCGAGTTCACTTCATGAATAAAAAATGAAGAAATCATCTGTTCCACATATAGGGGAAGTGCTAATATTTCGAGACAAAAAACACGAGGAGG
>PLTG_00233.1
AGTCTGGAGACGATGAATGTAGCCGATTGAGCGAATAACTGGCCAATCAAAATTTAGAAAAAAAAGTCGCCACATCGTCTAAGACGATCGAAAGTCGAGGCAAGCGTTCCCTGACCAGGCCCTTACGGTTCTGTCACCTGCTATCTGAAGGGTATTTGGGGTGAGGCAGGGCGATAGTTAAAGGTGACACCCCCTCGATTTGGAGAATCTGATGATGCTGACGATACGGACGCGAATGAAGAGGACAATACGGTCG
>PLTG_00234.1
GGTTGTAGGACTCAACTTGACCACGTGCGCTGCATTGTTGAATGCTGAAAAATCCTCAAGACTCGTTAGAACTGAGCGCAGATGATGGCTGTCTGTTGACGGCAAGGGTTGTCATTTGTTGCAGCTTCGGAAAGTATCTGATCCATTCTGGCAGTGTACGGTGCTGTTTCGGCAAATCCAGTTTGGTGCTACCACCGCCATCCATCATTCGGACGTTTGCTCTTTGTCTTGCTTGACGGACAACACTTTCTCTTCGGTACAACATGCAGTGTTCCTCTCGTTTGGTTAGCATTTGAACCCGCG
>PLTG_00235.1
GGAAGACTACGGCTATGGATACGTGTTTCAGATCACGTTCGTTGGCAACTCAGTTGCCGGTGAGACGTCGAAGATAGTGTGTGGTGATAAGTCATTCACGACAACAGGGAATGTACCTTCAAATTGTGCTGTAACCATGAACACAGACACGGCGATGGGAACCGATACTGCAGTGCAACAGATAATTGTGACTGCGAAGAAACCTCTAGTGACAGGGTCATATAGCCTAATTTTTGATTATCTTGGTGCACCGAAG
>PLTG_00236.1
ACAATTTTAGCAAGATATTAAGGTCACCCCTTGCTCTTTTCCAATGCATGGCATCCCACCTCAATCTGAGCACCTTTTGCTCATCGTCTTCAGTAGTTGGGAATGGAAGCTCTTCAGGGTTGCTACGCAGAAAGTCAGCTATAAGCACATTTGCTGCTGGCTGCATCTTTTCTAGAAATTTTGTCTGGTACTGATGGTCTAACTGATTGACGTTCGTCGGTAGTTTATCCCACATAGTATAGGACTTGCCACTAATTTTTCATCAGTTCCGGAAGCGAGATTGCATCACATGATATACCTGTGTCGTATCCTTCTGCAGCTTGGTTATTTGCTGCTGGTTTCCCCCTTCGGCTTGGTTGGCGGTCCAAAGCTTTCCCTTTAATAGGGGTTCTCACGGAGCACTTGGAGGATG
>PLTG_00237.1
GGGAGAACTTGCATTTAAAACCCTTAGCACATTGTCCTGCCTTAAAGAACTCGCACAAGATAGATTTTGGATCAACACCAACGGGGACTTTGGGTTGACTAATAGCACCCTTAAACAATTCATTCATCTCTTCCTCTTTAGTTTTCTCTTCATCCTTCTTTTTCTTGGAATCAGCTTTTTTAGGATCAGCTTTAGGCTGGACAGATTGTTTGAGGGATTCACCGTATT
>PLTG_00238.1
TGGGTTTCCCTGACTCGCTCCCTTGGCGTGTTTGGCTTGACGTGCCTGTGCGCGCTGTATCATCGCATCCAACGTAACCGATCACAAAACTCCATCAGTTCTTTGTATTAAGCAGCGAGAAGCACATCAAAATGCAGCATAAAAGACTGCAATCCTCCTGTACGCACCGCACGATCCGTGTCTCGCTGGTTGCCACGTGTCATCGTTTCTTCCTCTAA
>PLTG_00239.1
TGGGTTTCCCTGACTCGCTCCCTTGGCGTGTTTGGCTTGACGTGCCTGTGCGCGCTGTATCATCGCATCCAACGTAACCGACCACAAAACTCCATCAGTTCTTCGTATTAAGCAACGAGAAGCACATCAAAATGCAGCATAAAAGACTGCAATCCTCCTGTACGCACCGCACGATCCGTGTCTCGCTGGTTGCCACGTGTCATCGTTTCTTCCTCTAA
[truncated: 47,847,596 more chars]
