# Supplementary material for: Time-resolved dual transcriptomics reveal early induced Nicotiana benthamiana root genes and conserved infection-promoting Phytophthora palmivora effectors
Source: BMC Biol. 2017 May 11;15:39. doi: 10.1186/s12915-017-0379-1 (PMC5427549; doi:10.1186/s12915-017-0379-1)
Supplement: Supplementary file 4 — BUSCO genes missing from genomes and transcriptomes of Phytophthora genus. BUSCO genes were annotated using InterProScan based on sequences emitted from hidden Markov model (HMM) profiles. (XLS 35 kb) [file 12915_2017_379_MOESM4_ESM.xls]

## Sheet: Absence_Presence
	T	T	G	T	G	T	G	G	G	G	G	G	G	G	G	G	G	G	G	G		Ancestral sequence		Emitted core consensus
BUSCO_id	P. palmivora	P. infestans	P. infestans	P. sojae	P. sojae	P. parasitica	P. parasitica	P. agathidicida	P. fragaria	P.capsici	P. cinnamomi	P. crypto	P. kernoviae	P. lateralis	P. multivora	P. pisi	P. ramorum	P. alni	P. cambi	P. pini	category	annotation/representative	GO/functional annotation by OrthoDB	InterProScan annotation
16677	0	0	1	0	1	0	1	1	1	1	1	1	1	1	1	1	1	1	1	1	present but silent	DNA replication licensing factor CDC47 Kluyveromyces marxianus, Mcm7p Saccharomyces cerevisiae	Replication, recombination and repair GO:0005524: ATP binding GO:0003678: DNA helicase activity GO:0003677: DNA binding GO:0006270: DNA replication initiation GO Cellular Component GO:0042555: MCM complex GO:0005634: nucleus	FamilyI PR008050 DNA replication licensing factor Mcm7
18235	0	0	1	0	1	0	1	1	1	1	1	1	1	1	1	1	1	1	1	1	present but silent	asnC Cyberlindnera jadinii, probable SLM5-Asparaginyl-tRNA synthetase,mitochondrial Zygosaccharomyces bailii, Mitochondrial asparaginyl-tRNA synthetase Komagataella phaffii	Translation, ribosomal structure and biogenesis GO:0005524: ATP binding GO:0004816: asparagine-tRNA ligase activity GO:0003676: nucleic acid binding GO:0006421: asparaginyl-tRNA aminoacylation GO:0005737: cytoplasm	Family IPR018150 Aminoacyl-tRNA synthetase, class II (D/K/N)-like
1997	0	0	1	0	1	0	1	1	1	1	1	1	1	1	1	1	1	1	1	1	present but silent	Rpo21p Saccharomyces cerevisiae	none	Domain IPR007080 RNA polymerase Rpb1
22825	0	0	1	0	1	0	1	1	1	1	1	1	1	1	1	1	1	1	1	1	present but silent	adoMet-dependent rRNA methyltransferase SPB1 Kluyveromyces marxianus, Spb1p Saccharomyces cerevisiae	GO:0008649: rRNA methyltransferase activity GO:0008175: tRNA methyltransferase activity GO:0005634: nucleus	Family IPR015507 Ribosomal RNA large subunit methyltransferase E
84840	0	0	1	0	1	0	1	1	1	1	1	1	1	1	1	1	1	1	1	1	present but silent	Pre7p Saccharomyces cerevisiae, Beta 6 subunit of the 20S proteasome Komagataella phaffii	Posttranslational modification, protein turnover, chaperones GO:0004298: threonine-type endopeptidase activity GO:0051603: proteolysis involved in cellular protein catabolic process GO Cellular Component GO:0005839: proteasome core complex	Family IPR001353 Proteasome, subunit alpha/beta
28385	0	0	1	0	1	0	1	1	0	1	1	1	1	1	1	1	1	1	1	1	present but silent	Cct3p Saccharomyces cerevisiae	GO:0005524: ATP binding GO:0006457: protein folding GO:0005737: cytoplasm	Family IPR002423 Chaperonin Cpn60/TCP-1 family
31019	0	0	1	0	1	0	1	1	0	1	1	1	1	1	1	1	1	1	1	1	present but silent	T-complex protein 1 subunit epsilon Kluyveromyces marxianus, cct5p Saccharomyces arboricola H-6	GO:0005524: ATP binding GO:0006457: protein folding GO:0005737: cytoplasm	none predicted
34335	0	0	1	0	1	0	1	1	1	1	1	1	1	1	1	1	1	0	1	1	present but silent	Vps45p Saccharomyces cerevisiae, Sec1-like protein Phialocephala scopiformis	Cell motility GO:0050660: flavin adenine dinucleotide binding GO:0006904: vesicle docking involved in exocytosis GO:0002098: tRNA wobble uridine modification	Family IPR001619 Sec1-like protein
3720	0	0	1	0	1	0	1	1	1	1	1	1	1	1	1	1	1	0	1	1	present but silent	Rpb2p Saccharomyces cerevisiae	GO:0032549: ribonucleoside binding GO:0003677: DNA binding GO:0003899: DNA-directed RNA polymerase activity GO:0006351: transcription, DNA-templated	Family IPR015712 DNA-directed RNA polymerase, subunit 2
15336	0	0	1	0	1	0	1	1	0	1	1	1	1	1	1	1	1	0	1	1	present but silent	Mcm5p Saccharomyces cerevisiae, Minichromosome maintenance protein 5 Candida maltosa	Replication, recombination and repair GO:0005524: ATP binding GO:0003678: DNA helicase activity GO:0003677: DNA binding GO:0006270: DNA replication initiation GO Cellular Component GO:0042555: MCM complex GO:0005634: nucleus	FamilyI PR031327 Mini-chromosome maintenance protein
26453	0	0	1	0	1	0	1	1	0	1	1	1	1	1	1	1	1	0	1	1	present but silent	Drs1p Saccharomyces cerevisiae, ATP-dependent RNA helicase DRS1 Kluyveromyces marxianus	GO:0005524: ATP binding GO:0008026: ATP-dependent helicase activity GO:0003723: RNA binding	Domain IPR027417 P-loop containing nucleoside triphosphate hydrolase/ Domain IPR014001 Helicase superfamily 1/2, ATP-binding domain
4338	0	0	1	0	1	0	1	1	0	1	1	1	1	1	1	1	1	0	1	1	present but silent	Ret1p Saccharomyces cerevisiae	GO:0032549: ribonucleoside binding GO:0003677: DNA binding GO:0003899: DNA-directed RNA polymerase activity GO:0006351: transcription, DNA-templated	Family IPR015712 DNA-directed RNA polymerase
27773	0	0	1	0	1	0	1	1	0	1	1	1	1	0	1	1	1	0	1	1	present but silent	Tcp1p Saccharomyces cerevisiae	GO:0005524: ATP binding GO:0006457: protein folding GO:0005737: cytoplasm	Family IPR002423 Chaperonin Cpn60/TCP-1 family
52229	0	0	1	0	1	0	1	1	0	0	1	1	1	1	1	1	1	0	1	1	present but silent	rpc40p Saccharomyces arboricola H-6	GO:0003899: DNA-directed RNA polymerase activity GO:0003677: DNA binding GO:0006351: transcription, DNA-templated	Domain IPR009025 DNA-directed RNA polymerase, RBP11-like dimerisation domain
116058	0	0	0	0	0	0	1	1	0	1	0	1	1	0	0	0	0	0	0	0	partially missing	50S small subunit ribosomal protein L37 Cryptococcus gattii	Translation, ribosomal structure and biogenesis	Family IPR013870 Ribosomal protein L37, mitochondrial
107993	0	0	0	0	0	0	0	0	0	0	0	0	0	1	1	0	0	0	0	0	partially missing	mitochondrial 37S ribosomal protein MRP2 Kluyveromyces lactis	Translation, ribosomal structure and biogenesis	Family IPR001209 Ribosomal protein S14
46376	0	0	0	0	0	0	0	0	0	0	0	0	0	1	0	0	1	0	0	0	partially missing	Isc1p Saccharomyces cerevisiae	Transcription GO:0004527: exonuclease activity GO:0004519: endonuclease activity GO:0006352: DNA-templated transcription, initiation GO:0005669: transcription factor TFIID complex	Domain IPR005135 Endonuclease/exonuclease/phosphatase
79596	0	0	0	0	0	0	0	0	0	0	0	1	0	0	0	0	0	0	0	1	partially missing	Atg5p -like protein [Saccharomyces cerevisiae x Saccharomyces kudriavzevii VIN7]	GO:0006914: autophagy GO:0005737: cytoplasm	Family IPR007239 Autophagy-related protein 5
62604	0	0	0	0	0	0	0	0	0	0	0	0	1	0	0	0	0	0	0	0	partially missing	transcription initiation factor IIE subunit alpha Kluyveromyces marxianus	Transcription initiation factor	Family IPR002853 Transcription factor TFIIE, alpha subunit
87828	0	0	0	0	0	0	0	1	0	0	0	0	0	0	0	0	0	0	0	0	partially missing	Pop4p Saccharomyces arboricola H-6	GO:0003723: RNA binding GO:0004540: ribonuclease activity GO:0008033: tRNA processing GO:0006364: rRNA processing GO:0006379: mRNA cleavage GO:0000172: ribonuclease MRP complex GO:0005655: nucleolar ribonuclease P complex	Domain IPR002730 Ribonuclease P/MRP, subunit p29
102673	0	0	0	0	0	0	0	0	0	0	0	0	0	0	0	0	0	0	0	0	missing from Phytophthora	unknown function, DUF866 domain, hypothetical protein Ecym_2527 Eremothecium cymbalariae	none	Domain IPR007642 RNA polymerase Rpb2
10724	0	0	0	0	0	0	0	0	0	0	0	0	0	0	0	0	0	0	0	0	missing from Phytophthora	Dip2P S.cerevisiae, U3 snoRNP protein S. cerevisiae, IPR001680: WD40 repeat	GO:0005515: protein binding; GO:0030515: snoRNA binding	Domain IPR015943 WD40/YVTN repeat-like-containing domain
108655	0	0	0	0	0	0	0	0	0	0	0	0	0	0	0	0	0	0	0	0	missing from Phytophthora	chromatin-remodeling complex subunit IES6 Kluyveromyces marxianus,	GO:0006338: chromatin remodeling,GO:0006351: transcription, DNA-templated,GO:0006355: regulation of transcription, DNA-templated,GO:0051983: regulation of chromosome segregation	none predicted
111440	0	0	0	0	0	0	0	0	0	0	0	0	0	0	0	0	0	0	0	0	missing from Phytophthora	54S ribosomal protein IMG2 Kluyveromyces marxianus	Translation, ribosomal structure and biogenesis, GO:0003735: structural constituent of ribosome,GO:0006412: translation, GO:0005840: ribosome	Family IPR007740 Ribosomal protein L49/IMG2
12171	0	0	0	0	0	0	0	0	0	0	0	0	0	0	0	0	0	0	0	0	missing from Phytophthora	Ecym_4776 Eremothecium cymbalariae, MES1-like protein Saccharomyces eubayanus, methionyl-tRNA synthetase Kluyveromyces marxianus	Translation, ribosomal structure and biogenesis	Family IPR015413 Methionyl/Leucyl tRNA synthetase
12446	0	0	0	0	0	0	0	0	0	0	0	0	0	0	0	0	0	0	0	0	missing from Phytophthora	related to Conserved oligomeric Golgi complex subunit 3 Zygosaccharomyces bailii, COG3-like protein Saccharomyces kudriavzevii, Cog3p Saccharomyces cerevisiae	GO:0006886: intracellular protein transport,GO:0005801: cis-Golgi network,GO:0016020: membrane	Family IPR007265 Conserved oligomeric Golgi complex, subunit 3
12786	0	0	0	0	0	0	0	0	0	0	0	0	0	0	0	0	0	0	0	0	missing from Phytophthora	Essential component of the conserved oligomeric Golgi complex (Cog1p through Cog8p) Komagataella phaffii,	GO:0006891: intra-Golgi vesicle-mediated transport, GO:0017119: Golgi transport complex	Domain IPR013167 Conserved oligomeric Golgi complex, subunit 4
19380	0	0	0	0	0	0	0	0	0	0	0	0	0	0	0	0	0	0	0	0	missing from Phytophthora	FAGR180Wp Eremothecium gossypii, U3 small nucleolar RNA-associated protein 13 Kluyveromyces marxianus, Utp13	GO:0006364: rRNA processing,GO:0032040: small-subunit processome,IPR017986: WD40-repeat-containing domain	Domain IPR015943 WD40/YVTN repeat-like-containing domain
19798	0	0	0	0	0	0	0	0	0	0	0	0	0	0	0	0	0	0	0	0	missing from Phytophthora	exocyst complex component EXO84 Kluyveromyces marxianus, Exo84p Saccharomyces cerevisiae	Cell motility, GO:0006887: exocytosis GO:0015031: protein transport GO:0030133: transport vesicle	Domain IPR032403 Exocyst component Exo84, C-terminal
20937	0	0	0	0	0	0	0	0	0	0	0	0	0	0	0	0	0	0	0	0	missing from Phytophthora	Vps27p Saccharomyces cerevisiae, ESCRT-0 subunit protein VPS27 Saccharomyces cerevisiae	GO:0006886: intracellular protein transport	Domain IPR008942 ENTH/VHS
25901	0	0	0	0	0	0	0	0	0	0	0	0	0	0	0	0	0	0	0	0	missing from Phytophthora	Rsa4p Saccharomyces cerevisiae, Ribosome assembly protein 4 Candida glabrata	GO:0005198: structural molecule activity GO:0006886: intracellular protein transport GO:0016192: vesicle-mediated transport GO:0006355: regulation of transcription, DNA-templated GO:0005634: nucleus GO:0030117: membrane coat	Domain IPR015943 WD40/YVTN repeat-like-containing domain
28421	0	0	0	0	0	0	0	0	0	0	0	0	0	0	0	0	0	0	0	0	missing from Phytophthora	ATP-dependent RNA helicase MAK5 Candida glabrata,	GO:0005524: ATP binding GO:0008026: ATP-dependent helicase activity GO:0003676: nucleic acid binding	Domain IPR027417 P-loop containing nucleoside triphosphate hydrolase/ DomainIPR011545DEAD/DEAH box helicase domain
30694	0	0	0	0	0	0	0	0	0	0	0	0	0	0	0	0	0	0	0	0	missing from Phytophthora	PKHD-type hydroxylase TPA1 Kluyveromyces marxianus, PKHD-type hydroxylase ofd1 Wallemia ichthyophaga	GO:0031418: L-ascorbic acid binding GO:0005506: iron ion binding GO:0016706: oxidoreductase activity, acting on paired donors, with incorporation or reduction of molecular oxygen, 2-oxoglutarate as one donor, and incorporation of one atom each of oxygen into both donors	Domain IPR006620 Prolyl 4-hydroxylase, alpha subunit/Domain IPR019601 Oxoglutarate/iron-dependent oxygenase, C-terminal degradation domain
31431	0	0	0	0	0	0	0	0	0	0	0	0	0	0	0	0	0	0	0	0	missing from Phytophthora	PAB-dependent poly(A)-specific ribonuclease subunit PAN3 Kluyveromyces marxianus, Chain L, Structure Of The Saccharomyces Cerevisiae Pan2-pan3 Core Complex	GO:0005524: ATP binding GO:0004672: protein kinase activity GO:0046872: metal ion binding IPR011009: Protein kinase-like domain IPR000719: Protein kinase domain IPR000571: Zinc finger, CCCH-type	PTHR12272 family not named
36399	0	0	0	0	0	0	0	0	0	0	0	0	0	0	0	0	0	0	0	0	missing from Phytophthora	Fcp1p Saccharomyces cerevisiae, RNA polymerase II subunit A C-terminal domain phosphatase Kluyveromyces marxianus	GO:0004721: phosphoprotein phosphatase activity GO:0005634: nucleus IPR023214: HAD-like domain IPR004274: NLI interacting factor IPR001357: BRCT domain	Domain IPR023214 HAD-like domain/Domain IPR004274 FCP1 homology domain
40771	0	0	0	0	0	0	0	0	0	0	0	0	0	0	0	0	0	0	0	0	missing from Phytophthora	Ded81p Saccharomyces cerevisiae, asparaginyl-tRNA synthetase Kluyveromyces marxianus	Translation, ribosomal structure and biogenesis, GO:0005524: ATP binding GO:0004816: asparagine-tRNA ligase activity GO:0003676: nucleic acid binding GO:0006421: asparaginyl-tRNA aminoacylation GO:0005737: cytoplasm IPR004364: Aminoacyl-tRNA synthetase, class II (D/K/N) IPR006195: Aminoacyl-tRNA synthetase, class II IPR004365: OB-fold nucleic acid binding domain, AA-tRNA synthetase-type	Family IPR018150 Aminoacyl-tRNA synthetase, class II (D/K/N)-like
41083	0	0	0	0	0	0	0	0	0	0	0	0	0	0	0	0	0	0	0	0	missing from Phytophthora	Rtf1p Saccharomyces cerevisiae	Posttranslational modification, protein turnover, chaperones GO:0003677: DNA binding GO:0006352: DNA-templated transcription, initiation GO:0016570: histone modification GO:0005634: nucleus IPR004343: Plus-3	Family IPR031102 RNA polymerase-associated protein Rtf1
41608	0	0	0	0	0	0	0	0	0	0	0	0	0	0	0	0	0	0	0	0	missing from Phytophthora	Vma13p Saccharomyces cerevisiae, v-type proton ATPase subunit H Kluyveromyces marxianus	Energy production and conversion, GO:0046961: proton-transporting ATPase activity, rotational mechanism GO:0015991: ATP hydrolysis coupled proton transport GO:0000221: vacuolar proton-transporting V-type ATPase, V1 domain IPR016024: Armadillo-type fold IPR004908: ATPase, V1 complex, subunit H IPR011987: ATPase, V1 complex, subunit H, C-terminal	Domain IPR016024 Armadillo-type fold/Domain IPR011987 ATPase, V1 complex, subunit H, C-terminal
43265	0	0	0	0	0	0	0	0	0	0	0	0	0	0	0	0	0	0	0	0	missing from Phytophthora	tys1p Saccharomyces arboricola, TYS1-like protein Saccharomyces eubayanus	Translation, ribosomal structure and biogenesis, GO:0005524: ATP binding GO:0004831: tyrosine-tRNA ligase activity GO:0006437: tyrosyl-tRNA aminoacylation GO:0005737: cytoplasm IPR002305: Aminoacyl-tRNA synthetase, class Ic IPR023617: Tyrosine-tRNA ligase, archaeal/eukaryotic-type	Domain IPR011987 ATPase, V1 complex, subunit H, C-terminal
44022	0	0	0	0	0	0	0	0	0	0	0	0	0	0	0	0	0	0	0	0	missing from Phytophthora	transcription factor tau 95 kDa subunit Kluyveromyces marxianus, Tfc1p Saccharomyces cerevisiae	GO:0046872: metal ion binding IPR019136: Transcription factor IIIC, subunit 5	Family IPR019136 Transcription factor IIIC, subunit 5
53121	0	0	0	0	0	0	0	0	0	0	0	0	0	0	0	0	0	0	0	0	missing from Phytophthora	signal recognition particle subunit SRP68 Candida albicans, Core component of the signal recognition particle (SRP) ribonucleoprotein (RNP) complex Komagataella phaffii, Srp68p Saccharomyces cerevisiae	GO:0030942: endoplasmic reticulum signal peptide binding GO:0008312: 7S RNA binding GO:0005047: signal recognition particle binding GO:0006614: SRP-dependent cotranslational protein targeting to membrane GO:0005786: signal recognition particle, endoplasmic reticulum targeting IPR026258: Signal recognition particle subunit SRP68	Family IPR026258 Signal recognition particle subunit SRP68
53973	0	0	0	0	0	0	0	0	0	0	0	0	0	0	0	0	0	0	0	0	missing from Phytophthora	Orotidine 5'-phosphate decarboxylase Candida glabrata, URA3-like protein Saccharomyces kudriavzevii	Nucleotide transport and metabolism, GO:0005524: ATP binding GO:0004674: protein serine/threonine kinase activity GO:0004540: ribonuclease activity GO:0004588: orotate phosphoribosyltransferase activity GO:0004590: orotidine-5'-phosphate decarboxylase activity GO:0006397: mRNA processing GO:0006207: 'de novo' pyrimidine nucleobase biosynthetic process GO:0044205: 'de novo' UMP biosynthetic process	Domain IPR013785 Aldolase-type TIM barrel/Domain IPR001754 Orotidine 5'-phosphate decarboxylase domain
58153	0	0	0	0	0	0	0	0	0	0	0	0	0	0	0	0	0	0	0	0	missing from Phytophthora	Per1p Saccharomyces cerevisiae	none	FamilyI PR007217 Per1-like
61383	0	0	0	0	0	0	0	0	0	0	0	0	0	0	0	0	0	0	0	0	missing from Phytophthora	related to U4/U6 small nuclear ribonucleoprotein PRP4 Zygosaccharomyces bailii, Prp4p Saccharomyces cerevisiae YJM1399	GO:0005198: structural molecule activity GO:0006886: intracellular protein transport GO:0016192: vesicle-mediated transport GO:0006355: regulation of transcription, DNA-templated GO:0005634: nucleus GO:0030117: membrane coat	Family IPR027106 U4/U6 small nuclear ribonucleoprotein Prp4
63015	0	0	0	0	0	0	0	0	0	0	0	0	0	0	0	0	0	0	0	0	missing from Phytophthora	probable COMPASS component SWD1 Zygosaccharomyces bailii, Swd1p Saccharomyces cerevisiae YJM1250	Posttranslational modification, protein turnover, chaperones GO:0051568: histone H3-K4 methylation GO:0048188: Set1C/COMPASS complex	Domain IPR015943 WD40/YVTN repeat-like-containing domain
64505	0	0	0	0	0	0	0	0	0	0	0	0	0	0	0	0	0	0	0	0	missing from Phytophthora	actin-related protein 2/3 complex subunit 2 Kluyveromyces marxianus, Arc35p Saccharomyces cerevisiae	GO:0030833: regulation of actin filament polymerization GO:0005856: cytoskeleton IPR007188: ARP2/3 complex, 34kDa subunit (p34-Arc)	Family IPR007188 Actin-related protein 2/3 complex subunit 2
64707	0	0	0	0	0	0	0	0	0	0	0	0	0	0	0	0	0	0	0	0	missing from Phytophthora	tRNA (adenine-N(1)-)-methyltransferase non-catalytic subunit TRM6, gcd10p Saccharomyces arboricola H-6, Gcd10p Saccharomyces cerevisiae	Translation, ribosomal structure and biogenesis GO:0003743: translation initiation factor activity IPR007316: Eukaryotic initiation factor 3, gamma subunit	Family IPR017423 tRNA (adenine(58)-N(1))-methyltransferase non-catalytic subunit TRM6
70306	0	0	0	0	0	0	0	0	0	0	0	0	0	0	0	0	0	0	0	0	missing from Phytophthora	orc4p Saccharomyces arboricola, Orc4p Saccharomyces cerevisiae	Origin recognition complex, GO:0017111: nucleoside-triphosphatase activity GO:0005524: ATP binding GO:0003677: DNA binding	Origin recognition complex subunit 4 (IPR016527)/ Ribulose-phosphate 3-epimerase-like (IPR000056)
73019	0	0	0	0	0	0	0	0	0	0	0	0	0	0	0	0	0	0	0	0	missing from Phytophthora	Nif3p Saccharomyces cerevisiae YJM1342, NGG1-interacting factor 3 Wickerhamomyces ciferrii	Putative GTP cyclohydrolase 1 type 2, GO:0003934: GTP cyclohydrolase I activity GO:0005525: GTP binding GO:0046872: metal ion binding GO:0035998: 7,8-dihydroneopterin 3'-triphosphate biosynthetic process	GTP cyclohydrolase 1 type 2/Nif3 (IPR002678)
75810	0	0	0	0	0	0	0	0	0	0	0	0	0	0	0	0	0	0	0	0	missing from Phytophthora	Rpc82p Saccharomyces cerevisiae	GO:0003899: DNA-directed RNA polymerase activity GO:0003677: DNA binding GO:0006351: transcription, DNA-templated IPR008806: RNA polymerase III Rpc82, C -terminal IPR013197: RNA polymerase III subunit RPC82-related, helix-turn-helix	Domain IPR008806 RNA polymerase III Rpc82, C -terminal
79949	0	0	0	0	0	0	0	0	0	0	0	0	0	0	0	0	0	0	0	0	missing from Phytophthora	related to ER membrane protein complex subunit 2 Zygosaccharomyces bailii, Emc2p Saccharomyces cerevisiae S288c	Tetratricopeptide, GO:0004807: triose-phosphate isomerase activity GO:0034975: protein folding in endoplasmic reticulum GO:0072546: ER membrane protein complex IPR013026: Tetratricopeptide repeat-containing domain IPR019734: Tetratricopeptide repeat	COIL signatures
8059	0	0	0	0	0	0	0	0	0	0	0	0	0	0	0	0	0	0	0	0	missing from Phytophthora	exocyst complex component SEC5 Kluyveromyces marxianus, SEC5-like protein Saccharomyces eubayanus	GO:0000145: exocyst	Family IPR031148 Plexin family
84363	0	0	0	0	0	0	0	0	0	0	0	0	0	0	0	0	0	0	0	0	missing from Phytophthora	cytoplasmic tRNA 2-thiolation protein 1 Kluyveromyces marxianus, ncs6p Saccharomyces arboricola, Ncs6p Saccharomyces cerevisiae	Posttranslational modification, protein turnover, chaperones GO:0000049: tRNA binding GO:0016779: nucleotidyltransferase activity GO:0032447: protein urmylation GO:0002098: tRNA wobble uridine modification GO:0034227: tRNA thio-modification GO:0005737: cytoplasm IPR011063: tRNA(Ile)-lysidine/2-thiocytidine synthase IPR012089: 2-thiocytidine tRNA biosynthesis protein, TtcA	Domain IPR014729 Rossmann-like alpha/beta/alpha sandwich fold
87390	0	0	0	0	0	0	0	0	0	0	0	0	0	0	0	0	0	0	0	0	missing from Phytophthora	tRNA(His) guanylyltransferase Kluyveromyces marxianus, Thg1p Saccharomyces cerevisiae	tRNA-His guanylyltransferase GO:0000287: magnesium ion binding GO:0008193: tRNA guanylyltransferase activity GO:0006400: tRNA modification	tRNAHis guanylyltransferase Thg1 (IPR007537)
99389	0	0	0	0	0	0	0	0	0	0	0	0	0	0	0	0	0	0	0	0	missing from Phytophthora	mitochondrial 37S ribosomal protein RSM7, rsm7p Saccharomyces arboricola	Translation, ribosomal structure and biogenesis	Domain IPR023798 Ribosomal protein S7 domain
