# Supplementary material for: Time-resolved dual transcriptomics reveal early induced Nicotiana benthamiana root genes and conserved infection-promoting Phytophthora palmivora effectors
Source: BMC Biol. 2017 May 11;15:39. doi: 10.1186/s12915-017-0379-1 (PMC5427549; doi:10.1186/s12915-017-0379-1)
Supplement: Supplementary file 5 — Dataset 2. N. benthamiana expression table. Raw counts were normalised within and between samples. TMM-normalised TPMs were reported. Functional annotation provided with 1.01 version of N. benthamiana genome was used: (ftp://ftp.solgenomics.net/genomes/Nicotiana_benthamiana/annotation/Niben101/). (XLSX 3227 kb) [file 12915_2017_379_MOESM5_ESM.xlsx]

## Sheet: Sheet1
	NB_6h_Inf	NB_18h_Inf	NB_24h_Inf	NB_30h_Inf	NB_48h_Inf	NB_72h_Inf	NB_6h_Mock	NB_18h_Mock	NB_24h_Mock	NB_30h_Mock	NB_48h_Mock	NB_72h_Mock	Blast.Hit.Accession	AHRD.Quality.Code	Human.Readable.Description	Interpro.ID_.Description.	Gene.Ontology.ID
Niben101Ctg08590g00001	197.679	1873.94	2417.31	4647	5552.78	14797.3	0.742	0.856	0.4	0.345	0.299	1.752	AT2G45550	*-*-	cytochrome P450, family 76, subfamily C, polypeptide 4 LENGTH=5	IPR001128 (Cytochrome P450)	GO:0005506 (iron ion binding), GO:0016705 (oxidoreductase activity, acting on paired donors, with incorporation or reduction of molecular oxygen), GO:0020037 (heme binding), GO:0055114 (oxidation-reduction process)
Niben101Ctg13347g00002	186.814	2081.68	2488.69	3847.82	4934	12482.6	0.5	0.895	0.318	0.046	0.399	1.574	AT3G48310	***-	cytochrome P450, family 71, subfamily A, polypeptide 22 LENGTH=490	IPR001128 (Cytochrome P450)	GO:0005506 (iron ion binding), GO:0016705 (oxidoreductase activity, acting on paired donors, with incorporation or reduction of molecular oxygen), GO:0020037 (heme binding), GO:0055114 (oxidation-reduction process)
Niben101Scf06424g00003	53.03	826.32	1145.29	1992.17	7468.54	4699.29	0	1.614	0.326	0.322	0.069	0.76	AT1G73260	****	kunitz trypsin inhibitor 1 LENGTH=215	IPR002160 (Proteinase inhibitor I3, Kunitz legume)	GO:0004866 (endopeptidase inhibitor activity)
Niben101Scf16511g00010	8.2	182.865	412.389	958.419	2217.11	5177.32	0.237	0.359	0.419	0.322	0.284	0.271	sp|Q9LUE2|TPS18_ARATH	****	Terpenoid synthase 18	IPR008930 (Terpenoid cyclases/protein prenyltransferase alpha-alpha toroid), IPR008949 (Isoprenoid synthase domain)	GO:0000287 (magnesium ion binding), GO:0008152 (metabolic process), GO:0010333 (terpene synthase activity), GO:0016829 (lyase activity)
Niben101Scf04787g02002	1354.51	2342.18	2520.68	2768.47	5101.1	1459.54	2.02	2.294	1.6	1	1.474	3.667	AT5G42650	***-	allene oxide synthase LENGTH=518	IPR001128 (Cytochrome P450)	GO:0004497 (monooxygenase activity), GO:0005506 (iron ion binding), GO:0016705 (oxidoreductase activity, acting on paired donors, with incorporation or reduction of molecular oxygen), GO:0020037 (heme binding), GO:0055114 (oxidation-reduction process)
Niben101Scf10735g00018	112.197	873.072	1298.59	2345.71	3467.69	12187.6	4.1	2.722	2.435	4.594	2.71	2.992	sp|P43186|BEV1M_BETPN	***-	Major pollen allergen Bet v 1-M/N	IPR000916 (Bet v I domain), IPR023393 (START-like domain), IPR024949 (Bet v I type allergen)	GO:0006952 (defense response), GO:0009607 (response to biotic stimulus)
Niben101Scf06424g01007	98.552	531.154	644.91	979.737	2166.66	1634.78	0	0.757	0.403	0.337	0.299	0.287	AT1G73260	****	kunitz trypsin inhibitor 1 LENGTH=215	IPR002160 (Proteinase inhibitor I3, Kunitz legume)	GO:0004866 (endopeptidase inhibitor activity)
Niben101Scf02041g00002	10.8	79.085	227.585	491.727	2336.35	2836.7	0.383	0.314	0.388	0.506	0.453	0.403	sp|Q7XCK6|CHI8_ORYSJ	****	Chitinase 8	IPR016283 (Glycoside hydrolase, family 19), IPR023346 (Lysozyme-like domain)	GO:0004568 (chitinase activity), GO:0005975 (carbohydrate metabolic process), GO:0006032 (chitin catabolic process), GO:0016998 (cell wall macromolecule catabolic process)
Niben101Scf02066g05014	93.889	398.612	526.214	1129.4	1561.86	1307.1	0.39	0.237	0.186	0.284	0.107	0.504	sp|P43186|BEV1M_BETPN	***-	Major pollen allergen Bet v 1-M/N	IPR000916 (Bet v I domain), IPR023393 (START-like domain), IPR024949 (Bet v I type allergen)	GO:0006952 (defense response), GO:0009607 (response to biotic stimulus)
Niben101Scf06080g00003	182.838	390.487	446.217	719.435	1215.12	2568.1	0.574	0.52	0.248	0.383	0.307	0.519	sp|Q9SR36|GSTU8_ARATH	***-	Glutathione S-transferase U8	IPR010987 (Glutathione S-transferase, C-terminal-like), IPR012336 (Thioredoxin-like fold)	GO:0005515 (protein binding)
Niben101Scf00640g04023	616.773	1121.29	1176.11	749.627	1463.78	2226.85	1.048	0.902	0.938	1.327	0.622	1.031	sp|Q0IIS3|EPHX3_XENTR	***-	Epoxide hydrolase 3	IPR000639 (Epoxide hydrolase-like), IPR029058 (Alpha/Beta hydrolase fold)	GO:0003824 (catalytic activity)
Niben101Scf04869g01008	24.455	228.159	274.62	504.089	993.738	2322.15	0.069	0.199	0.186	0.176	0.177	0.372	AT3G26310	***-	cytochrome P450, family 71, subfamily B, polypeptide 35 LENGTH=500	IPR001128 (Cytochrome P450)	GO:0005506 (iron ion binding), GO:0016705 (oxidoreductase activity, acting on paired donors, with incorporation or reduction of molecular oxygen), GO:0020037 (heme binding), GO:0055114 (oxidation-reduction process)
Niben101Scf00700g00005	1165.53	1118.5	1054.82	950.508	754.828	1201.82	0.604	1.009	0.395	0.476	0.376	1.496	sp|Q9LUE2|TPS18_ARATH	****	Terpenoid synthase 18	IPR008930 (Terpenoid cyclases/protein prenyltransferase alpha-alpha toroid), IPR008949 (Isoprenoid synthase domain)	GO:0000287 (magnesium ion binding), GO:0008152 (metabolic process), GO:0010333 (terpene synthase activity), GO:0016829 (lyase activity)
Niben101Scf00354g01012	506.88	835.225	647.154	679.31	948.982	579.57	0.1	0.665	0.155	0.245	0.107	0.899	AT3G26040	****	HXXXD-type acyl-transferase family protein LENGTH=442	IPR003480 (Transferase), IPR023213 (Chloramphenicol acetyltransferase-like domain)	GO:0016747 (transferase activity, transferring acyl groups other than amino-acyl groups)
Niben101Scf07868g00001	330.765	584.023	834.702	1433.22	2166.97	601.287	0	0.795	1.442	0.322	0.6	2.651	emb|CDY66962.1|	***-	BnaC01g43480D [Brassica napus]
Niben101Scf00526g03012	156.012	528.263	651.132	818.329	1331.3	260.737	0.199	0.482	0.047	0.192	0.107	0.721	sp|Q850K7|EXLB1_ORYSJ	***-	Expansin-like	IPR007117 (Expansin, cellulose-binding-like domain), IPR009009 (RlpA-like double-psi beta-barrel domain)
Niben101Scf01061g04027	4.397	93.889	157.814	359.7	1246.93	950.105	0	0.199	0.023	0.023	0.023	0.147	AT1G30760	****	FAD-binding Berberine family protein LENGTH=534	IPR012951 (Berberine/berberine-like), IPR016166 (FAD-binding, type 2)	GO:0003824 (catalytic activity), GO:0008762 (UDP-N-acetylmuramate dehydrogenase activity), GO:0016491 (oxidoreductase activity), GO:0016614 (oxidoreductase activity, acting on CH-OH group of donors), GO:0050660 (flavin adenine dinucleotide binding), GO:0055114 (oxidation-reduction process)
Niben101Scf00960g01013	42.365	143.955	252.198	349.045	1044.11	776.783	0.023	0.1	0	0.069	0.015	0.178	sp|Q9FY79|LAC14_ARATH	***-	Laccase-14	IPR017761 (Laccase)	GO:0005507 (copper ion binding), GO:0016491 (oxidoreductase activity), GO:0046274 (lignin catabolic process), GO:0048046 (apoplast), GO:0052716 (hydroquinone:oxygen oxidoreductase activity), GO:0055114 (oxidation-reduction process)
Niben101Scf17204g01003	228.403	465.03	623	434.342	720.314	430.2	0.168	0.153	0	0.253	0.276	0.527	sp|Q8LDC8|ERF92_ARATH	*-**	Ethylene-responsive transcription factor 1B	IPR016177 (DNA-binding domain)	GO:0003677 (DNA binding), GO:0003700 (sequence-specific DNA binding transcription factor activity), GO:0006355 (regulation of transcription, DNA-templated)
Niben101Scf00712g02011	1907.63	2230.56	1994.3	1887.76	1605.8	2227.5	4.873	4.764	2.737	5.039	2.8	4.597	sp|Q9LUE0|TPS19_ARATH	****	Terpenoid synthase 19	IPR008930 (Terpenoid cyclases/protein prenyltransferase alpha-alpha toroid), IPR008949 (Isoprenoid synthase domain)	GO:0000287 (magnesium ion binding), GO:0008152 (metabolic process), GO:0010333 (terpene synthase activity), GO:0016829 (lyase activity)
Niben101Scf02393g02025	251.64	852.063	1307.89	1561.92	664.319	723.05	1.737	1.453	1.086	1.603	1.397	1.504	AT2G15780	*-*-	Cupredoxin superfamily protein LENGTH=257	IPR008972 (Cupredoxin)	GO:0009055 (electron carrier activity)
Niben101Scf01090g00001	181.564	407.824	446.217	289.2	501.975	431.2	0	0	0.062	0	0	0.411	sp|Q8LDC8|ERF92_ARATH	*-**	Ethylene-responsive transcription factor 1B	IPR016177 (DNA-binding domain)	GO:0003677 (DNA binding), GO:0003700 (sequence-specific DNA binding transcription factor activity), GO:0006355 (regulation of transcription, DNA-templated)
Niben101Scf01084g01009	748.695	1239.1	1108.32	1092.21	1263.52	2119.83	1.056	3.51	2.675	3.705	3.562	1.721	gb|AAA34117.1|	--*-	mRNA inducible by salicylic acid or by TMV during systemic acquired resistance response' [Nicotiana tabacum] gb|AAB24788.1| systemic acquired resistance gene SAR8.2a product [Nicotiana tabacum=tobacco, Xanthi nc, TMV-inoculated plants, Peptide, 95 aa]	IPR004297 (Systemic acquired resistance protein SAR)
Niben101Scf00944g01001	33.482	278.839	310.312	440.2	844.279	74.175	0	0.122	0	0.084	0.023	0.279	AT5G44440	****	FAD-binding Berberine family protein LENGTH=533	IPR012951 (Berberine/berberine-like), IPR016166 (FAD-binding, type 2)	GO:0003824 (catalytic activity), GO:0008762 (UDP-N-acetylmuramate dehydrogenase activity), GO:0016491 (oxidoreductase activity), GO:0016614 (oxidoreductase activity, acting on CH-OH group of donors), GO:0050660 (flavin adenine dinucleotide binding), GO:0055114 (oxidation-reduction process)
Niben101Scf17204g01001	60.097	283.023	384.9	479.108	539.178	286.66	0	0.298	0.062	0.353	0.069	0.318	sp|Q8LDC8|ERF92_ARATH	****	Ethylene-responsive transcription factor 1B	IPR016177 (DNA-binding domain)	GO:0003677 (DNA binding), GO:0003700 (sequence-specific DNA binding transcription factor activity), GO:0006355 (regulation of transcription, DNA-templated)
Niben101Scf00592g07009	652.448	797.403	893.446	1399.6	2289.34	5445.63	5.179	4.122	9.088	3.574	6.234	7.93	sp|H2DH18|C7A12_PANGI	***-	Cytochrome P450 CYP736A12	IPR001128 (Cytochrome P450)	GO:0005506 (iron ion binding), GO:0016705 (oxidoreductase activity, acting on paired donors, with incorporation or reduction of molecular oxygen), GO:0020037 (heme binding), GO:0055114 (oxidation-reduction process)
Niben101Scf08390g03006	223.452	292.568	223.082	246.8	181.46	704.067	0.207	0.1	0.054	0.054	0.054	0.434	sp|Q94KL7|SILD_FORIN	****	Secoisolariciresinol dehydrogenase	IPR002198 (Short-chain dehydrogenase/reductase SDR), IPR003560 (2,3-dihydro-2,3-dihydroxybenzoate dehydrogenase)	GO:0008152 (metabolic process), GO:0008667 (2,3-dihydro-2,3-dihydroxybenzoate dehydrogenase activity), GO:0016491 (oxidoreductase activity), GO:0019290 (siderophore biosynthetic process), GO:0055114 (oxidation-reduction process)
Niben101Scf16234g01020	35.464	209.8	320.066	537.89	557.882	126.072	0	0.497	0	0.1	0	0	AT1G11925	***-	Stigma-specific Stig1 family protein LENGTH=140	IPR006969 (Stigma-specific protein Stig1)
Niben101Scf09649g06014	3.4	102.8	159.902	260.912	817.67	368.842	0	0.153	0.039	0.023	0	0.132	sp|Q9FY79|LAC14_ARATH	***-	Laccase-14	IPR017761 (Laccase)	GO:0005507 (copper ion binding), GO:0016491 (oxidoreductase activity), GO:0046274 (lignin catabolic process), GO:0048046 (apoplast), GO:0052716 (hydroquinone:oxygen oxidoreductase activity), GO:0055114 (oxidation-reduction process)
Niben101Scf01313g01005	207.957	415.028	239.36	360.498	340.7	426.039	0.819	0.252	0.1	0	0.338	0	sp|Q5DTZ6|RN150_MOUSE	--*-	RING finger protein 150	IPR011016 (Zinc finger, RING-CH-type), IPR013083 (Zinc finger, RING/FYVE/PHD-type)	GO:0005515 (protein binding), GO:0008270 (zinc ion binding)
Niben101Scf04384g02014	236.655	1254.9	1233.29	1003.2	2629.3	1568.06	4.2	3.227	3.195	8.276	3.255	2.915	sp|C7FF04|PPO3_AGABI	--**	Polyphenol oxidase 3	IPR008922 (Uncharacterised domain, di-copper centre)	GO:0004097 (catechol oxidase activity), GO:0008152 (metabolic process), GO:0016491 (oxidoreductase activity), GO:0055114 (oxidation-reduction process)
Niben101Scf00568g04054	49.996	209.094	173.672	227.287	317.327	507.999	0	0	0.085	0	0	0.085	sp|Q7L0R7|RNF44_HUMAN	*-*-	RING finger protein 44	IPR011016 (Zinc finger, RING-CH-type), IPR013083 (Zinc finger, RING/FYVE/PHD-type)	GO:0005515 (protein binding), GO:0008270 (zinc ion binding)
Niben101Scf03747g00005	155.182	277.176	236.564	411.424	346.404	159.664	0	0.367	0.264	0	0	0	gb|KEH31499.1|	*-*-	transmembrane protein, putative [Medicago truncatula]
Niben101Scf01090g02001	43.649	207.508	285.449	369.426	333.768	282.702	0.084	0.153	0	0.123	0	0.062	sp|Q8LDC8|ERF92_ARATH	****	Ethylene-responsive transcription factor 1B	IPR016177 (DNA-binding domain)	GO:0003677 (DNA binding), GO:0003700 (sequence-specific DNA binding transcription factor activity), GO:0006355 (regulation of transcription, DNA-templated)
Niben101Scf07761g00005	69.1	115.8	206.2	318.256	424.3	286.165	0	0	0	0	0	0.45	sp|P93822|ERF97_ARATH	*-**	Ethylene-responsive transcription factor 14	IPR016177 (DNA-binding domain)	GO:0003677 (DNA binding), GO:0003700 (sequence-specific DNA binding transcription factor activity), GO:0006355 (regulation of transcription, DNA-templated)
Niben101Scf01395g03012	0.6	29.16	49.397	143.347	571.517	505.473	0	0.084	0	0	0	0.023	AT1G30760	****	FAD-binding Berberine family protein LENGTH=534	IPR012951 (Berberine/berberine-like), IPR016166 (FAD-binding, type 2)	GO:0003824 (catalytic activity), GO:0008762 (UDP-N-acetylmuramate dehydrogenase activity), GO:0016491 (oxidoreductase activity), GO:0016614 (oxidoreductase activity, acting on CH-OH group of donors), GO:0050660 (flavin adenine dinucleotide binding), GO:0055114 (oxidation-reduction process)
Niben101Scf01084g03003	1415.42	2132.19	1759.95	1723.35	1568	1540.98	5.784	5.552	6.103	11.85	5.512	7.287			Unknown protein	IPR004297 (Systemic acquired resistance protein SAR)
Niben101Scf07757g00001	1347.78	7121.44	8056.89	13223.4	18619.1	11129.4	38.704	26.9	37.4	69.489	52.926	56.783	sp|Q40561|IP21_TOBAC	****	Proteinase inhibitor type-2	IPR003465 (Proteinase inhibitor I20, Pin2)	GO:0004867 (serine-type endopeptidase inhibitor activity)
Niben101Scf05643g05001	2109.31	4792.3	6507.93	4967.4	11331	2053.73	16.097	23.454	28.97	30.9	26.294	22.202	sp|P30364|ASPG_LUPAN	***-	Isoaspartyl peptidase/L-asparaginase	IPR000246 (Peptidase T2, asparaginase 2), IPR029055 (Nucleophile aminohydrolases, N-terminal)	GO:0016787 (hydrolase activity)
Niben101Scf04477g00004	52.61	382.746	224.947	302.869	552.93	161.773	0.566	1.3	0.202	0.215	0	0.225	ref|XP_002522942.1|	***-	conserved hypothetical protein [Ricinus communis] gb|EEF39372.1| conserved hypothetical protein [Ricinus communis]
Niben101Scf07709g00001	118.189	234.479	271.85	194.585	536.1	47.666	0.237	0.268	0.264	0.215	0.284	0.388	AT5G42650	***-	allene oxide synthase LENGTH=518	IPR001128 (Cytochrome P450)	GO:0004497 (monooxygenase activity), GO:0005506 (iron ion binding), GO:0016705 (oxidoreductase activity, acting on paired donors, with incorporation or reduction of molecular oxygen), GO:0020037 (heme binding), GO:0055114 (oxidation-reduction process)
Niben101Scf02203g05002	1870.1	2948.02	3224.3	2956.28	4910.49	5090.69	23	16.564	9.724	43.036	9.174	12.574	sp|Q01559|HMDH_NICSY	****	3-hydroxy-3-methylglutaryl-coenzyme A reductase	IPR002202 (Hydroxymethylglutaryl-CoA reductase, class I/II), IPR023074 (Hydroxymethylglutaryl-CoA reductase, class I/II, catalytic domain), IPR023282 (Hydroxymethylglutaryl-CoA reductase, N-terminal)	GO:0004420 (hydroxymethylglutaryl-CoA reductase (NADPH) activity), GO:0008299 (isoprenoid biosynthetic process), GO:0015936 (coenzyme A metabolic process), GO:0016021 (integral component of membrane), GO:0016616 (oxidoreductase activity, acting on the CH-OH group of donors, NAD or NADP as acceptor), GO:0050661 (NADP binding), GO:0050662 (coenzyme binding), GO:0055114 (oxidation-reduction process)
Niben101Scf06277g00007	501.419	523.925	693.6	498.58	775.5	932.2	1.79	1.5	3.42	2.669	3.816	3.55	sp|O48723|PLP2_ARATH	***-	Patatin-like protein 2	IPR016035 (Acyl transferase/acyl hydrolase/lysophospholipase)	GO:0006629 (lipid metabolic process), GO:0008152 (metabolic process)
Niben101Scf06245g01017	1005.83	1168.1	907.439	988.122	750.89	610.844	7.719	5.315	1.659	7.087	1.259	2.922	sp|B9SBU9|TPS5_RICCO	****	Terpene synthase 5	IPR008930 (Terpenoid cyclases/protein prenyltransferase alpha-alpha toroid), IPR008949 (Isoprenoid synthase domain)	GO:0000287 (magnesium ion binding), GO:0008152 (metabolic process), GO:0010333 (terpene synthase activity), GO:0016829 (lyase activity)
Niben101Scf02694g06025	36.86	116.485	160.44	213.175	361.95	229.437	0.1	0.092	0.062	0.207	0.046	0.093	gb|KEH39494.1|	***-	transmembrane protein, putative [Medicago truncatula]
Niben101Scf10735g00016	89.458	411.4	666.228	1132.09	1339.61	6598.38	7.819	7.662	10.717	12.425	10.832	9.62	sp|P43186|BEV1M_BETPN	***-	Major pollen allergen Bet v 1-M/N	IPR000916 (Bet v I domain), IPR023393 (START-like domain), IPR024949 (Bet v I type allergen)	GO:0006952 (defense response), GO:0009607 (response to biotic stimulus)
Niben101Scf03993g06006	1189.05	1514.29	1250.57	1282.84	1338.22	889.926	10.772	8.886	3.365	9.649	3.992	6.016	sp|Q9LUE2|TPS18_ARATH	****	Terpenoid synthase 18	IPR008930 (Terpenoid cyclases/protein prenyltransferase alpha-alpha toroid), IPR008949 (Isoprenoid synthase domain)	GO:0000287 (magnesium ion binding), GO:0008152 (metabolic process), GO:0010333 (terpene synthase activity), GO:0016829 (lyase activity)
Niben101Scf03302g02007	29.605	41.942	91.627	138.598	390.41	662.468	0.49	0.635	0.62	0.552	0.545	0.333	sp|Q50940|CAH_NEIGO	***-	Carbonic anhydrase	IPR001148 (Alpha carbonic anhydrase), IPR023561 (Carbonic anhydrase, alpha-class)	GO:0004089 (carbonate dehydratase activity), GO:0006730 (one-carbon metabolic process), GO:0008270 (zinc ion binding)
Niben101Scf09325g05001	281.777	860.226	895.06	467.479	1083.7	576.549	4.866	2.768	2.264	9.073	2.219	1.946	sp|Q9SI37|WRKY1_ARATH	--**	WRKY transcription factor	IPR003657 (DNA-binding WRKY)	GO:0003700 (sequence-specific DNA binding transcription factor activity), GO:0006355 (regulation of transcription, DNA-templated), GO:0043565 (sequence-specific DNA binding)
Niben101Scf03993g05005	1755.74	1866.19	1578.64	1262.81	1410.6	1494.48	12.363	10.5	5.498	17.28	5.574	9.574	sp|B9SBU9|TPS5_RICCO	****	Terpene synthase 5	IPR008930 (Terpenoid cyclases/protein prenyltransferase alpha-alpha toroid), IPR008949 (Isoprenoid synthase domain)	GO:0000287 (magnesium ion binding), GO:0008152 (metabolic process), GO:0010333 (terpene synthase activity), GO:0016829 (lyase activity)
Niben101Scf08575g03004	109.993	174.957	179.632	243.353	248.71	214.595	0.75	0.298	0.078	0.476	0.522	0.256	AT1G65690	***-	Late embryogenesis abundant (LEA) hydroxyproline-rich glycoprotein family LENGTH=252	IPR004864 (Late embryogenesis abundant protein, LEA-14)
Niben101Ctg06260g00001	1088.18	1488.6	1217.29	1703.96	1461.6	657.325	20.312	11.226	3.6	9.2	2.626	5.155	sp|Q49SP5|TPGAS_POGCB	*-**	Germacrene A synthase	IPR008930 (Terpenoid cyclases/protein prenyltransferase alpha-alpha toroid)	GO:0008152 (metabolic process), GO:0010333 (terpene synthase activity), GO:0016829 (lyase activity)
Niben101Scf03171g03017	8.229	55.568	59.663	99.979	157.745	405.155	0	0.13	0	0	0	0	sp|B9SBU9|TPS5_RICCO	****	Terpene synthase 5	IPR008949 (Isoprenoid synthase domain)	GO:0000287 (magnesium ion binding), GO:0010333 (terpene synthase activity), GO:0016829 (lyase activity)
Niben101Scf03300g00003	67.285	126.247	168.106	167.324	178.697	223.826	0.329	0.099	0.202	0.238	0.084	0.341	AT2G15780	*-*-	Cupredoxin superfamily protein LENGTH=257	IPR008972 (Cupredoxin)	GO:0009055 (electron carrier activity)
Niben101Scf03385g02011	1188.07	1672.23	2101.06	2659.71	2506.11	4826.65	20.358	12.595	14.679	32.114	13.42	17.969	AT2G15220	***-	Plant basic secretory protein (BSP) family protein LENGTH=225	IPR007541 (Uncharacterised protein family, basic secretory protein)
Niben101Scf05813g09004	568.416	792.247	653.337	587.486	995.383	99.564	2.716	4	5.126	3.4	3.616	4.132	sp|B8AQW7|PLP1_ORYSI	***-	Patatin-like protein	IPR016035 (Acyl transferase/acyl hydrolase/lysophospholipase)	GO:0006629 (lipid metabolic process), GO:0008152 (metabolic process)
Niben101Scf02188g00002	53.263	184.49	205.413	196.8	330.639	165.484	0.145	1.499	0.535	0.107	0.123	0.581	sp|Q9SI37|WRKY1_ARATH	--**	WRKY transcription factor	IPR003657 (DNA-binding WRKY)	GO:0003700 (sequence-specific DNA binding transcription factor activity), GO:0006355 (regulation of transcription, DNA-templated), GO:0043565 (sequence-specific DNA binding)
Niben101Scf03930g00018	997.965	1006.25	824.974	410.989	545.466	701.463	4.284	4.367	4.6	9.097	3.117	4.512	sp|Q9SK27|ENL1_ARATH	***-	Early nodulin-like protein	IPR008972 (Cupredoxin), IPR028871 (Blue (type 1) copper protein, binding site)	GO:0009055 (electron carrier activity)
Niben101Scf07070g02002	3.854	113.056	61.002	117.782	524.558	66.792	0.077	0.619	0.31	0.084	0.123	0.194	sp|Q9SGH6|DOX1_ARATH	***-	Alpha-dioxygenase	IPR010255 (Haem peroxidase)	GO:0004601 (peroxidase activity), GO:0006979 (response to oxidative stress), GO:0020037 (heme binding), GO:0055114 (oxidation-reduction process)
Niben101Scf08263g03008	37.436	141.755	130.654	190.134	179.329	66.936	0	0.13	0.054	0.054	0	0.054	sp|Q9LT79|PUB25_ARATH	*-*-	U-box domain-containing protein 25	IPR013083 (Zinc finger, RING/FYVE/PHD-type), IPR016024 (Armadillo-type fold)	GO:0004842 (ubiquitin-protein transferase activity), GO:0005488 (binding), GO:0016567 (protein ubiquitination)
Niben101Scf00994g00001	506.248	671.834	484.693	502.406	412.303	497.414	4.338	4.137	2.388	4.195	2.303	3.016	sp|P58050|C71BD_ARATH	***-	Cytochrome P450 71B13	IPR001128 (Cytochrome P450)	GO:0005506 (iron ion binding), GO:0016705 (oxidoreductase activity, acting on paired donors, with incorporation or reduction of molecular oxygen), GO:0020037 (heme binding), GO:0055114 (oxidation-reduction process)
Niben101Scf01082g04001	19.382	64.883	74.536	104.783	237.352	323.923	0	0.298	0.302	0.115	0.2	0.186	sp|Q8L9K1|ERF99_ARATH	*-**	Ethylene-responsive transcription factor 13	IPR016177 (DNA-binding domain)	GO:0003677 (DNA binding), GO:0003700 (sequence-specific DNA binding transcription factor activity), GO:0006355 (regulation of transcription, DNA-templated)
Niben101Scf01094g03014	49.232	125.019	164.509	183.214	313.08	119.6	0.627	0.482	0.31	0.69	0	0.248	sp|Q8LDC8|ERF92_ARATH	*-**	Ethylene-responsive transcription factor 1B	IPR016177 (DNA-binding domain)	GO:0003677 (DNA binding), GO:0003700 (sequence-specific DNA binding transcription factor activity), GO:0006355 (regulation of transcription, DNA-templated)
Niben101Scf01111g01003	1462.31	1120.44	1433	1537.19	1548.61	1997.77	11.047	13.512	11.29	18.4	9.643	10.38	sp|P54873|HMCS_ARATH	****	Hydroxymethylglutaryl-CoA synthase	IPR010122 (Hydroxymethylglutaryl-CoA synthase, eukaryotic)	GO:0003824 (catalytic activity), GO:0004421 (hydroxymethylglutaryl-CoA synthase activity), GO:0008152 (metabolic process), GO:0008299 (isoprenoid biosynthetic process)
Niben101Scf05855g00002	6.723	46.663	78.802	52.893	220.72	272.338	0	0.069	0.054	0	0	0	sp|Q8L9K1|ERF99_ARATH	****	Ethylene-responsive transcription factor 13	IPR016177 (DNA-binding domain)	GO:0003677 (DNA binding), GO:0003700 (sequence-specific DNA binding transcription factor activity), GO:0006355 (regulation of transcription, DNA-templated)
Niben101Scf00077g03005	24.666	156.277	118.604	193.974	121.145	115.448	0	0.145	0	0.138	0.046	0.295	AT5G07990	***-	Cytochrome P450 superfamily protein LENGTH=513	IPR001128 (Cytochrome P450)	GO:0005506 (iron ion binding), GO:0016705 (oxidoreductase activity, acting on paired donors, with incorporation or reduction of molecular oxygen), GO:0020037 (heme binding), GO:0055114 (oxidation-reduction process)
Niben101Scf00270g15011	38.876	65.855	82.005	160.024	210.287	189.792	0.023	0.206	0.155	0.215	0.146	0.163	AT3G21760	***-	UDP-Glycosyltransferase superfamily protein LENGTH=485	IPR002213 (UDP-glucuronosyl/UDP-glucosyltransferase)	GO:0008152 (metabolic process), GO:0016758 (transferase activity, transferring hexosyl groups)
Niben101Scf18418g02007	87.653	189.62	151.6	176.538	205.248	128.142	0.543	0.444	0.31	0.568	0.399	0.465	AT2G42850	***-	cytochrome P450, family 718 LENGTH=485	IPR001128 (Cytochrome P450)	GO:0005506 (iron ion binding), GO:0016705 (oxidoreductase activity, acting on paired donors, with incorporation or reduction of molecular oxygen), GO:0020037 (heme binding), GO:0055114 (oxidation-reduction process)
Niben101Scf01729g01015	1069.28	1037.7	1172.92	1186.95	1042.58	1127.87	7.788	10.102	8.212	15.225	7.109	8.333	sp|P54873|HMCS_ARATH	****	Hydroxymethylglutaryl-CoA synthase	IPR010122 (Hydroxymethylglutaryl-CoA synthase, eukaryotic)	GO:0003824 (catalytic activity), GO:0004421 (hydroxymethylglutaryl-CoA synthase activity), GO:0008152 (metabolic process), GO:0008299 (isoprenoid biosynthetic process)
Niben101Scf02003g01007	43.007	82.527	89.658	115.774	277.655	54.749	0.046	0.13	0.109	0.107	0.077	0.078	AT1G73190	***-	Aquaporin-like superfamily protein LENGTH=268	IPR000425 (Major intrinsic protein), IPR023271 (Aquaporin-like)	GO:0005215 (transporter activity), GO:0006810 (transport), GO:0016020 (membrane)
Niben101Scf03374g06002	344.189	444.853	386.043	230.598	180.358	110.526	1.469	3.258	1.9	2.24	0.814	1.178	sp|Q6ASY2|NLTL1_ORYSJ	--*-	Non-specific lipid transfer protein-like	IPR016140 (Bifunctional inhibitor/plant lipid transfer protein/seed storage helical domain)
Niben101Scf09186g00006	48.534	184.835	156.528	60.614	221.219	29.868	0.13	0.076	0.194	0.184	0.069	0.349	gb|ABA42899.1|	--*-	trypsin proteinase inhibitor precursor [Nicotiana tabacum]
Niben101Scf01534g02014	622.61	286.145	259.97	299.178	159.596	174.415	1.53	2.692	2.458	2.286	1.812	1.481			Unknown protein
Niben101Scf00031g01005	542.123	758.5	755.7	1016.14	1375.89	702.179	11.392	5.567	5.777	9.61	6.679	7.209	sp|Q9FLV4|Y5248_ARATH	*-*-	G-type lectin S-receptor-like serine/threonine-protein kinase	IPR001480 (Bulb-type lectin domain)
Niben101Scf07404g04007	38.898	172.539	191.722	362.845	408.659	236.872	4.743	0.849	0.636	0.683	0.745	0.713	sp|Q60632|COT1_MOUSE	--*-	COUP transcription factor
Niben101Scf00573g01003	115.309	345.398	438.735	375.492	1111.65	188.646	2.226	0.8	4.11	8.076	2.487	2.806	AT5G10240	****	asparagine synthetase 3 LENGTH=578	IPR006426 (Asparagine synthase, glutamine-hydrolyzing), IPR029055 (Nucleophile aminohydrolases, N-terminal)	GO:0004066 (asparagine synthase (glutamine-hydrolyzing) activity), GO:0006529 (asparagine biosynthetic process), GO:0008152 (metabolic process)
Niben101Scf04098g00003	31.776	173.537	214.143	199.986	461.627	297.48	2.127	1.2	1.062	1	1.62	1.256	sp|Q9LDH1|SIB1_ARATH	*-*-	Sigma factor binding protein 1, chloroplastic	IPR008889 (VQ)
Niben101Scf01956g10015	11.02	11.2	69.9	259.067	135.749	135.342	0.184	0	0	0	0.146	0.147	sp|P93822|ERF97_ARATH	*-**	Ethylene-responsive transcription factor 14	IPR016177 (DNA-binding domain)	GO:0003677 (DNA binding), GO:0003700 (sequence-specific DNA binding transcription factor activity), GO:0006355 (regulation of transcription, DNA-templated)
Niben101Scf01991g05013	14.598	42.645	70.742	181.409	112.549	338.753	0	0	0.1	1.733	0.123	0	sp|Q9M886|LBD41_ARATH	***-	LOB domain-containing protein	IPR004883 (Lateral organ boundaries, LOB)
Niben101Scf04362g07011	691.888	714.2	574.929	578.463	498.492	608.904	11.6	6.905	2.629	4.08	3.063	4.473	sp|P58051|C71BE_ARATH	***-	Cytochrome P450 71B14	IPR001128 (Cytochrome P450)	GO:0005506 (iron ion binding), GO:0016705 (oxidoreductase activity, acting on paired donors, with incorporation or reduction of molecular oxygen), GO:0020037 (heme binding), GO:0055114 (oxidation-reduction process)
Niben101Scf09186g00005	41.146	168.496	136.102	70.859	184.663	25.962	0.084	0.076	0.124	0.123	0	0.225	gb|ABA42911.1|	--*-	trypsin proteinase inhibitor precursor [Nicotiana obtusifolia]
Niben101Scf02657g01003	2.226	22.557	38.069	103.019	324.3	85.359	0	0	0	0.1	0	0	sp|O64823|MCU2_ARATH	***-	Calcium uniporter protein 2, mitochondrial	IPR006769 (Coiled-coil domain containing protein 109, C-terminal)
Niben101Scf09686g00013	514.345	1104.65	1017.13	920.669	883.407	698.82	7.069	9.612	7.793	8.698	8.199	7.209	sp|P48020|HMDH1_SOLTU	****	3-hydroxy-3-methylglutaryl-coenzyme A reductase	IPR002202 (Hydroxymethylglutaryl-CoA reductase, class I/II), IPR023074 (Hydroxymethylglutaryl-CoA reductase, class I/II, catalytic domain), IPR023282 (Hydroxymethylglutaryl-CoA reductase, N-terminal)	GO:0004420 (hydroxymethylglutaryl-CoA reductase (NADPH) activity), GO:0008299 (isoprenoid biosynthetic process), GO:0015936 (coenzyme A metabolic process), GO:0016021 (integral component of membrane), GO:0016616 (oxidoreductase activity, acting on the CH-OH group of donors, NAD or NADP as acceptor), GO:0050661 (NADP binding), GO:0050662 (coenzyme binding), GO:0055114 (oxidation-reduction process)
Niben101Scf00414g07005	2165.63	2547.81	2332.17	2201.24	1768.55	2604.68	20.396	30	24.24	21.76	21.389	23.488	sp|P49351|FPPS1_LUPAL	***-	Farnesyl pyrophosphate synthase	IPR000092 (Polyprenyl synthetase)	GO:0008299 (isoprenoid biosynthetic process)
Niben101Scf14679g00002	1078.32	1393.48	1362.2	1398.13	1576.16	1897.51	13.71	6.164	14.912	27.136	14.533	15.271	sp|F4J2Z7|SDR4_ARATH	****	Short-chain dehydrogenase reductase 4	IPR002347 (Glucose/ribitol dehydrogenase)	GO:0008152 (metabolic process), GO:0016491 (oxidoreductase activity)
Niben101Scf03170g04002	57.472	157.288	245.189	236.677	291.114	356.056	1.507	2.126	1.675	1.856	0.906	1.062	AT5G07990	***-	Cytochrome P450 superfamily protein LENGTH=513	IPR001128 (Cytochrome P450)	GO:0005506 (iron ion binding), GO:0016705 (oxidoreductase activity, acting on paired donors, with incorporation or reduction of molecular oxygen), GO:0020037 (heme binding), GO:0055114 (oxidation-reduction process)
Niben101Scf00416g02005	16.735	66.342	89.619	125.096	235.369	60.387	0.168	0.099	0.062	0.184	0.092	0.147	sp|Q6GPJ5|LRC40_XENLA	*-*-	Leucine-rich repeat-containing protein 40	IPR001611 (Leucine-rich repeat), IPR003591 (Leucine-rich repeat, typical subtype), IPR025875 (Leucine rich repeat 4)	GO:0005515 (protein binding)
Niben101Scf04133g02006	47.094	129.727	210.126	157.663	82.223	0	0.199	0.5	0.147	0.146	0.1	0.109	sp|P0DI32|CASP1_TARKO	***-	Casparian strip membrane protein	IPR006702 (Uncharacterised protein family UPF0497, trans-membrane plant)
Niben101Scf04406g07003	125.4	123	145.895	72.406	72.834	76.896	0	0.413	0.4	0.253	0	0.085	sp|Q9XIC7|SERK2_ARATH	*-*-	Somatic embryogenesis receptor kinase 2	IPR013210 (Leucine-rich repeat-containing N-terminal, type 2)
Niben101Scf00606g01001	150.652	219.637	184.226	165.899	166.296	148.479	2.203	0.566	0.574	0.905	0.66	1.116	emb|CDX77961.1|	***-	BnaA09g31560D [Brassica napus]
Niben101Scf09372g01018	180.689	222.094	202.578	179.496	202.809	67	1.89	0.948	0.969	1.097	0.814	0.845	AT1G13340	***-	Regulator of Vps4 activity in the MVB pathway protein LENGTH=409	IPR005061 (Domain of unknown function DUF292, eukaryotic)
Niben101Scf02420g08013	375.655	512.602	567.1	651.317	980.132	2254.13	9.915	17.917	5.893	11.014	6.349	6.698	sp|Q6L545|GID1_ORYSJ	***-	Gibberellin receptor GI	IPR029058 (Alpha/Beta hydrolase fold)	GO:0008152 (metabolic process), GO:0016787 (hydrolase activity)
Niben101Scf03861g00008	197.17	189.236	191.984	376.713	284.546	398.215	2.792	2.875	1.442	3.329	1.889	1.248	sp|Q9LE15|PER4_ARATH	****	Peroxidase 4	IPR010255 (Haem peroxidase)	GO:0004601 (peroxidase activity), GO:0006979 (response to oxidative stress), GO:0020037 (heme binding), GO:0055114 (oxidation-reduction process)
Niben101Scf04053g02007	3780.2	10549.4	11395.3	11227.9	13265.5	12597	39.852	38.794	235.733	116.797	166.694	147.877	sp|A6MFK9|CRVP_DEMVE	***-	Cysteine-rich venom protein	IPR001283 (Cysteine-rich secretory protein, allergen V5/Tpx-1-related)	GO:0005576 (extracellular region)
Niben101Scf00705g02004	727.186	1317.04	1155.57	1249.96	223.07	456.766	14.345	6.798	9.429	13.507	5.259	7.054	sp|Q9FID0|GL114_ARATH	***-	Germin-like protein subfamily 1 member 14	IPR001929 (Germin)	GO:0030145 (manganese ion binding), GO:0045735 (nutrient reservoir activity)
Niben101Scf07321g00041	334.42	577.92	605.765	795.22	90.289	61.024	2.387	2.462	11.345	2.539	2.81	2.837	sp|Q9FIC8|GL116_ARATH	***-	Germin-like protein subfamily 1 member 16	IPR001929 (Germin)	GO:0030145 (manganese ion binding), GO:0045735 (nutrient reservoir activity)
Niben101Scf04932g00014	44.48	69.259	96.3	112.002	104.027	105.527	0.275	0	0	0	0.23	0.225			Unknown protein
Niben101Scf04652g00027	103.4	214.455	217.096	166.659	324.57	133.949	1.3	0.948	1.062	2.715	1.2	1.465			Unknown protein
Niben101Scf01888g03016	37.569	75.439	73.84	88.5	162.579	72.443	0	0.107	0.085	0	0	0.279	sp|Q9LHP4|RCH2_ARATH	*-**	Receptor-like protein kinase 2	IPR011009 (Protein kinase-like domain)	GO:0004672 (protein kinase activity), GO:0005524 (ATP binding), GO:0006468 (protein phosphorylation), GO:0016772 (transferase activity, transferring phosphorus-containing groups)
Niben101Scf03861g00009	182.217	154.933	154.178	234.56	124.539	204.648	2.792	1.812	0.4	1.81	0.407	0.62	sp|Q9LE15|PER4_ARATH	****	Peroxidase 4	IPR010255 (Haem peroxidase)	GO:0004601 (peroxidase activity), GO:0006979 (response to oxidative stress), GO:0020037 (heme binding), GO:0055114 (oxidation-reduction process)
Niben101Scf04053g02006	5871.92	15312.4	16232.9	19028.5	24261.1	15617.2	155.207	78.352	254.994	240.206	256.21	278.187	sp|A8S6B6|CRVP_AUSSU	***-	Cysteine-rich venom protein	IPR001283 (Cysteine-rich secretory protein, allergen V5/Tpx-1-related)	GO:0005576 (extracellular region)
Niben101Scf00158g04018	1170.51	1193.28	827.022	741.499	284.443	162.645	6.296	7.135	9.259	9.05	8.307	12.279	AT5G04330	***-	Cytochrome P450 superfamily protein LENGTH=512	IPR001128 (Cytochrome P450)	GO:0005506 (iron ion binding), GO:0016705 (oxidoreductase activity, acting on paired donors, with incorporation or reduction of molecular oxygen), GO:0020037 (heme binding), GO:0055114 (oxidation-reduction process)
Niben101Scf03714g04012	59.189	164.606	180.708	145.627	88.496	9.934	0.482	0.4	0.442	0.529	0.338	0.481	sp|P53756|PDR18_YEAST	****	ABC transporter ATP-binding protein/permease PDR18	IPR003439 (ABC transporter-like), IPR013525 (ABC-2 type transporter), IPR013581 (Plant PDR ABC transporter associated), IPR027417 (P-loop containing nucleoside triphosphate hydrolase), IPR029481 (ABC-transporter extracellular N-terminal domain)	GO:0005524 (ATP binding), GO:0016020 (membrane), GO:0016887 (ATPase activity)
Niben101Scf00072g00001	41.966	77.716	105.437	146.956	126.346	62.652	0.099	0.4	0.147	0.284	0.315	0.38	gb|ABF96025.1|	***-	expressed protein [Oryza sativa Japonica Group]	IPR009056 (Cytochrome c-like domain), IPR025322 (Protein of unknown function DUF4228, plant)	GO:0009055 (electron carrier activity), GO:0020037 (heme binding)
Niben101Scf06205g02014	520.802	667.1	477.933	421.302	1095.38	1507.97	6.182	19.944	8.204	6.918	8.5	8.628	sp|B8D0S5|SAT_HALOH	****	Sulfate adenylyltransferase	IPR002650 (Sulphate adenylyltransferase), IPR014729 (Rossmann-like alpha/beta/alpha sandwich fold), IPR015947 (PUA-like domain)	GO:0000103 (sulfate assimilation), GO:0004781 (sulfate adenylyltransferase (ATP) activity)
Niben101Scf01453g11005	101.276	254.068	262.923	143.076	333.6	76.05	2.3	0.375	0.892	4.794	0.852	0.969	sp|Q6K7E6|ERF1_ORYSJ	*-**	Ethylene-responsive transcription factor	IPR016177 (DNA-binding domain)	GO:0003677 (DNA binding), GO:0003700 (sequence-specific DNA binding transcription factor activity), GO:0006355 (regulation of transcription, DNA-templated)
Niben101Scf11647g00002	57.882	49.567	65.872	95.6	68.896	90.228	0	0	0	0	0	0	ref|XP_002516585.1|	--*-	conserved hypothetical protein [Ricinus communis] gb|EEF45926.1| conserved hypothetical protein [Ricinus communis]
Niben101Scf02819g00005	162.436	105.788	65.977	48.877	29.107	19.973	0.122	0	0	0	0.069	0.062	sp|Q9SK27|ENL1_ARATH	*-*-	Early nodulin-like protein	IPR008972 (Cupredoxin), IPR028871 (Blue (type 1) copper protein, binding site)	GO:0009055 (electron carrier activity)
Niben101Scf11175g00005	224.028	460.117	471.487	354.256	616.992	584.557	8	3.6	4.288	3.6	5.359	8.403	emb|CDY22603.1|	***-	BnaC08g42370D [Brassica napus]	IPR016972 (Uncharacterised conserved protein UCP031279)
Niben101Scf07939g00001	17.61	70.948	101.302	153.239	120.278	4.6	0.138	0.314	0.023	0.138	0.084	0.085	AT2G42850	***-	cytochrome P450, family 718 LENGTH=485	IPR001128 (Cytochrome P450)	GO:0004497 (monooxygenase activity), GO:0005506 (iron ion binding), GO:0016705 (oxidoreductase activity, acting on paired donors, with incorporation or reduction of molecular oxygen), GO:0020037 (heme binding), GO:0055114 (oxidation-reduction process)
Niben101Scf08782g03009	0	5.745	17.525	63.274	158.597	167.476	0	0	0	0	0	0	sp|P43186|BEV1M_BETPN	***-	Major pollen allergen Bet v 1-M/N	IPR000916 (Bet v I domain), IPR023393 (START-like domain), IPR024949 (Bet v I type allergen)	GO:0006952 (defense response), GO:0009607 (response to biotic stimulus)
Niben101Scf08341g08001	33.969	76.488	72.16	98.744	137.806	90.228	0	0.413	0.155	0.499	0	0.349	ref|XP_002516585.1|	--*-	conserved hypothetical protein [Ricinus communis] gb|EEF45926.1| conserved hypothetical protein [Ricinus communis]
Niben101Scf07203g02006	20.257	75.016	111.883	140.24	416.858	369.05	1.148	0.757	2.4	1.764	1.198	3.55	sp|O22230|HSFB3_ARATH	****	Heat stress transcription factor B-3	IPR011991 (Winged helix-turn-helix DNA-binding domain), IPR027725 (Heat shock transcription factor family)	GO:0003700 (sequence-specific DNA binding transcription factor activity), GO:0005634 (nucleus), GO:0006355 (regulation of transcription, DNA-templated), GO:0009408 (response to heat), GO:0043565 (sequence-specific DNA binding)
Niben101Scf02110g00011	33.282	111.623	141.773	104.688	92.625	26.17	0.505	0.229	0.07	0.529	0.1	0.171	sp|Q64323|PIGA_MOUSE	*-**	N-acetylglucosaminyl-phosphatidylinositol biosynthetic protein	IPR001296 (Glycosyl transferase, family 1), IPR028098 (Glycosyltransferase subfamily 4, N-terminal domain)	GO:0009058 (biosynthetic process)
Niben101Scf02375g10001	11.198	150.25	145.632	228.59	890.254	94.16	1.66	2.959	3.28	2.999	2.825	2.985	sp|Q9LPM9|BCAT6_ARATH	****	Branched-chain-amino-acid aminotransferase 6	IPR001544 (Aminotransferase, class IV)	GO:0003824 (catalytic activity), GO:0004084 (branched-chain-amino-acid transaminase activity), GO:0008152 (metabolic process), GO:0009081 (branched-chain amino acid metabolic process)
Niben101Scf03147g10015	511.354	546.943	480.295	566.847	749.318	1041.47	8.875	11.364	7.7	10.354	7.884	6.031	sp|Q9ZW24|GSTU7_ARATH	***-	Glutathione S-transferase U7	IPR010987 (Glutathione S-transferase, C-terminal-like), IPR012336 (Thioredoxin-like fold)	GO:0005515 (protein binding)
Niben101Ctg14444g00003	25.064	60.904	72.357	75.147	124.965	97.819	0.268	0.2	0.039	0.115	0.084	0.171	sp|Q9SI37|WRKY1_ARATH	*-**	WRKY transcription factor	IPR003657 (DNA-binding WRKY)	GO:0003700 (sequence-specific DNA binding transcription factor activity), GO:0006355 (regulation of transcription, DNA-templated), GO:0043565 (sequence-specific DNA binding)
Niben101Scf01084g02006	239.545	234.965	232.613	146.169	273.056	113.065	0.849	1.224	0.806	7.869	0.706	1.341	sp|Q5VRJ8|PX115_ORYSJ	****	Peroxisomal membrane protein 11-5	IPR008733 (Peroxisomal biogenesis factor 11)	GO:0005779 (integral component of peroxisomal membrane), GO:0016559 (peroxisome fission)
Niben101Scf01888g03009	28.963	63.258	59.873	104.606	120.953	42.927	0.069	0	0.047	0	0.107	0.209	sp|Q9CAL2|CRK3_ARATH	*-**	Cysteine-rich receptor-like protein kinase 3	IPR011009 (Protein kinase-like domain), IPR013320 (Concanavalin A-like lectin/glucanase domain)	GO:0004672 (protein kinase activity), GO:0005524 (ATP binding), GO:0006468 (protein phosphorylation), GO:0016772 (transferase activity, transferring phosphorus-containing groups)
Niben101Scf00821g16001	4662.78	3995.99	4196.55	2867.37	2225.27	2646.07	42.92	41.8	54.606	61.896	54.477	54.868	sp|Q94AG2|SERK1_ARATH	*-*-	Somatic embryogenesis receptor kinase	IPR001611 (Leucine-rich repeat), IPR013210 (Leucine-rich repeat-containing N-terminal, type 2)	GO:0005515 (protein binding)
Niben101Scf03226g03006	21.132	45.78	49.4	117.497	115.047	129.3	0.383	0.176	0.209	0.138	0.307	0.147	AT2G46150	***-	Late embryogenesis abundant (LEA) hydroxyproline-rich glycoprotein family LENGTH=2	IPR004864 (Late embryogenesis abundant protein, LEA-14)
Niben101Scf03927g03006	368.278	403.487	281.944	228.359	39.892	43.526	2.112	2.439	2.947	2.493	2.464	2.605	sp|A7NY33|PER4_VITVI	****	Peroxidase 4	IPR010255 (Haem peroxidase)	GO:0004601 (peroxidase activity), GO:0006979 (response to oxidative stress), GO:0020037 (heme binding), GO:0055114 (oxidation-reduction process)
Niben101Scf03534g01005	68.747	213.125	208.3	209.864	661.218	484.069	3.2	2.829	3.9	6.565	3.5	3.07	sp|Q56YU0|AL2C4_ARATH	*-**	Aldehyde dehydrogenase family 2 member C4	IPR015657 (Aminobutyraldehyde dehydrogenase), IPR016161 (Aldehyde/histidinol dehydrogenase), IPR029510 (Aldehyde dehydrogenase, glutamic acid active site)	GO:0008152 (metabolic process), GO:0016491 (oxidoreductase activity), GO:0016620 (oxidoreductase activity, acting on the aldehyde or oxo group of donors, NAD or NADP as acceptor), GO:0055114 (oxidation-reduction process)
Niben101Scf05118g11009	94.199	127.463	129.972	119.098	130.548	171.772	0.872	0.352	0.349	4.134	0.2	0.279	AT1G63830.2	***-	PLAC8 family protein LENGTH=232	IPR006461 (Uncharacterised protein family Cys-rich)
Niben101Scf02222g00005	58.247	95.168	101.473	165.872	164.357	231.638	3.259	1.185	0.535	0.9	0.583	0.62	AT1G65690	***-	Late embryogenesis abundant (LEA) hydroxyproline-rich glycoprotein family LENGTH=252	IPR004864 (Late embryogenesis abundant protein, LEA-14)
Niben101Scf00568g03004	30.259	85.879	56.539	72.338	46.415	82.846	0	0	0	0	0	0	sp|Q566M8|RN150_DANRE	--*-	RING finger protein 150	IPR011016 (Zinc finger, RING-CH-type), IPR013083 (Zinc finger, RING/FYVE/PHD-type)	GO:0005515 (protein binding), GO:0008270 (zinc ion binding)
Niben101Scf01991g03010	196.383	335.06	345.27	405.9	551.578	665.723	4.988	4.94	6.258	4.863	6.994	6.411	AT5G16120.2	***-	alpha/beta-Hydrolases superfamily protein LENGTH=369	IPR029058 (Alpha/Beta hydrolase fold)
Niben101Scf03949g00023	1938.35	3504.15	3762.28	2448.31	3820.55	2278.27	26.509	16.5	70.945	50.154	55.068	64.225	sp|P25765|CHI12_ORYSJ	****	Chitinase 12	IPR000726 (Glycoside hydrolase, family 19, catalytic), IPR001002 (Chitin-binding, type 1), IPR023346 (Lysozyme-like domain)	GO:0004568 (chitinase activity), GO:0006032 (chitin catabolic process), GO:0008061 (chitin binding), GO:0016998 (cell wall macromolecule catabolic process)
Niben101Scf01290g01007	4.873	56.067	138.176	183.987	204.895	19.113	1.086	0.497	0.45	0.844	0.714	0.318	sp|A7NY33|PER4_VITVI	****	Peroxidase 4	IPR010255 (Haem peroxidase)	GO:0004601 (peroxidase activity), GO:0006979 (response to oxidative stress), GO:0020037 (heme binding), GO:0055114 (oxidation-reduction process)
Niben101Scf00360g00008	3.9	22.89	36.257	57.7	90.025	163.609	0	0	0	0.023	0	0.093	AT3G26300	***-	cytochrome P450, family 71, subfamily B, polypeptide 34 LENGTH=500	IPR001128 (Cytochrome P450)	GO:0005506 (iron ion binding), GO:0016705 (oxidoreductase activity, acting on paired donors, with incorporation or reduction of molecular oxygen), GO:0020037 (heme binding), GO:0055114 (oxidation-reduction process)
Niben101Scf02805g07003	16.536	125.2	113.694	107.89	421.265	385.807	2.769	2.722	2.799	1.956	0	2.977			Unknown protein
Niben101Scf07868g00002	642.623	1118.94	1005.16	1035.68	1456.61	836.024	29.814	25.098	9.553	9.672	7.178	14.078	emb|CDY66962.1|	***-	BnaC01g43480D [Brassica napus]
Niben101Scf10232g00003	42.996	182.174	244.362	170.282	448.874	23.267	1.224	1.132	1.784	5.783	1.743	1.031	sp|P81391|MYB05_ANTMA	*-*-	Myb-related protein 305	IPR009057 (Homeodomain-like)	GO:0003677 (DNA binding), GO:0003682 (chromatin binding)
Niben101Scf02636g07002	57.9	68.325	67.053	101.648	75.508	34.242	0	0.864	0	0	0	0			Unknown protein
Niben101Scf04899g01004	22.628	97.369	73.473	57.996	205.5	66.48	1.316	0.367	0.194	0.583	0.215	0.209	sp|Q9SCW4|HFB2A_ARATH	****	Heat stress transcription factor B-2a	IPR011991 (Winged helix-turn-helix DNA-binding domain)	GO:0003700 (sequence-specific DNA binding transcription factor activity), GO:0005634 (nucleus), GO:0006355 (regulation of transcription, DNA-templated), GO:0043565 (sequence-specific DNA binding)
Niben101Scf03284g01003	0	2.572	11.696	14	142.523	210.754	0.49	0	0	0	0	0	sp|Q9S8M0|LECT_SOLTU	--**	Chitin-binding lectin	IPR001002 (Chitin-binding, type 1)	GO:0008061 (chitin binding)
Niben101Scf00219g00005	19.15	40.253	67.92	158.043	107.083	38.148	0.329	0	0.233	0.514	0.276	0	sp|Q86V35|CABP7_HUMAN	--**	Calcium-binding protein 7	IPR011992 (EF-hand domain pair)	GO:0005509 (calcium ion binding)
Niben101Scf20101g00011	155.193	263.536	252.277	396.009	405.999	247.965	2.877	4.978	4.203	4.2	3.5	3.806	AT1G66480	***-	plastid movement impaired 2 LENGTH=225	IPR025322 (Protein of unknown function DUF4228, plant)
Niben101Scf04411g03009	11.497	75.592	92	71.117	117.53	50.856	0	0.3	0.473	0	0	0.535	sp|B0KKR8|SYT_PSEPG	--*-	Threonine--tRNA ligase
Niben101Scf05438g05008	40.736	65.305	68.353	89.015	88.893	18.2	0.069	0.222	0.023	0.077	0	0.109	gb|KEH36884.1|	***-	F-box plant-like protein, putative [Medicago truncatula]	IPR027949 (Petal formation-expressed)
Niben101Scf11491g01002	46.817	118.212	93.439	65.364	89.584	71.779	0.5	0.283	0.233	0.936	0.315	0.248	sp|Q66HG1|DMTF1_RAT	--**	Cyclin-D-binding Myb-like transcription factor	IPR009057 (Homeodomain-like)	GO:0003677 (DNA binding), GO:0003682 (chromatin binding)
Niben101Scf01027g01002	17.965	42.569	57.969	82.095	82.766	69.5	0.145	0	0	0	0	0.054	AT2G46150	***-	Late embryogenesis abundant (LEA) hydroxyproline-rich glycoprotein family LENGTH=2	IPR004864 (Late embryogenesis abundant protein, LEA-14)
Niben101Scf01911g05005	5	5.86	19.704	42.649	191.804	76.557	0	0.054	0	0	0	0	sp|Q50940|CAH_NEIGO	***-	Carbonic anhydrase	IPR001148 (Alpha carbonic anhydrase), IPR023561 (Carbonic anhydrase, alpha-class)	GO:0004089 (carbonate dehydratase activity), GO:0006730 (one-carbon metabolic process), GO:0008270 (zinc ion binding)
Niben101Ctg15314g00004	288.799	372.882	432.04	669.513	611.262	1279.05	11.269	5.5	8.949	14.166	9.612	9.279	sp|P46417|GSTX3_SOYBN	***-	Glutathione S-transferase 3	IPR010987 (Glutathione S-transferase, C-terminal-like), IPR012336 (Thioredoxin-like fold)	GO:0005515 (protein binding)
Niben101Scf02349g03003	323.3	229.323	454.146	437.925	756.194	885.552	4.215	9.207	6.886	13.837	7.124	7.465	sp|A7NY33|PER4_VITVI	****	Peroxidase 4	IPR010255 (Haem peroxidase)	GO:0004601 (peroxidase activity), GO:0006979 (response to oxidative stress), GO:0020037 (heme binding), GO:0055114 (oxidation-reduction process)
Niben101Scf06825g00018	254.708	874.697	642.7	524.063	622.238	54.423	6.579	6.768	9.096	9.2	9.044	6.085	sp|P24924|ITRY_ACACO	****	Trypsin inhibitor	IPR002160 (Proteinase inhibitor I3, Kunitz legume)	GO:0004866 (endopeptidase inhibitor activity)
Niben101Scf06424g02024	1458.4	5226.28	4001.6	5146.08	12372.4	3771.29	84.998	76.823	94.386	122.258	100.916	86.396	AT1G73260	****	kunitz trypsin inhibitor 1 LENGTH=215	IPR002160 (Proteinase inhibitor I3, Kunitz legume)	GO:0004866 (endopeptidase inhibitor activity)
Niben101Scf03096g01022	53.584	71.332	52.049	77.088	33.515	56.949	0	0	0	0.054	0	0.109	sp|Q9LRJ9|CRR38_ARATH	***-	Cysteine-rich repeat secretory protein 38	IPR002902 (Gnk2-homologous domain)
Niben101Scf02475g00001	90.09	239.354	231.694	187.4	341.2	577.226	5.363	4.833	3.032	3.336	3.908	3.465	ref|XP_002530085.1|	-**-	conserved hypothetical protein [Ricinus communis] gb|EEF32284.1| conserved hypothetical protein [Ricinus communis]
Niben101Scf00625g01003	30.059	41.494	53.716	86.152	56.4	64.709	0	0	0	0	0	0			Unknown protein
Niben101Scf00225g07017	71.616	147.256	146.249	121.839	194.36	79.018	1.645	1.3	1.435	0.437	1.205	1.752	sp|P62191|PRS4_HUMAN	--*-	26S protease regulatory subunit 4	IPR003959 (ATPase, AAA-type, core), IPR027417 (P-loop containing nucleoside triphosphate hydrolase)	GO:0005524 (ATP binding)
Niben101Scf11214g00007	339.67	578.585	639.895	781.054	741.443	378.269	7.153	5.797	10.5	6.512	12.959	14.202	sp|P36222|CH3L1_HUMAN	****	Chitinase-3-like protein	IPR017853 (Glycoside hydrolase superfamily), IPR029070 (Chitinase insertion domain)	GO:0004553 (hydrolase activity, hydrolyzing O-glycosyl compounds), GO:0004568 (chitinase activity), GO:0005975 (carbohydrate metabolic process), GO:0006032 (chitin catabolic process)
Niben101Scf12515g00025	471.792	957.429	816.718	516.41	1099.28	486.438	11.376	7.563	13.353	21.644	10.356	10.349	AT4G29510	****	arginine methyltransferase 11 LENGTH=390	IPR025799 (Protein arginine N-methyltransferase), IPR029063 (S-adenosyl-L-methionine-dependent methyltransferase)	GO:0006479 (protein methylation), GO:0008168 (methyltransferase activity)
Niben101Scf02111g16018	2880.92	2839.24	2668.08	1897.43	1745.46	2735.66	44.526	51.687	47.364	45.866	42.378	44.427	sp|O93988|ACL1_SORMK	****	ATP-citrate synthase subunit	IPR002020 (Citrate synthase-like), IPR005810 (Succinyl-CoA ligase, alpha subunit), IPR016040 (NAD(P)-binding domain), IPR016102 (Succinyl-CoA synthetase-like)	GO:0003824 (catalytic activity), GO:0003878 (ATP citrate synthase activity), GO:0004775 (succinate-CoA ligase (ADP-forming) activity), GO:0008152 (metabolic process), GO:0044262 (cellular carbohydrate metabolic process), GO:0046912 (transferase activity, transferring acyl groups, acyl groups converted into alkyl on transfer)
Niben101Scf00773g08003	539.509	1009.7	1049.46	1068.36	1009.83	950.209	16.365	15.088	20.805	29.859	10.226	9.411	sp|P20144|WUN1_SOLTU	***-	Wound-induced protein	IPR016533 (Wound-induced protein, Wun1, subgroup)
Niben101Scf03628g04006	0.698	13.639	16.238	82.529	303.633	33.578	0.5	0.635	0.372	0.5	0.369	0.264	sp|Q41060|SBP65_PEA	*-*-	Seed biotin-containing protein SBP65	IPR004238 (Late embryogenesis abundant protein, LEA-3)
Niben101Scf01052g02008	803.332	1674.17	1709.14	1746.3	370.2	177.514	18.866	25.74	11.128	35.934	14.663	12.93			Unknown protein
Niben101Scf00268g04009	214.924	235.695	214.589	187.787	170.308	112.1	2.525	3.808	2.28	3.053	2.257	2.14	AT5G47650	****	nudix hydrolase homolog 2 LENGTH=278	IPR003293 (Nudix hydrolase 6-like)	GO:0016787 (hydrolase activity)
Niben101Scf02217g07009	471.304	708.709	674.249	523.208	463.949	952.656	9.012	8.274	5.164	35.512	4.729	6.109	sp|Q4FRX3|MAO1_PSYA2	****	NAD-dependent malic enzyme	IPR001891 (Malic oxidoreductase)	GO:0004470 (malic enzyme activity), GO:0004471 (malate dehydrogenase (decarboxylating) (NAD+) activity), GO:0006108 (malate metabolic process), GO:0051287 (NAD binding), GO:0055114 (oxidation-reduction process)
Niben101Scf11472g00014	33.748	73.737	77.529	122.029	197.74	39.633	0.88	0.879	1.303	0.176	0.906	0.628	emb|CDY61417.1|	***-	BnaCnng37810D [Brassica napus]
Niben101Scf00031g02001	3653.86	2273.51	2507.49	2982.56	2571.04	3973.9	53.4	75.6	48.604	73.992	48.113	49.884	sp|Q9FLV4|Y5248_ARATH	*-*-	G-type lectin S-receptor-like serine/threonine-protein kinase	IPR001480 (Bulb-type lectin domain)
Niben101Scf00212g03016	70.187	80.838	88.634	89.829	117.427	43.539	0.757	0.726	0.535	0.2	0.315	1.217	sp|Q39688|EP1G_DAUCA	*-*-	Epidermis-specific secreted glycoprotein E
Niben101Scf03830g03015	37.004	109.6	98.204	88.554	279.845	6.914	0.933	0.176	1.078	1.9	1.075	1.186	sp|Q9SX26|PCR12_ARATH	***-	Protein PLANT CADMIUM RESISTANCE 12	IPR006461 (Uncharacterised protein family Cys-rich)
Niben101Scf04939g01005	91.319	185.859	242.353	296.057	528.745	243.46	11.8	3.778	2.6	1.273	2.28	4.659	gb|KEH18936.1|	***-	BON1-associated-like protein [Medicago truncatula]	IPR000008 (C2 domain)	GO:0005515 (protein binding)
Niben101Scf01249g06013	228.769	179.2	154.8	182.997	212	147.086	1.752	5.376	2.373	1.963	2.157	2.961	ref|XP_003630569.1|	***-	Mitochondrial phosphate carrier protein [Medicago truncatula]	IPR018108 (Mitochondrial substrate/solute carrier), IPR023395 (Mitochondrial carrier domain)
Niben101Scf04592g00020	1672.8	1485.9	1687.03	1523.62	1422.48	147.998	16.005	10.27	34.693	21.269	32.528	43.822	sp|Q942D4|BURP3_ORYSJ	***-	BURP domain-containing protein 3	IPR004873 (BURP domain)
Niben101Scf05938g01050	226.454	341.777	435.5	379.97	171.233	102.753	7.337	7.678	3.257	2.9	3.409	3.783	AT2G15780	*-*-	Cupredoxin superfamily protein LENGTH=257	IPR008972 (Cupredoxin)	GO:0009055 (electron carrier activity)
Niben101Scf00362g00007	69.854	114.233	93.898	109.939	133.516	116.659	1.599	0.902	1.256	1.158	1.328	1.116	AT2G41690	****	heat shock transcription factor B3 LENGTH=244	IPR011991 (Winged helix-turn-helix DNA-binding domain), IPR027725 (Heat shock transcription factor family)	GO:0003700 (sequence-specific DNA binding transcription factor activity), GO:0005634 (nucleus), GO:0006355 (regulation of transcription, DNA-templated), GO:0009408 (response to heat), GO:0043565 (sequence-specific DNA binding)
Niben101Scf00435g00005	182.838	418.649	281.892	279.068	480.993	26.769	11.858	3.365	1.4	9.7	0.292	2.814	ref|NP_001044500.1|	-**-	product [Oryza sativa Japonica Group]	IPR025322 (Protein of unknown function DUF4228, plant)
Niben101Scf10322g01012	59.576	525.294	370.2	523.276	826.765	167.267	7.712	5.055	7.359	16.812	5.075	4.736	sp|Q52QH4|NAC68_ORYSJ	*-*-	NAC domain-containing protein 68	IPR003441 (NAC domain)	GO:0003677 (DNA binding), GO:0006355 (regulation of transcription, DNA-templated)
Niben101Scf11025g00004	67.817	109.396	122.358	169.929	78.035	115.122	3.32	2.363	0.372	0	0.522	1.605	ref|XP_002513964.1|	*-*-	conserved hypothetical protein [Ricinus communis] gb|EEF48547.1| conserved hypothetical protein [Ricinus communis]
Niben101Scf02217g03004	47.349	77.3	80.089	65.499	98.444	88.392	0.558	0.474	0.783	0.46	0.9	0.659	sp|Q8DJB1|PFKA_THEEB	****	ATP-dependent 6-phosphofructokinase	IPR000023 (Phosphofructokinase domain), IPR022953 (Phosphofructokinase)	GO:0003872 (6-phosphofructokinase activity), GO:0006002 (fructose 6-phosphate metabolic process), GO:0006096 (glycolytic process)
Niben101Scf04739g01006	858.356	755.5	786.499	680.599	559.278	805.57	13.312	14.568	15.555	14.55	16.3	15.566	sp|P49351|FPPS1_LUPAL	***-	Farnesyl pyrophosphate synthase	IPR000092 (Polyprenyl synthetase)	GO:0008299 (isoprenoid biosynthetic process)
Niben101Scf02936g04013	537.77	1042.58	957.979	1020.36	1166.04	866.933	23.25	11.654	16.152	21.414	19.5	22.737	emb|CDY22603.1|	***-	BnaC08g42370D [Brassica napus]	IPR016972 (Uncharacterised conserved protein UCP031279)
Niben101Scf00851g02011	61.88	75.746	66.292	66.599	80.1	25.7	0.712	0.512	0.24	0.054	0.2	0.411	sp|Q9LT79|PUB25_ARATH	***-	U-box domain-containing protein 25	IPR013083 (Zinc finger, RING/FYVE/PHD-type), IPR016024 (Armadillo-type fold)	GO:0004842 (ubiquitin-protein transferase activity), GO:0005488 (binding), GO:0016567 (protein ubiquitination)
Niben101Scf01398g00003	220.994	523.286	481.319	115.503	454.516	233.474	5.807	4.175	6.297	12.778	4.967	3.837	gb|AAG31013.1|	*-*-	tospovirus resistance protein A [Solanum lycopersicum]
Niben101Scf00927g08010	52.942	65.292	58.6	81.538	46.048	20.949	0.168	0.489	0.023	0.123	0.054	0.209	sp|Q5PNY6|PUB21_ARATH	***-	U-box domain-containing protein	IPR013083 (Zinc finger, RING/FYVE/PHD-type), IPR016024 (Armadillo-type fold)	GO:0004842 (ubiquitin-protein transferase activity), GO:0005488 (binding), GO:0016567 (protein ubiquitination)
Niben101Scf07382g01014	13.922	27.816	40.432	26.908	76.669	110.617	0	0.558	0	0	0	0			Unknown protein
Niben101Scf02358g03018	7.3	43.835	28.026	32.037	89.246	97.806	0.092	0.107	0.109	0.13	0.092	0.093	sp|Q84KJ6|AMT31_ORYSJ	****	Ammonium transporter 3 member	IPR001905 (Ammonium transporter), IPR029020 (Ammonium/urea transporter)	GO:0008519 (ammonium transmembrane transporter activity), GO:0015696 (ammonium transport), GO:0016020 (membrane), GO:0072488 (ammonium transmembrane transport)
Niben101Scf00883g02011	265.64	313.283	278.676	238.4	226.274	369.05	6.625	5.537	3.955	8.506	3.777	3.248	emb|CDY18604.1|	*-*-	BnaA09g07910D [Brassica napus]	IPR025520 (Domain of unknown function DUF4408)
Niben101Scf02720g00002	55.866	145.964	163.078	201.139	311.067	99.199	1.53	4.137	2.489	3.889	1.889	2.132			Unknown protein
Niben101Ctg14932g00002	2.558	27.586	39.893	70.099	164.827	21.314	0.5	0	0	0.437	0	0.442	ref|NP_001237169.1|	***-	seed maturation protein PM41 [Glycine max] seed maturation protein PM41 [Glycine max]
Niben101Scf03438g02001	231.9	737.485	739.806	724.849	1208.65	1197.18	18.943	12.098	20.844	16.636	17.35	17.837	sp|O22230|HSFB3_ARATH	****	Heat stress transcription factor B-3	IPR011991 (Winged helix-turn-helix DNA-binding domain), IPR027725 (Heat shock transcription factor family)	GO:0003700 (sequence-specific DNA binding transcription factor activity), GO:0005634 (nucleus), GO:0006355 (regulation of transcription, DNA-templated), GO:0009408 (response to heat), GO:0043565 (sequence-specific DNA binding)
Niben101Scf00984g09007	55.379	65.996	66.056	83.248	53.3	36.899	0.398	0.696	0.248	0.146	0.238	0.465	sp|Q5PNY6|PUB21_ARATH	***-	U-box domain-containing protein	IPR013083 (Zinc finger, RING/FYVE/PHD-type), IPR016024 (Armadillo-type fold)	GO:0004842 (ubiquitin-protein transferase activity), GO:0005488 (binding), GO:0016567 (protein ubiquitination)
Niben101Scf01398g00006	167.287	320.589	281.078	242.865	376.76	235.349	5.332	4.198	4.73	8.774	4.276	4.008	AT4G29510	*-**	arginine methyltransferase 11 LENGTH=390	IPR025799 (Protein arginine N-methyltransferase), IPR029063 (S-adenosyl-L-methionine-dependent methyltransferase)	GO:0006479 (protein methylation), GO:0008168 (methyltransferase activity)
Niben101Scf01742g05006	710.783	1008.67	1163.21	1025.85	1267.76	2093.72	22.187	26.979	30.358	22.864	28.874	30.171	sp|Q3BQ83|SUCC_XANC5	***-	Succinyl-CoA ligase [ADP-forming] subunit beta	IPR013650 (ATP-grasp fold, succinyl-CoA synthetase-type), IPR016102 (Succinyl-CoA synthetase-like)	GO:0005524 (ATP binding)
Niben101Scf08057g00006	626.265	520.56	563.64	505.025	462.788	36	11.277	3.977	7.312	18.408	7	8.667	sp|Q9LQU4|PCR2_ARATH	***-	Protein PLANT CADMIUM RESISTANCE 2	IPR006461 (Uncharacterised protein family Cys-rich)
Niben101Scf17802g01003	0.5	4.977	12.129	28.387	53.747	160.536	0	0.015	0	0	0	0	sp|B9SBU9|TPS5_RICCO	****	Terpene synthase 5	IPR008930 (Terpenoid cyclases/protein prenyltransferase alpha-alpha toroid), IPR008949 (Isoprenoid synthase domain)	GO:0000287 (magnesium ion binding), GO:0008152 (metabolic process), GO:0010333 (terpene synthase activity), GO:0016829 (lyase activity)
Niben101Ctg07755g00002	26.238	29.7	44.252	54.169	38.569	84.63	0	0.168	0	0.046	0.1	0.233	sp|Q9LTH7|ACH12_ARATH	*-*-	1-aminocyclopropane-1-carboxylate oxidase homolog 12	IPR005123 (Oxoglutarate/iron-dependent dioxygenase), IPR027443 (Isopenicillin N synthase-like)	GO:0016491 (oxidoreductase activity), GO:0016706 (oxidoreductase activity, acting on paired donors, with incorporation or reduction of molecular oxygen, 2-oxoglutarate as one donor, and incorporation of one atom each of oxygen into both donors), GO:0055114 (oxidation-reduction process)
Niben101Scf01430g00007	29.993	78.829	71.766	82.705	93.595	203.267	1.163	1.216	1	1.488	0.96	1.45	sp|Q6K7E6|ERF1_ORYSJ	*-**	Ethylene-responsive transcription factor	IPR016177 (DNA-binding domain)	GO:0003677 (DNA binding), GO:0003700 (sequence-specific DNA binding transcription factor activity), GO:0006355 (regulation of transcription, DNA-templated)
Niben101Scf13429g04019	10.267	29.659	42.637	32.8	100.075	118.7	0.4	0.115	0.45	0.614	0.223	0.147	sp|Q3T056|LDH6B_BOVIN	****	L-lactate dehydrogenase A-like 6B	IPR001557 (L-lactate/malate dehydrogenase)	GO:0003824 (catalytic activity), GO:0004459 (L-lactate dehydrogenase activity), GO:0005975 (carbohydrate metabolic process), GO:0016491 (oxidoreductase activity), GO:0016616 (oxidoreductase activity, acting on the CH-OH group of donors, NAD or NADP as acceptor), GO:0044262 (cellular carbohydrate metabolic process), GO:0055114 (oxidation-reduction process)
Niben101Scf10688g01013	1130.11	1217.27	1307.84	936.437	1187.49	890.538	30.266	19.493	24.364	38.572	19.047	20.961	sp|Q9SK27|ENL1_ARATH	*-*-	Early nodulin-like protein	IPR008972 (Cupredoxin), IPR028871 (Blue (type 1) copper protein, binding site)	GO:0009055 (electron carrier activity)
Niben101Scf02849g07012	225.302	452.85	490.495	318.3	595.54	112.154	5.149	8.32	9.755	7.77	8.468	7.55	sp|O23181|PLP3_ARATH	***-	Patatin-like protein 3	IPR016035 (Acyl transferase/acyl hydrolase/lysophospholipase)	GO:0006629 (lipid metabolic process), GO:0008152 (metabolic process)
Niben101Scf01683g03006	239.678	320.128	242.314	178.546	171.909	118.325	6.518	5.223	3.234	2.738	2.902	4.085	sp|Q9LS76|TPS15_ARATH	*-**	Terpenoid synthase 15	IPR008949 (Isoprenoid synthase domain)	GO:0000287 (magnesium ion binding), GO:0010333 (terpene synthase activity), GO:0016829 (lyase activity)
Niben101Scf13776g00009	18.519	37.233	37.544	85.3	85.778	43.135	0.337	0.237	0.14	0.575	0	0.147	AT1G66480	***-	plastid movement impaired 2 LENGTH=225	IPR025322 (Protein of unknown function DUF4228, plant)
Niben101Scf02918g00003	2353.54	2238.84	2036.8	2030.36	2420.9	710.004	69.995	40.706	39.47	58.199	35.069	38.016	sp|Q43792|ACCO_TOBAC	***-	1-aminocyclopropane-1-carboxylate oxidase	IPR005123 (Oxoglutarate/iron-dependent dioxygenase), IPR026992 (Non-haem dioxygenase N-terminal domain), IPR027443 (Isopenicillin N synthase-like)	GO:0016491 (oxidoreductase activity), GO:0016706 (oxidoreductase activity, acting on paired donors, with incorporation or reduction of molecular oxygen, 2-oxoglutarate as one donor, and incorporation of one atom each of oxygen into both donors), GO:0055114 (oxidation-reduction process)
Niben101Scf02145g11009	40.039	51.973	48.255	50.166	50.03	7.33	0.038	0	0	0	0	0.062	gb|KEH36884.1|	***-	F-box plant-like protein, putative [Medicago truncatula]	IPR027949 (Petal formation-expressed)
Niben101Scf03861g01001	47.592	98.956	139.069	211.153	151.662	204.895	2.272	2.692	1.14	4.855	2.15	1.922	sp|Q9M9Q9|PER5_ARATH	*-**	Peroxidase 5	IPR010255 (Haem peroxidase)	GO:0004601 (peroxidase activity), GO:0006979 (response to oxidative stress), GO:0020037 (heme binding), GO:0055114 (oxidation-reduction process)
Niben101Scf10488g01001	32.153	45.614	106.815	152.9	193.405	97.493	2.035	1.7	1.8	1.22	1.635	1.109	AT3G54040	***-	PAR1 protein LENGTH=183	IPR009489 (PAR1)
Niben101Scf36674g00005	58.48	110.983	103.704	93.507	297.035	398.97	2.984	2.914	3.838	3.827	3.7	2.985	sp|Q9JHW9|AL1A3_MOUSE	****	Aldehyde dehydrogenase family 1 member A3	IPR015657 (Aminobutyraldehyde dehydrogenase), IPR016161 (Aldehyde/histidinol dehydrogenase), IPR029510 (Aldehyde dehydrogenase, glutamic acid active site)	GO:0008152 (metabolic process), GO:0016491 (oxidoreductase activity), GO:0016620 (oxidoreductase activity, acting on the aldehyde or oxo group of donors, NAD or NADP as acceptor), GO:0055114 (oxidation-reduction process)
Niben101Scf00219g00006	37.2	88.72	120.993	239.187	111.447	106.855	2.716	2.546	0.527	1.22	2.533	1.868	sp|Q86V35|CABP7_HUMAN	--**	Calcium-binding protein 7	IPR011992 (EF-hand domain pair)	GO:0005509 (calcium ion binding)
Niben101Scf00953g03008	79.435	162.175	202.25	123.916	177.066	15.715	0.865	0.398	2.1	5.254	1.766	2.612	sp|Q7YT83|TX31_CONTE	*-*-	Cysteine-rich venom protein	IPR001283 (Cysteine-rich secretory protein, allergen V5/Tpx-1-related)	GO:0005576 (extracellular region)
Niben101Scf05118g11012	64.749	72.598	72.2	93.832	84.456	78.745	0.987	0.665	0.535	2.4	0.645	0.442	AT1G63830.2	***-	PLAC8 family protein LENGTH=232	IPR006461 (Uncharacterised protein family Cys-rich)
Niben101Scf02361g01002	233.542	256.73	174.617	169.454	147.636	442.092	4.017	6.202	5.645	3.7	5.336	4.884	sp|P54873|HMCS_ARATH	****	Hydroxymethylglutaryl-CoA synthase	IPR010122 (Hydroxymethylglutaryl-CoA synthase, eukaryotic)	GO:0003824 (catalytic activity), GO:0004421 (hydroxymethylglutaryl-CoA synthase activity), GO:0008152 (metabolic process), GO:0008299 (isoprenoid biosynthetic process)
Niben101Scf04122g04002	152.623	1038.16	1104.58	1048.51	3413.01	823.837	26.632	20.1	32.165	41.333	25.534	38.744	gb|KEH39056.1|	***-	wound-responsive family protein [Medicago truncatula]	IPR022251 (Protein of unknown function wound-induced)
Niben101Scf02994g04023	21.199	63.898	82.504	136.793	182.606	45.4	1.576	1.4	0.923	1.304	1.267	0.961	AT1G66480	***-	plastid movement impaired 2 LENGTH=225	IPR025322 (Protein of unknown function DUF4228, plant)
Niben101Scf07339g02015	148.248	1264.2	1034.3	1093.08	3423.96	341.136	21.07	9.727	30.684	71.767	23.262	22.512	sp|A5UE38|GLPE_HAEIE	-**-	Thiosulfate sulfurtransferase GlpE	IPR001763 (Rhodanese-like domain)
Niben101Scf06087g02007	47.216	49.99	94.594	113.033	120.689	158.817	1.354	1.43	1.2	1.695	1.566	1.574	AT1G68170	****	nodulin MtN21 /EamA-like transporter family protein LENGTH=356	IPR000620 (EamA domain), IPR030184 (WAT1-related protein)	GO:0016020 (membrane), GO:0016021 (integral component of membrane), GO:0022857 (transmembrane transporter activity)
Niben101Scf01062g06002	18.364	114.617	142.167	303.154	161.183	90.775	4.659	3.984	0.814	1.396	0.99	3.31			Unknown protein
Niben101Scf01235g00019	46.44	73.315	80.548	70.493	109.699	162.997	1.247	0.444	2.086	0.974	1.274	1.992	sp|Q65VM6|PFKA_MANSM	*-**	ATP-dependent 6-phosphofructokinase	IPR000023 (Phosphofructokinase domain), IPR012004 (Pyrophosphate-dependent phosphofructokinase TP0108), IPR022953 (Phosphofructokinase)	GO:0003872 (6-phosphofructokinase activity), GO:0005524 (ATP binding), GO:0006002 (fructose 6-phosphate metabolic process), GO:0006096 (glycolytic process)
Niben101Scf01212g02011	27.833	48.3	43.346	46.733	76.889	23.488	0.122	0.122	0.147	0.199	0.1	0.194	sp|O81078|GLR29_ARATH	****	Glutamate receptor 2.9	IPR001320 (Ionotropic glutamate receptor), IPR028082 (Periplasmic binding protein-like I)	GO:0004970 (ionotropic glutamate receptor activity), GO:0016020 (membrane)
Niben101Scf01985g03006	3.024	15.06	24.5	42.472	155.556	11.9	0	0.206	0	0.245	0.092	0	sp|Q61315|APC_MOUSE	--*-	Adenomatous polyposis coli protein
Niben101Ctg15726g00001	8.107	22.724	24.338	38.673	29.239	115.656	0.069	0	0	0.046	0.107	0	AT1G46264	*-**	heat shock transcription factor B4 LENGTH=348	IPR011991 (Winged helix-turn-helix DNA-binding domain), IPR027725 (Heat shock transcription factor family)	GO:0003700 (sequence-specific DNA binding transcription factor activity), GO:0005634 (nucleus), GO:0006355 (regulation of transcription, DNA-templated), GO:0009408 (response to heat), GO:0043565 (sequence-specific DNA binding)
Niben101Scf01683g03005	196.007	206.548	182.625	179.645	144.595	110.409	4.4	5.055	2.3	2.807	2.633	3.388	sp|B9SBU9|TPS5_RICCO	****	Terpene synthase 5	IPR008930 (Terpenoid cyclases/protein prenyltransferase alpha-alpha toroid), IPR008949 (Isoprenoid synthase domain)	GO:0000287 (magnesium ion binding), GO:0008152 (metabolic process), GO:0010333 (terpene synthase activity), GO:0016829 (lyase activity)
Niben101Scf05043g01012	29.716	72.56	80.377	110.794	213.784	91.608	1.408	1.667	1.977	1.488	1.367	1.868	emb|CDX94914.1|	***-	BnaC05g07570D [Brassica napus]
Niben101Scf02877g02005	48.766	34.687	44.974	30.3	34.1	55	0.1	0.145	0.039	0.115	0.1	0.039	sp|P94111|STS1_ARATH	****	Strictosidine synthase	IPR004141 (Strictosidine synthase)	GO:0009058 (biosynthetic process), GO:0016844 (strictosidine synthase activity)
Niben101Scf00428g09008	52.023	62.413	75.704	73.682	113.475	53.447	1.392	0.719	0.558	1.235	0.653	0.845	sp|Q9LIG2|RLK6_ARATH	*-**	Receptor-like protein kinase	IPR011009 (Protein kinase-like domain), IPR013320 (Concanavalin A-like lectin/glucanase domain)	GO:0004672 (protein kinase activity), GO:0004674 (protein serine/threonine kinase activity), GO:0005524 (ATP binding), GO:0006468 (protein phosphorylation), GO:0016772 (transferase activity, transferring phosphorus-containing groups)
Niben101Scf10502g00010	19.77	23.005	38.83	65.7	38.643	48.395	0	0.054	0.062	0.069	0	0.047	sp|Q9LTH7|ACH12_ARATH	***-	1-aminocyclopropane-1-carboxylate oxidase homolog 12	IPR005123 (Oxoglutarate/iron-dependent dioxygenase), IPR026992 (Non-haem dioxygenase N-terminal domain), IPR027443 (Isopenicillin N synthase-like)	GO:0016491 (oxidoreductase activity), GO:0016706 (oxidoreductase activity, acting on paired donors, with incorporation or reduction of molecular oxygen, 2-oxoglutarate as one donor, and incorporation of one atom each of oxygen into both donors), GO:0055114 (oxidation-reduction process)
Niben101Scf00305g05011	245.216	282.754	220.93	272.148	237.323	170.757	16.403	4.519	2.3	1.358	2.6	4.938	emb|CDX77961.1|	***-	BnaA09g31560D [Brassica napus]
Niben101Scf08167g02002	121.224	259.1	227.152	335.788	200.81	285.514	15.064	9.199	2.14	0.476	1.766	3.713	ref|XP_002513964.1|	*-*-	conserved hypothetical protein [Ricinus communis] gb|EEF48547.1| conserved hypothetical protein [Ricinus communis]
Niben101Scf06277g05012	22.5	47.1	34.459	33.828	25.14	127.648	0.1	0.375	0.279	0.499	0.292	0.271	AT2G30490	***-	cinnamate-4-hydroxylase LENGTH=505	IPR001128 (Cytochrome P450)	GO:0005506 (iron ion binding), GO:0016705 (oxidoreductase activity, acting on paired donors, with incorporation or reduction of molecular oxygen), GO:0020037 (heme binding), GO:0055114 (oxidation-reduction process)
Niben101Scf05124g01018	143.884	174.97	116.989	162.995	62.784	94.004	2.525	1.912	1.815	5.223	1.106	1.798			Unknown protein
Niben101Scf01517g06010	21.2	36.2	34.104	51.292	52.8	44.789	0.344	0	0	0.084	0	0.085	sp|P46417|GSTX3_SOYBN	***-	Glutathione S-transferase 3	IPR010987 (Glutathione S-transferase, C-terminal-like), IPR012336 (Thioredoxin-like fold)
Niben101Scf02375g08001	90.356	157.9	248.444	221.642	61.197	135.46	1.392	5.452	2.916	2.24	1.19	5.636	gb|EEQ87690.1|	--*-	conserved hypothetical protein [Ajellomyces dermatitidis ER-3]
Niben101Scf01267g00002	18.795	172.757	174.118	323.725	747.32	114.667	6.587	2.042	6.5	9.933	6.449	4.853	sp|Q9LPM9|BCAT6_ARATH	****	Branched-chain-amino-acid aminotransferase 6	IPR001544 (Aminotransferase, class IV)	GO:0003824 (catalytic activity), GO:0004084 (branched-chain-amino-acid transaminase activity), GO:0008152 (metabolic process), GO:0009081 (branched-chain amino acid metabolic process)
Niben101Scf00595g08043	829.216	762.665	730.682	708.24	539.677	328.116	19.524	10.454	15.695	29.675	10.932	14.233	sp|P39062|ACSA_BACSU	***-	Acetyl-coenzyme A synthetase	IPR000873 (AMP-dependent synthetase/ligase), IPR025110 (AMP-binding enzyme C-terminal domain)	GO:0003824 (catalytic activity), GO:0008152 (metabolic process)
Niben101Scf04060g02001	72	99.122	95.907	110.482	119.176	135.902	2.318	1.468	1.1	0.982	2.349	3.093	ref|NP_001041807.1|	*-*-	product [Oryza sativa Japonica Group]
Niben101Scf00063g02016	45.1	0	0	0	36.689	137.269	0	0	0	0	0	0	sp|B0R8D0|RS7_HALS3	*-*-	30S ribosomal protein S7	IPR000235 (Ribosomal protein S5/S7), IPR023798 (Ribosomal protein S7 domain)	GO:0006412 (translation)
Niben101Scf07725g01004	460.406	369.337	263.75	385.588	216.664	138.975	14.689	9.697	2.908	8.606	4.706	4.76	sp|Q9LUE2|TPS18_ARATH	***-	Terpenoid synthase 18	IPR008930 (Terpenoid cyclases/protein prenyltransferase alpha-alpha toroid), IPR008949 (Isoprenoid synthase domain)
Niben101Scf07945g02004	35.863	70.372	71.845	67.888	85.337	53.564	0.826	0.749	0.814	1.097	0.7	0.612	ref|NP_001049221.1|	*-*-	product [Oryza sativa Japonica Group]	IPR008545 (WEB family)
Niben101Scf00222g01002	70.619	237.716	242.366	194.748	327.759	355.458	7.467	4.894	4.242	6.236	4.5	6.961	AT5G07990	*-*-	Cytochrome P450 superfamily protein LENGTH=513	IPR001128 (Cytochrome P450)	GO:0005506 (iron ion binding), GO:0016705 (oxidoreductase activity, acting on paired donors, with incorporation or reduction of molecular oxygen), GO:0020037 (heme binding), GO:0055114 (oxidation-reduction process)
Niben101Scf10986g00001	33.847	22.762	45.879	61.646	34.176	38.357	0.138	0	0.155	0.199	0.107	0.109	sp|Q9LV60|CRR55_ARATH	***-	Cysteine-rich repeat secretory protein 55	IPR002902 (Gnk2-homologous domain)
Niben101Scf07563g02008	277.856	402.515	319.948	224.818	250.605	260.178	9.923	7.4	6.134	9.879	4.86	5.333	AT2G36780	***-	UDP-Glycosyltransferase superfamily protein LENGTH=496	IPR002213 (UDP-glucuronosyl/UDP-glucosyltransferase)	GO:0008152 (metabolic process), GO:0016758 (transferase activity, transferring hexosyl groups)
Niben101Scf08624g00006	7.266	43.835	58.875	60.4	81.635	27.355	0.666	0.1	0.217	0.483	0.1	0.419	sp|Q69ZM6|STK36_MOUSE	*-**	Serine/threonine-protein kinase 36	IPR011009 (Protein kinase-like domain)	GO:0004672 (protein kinase activity), GO:0004674 (protein serine/threonine kinase activity), GO:0005524 (ATP binding), GO:0006468 (protein phosphorylation), GO:0016772 (transferase activity, transferring phosphorus-containing groups)
Niben101Scf18731g00005	113.714	170.837	142.653	144.134	193.317	123.663	8.859	4.8	2.14	0.399	1.843	1.357	AT5G43170	*-*-	zinc-finger protein 3 LENGTH=193	IPR013087 (Zinc finger C2H2-type/integrase DNA-binding domain)	GO:0003676 (nucleic acid binding), GO:0046872 (metal ion binding)
Niben101Scf08195g05003	9.625	63.028	84.119	134.16	332.945	44.203	2.234	2.409	2.737	2.316	1.5	2.047	emb|CDY17236.1|	***-	BnaA05g09520D [Brassica napus]	IPR007608 (Senescence regulator S40)
Niben101Ctg06726g00003	896.202	1194.57	919.726	19.92	288.558	157.385	29.738	13.077	7.506	29.637	7.278	8.946	sp|Q9LUE2|TPS18_ARATH	*-**	Terpenoid synthase 18	IPR008930 (Terpenoid cyclases/protein prenyltransferase alpha-alpha toroid)	GO:0008152 (metabolic process), GO:0010333 (terpene synthase activity), GO:0016829 (lyase activity)
Niben101Scf09658g00026	319.789	807.882	860.444	551.5	1396.94	60.3	23.487	11.18	16.703	32.076	15.523	13.341	AT1G08630	***-	threonine aldolase 1 LENGTH=358	IPR015424 (Pyridoxal phosphate-dependent transferase), IPR023603 (Threonine aldolase)	GO:0003824 (catalytic activity), GO:0006520 (cellular amino acid metabolic process), GO:0016829 (lyase activity), GO:0030170 (pyridoxal phosphate binding)
Niben101Scf07725g00004	839.826	693.982	524.613	620.324	409.878	218.019	34.994	16.158	6.5	17.073	8.069	9.14	sp|Q9LUE2|TPS18_ARATH	***-	Terpenoid synthase 18	IPR008930 (Terpenoid cyclases/protein prenyltransferase alpha-alpha toroid), IPR008949 (Isoprenoid synthase domain)
Niben101Scf18774g02001	140.883	208.966	235.173	217.748	336.839	148.297	6.044	3.587	5.4	6.006	4.883	6.24	sp|Q9SI37|WRKY1_ARATH	--**	WRKY transcription factor	IPR003657 (DNA-binding WRKY)	GO:0003700 (sequence-specific DNA binding transcription factor activity), GO:0006355 (regulation of transcription, DNA-templated), GO:0043565 (sequence-specific DNA binding)
Niben101Scf10840g01014	26.56	58.473	48.308	71.999	67.559	34.62	0.245	0.596	1.086	0.176	0.4	0.636	ref|XP_007040371.1|	***-	Late embryogenesis abundant hydroxyproline-rich glycofamily protein, putative [Theobroma cacao] gb|EOY24872.1| Late embryogenesis abundant hydroxyproline-rich glycofamily protein, putative [Theobroma cacao]
Niben101Scf04800g02001	10.876	29.7	37.4	26.528	75.713	133.285	0.39	0.726	0.799	0.437	0.399	0.62	AT4G36830	****	GNS1/SUR4 membrane protein family LENGTH=289	IPR002076 (ELO family)	GO:0016021 (integral component of membrane)
Niben101Scf00148g00004	973.266	1213.67	1590.58	1651.1	2260.19	841.6	30.648	10.775	51.3	55.515	53.855	48.38	AT5G62360	****	Plant invertase/pectin methylesterase inhibitor superfamily protein LENGTH=203	IPR006501 (Pectinesterase inhibitor domain)	GO:0004857 (enzyme inhibitor activity), GO:0030599 (pectinesterase activity)
Niben101Scf08273g02004	1745.03	1975.4	1417.64	1380.72	753.432	712.126	46.515	25.947	35.988	57.256	31.215	37.489	AT5G04330	***-	Cytochrome P450 superfamily protein LENGTH=512	IPR001128 (Cytochrome P450)	GO:0005506 (iron ion binding), GO:0016705 (oxidoreductase activity, acting on paired donors, with incorporation or reduction of molecular oxygen), GO:0020037 (heme binding), GO:0055114 (oxidation-reduction process)
Niben101Scf09387g04001	39.928	155.509	145.186	86.125	178.33	82.065	3.29	2.9	2.218	3.367	1.236	1.69	AT3G60690	***-	SAUR-like auxin-responsive protein family LENGTH=170	IPR003676 (Auxin-induced protein, ARG7)
Niben101Scf00953g03009	78.748	211.717	214.76	80.1	285.575	12.629	2.234	1.606	5.102	3.728	4.936	3.132	sp|A6MFK9|CRVP_DEMVE	***-	Cysteine-rich venom protein	IPR001283 (Cysteine-rich secretory protein, allergen V5/Tpx-1-related)	GO:0005576 (extracellular region)
Niben101Scf01100g01006	2128.42	1820.2	1831.96	1429.78	1247.71	1786.95	44.465	61.376	47.116	56.389	47.6	47.132	sp|Q2SD23|FADA_HAHCH	***-	3-ketoacyl-CoA thiolase	IPR002155 (Thiolase), IPR016039 (Thiolase-like)	GO:0003824 (catalytic activity), GO:0008152 (metabolic process), GO:0016747 (transferase activity, transferring acyl groups other than amino-acyl groups)
Niben101Scf00225g07018	31.964	61.505	59.19	45.634	65.487	40.18	0.765	0.665	0.512	0.376	0.438	0.457	sp|B9L3S8|FTSH2_THERP	--**	ATP-dependent zinc metalloprotease FtsH 2	IPR003959 (ATPase, AAA-type, core), IPR025753 (AAA-type ATPase, N-terminal domain), IPR027417 (P-loop containing nucleoside triphosphate hydrolase)	GO:0005524 (ATP binding)
Niben101Ctg11882g00001	37.037	107.349	107.275	130.5	154.997	160.223	3.236	2.982	1.279	2.086	1.812	3.775	AT5G07990	***-	Cytochrome P450 superfamily protein LENGTH=513	IPR001128 (Cytochrome P450)	GO:0005506 (iron ion binding), GO:0016705 (oxidoreductase activity, acting on paired donors, with incorporation or reduction of molecular oxygen), GO:0020037 (heme binding), GO:0055114 (oxidation-reduction process)
Niben101Scf00465g03003	191	354.342	408.004	363.279	1044.84	30.792	7.498	2.432	7.9	25.456	13.7	9.659	sp|P0C8Z7|GDL91_ARATH	*-*-	GDSL esterase/lipase	IPR013830 (SGNH hydrolase-type esterase domain)
Niben101Scf00522g01017	25.363	46.842	39.184	33.055	52.822	40.674	0.337	0.199	0.085	0.13	0.23	0.256	sp|P81391|MYB05_ANTMA	*-*-	Myb-related protein 305	IPR009057 (Homeodomain-like)	GO:0003677 (DNA binding), GO:0003682 (chromatin binding)
Niben101Scf00370g03023	323.233	285.556	244.453	191.668	166.385	229.932	5.929	7.074	6.9	6.09	5.888	6.163	sp|P46086|KIME_ARATH	****	Mevalonate kinase	IPR006206 (Mevalonate/galactokinase)	GO:0004496 (mevalonate kinase activity), GO:0005524 (ATP binding), GO:0005737 (cytoplasm), GO:0008152 (metabolic process), GO:0008299 (isoprenoid biosynthetic process), GO:0016301 (kinase activity), GO:0016773 (phosphotransferase activity, alcohol group as acceptor)
Niben101Scf00202g03004	401.395	686.8	510.12	424.952	49.868	32.68	9.7	7.915	9.042	12.947	12.767	6.171			Unknown protein
Niben101Scf11684g00005	81.694	105.635	83.58	80.7	77.712	44.398	1.874	1.453	1.039	1.81	1.32	1.248	sp|Q9LIG2|RLK6_ARATH	*-**	Receptor-like protein kinase	IPR011009 (Protein kinase-like domain), IPR013320 (Concanavalin A-like lectin/glucanase domain)	GO:0004672 (protein kinase activity), GO:0004674 (protein serine/threonine kinase activity), GO:0005524 (ATP binding), GO:0006468 (protein phosphorylation), GO:0016772 (transferase activity, transferring phosphorus-containing groups)
Niben101Scf01061g07011	57.915	163.506	215.364	426.35	847.615	312.088	9.479	8.442	10.1	10.899	8.882	9.527	AT1G30700	****	FAD-binding Berberine family protein LENGTH=527	IPR012951 (Berberine/berberine-like), IPR016166 (FAD-binding, type 2)	GO:0003824 (catalytic activity), GO:0008762 (UDP-N-acetylmuramate dehydrogenase activity), GO:0016491 (oxidoreductase activity), GO:0016614 (oxidoreductase activity, acting on CH-OH group of donors), GO:0050660 (flavin adenine dinucleotide binding), GO:0055114 (oxidation-reduction process)
Niben101Scf05404g09001	253.412	190.452	240.988	273.884	200.737	196.588	4.9	5.605	6.49	7.754	6.587	5.248	sp|Q9SR36|GSTU8_ARATH	***-	Glutathione S-transferase U8	IPR010987 (Glutathione S-transferase, C-terminal-like), IPR012336 (Thioredoxin-like fold)	GO:0005515 (protein binding)
Niben101Scf04118g03012	1.019	7.063	16.776	47.819	76.536	41.078	0	0	0	0	0	0	sp|Q84MB3|ACCH1_ARATH	***-	1-aminocyclopropane-1-carboxylate oxidase homolog	IPR005123 (Oxoglutarate/iron-dependent dioxygenase), IPR026992 (Non-haem dioxygenase N-terminal domain), IPR027443 (Isopenicillin N synthase-like)	GO:0016491 (oxidoreductase activity), GO:0016706 (oxidoreductase activity, acting on paired donors, with incorporation or reduction of molecular oxygen, 2-oxoglutarate as one donor, and incorporation of one atom each of oxygen into both donors), GO:0055114 (oxidation-reduction process)
Niben101Scf13141g02012	28.52	70.244	72.895	46.109	94.903	49.567	0.604	0.489	0.993	0.936	1.029	1.411	sp|A9KIG5|FTSH_CLOPH	*-**	ATP-dependent zinc metalloprotease FtsH	IPR003959 (ATPase, AAA-type, core), IPR027417 (P-loop containing nucleoside triphosphate hydrolase)	GO:0005524 (ATP binding)
Niben101Scf00165g04007	82.592	115.154	109.559	117.334	132.003	75.1	3.527	2.134	2.163	1.204	2.057	3.147	sp|Q9LT79|PUB25_ARATH	***-	U-box domain-containing protein 25	IPR013083 (Zinc finger, RING/FYVE/PHD-type), IPR016024 (Armadillo-type fold)	GO:0004842 (ubiquitin-protein transferase activity), GO:0005488 (binding), GO:0016567 (protein ubiquitination)
Niben101Scf01942g08004	85.283	208.659	217.005	127.81	277.6	89.017	4.032	0.994	2.877	13.614	2.388	2.372	sp|Q6K7E6|ERF1_ORYSJ	*-**	Ethylene-responsive transcription factor	IPR016177 (DNA-binding domain)	GO:0003677 (DNA binding), GO:0003700 (sequence-specific DNA binding transcription factor activity), GO:0006355 (regulation of transcription, DNA-templated)
Niben101Scf07322g00013	42.819	50.617	36.572	18.766	35.058	40.088	0.077	0.206	0.264	0.2	0.184	0.295	AT5G56960	***-	basic helix-loop-helix (bHLH) DNA-binding family protein LENGTH=466	IPR011598 (Myc-type, basic helix-loop-helix (bHLH) domain)	GO:0046983 (protein dimerization activity)
Niben101Scf00803g01016	28.332	24.106	37.622	34.1	46.974	14.517	0	0	0	0	0	0	gb|KEH31499.1|	*-*-	transmembrane protein, putative [Medicago truncatula]
Niben101Scf04582g01006	113.149	108.6	123.553	72.2	39.7	27.628	1.553	1.422	2.14	0.997	2.203	1.364	sp|Q9SJM6|SAP4_ARATH	****	Zinc finger A20 and AN1 domain-containing stress-associated protein 4	IPR000058 (Zinc finger, AN1-type), IPR002653 (Zinc finger, A20-type)	GO:0003677 (DNA binding), GO:0008270 (zinc ion binding)
Niben101Ctg16023g00001	0.709	3.787	8.835	17.627	169.529	13.5	0.75	0	0	0.092	0.1	0	sp|Q8LDC8|ERF92_ARATH	*-**	Ethylene-responsive transcription factor 1B	IPR016177 (DNA-binding domain)	GO:0003677 (DNA binding), GO:0003700 (sequence-specific DNA binding transcription factor activity), GO:0006355 (regulation of transcription, DNA-templated)
Niben101Scf08855g02005	30.425	59.624	51.892	90.074	78.476	59.775	1.392	1.988	0.504	0.077	0.706	1.388	sp|Q5PNY6|PUB21_ARATH	***-	U-box domain-containing protein	IPR013083 (Zinc finger, RING/FYVE/PHD-type), IPR016024 (Armadillo-type fold)	GO:0004842 (ubiquitin-protein transferase activity), GO:0005488 (binding), GO:0016567 (protein ubiquitination)
Niben101Scf08341g00015	59	62.017	49.7	39.1	85.146	124.497	0.635	0.627	1.342	4.096	0	1.039	sp|O48837|LRKS2_ARATH	--*-	Receptor like protein kinase S.2
Niben101Scf04464g03007	20.424	37.822	39.106	26.487	34.308	74.37	0.275	0.084	0.132	0.598	0.077	0.496	ref|XP_002885485.1|	--*-	VQ motif-containing protein [Arabidopsis lyrata subsp. lyrata] gb|EFH61744.1| VQ motif-containing protein [Arabidopsis lyrata subsp. lyrata]	IPR008889 (VQ)
Niben101Scf14273g00023	79.302	150.813	190.79	331.066	321.896	276.348	6.702	4.497	6.079	7.9	7.884	5.481	sp|Q8PWF5|MSRB_METMA	-***	Peptide methionine sulfoxide reductase MsrB	IPR011057 (Mss4-like)	GO:0033743 (peptide-methionine (R)-S-oxide reductase activity), GO:0055114 (oxidation-reduction process)
Niben101Scf05298g05001	11.862	11.592	17.9	22.322	43.653	153.622	0.8	0.405	0.326	0.322	0.476	0.349	AT3G05550	***-	Hypoxia-responsive family protein LENGTH=97	IPR007667 (Hypoxia induced protein, domain)
Niben101Ctg02231g00001	2778.09	2917.86	2046.93	1690.5	1341.45	615.31	136.195	67.738	33.352	74.176	31.307	32.489	sp|B0FGA9|GAS2_HELAN	*-*-	Germacrene A synthase 2	IPR008949 (Isoprenoid synthase domain)
Niben101Scf01826g00006	6.612	11.016	26.622	47.724	92.317	27.485	0	0	0	1.112	0	0	AT5G08250	*-*-	Cytochrome P450 superfamily protein LENGTH=488	IPR001128 (Cytochrome P450)	GO:0005506 (iron ion binding), GO:0016705 (oxidoreductase activity, acting on paired donors, with incorporation or reduction of molecular oxygen), GO:0020037 (heme binding), GO:0055114 (oxidation-reduction process)
Niben101Scf01848g00007	38.477	117.38	151.093	120.659	128.638	30.389	1.285	1.652	2.21	6.105	1.32	1.271	gb|ABF96025.1|	***-	expressed protein [Oryza sativa Japonica Group]	IPR009056 (Cytochrome c-like domain), IPR025322 (Protein of unknown function DUF4228, plant)	GO:0009055 (electron carrier activity), GO:0020037 (heme binding)
Niben101Scf05071g00003	36.65	55.21	55.777	84.7	91.2	65.009	1.186	1.2	1.016	0.199	1.067	2.55	sp|Q5PNY6|PUB21_ARATH	***-	U-box domain-containing protein	IPR016024 (Armadillo-type fold)	GO:0005488 (binding)
Niben101Scf10846g00019	81.584	83.653	92.349	89.3	85.749	65.894	2.456	1.094	1.318	3.359	1.32	1.465	AT1G65800	****	receptor kinase 2 LENGTH=847	IPR000858 (S-locus glycoprotein), IPR001480 (Bulb-type lectin domain), IPR003609 (Apple-like), IPR011009 (Protein kinase-like domain), IPR013320 (Concanavalin A-like lectin/glucanase domain), IPR021820 (S-locus receptor kinase, C-terminal)	GO:0004672 (protein kinase activity), GO:0004674 (protein serine/threonine kinase activity), GO:0005524 (ATP binding), GO:0006468 (protein phosphorylation), GO:0016772 (transferase activity, transferring phosphorus-containing groups), GO:0048544 (recognition of pollen)
Niben101Scf13141g02011	30.425	73.507	58.403	65.649	73.23	59.436	1.576	0.497	1.683	0	1.305	1.264	gb|AET02010.2|	*-*-	P-loop nucleoside triphosphate hydrolase superfamily protein, putative [Medicago truncatula]	IPR025753 (AAA-type ATPase, N-terminal domain)
Niben101Scf04011g04001	103.779	98.06	57.3	52.256	29.783	75.672	2.15	1.659	0.83	1.519	1.013	1.155	AT5G07990	***-	Cytochrome P450 superfamily protein LENGTH=513	IPR001128 (Cytochrome P450)	GO:0005506 (iron ion binding), GO:0016705 (oxidoreductase activity, acting on paired donors, with incorporation or reduction of molecular oxygen), GO:0020037 (heme binding), GO:0055114 (oxidation-reduction process)
Niben101Scf00072g05003	479.633	543.693	392.212	329.845	285.619	122.153	23.847	14.338	5.11	9.7	6.825	8.279	sp|O48957|C99A1_SORBI	***-	Cytochrome P450 CYP99	IPR001128 (Cytochrome P450)
Niben101Scf00072g06001	479.633	543.693	392.212	329.845	285.619	122.153	23.847	14.338	5.11	9.7	6.825	8.279	sp|O48957|C99A1_SORBI	***-	Cytochrome P450 CYP99	IPR001128 (Cytochrome P450)
Niben101Scf00072g05004	707.804	728.989	569.822	399.252	347.7	141.579	34.848	18.797	7.9	11.8	9.573	11.457	sp|O48957|C99A1_SORBI	***-	Cytochrome P450 CYP99	IPR001128 (Cytochrome P450)	GO:0005506 (iron ion binding), GO:0016705 (oxidoreductase activity, acting on paired donors, with incorporation or reduction of molecular oxygen), GO:0020037 (heme binding), GO:0055114 (oxidation-reduction process)
Niben101Scf01396g02011	3.3	24.489	25.493	42	142.023	11.458	0.482	0.535	0.434	0.483	0.353	0.341	sp|B9DNJ2|MTNN_STACT	***-	5'-methylthioadenosine/S-adenosylhomocysteine nucleosidase	IPR018017 (Nucleoside phosphorylase)	GO:0003824 (catalytic activity), GO:0009116 (nucleoside metabolic process)
Niben101Scf10688g02001	173.4	269.2	304.195	153.755	220.044	140.433	5.478	5.055	8.227	7.524	6.456	5.109	sp|Q9SK27|ENL1_ARATH	*-*-	Early nodulin-like protein	IPR008972 (Cupredoxin), IPR028871 (Blue (type 1) copper protein, binding site)	GO:0009055 (electron carrier activity)
Niben101Scf03345g00009	24.854	21.2	26.792	26.338	32.472	43.109	0.023	0	0.039	0	0	0.023	AT1G13110	***-	cytochrome P450, family 71 subfamily B, polypeptide 7 LENGTH=504	IPR001128 (Cytochrome P450)	GO:0005506 (iron ion binding), GO:0016705 (oxidoreductase activity, acting on paired donors, with incorporation or reduction of molecular oxygen), GO:0020037 (heme binding), GO:0055114 (oxidation-reduction process)
Niben101Scf11512g00011	32.396	30.426	21.975	19.133	40.979	44.385	0.069	0.184	0.147	0.1	0.107	0	AT5G56960	*-*-	basic helix-loop-helix (bHLH) DNA-binding family protein LENGTH=466	IPR011598 (Myc-type, basic helix-loop-helix (bHLH) domain)	GO:0046983 (protein dimerization activity)
Niben101Scf04444g09012	340.733	227.263	247.67	204.83	201.545	183.7	6.763	9.314	7.607	6.328	6.5	6.845	sp|P49350|FPPS_ARTAN	***-	Farnesyl pyrophosphate synthase	IPR000092 (Polyprenyl synthetase)	GO:0008299 (isoprenoid biosynthetic process)
Niben101Scf15467g02004	65.147	171.17	179.973	140.5	408.556	10.325	4	3.112	5.955	5.039	5.405	5.008	sp|O48723|PLP2_ARATH	***-	Patatin-like protein 2	IPR016035 (Acyl transferase/acyl hydrolase/lysophospholipase)	GO:0006629 (lipid metabolic process), GO:0008152 (metabolic process)
Niben101Scf04401g06001	394.483	662.456	461.104	237.627	238.704	141.592	21.3	22.169	7.25	4.702	5.789	8.364	sp|Q6ZSG1|RN165_HUMAN	--*-	RING finger protein 165	IPR013083 (Zinc finger, RING/FYVE/PHD-type)	GO:0005515 (protein binding), GO:0008270 (zinc ion binding)
Niben101Scf03029g03002	79.479	164.274	185.145	183.105	384.254	48.734	2.28	1.736	5.397	11.819	5.389	4.403	sp|P0C8Z7|GDL91_ARATH	***-	GDSL esterase/lipase	IPR013830 (SGNH hydrolase-type esterase domain)	GO:0006629 (lipid metabolic process), GO:0016788 (hydrolase activity, acting on ester bonds)
Niben101Scf02838g07002	100.158	284.315	244.795	284.984	470.605	224.386	8.997	7.303	8.855	8.053	9.8	8.55	sp|Q9SK27|ENL1_ARATH	*-*-	Early nodulin-like protein	IPR008972 (Cupredoxin), IPR028871 (Blue (type 1) copper protein, binding site)	GO:0009055 (electron carrier activity)
Niben101Scf07586g00014	48.722	85.393	74.326	80.086	68.969	40.14	1.27	1.6	1.225	1.733	1.505	0.93			Unknown protein
Niben101Scf01941g01023	21.066	37.016	47.888	25.918	72.834	24.087	0.383	0.069	0.1	0.506	0.438	0.713	sp|Q08CG8|RNF44_DANRE	*-*-	RING finger protein 44	IPR013083 (Zinc finger, RING/FYVE/PHD-type)	GO:0005515 (protein binding), GO:0008270 (zinc ion binding)
Niben101Scf02838g07016	180.324	438.788	628.855	485.445	716.89	602.159	26.425	13.375	15.074	26.17	11.1	11.884	sp|Q9SK27|ENL1_ARATH	*-*-	Early nodulin-like protein	IPR008972 (Cupredoxin), IPR028871 (Blue (type 1) copper protein, binding site)	GO:0009055 (electron carrier activity)
Niben101Scf11183g00001	34.002	26.946	26.937	26.976	33.647	22.264	0	0	0	0.023	0	0.14	AT2G36780	***-	UDP-Glycosyltransferase superfamily protein LENGTH=496	IPR002213 (UDP-glucuronosyl/UDP-glucosyltransferase)	GO:0008152 (metabolic process), GO:0016758 (transferase activity, transferring hexosyl groups)
Niben101Scf06583g03008	374.669	397.525	579.077	629.28	766.318	426.755	16.013	10.9	18.355	25.71	17.312	20.426	sp|O34392|YTRE_BACSU	*-**	ABC transporter ATP-binding protein YtrE	IPR003439 (ABC transporter-like), IPR013525 (ABC-2 type transporter), IPR013581 (Plant PDR ABC transporter associated), IPR027417 (P-loop containing nucleoside triphosphate hydrolase), IPR029481 (ABC-transporter extracellular N-terminal domain)	GO:0005524 (ATP binding), GO:0016020 (membrane), GO:0016887 (ATPase activity)
Niben101Scf05948g02017	17.4	55.184	56.118	57.453	74.053	92.403	0.696	1.269	1.155	1.273	1.129	1.225			Unknown protein
Niben101Scf06846g00002	35.52	75.707	75.849	144.12	88.1	11.21	1.362	1.537	2.3	1.005	1.697	1.721	ref|XP_002533660.1|	--*-	conserved hypothetical protein [Ricinus communis] gb|EEF28719.1| conserved hypothetical protein [Ricinus communis]
Niben101Scf02775g00002	150.63	283.714	259.208	314.932	358.379	118.416	7.827	8.794	7.747	7.355	6.257	9.954	sp|O80337|EF100_ARATH	****	Ethylene-responsive transcription factor 1A	IPR016177 (DNA-binding domain)	GO:0003677 (DNA binding), GO:0003700 (sequence-specific DNA binding transcription factor activity), GO:0006355 (regulation of transcription, DNA-templated)
Niben101Scf09321g01008	3.378	47.072	60.03	131.297	262.345	8.268	1.813	5.116	1.652	1.358	1.29	1.403	sp|Q67YC0|PPSP1_ARATH	***-	Inorganic pyrophosphatase	IPR006383 (HAD-superfamily hydrolase, subfamily IB, PSPase-like), IPR023214 (HAD-like domain)	GO:0008152 (metabolic process), GO:0016791 (phosphatase activity)
Niben101Scf06535g03005	3.4	162.725	117	80.507	490.279	6.315	3.282	2.745	5.017	7.1	3.693	3.504	sp|Q9FGY1|BXL1_ARATH	*-*-	Beta-D-xylosidase	IPR002772 (Glycoside hydrolase family 3 C-terminal domain), IPR017853 (Glycoside hydrolase superfamily), IPR026891 (Fibronectin type III-like domain), IPR026892 (Glycoside hydrolase family 3)	GO:0004553 (hydrolase activity, hydrolyzing O-glycosyl compounds), GO:0005975 (carbohydrate metabolic process)
Niben101Ctg16292g00001	25.973	44.897	31.584	27.437	17.823	19.816	0.069	0	0	0	0	0.054	sp|Q566M8|RN150_DANRE	--*-	RING finger protein 150	IPR011016 (Zinc finger, RING-CH-type), IPR013083 (Zinc finger, RING/FYVE/PHD-type)	GO:0005515 (protein binding), GO:0008270 (zinc ion binding)
Niben101Scf01313g02004	25.973	44.897	31.584	27.437	17.823	19.816	0.069	0	0	0	0	0.054	sp|Q566M8|RN150_DANRE	--*-	RING finger protein 150	IPR011016 (Zinc finger, RING-CH-type), IPR013083 (Zinc finger, RING/FYVE/PHD-type)	GO:0005515 (protein binding), GO:0008270 (zinc ion binding)
Niben101Scf02626g02004	262.084	387.6	330.134	370.4	392.423	324.106	12.662	13.184	10.848	11.175	11.416	10.597	sp|O23429|VA724_ARATH	****	Vesicle-associated membrane protein 724	IPR001388 (Synaptobrevin), IPR011012 (Longin-like domain)	GO:0006810 (transport), GO:0016021 (integral component of membrane), GO:0016192 (vesicle-mediated transport)
Niben101Scf04900g00007	45.344	67.378	80.377	70.859	127.257	31.235	1.767	1.216	1.334	2.792	1.198	1.31	AT2G38970	****	Zinc finger (C3HC4-type RING finger) family protein LENGTH=692	IPR002035 (von Willebrand factor, type A), IPR013083 (Zinc finger, RING/FYVE/PHD-type)	GO:0005515 (protein binding), GO:0008270 (zinc ion binding)
Niben101Scf08226g00003	6.158	9.046	17.249	36	42.948	81.31	0.069	0.138	0.209	0.529	0.107	0.085	sp|Q7XSK0|BGL18_ORYSJ	*-*-	Beta-glucosidase 18	IPR001360 (Glycoside hydrolase, family 1), IPR017853 (Glycoside hydrolase superfamily)	GO:0004553 (hydrolase activity, hydrolyzing O-glycosyl compounds), GO:0005975 (carbohydrate metabolic process)
Niben101Scf02819g00006	75.935	40.5	28.21	12.294	6.759	2.213	0	0	0	0.092	0.054	0	sp|Q9SK27|ENL1_ARATH	***-	Early nodulin-like protein	IPR008972 (Cupredoxin), IPR028871 (Blue (type 1) copper protein, binding site)	GO:0009055 (electron carrier activity)
Niben101Scf02348g10009	51.103	68.12	48.584	47.832	24.817	70.516	1.056	0.933	0.698	1.319	0.752	0.783	sp|P92934|AAP6_ARATH	***-	Amino acid permease 6	IPR013057 (Amino acid transporter, transmembrane)
Niben101Scf01172g11015	48.046	48.518	71.333	60.927	111.418	87.676	1.568	1.017	1.954	1.542	1.965	1.876	ref|XP_003638735.1|	***-	Membrane protein, putative [Medicago truncatula]
Niben101Ctg07683g00002	753.314	517.323	410.262	485.933	298.813	172.215	30.266	20.785	5.56	15.148	9.9	10.977	sp|Q84UU9|TPS06_ARATH	*-**	Terpenoid synthase 6	IPR008949 (Isoprenoid synthase domain)	GO:0000287 (magnesium ion binding), GO:0010333 (terpene synthase activity), GO:0016829 (lyase activity)
Niben101Scf01018g08001	29.517	80.326	94.3	74.822	121.923	140.563	2.142	3.533	2.388	2.569	1.643	2.062	AT5G07990	***-	Cytochrome P450 superfamily protein LENGTH=513	IPR001128 (Cytochrome P450)	GO:0005506 (iron ion binding), GO:0016705 (oxidoreductase activity, acting on paired donors, with incorporation or reduction of molecular oxygen), GO:0020037 (heme binding), GO:0055114 (oxidation-reduction process)
Niben101Scf01209g05009	0.078	5.233	4.004	18.997	98.576	32.407	0	0	0	0	0	0	sp|P35336|PGLR_ACTDE	****	Polygalacturonase	IPR000743 (Glycoside hydrolase, family 28), IPR011050 (Pectin lyase fold/virulence factor)	GO:0004650 (polygalacturonase activity), GO:0005975 (carbohydrate metabolic process)
Niben101Scf09544g00007	8.34	87.722	79.813	115.095	364.5	57.053	2.945	2.5	4.18	4.31	3.378	3.55	sp|Q5SLR4|ODBA_THET8	***-	2-oxoisovalerate dehydrogenase subunit alpha	IPR001017 (Dehydrogenase, E1 component), IPR029061 (Thiamin diphosphate-binding fold)	GO:0008152 (metabolic process), GO:0016624 (oxidoreductase activity, acting on the aldehyde or oxo group of donors, disulfide as acceptor)
Niben101Scf01719g08010	1338.13	1865.04	2073.01	2024.47	2339.51	1603.43	65.887	51.7	64.175	109.465	58.277	71.31	sp|O34392|YTRE_BACSU	*-**	ABC transporter ATP-binding protein YtrE	IPR003439 (ABC transporter-like), IPR013525 (ABC-2 type transporter), IPR013581 (Plant PDR ABC transporter associated), IPR027417 (P-loop containing nucleoside triphosphate hydrolase)	GO:0005524 (ATP binding), GO:0016020 (membrane), GO:0016887 (ATPase activity)
Niben101Scf04959g00001	14.686	14.612	21.7	25.144	21.878	67.183	0.054	0.023	0.023	0	0.023	0.155	sp|A4W9T2|MDTK_ENT38	*-*-	Multidrug resistance protein MdtK	IPR002528 (Multi antimicrobial extrusion protein)	GO:0006855 (drug transmembrane transport), GO:0015238 (drug transmembrane transporter activity), GO:0015297 (antiporter activity), GO:0016020 (membrane), GO:0055085 (transmembrane transport)
Niben101Scf03076g01001	42.32	84.1	99.622	129.398	164.357	76.388	3.81	4	1.039	3.912	1.827	2.078	AT2G44380	*-*-	Cysteine/Histidine-rich C1 domain family protein LENGTH=247	IPR001965 (Zinc finger, PHD-type)	GO:0005515 (protein binding), GO:0008270 (zinc ion binding)
Niben101Scf00679g00001	152.103	261.118	223.2	407.896	227.067	128.754	7.115	9.559	9.988	5.553	6.195	8.829	sp|Q9LRJ9|CRR38_ARATH	***-	Cysteine-rich repeat secretory protein 38	IPR002902 (Gnk2-homologous domain)
Niben101Scf06625g02005	70.552	125.48	125.259	82.895	142.3	70.946	4.047	2.286	3.179	2.838	2.372	2.907	sp|A1URA3|FTSH_BARBK	*-**	ATP-dependent zinc metalloprotease FtsH	IPR003959 (ATPase, AAA-type, core), IPR025753 (AAA-type ATPase, N-terminal domain), IPR027417 (P-loop containing nucleoside triphosphate hydrolase)	GO:0005524 (ATP binding)
Niben101Scf04331g00003	118.887	184.426	200.044	208.236	260.259	375.1	9.028	7.448	6.242	9.212	6.38	7.372	gb|KEH43026.1|	***-	MtN26 [Medicago truncatula]
Niben101Scf04287g06007	1518.14	1364.22	1298.58	893.259	842.384	1779.97	37.61	65.039	51.295	40.604	48.097	47.644	sp|A6VZ30|SUCC_MARMS	***-	Succinyl-CoA ligase [ADP-forming] subunit beta	IPR013650 (ATP-grasp fold, succinyl-CoA synthetase-type), IPR016102 (Succinyl-CoA synthetase-like)	GO:0005524 (ATP binding)
Niben101Scf01895g00016	167.708	360.867	367.533	410.175	606.795	416.339	10.42	9.704	14.128	19.328	14.625	15.899	ref|XP_003638735.1|	***-	Membrane protein, putative [Medicago truncatula]
Niben101Scf07829g01013	31.2	210.873	294.468	546.303	1134.16	303.82	10.3	21.42	18.6	7.946	16.675	17.116	sp|Q65KJ5|FOSB_BACLD	-**-	Metallothiol transferase FosB	IPR029068 (Glyoxalase/Bleomycin resistance protein/Dihydroxybiphenyl dioxygenase)
Niben101Scf00213g01002	63.774	76.078	69.416	85.664	110.903	124.679	5.417	1.652	0.783	4.717	0.844	1.233	AT5G60900	****	receptor-like protein kinase 1 LENGTH=748	IPR000742 (Epidermal growth factor-like domain), IPR000858 (S-locus glycoprotein), IPR001480 (Bulb-type lectin domain), IPR011009 (Protein kinase-like domain), IPR013320 (Concanavalin A-like lectin/glucanase domain), IPR024171 (S-receptor-like serine/threonine-protein kinase)	GO:0004672 (protein kinase activity), GO:0004674 (protein serine/threonine kinase activity), GO:0005515 (protein binding), GO:0005524 (ATP binding), GO:0006468 (protein phosphorylation), GO:0016772 (transferase activity, transferring phosphorus-containing groups), GO:0048544 (recognition of pollen)
Niben101Scf09512g03008	7.465	10.748	20.163	25.578	39.157	67.118	0.077	0.092	0.078	0.238	0.077	0.093	sp|Q06429|1A11_ARATH	***-	1-aminocyclopropane-1-carboxylate synthase-like protein	IPR015424 (Pyridoxal phosphate-dependent transferase)	GO:0003824 (catalytic activity), GO:0009058 (biosynthetic process), GO:0030170 (pyridoxal phosphate binding)
Niben101Scf02405g03003	2042.5	5355.05	4201.72	6573.85	8970.45	1979.64	173.078	130.552	169.177	254.664	186.263	219.11	sp|Q03199|IPIB_TOBAC	****	Proteinase inhibitor I-B	IPR000864 (Proteinase inhibitor I13, potato inhibitor I)	GO:0004867 (serine-type endopeptidase inhibitor activity), GO:0009611 (response to wounding)
Niben101Scf09044g01003	822.438	2718.29	1785.75	2477.17	4870.79	1250.51	72.887	35.62	105.39	86.095	116.916	122.652	sp|Q03198|IPIA_TOBAC	****	Proteinase inhibitor I-A	IPR000864 (Proteinase inhibitor I13, potato inhibitor I)	GO:0004867 (serine-type endopeptidase inhibitor activity), GO:0009611 (response to wounding)
Niben101Scf07165g00009	28.6	43.17	50.2	18.8	8.022	3.776	0	0	0	0	0	0	AT2G27660	*-*-	Cysteine/Histidine-rich C1 domain family protein LENGTH=718	IPR011424 (C1-like), IPR013083 (Zinc finger, RING/FYVE/PHD-type)	GO:0047134 (protein-disulfide reductase activity), GO:0055114 (oxidation-reduction process)
Niben101Ctg15010g00002	55.423	85.547	86.18	81.294	122.7	39.5	1.66	2.095	1.21	5.2	1.098	1.279	sp|Q6K7E6|ERF1_ORYSJ	*-**	Ethylene-responsive transcription factor	IPR016177 (DNA-binding domain)	GO:0003677 (DNA binding), GO:0003700 (sequence-specific DNA binding transcription factor activity), GO:0006355 (regulation of transcription, DNA-templated)
Niben101Scf00298g01006	146.565	279.735	275.696	422.537	431.874	223.279	17.78	12.167	7.685	11.167	7.14	8.194	AT1G19180	***-	jasmonate-zim-domain protein 1 LENGTH=253	IPR010399 (Tify), IPR018467 (CO/COL/TOC1, conserved site)
Niben101Scf00449g06008	101.044	243.717	94.673	63.22	235.515	207.095	3.7	18.04	1.884	3.605	1.835	2.372	sp|P02827|HSP70_XENLA	***-	Heat shock 70 kDa protein	IPR013126 (Heat shock protein 70 family), IPR029047 (Heat shock protein 70kD, peptide-binding domain), IPR029048 (Heat shock protein 70kD, C-terminal domain)
Niben101Scf07579g01012	1.1	5.502	10.5	32.417	35.6	83.237	0.122	0.115	0.14	0.268	0.023	0	sp|Q6K7E6|ERF1_ORYSJ	*-**	Ethylene-responsive transcription factor	IPR016177 (DNA-binding domain)	GO:0003677 (DNA binding), GO:0003700 (sequence-specific DNA binding transcription factor activity), GO:0006355 (regulation of transcription, DNA-templated)
Niben101Scf01402g01007	8.993	27.164	27.475	33.883	35.91	44.88	0.3	0.3	0.085	0	0.238	0.14	ref|XP_002517421.1|	****	transferase, transferring glycosyl groups, putative [Ricinus communis] gb|EEF44963.1| transferase, transferring glycosyl groups, putative [Ricinus communis]	IPR002495 (Glycosyl transferase, family 8), IPR029044 (Nucleotide-diphospho-sugar transferases)	GO:0016757 (transferase activity, transferring glycosyl groups)
Niben101Scf07984g01002	268.763	198.7	181.863	228.4	41.214	42.627	10.405	2.1	4.598	7.839	3.263	3.992			Unknown protein
Niben101Scf09025g00004	22.617	32.026	46.772	60.655	66.295	34.516	0.826	1.116	0.062	1.227	0.622	0.597	AT5G08250	***-	Cytochrome P450 superfamily protein LENGTH=488	IPR001128 (Cytochrome P450)	GO:0004497 (monooxygenase activity), GO:0005506 (iron ion binding), GO:0016705 (oxidoreductase activity, acting on paired donors, with incorporation or reduction of molecular oxygen), GO:0020037 (heme binding), GO:0055114 (oxidation-reduction process)
Niben101Scf00935g00013	76.289	64.23	70.939	80.263	64.356	53.759	1.637	1.996	1.706	2.079	1	1.891	AT1G68390	****	Core-2/I-branching beta-1,6-N-acetylglucosaminyltransferase family protein LENGTH=408	IPR003406 (Glycosyl transferase, family 14)	GO:0008375 (acetylglucosaminyltransferase activity), GO:0016020 (membrane)
Niben101Scf04555g01001	161.14	171.695	154.8	126.507	200.546	107.297	8.79	3.25	5.188	4.264	3.393	6.047	gb|AGC39165.1|	***-	kiwellin [Actinidia deliciosa]	IPR009009 (RlpA-like double-psi beta-barrel domain)
Niben101Scf05565g00001	27.833	31.744	26.622	22.973	34.426	22.967	0.122	0.275	0.047	0.077	0	0.155	AT1G73480	***-	alpha/beta-Hydrolases superfamily protein LENGTH=463	IPR029058 (Alpha/Beta hydrolase fold)
Niben101Scf10058g00015	7.2	31.642	46.247	50.247	15.09	0.99	0	0	0	0.023	0	0.047	sp|P35336|PGLR_ACTDE	*-**	Polygalacturonase	IPR000743 (Glycoside hydrolase, family 28), IPR011050 (Pectin lyase fold/virulence factor)	GO:0004650 (polygalacturonase activity), GO:0005975 (carbohydrate metabolic process)
Niben101Scf02145g11008	34.1	39.779	36.152	35.443	32	7.395	0.252	0.26	0.295	0.13	0.192	0.295	gb|KEH36900.1|	***-	F-box plant-like protein, putative [Medicago truncatula]	IPR027949 (Petal formation-expressed)
Niben101Scf01042g03010	54.825	32.972	35.102	35.308	43.124	33.8	1.056	0.444	0.426	0.882	0.2	0.535	ref|XP_002532981.1|	***-	conserved hypothetical protein [Ricinus communis] gb|EEF29405.1| conserved hypothetical protein [Ricinus communis]
Niben101Scf01842g05007	63.497	100.2	79.157	75.256	69.44	82.442	2.043	3.1	2.342	1.173	1.889	2.597	AT2G36290	***-	alpha/beta-Hydrolases superfamily protein LENGTH=364	IPR029058 (Alpha/Beta hydrolase fold)
Niben101Scf05453g00017	39.485	37.476	57.969	59.447	100.383	31.717	2.769	1.124	0.6	0.33	1.528	0.953	gb|KEH18933.1|	***-	BON1-associated-like protein [Medicago truncatula]	IPR000008 (C2 domain)	GO:0005515 (protein binding)
Niben101Scf19517g00004	24.655	132.1	157.25	169.522	307.512	131.892	6.832	3.9	3.869	8.514	3.777	4.721	AT1G60140	****	trehalose phosphate synthase LENGTH=8	IPR001830 (Glycosyl transferase, family 20), IPR006379 (HAD-superfamily hydrolase, subfamily IIB), IPR023214 (HAD-like domain)	GO:0003824 (catalytic activity), GO:0005992 (trehalose biosynthetic process), GO:0008152 (metabolic process)
Niben101Scf03249g01011	70.696	129.024	193.074	207.313	108.009	20.936	3.9	3.877	4.102	3.26	3.793	4.86	AT2G42850	***-	cytochrome P450, family 718 LENGTH=485	IPR001128 (Cytochrome P450)	GO:0005506 (iron ion binding), GO:0016705 (oxidoreductase activity, acting on paired donors, with incorporation or reduction of molecular oxygen), GO:0020037 (heme binding), GO:0055114 (oxidation-reduction process)
Niben101Scf07829g01008	942.664	2113.87	2635.86	2185.39	4847.1	1456.06	140.189	89.586	86.577	107	73.785	77.504	ref|XP_002517605.1|	*-*-	conserved hypothetical protein [Ricinus communis] gb|EEF44769.1| conserved hypothetical protein [Ricinus communis]	IPR008480 (Protein of unknown function DUF761, plant)
Niben101Scf02021g06008	34.5	49.324	63.509	45.376	21.364	10.846	0.436	0.336	0.644	0.675	0.599	0.527	sp|Q9SK27|ENL1_ARATH	***-	Early nodulin-like protein	IPR008972 (Cupredoxin), IPR028871 (Blue (type 1) copper protein, binding site)	GO:0009055 (electron carrier activity)
Niben101Scf08566g08015	25.463	87.184	97.692	46.149	48.09	0	0.4	0.482	1.024	2.439	1.167	0.977	sp|Q9XIV8|PERN1_TOBAC	****	Peroxidase	IPR010255 (Haem peroxidase)	GO:0004601 (peroxidase activity), GO:0006979 (response to oxidative stress), GO:0020037 (heme binding), GO:0055114 (oxidation-reduction process)
Niben101Scf04933g02001	64.195	54.314	34.537	30.45	30.003	22.1	0.734	0.558	0.659	0.66	0.392	0.682	AT5G56960	***-	basic helix-loop-helix (bHLH) DNA-binding family protein LENGTH=466
Niben101Scf05415g00003	160.265	194.649	155.268	184.042	104.262	169.7	6.365	7.3	3.063	10.638	3.2	3.349	AT2G43840.2	***-	UDP-glycosyltransferase 74 F1 LENGTH=449	IPR002213 (UDP-glucuronosyl/UDP-glucosyltransferase)	GO:0008152 (metabolic process), GO:0016758 (transferase activity, transferring hexosyl groups)
Niben101Scf02299g02001	23.547	50.809	60.03	96.763	91.112	33.722	1.798	1.5	1.574	0.545	1.167	2.124	sp|A2WT95|PLA1_ORYSI	***-	Phospholipase A1-II	IPR029058 (Alpha/Beta hydrolase fold)	GO:0006629 (lipid metabolic process)
Niben101Scf03435g01016	5.715	67.608	58.416	36.067	145.403	4.049	1.056	0.382	1.822	1.9	1.052	0.907	AT1G08630	***-	threonine aldolase 1 LENGTH=358	IPR015424 (Pyridoxal phosphate-dependent transferase), IPR023603 (Threonine aldolase)	GO:0003824 (catalytic activity), GO:0006520 (cellular amino acid metabolic process), GO:0016829 (lyase activity), GO:0030170 (pyridoxal phosphate binding)
Niben101Scf01550g01002	28.675	50.105	40.038	33.747	40.67	14.686	0.398	0.3	0.458	0.176	0.545	0.744	sp|C7M0M0|FTSH_ACIFD	*-*-	ATP-dependent zinc metalloprotease FtsH	IPR025753 (AAA-type ATPase, N-terminal domain), IPR027417 (P-loop containing nucleoside triphosphate hydrolase)
Niben101Scf02772g07005	40.714	47.328	33.29	28.292	12.034	8.697	0.084	0.268	0.124	0.245	0.169	0.225	AT1G13340	*-*-	Regulator of Vps4 activity in the MVB pathway protein LENGTH=409	IPR005061 (Domain of unknown function DUF292, eukaryotic)
Niben101Scf00904g04003	24.223	29.2	28.853	31.6	23.465	35.349	0.314	0.184	0.124	0.23	0.184	0.178	sp|O22193|PUB4_ARATH	*-*-	U-box domain-containing protein 4	IPR016024 (Armadillo-type fold)	GO:0005488 (binding), GO:0005515 (protein binding)
Niben101Scf01185g00004	1.03	15.252	23.143	25.958	91.082	4.336	0.122	0	0.209	0.184	0.154	0.07	sp|Q9LNW3|P2C03_ARATH	****	Protein phosphatase 2C 3	IPR001932 (Protein phosphatase 2C (PP2C)-like domain), IPR015655 (Protein phosphatase 2C)	GO:0003824 (catalytic activity), GO:0004722 (protein serine/threonine phosphatase activity), GO:0006470 (protein dephosphorylation)
Niben101Scf08141g01011	2.7	31.616	24.416	29.608	51.617	18.28	0.099	0.054	0.147	0.184	0.107	0.047	sp|Q8VYM0|ERF93_ARATH	*-**	Ethylene-responsive transcription factor 15	IPR016177 (DNA-binding domain)	GO:0003677 (DNA binding), GO:0003700 (sequence-specific DNA binding transcription factor activity), GO:0006355 (regulation of transcription, DNA-templated)
Niben101Scf04003g01002	8.794	37.335	49.266	50.6	95.505	18.319	1.362	0.757	0.62	0.667	0.706	0.853	sp|Q69ZM6|STK36_MOUSE	*-**	Serine/threonine-protein kinase 36	IPR011009 (Protein kinase-like domain)	GO:0004672 (protein kinase activity), GO:0004674 (protein serine/threonine kinase activity), GO:0005524 (ATP binding), GO:0006468 (protein phosphorylation), GO:0016772 (transferase activity, transferring phosphorus-containing groups)
Niben101Scf19479g00002	68.16	28.3	23.616	15.32	4.9	7.513	0.046	0.038	0	0	0.107	0.07	sp|Q9FN94|RLK7_ARATH	*-**	Receptor-like protein kinase	IPR011009 (Protein kinase-like domain), IPR013320 (Concanavalin A-like lectin/glucanase domain)	GO:0004672 (protein kinase activity), GO:0004674 (protein serine/threonine kinase activity), GO:0005524 (ATP binding), GO:0006468 (protein phosphorylation), GO:0016772 (transferase activity, transferring phosphorus-containing groups)
Niben101Scf07567g00001	42.985	133.272	171.86	224.465	348.344	176.303	3.963	6.737	7.002	11.275	6.94	4.574	sp|Q3T130|TM45B_BOVIN	-**-	Transmembrane protein 45B	IPR006904 (Protein of unknown function DUF716 (TMEM45))
Niben101Scf04634g00008	78.039	120.937	114.206	87.604	95.358	40.6	2.54	2.73	2.163	6.489	1.735	1.202	sp|Q6K7E6|ERF1_ORYSJ	*-**	Ethylene-responsive transcription factor	IPR016177 (DNA-binding domain)	GO:0003677 (DNA binding), GO:0003700 (sequence-specific DNA binding transcription factor activity), GO:0006355 (regulation of transcription, DNA-templated)
Niben101Scf11110g00018	327.043	445.454	734.187	546.222	757.723	850.997	24.5	9.827	30.102	23.754	31.2	30.675	sp|P16273|PRPX_HORVU	***-	Pathogen-related protein
Niben101Scf01653g01001	2.127	17.772	18.6	17.749	84.03	11.119	0	0	0.078	0.153	0.084	0.163	sp|Q39265|ZFP6_ARATH	--*-	Zinc finger protein 6	IPR013087 (Zinc finger C2H2-type/integrase DNA-binding domain)	GO:0003676 (nucleic acid binding), GO:0046872 (metal ion binding)
Niben101Scf07608g00007	157.94	111.405	93.885	136.535	114.327	122.3	5.118	4.81	3.497	4.847	3.892	3.372	sp|Q9NP86|CABP5_HUMAN	****	Calcium-binding protein 5	IPR011992 (EF-hand domain pair)	GO:0005509 (calcium ion binding)
Niben101Scf07761g02006	59.277	107.272	133.424	211.967	230.373	72.065	2.9	6.408	2.163	12.303	2.034	3.124	sp|Q8LDC8|ERF92_ARATH	****	Ethylene-responsive transcription factor 1B	IPR016177 (DNA-binding domain)	GO:0003677 (DNA binding), GO:0003700 (sequence-specific DNA binding transcription factor activity), GO:0006355 (regulation of transcription, DNA-templated)
Niben101Scf00369g05010	2.049	18.5	22.776	26.067	29.812	70.894	0.207	0.054	0.333	0.184	0.238	0.302	sp|Q948T9|RBOHB_SOLTU	****	Respiratory burst oxidase homolog protein B	IPR000778 (Cytochrome b245, heavy chain), IPR011992 (EF-hand domain pair), IPR013130 (Ferric reductase transmembrane component-like domain), IPR017938 (Riboflavin synthase-like beta-barrel)	GO:0004601 (peroxidase activity), GO:0005509 (calcium ion binding), GO:0016020 (membrane), GO:0016174 (NAD(P)H oxidase activity), GO:0016491 (oxidoreductase activity), GO:0050664 (oxidoreductase activity, acting on NAD(P)H, oxygen as acceptor), GO:0055114 (oxidation-reduction process)
Niben101Scf01500g03001	40.017	71.984	106.277	171.612	236.559	50.895	3.688	4.749	3.109	4.142	4.215	3.326	emb|CDY09629.1|	*-*-	BnaC07g34320D [Brassica napus]	IPR012438 (Protein of unknown function DUF1639)
Niben101Scf14799g01012	304.859	1211.09	1359.25	1816.14	2280	2787.48	55.903	19.538	94.588	54.548	89.593	101.202	AT3G57240	***-	beta-1,3-glucanase 3 LENGTH=3	IPR000490 (Glycoside hydrolase, family 17), IPR017853 (Glycoside hydrolase superfamily)	GO:0004553 (hydrolase activity, hydrolyzing O-glycosyl compounds), GO:0005975 (carbohydrate metabolic process)
Niben101Scf01494g15008	415.416	592.928	562.209	579.684	809.56	298.586	48.015	41.203	10.375	4.832	11.424	19.078	emb|CDY41011.1|	***-	BnaC05g14690D [Brassica napus]
Niben101Scf00699g00006	26.792	32.154	38.069	69.814	104.174	78.797	1.867	1.078	1.365	2.385	1.106	1.333	AT2G26710	***-	Cytochrome P450 superfamily protein LENGTH=520	IPR001128 (Cytochrome P450)	GO:0005506 (iron ion binding), GO:0016705 (oxidoreductase activity, acting on paired donors, with incorporation or reduction of molecular oxygen), GO:0020037 (heme binding), GO:0055114 (oxidation-reduction process)
Niben101Scf00240g01002	27.922	37.758	45.407	52.079	76.316	18.788	1.339	1.094	0.7	0.046	0.975	1.093	sp|Q08CG8|RNF44_DANRE	*-*-	RING finger protein 44	IPR013083 (Zinc finger, RING/FYVE/PHD-type)	GO:0005515 (protein binding), GO:0008270 (zinc ion binding)
Niben101Scf06424g00001	56.63	77.499	92.152	87.238	113.489	81.375	3.909	3.128	2.078	2.416	2.319	2.295	AT5G08350	***-	GRAM domain-containing protein / ABA-responsive protein-related LENGTH=222	IPR004182 (GRAM domain)
Niben101Scf01252g02006	4.142	29.403	29.26	31.888	42.522	0	0	0	0	0	0	0	sp|A1TLH8|DNAJ_ACIAC	*-*-	Chaperone protein DnaJ	IPR001623 (DnaJ domain)
Niben101Scf05848g05012	1188.41	1323.98	1336.26	1088.67	1140.42	1416.9	46.4	41.792	55.684	54.878	62.008	61.264	sp|O48965|IDI2_CAMAC	****	Isopentenyl-diphosphate Delta-isomerase II	IPR011876 (Isopentenyl-diphosphate delta-isomerase, type 1), IPR015797 (NUDIX hydrolase domain-like)	GO:0004452 (isopentenyl-diphosphate delta-isomerase activity), GO:0008299 (isoprenoid biosynthetic process), GO:0016787 (hydrolase activity)
Niben101Scf25893g00005	246.8	210.386	226.994	203.337	165.224	229.099	8.454	6.944	8.925	7.816	8.675	9.31	sp|P46086|KIME_ARATH	****	Mevalonate kinase	IPR006206 (Mevalonate/galactokinase)	GO:0004496 (mevalonate kinase activity), GO:0005524 (ATP binding), GO:0005737 (cytoplasm), GO:0008152 (metabolic process), GO:0008299 (isoprenoid biosynthetic process), GO:0016301 (kinase activity), GO:0016773 (phosphotransferase activity, alcohol group as acceptor)
Niben101Scf09552g01024	0.5	17.7	25.007	31.223	119.984	25.532	0.505	0.107	1.124	0.399	0.768	0.736	AT5G57610	*-*-	Protein kinase superfamily protein with octicosapeptide/Phox/Bem1p domain LENGTH=1054	IPR000270 (Phox/Bem1p)	GO:0005515 (protein binding)
Niben101Scf11860g00013	32.408	109.729	103.665	114.973	293.156	54.202	4.124	1.6	4.304	8.414	3.984	2.628	AT5G10240	****	asparagine synthetase 3 LENGTH=578	IPR006426 (Asparagine synthase, glutamine-hydrolyzing), IPR029055 (Nucleophile aminohydrolases, N-terminal)	GO:0004066 (asparagine synthase (glutamine-hydrolyzing) activity), GO:0006529 (asparagine biosynthetic process), GO:0008152 (metabolic process)
Niben101Scf04547g02001	31.865	10.517	13.783	15.374	39.495	31.339	0	0.115	0.047	0.023	0.054	0.023	sp|Q9PK04|DAPAT_CHLMU	****	LL-diaminopimelate aminotransferase	IPR015424 (Pyridoxal phosphate-dependent transferase), IPR019942 (LL-diaminopimelate aminotransferase, plants and Chlamydia type)	GO:0003824 (catalytic activity), GO:0009058 (biosynthetic process), GO:0009089 (lysine biosynthetic process via diaminopimelate), GO:0010285 (L,L-diaminopimelate aminotransferase activity), GO:0030170 (pyridoxal phosphate binding)
Niben101Scf12547g02005	80.476	172.718	153.916	147.309	288.807	150.146	8.439	4.152	2.52	17.1	2.564	3.302	sp|Q9LQL2|PTR14_ARATH	***-	Protein NRT1/ PTR FAMILY 7.3	IPR000109 (Proton-dependent oligopeptide transporter family), IPR020846 (Major facilitator superfamily domain)	GO:0005215 (transporter activity), GO:0006810 (transport), GO:0016020 (membrane)
Niben101Scf01241g02004	215.3	249.462	270.366	335.422	302.913	332.842	12.692	14.767	6.917	25.065	6.126	5.364	sp|Q9ZPS3|DCE4_ARATH	****	Glutamate decarboxylase 4	IPR002129 (Pyridoxal phosphate-dependent decarboxylase), IPR015424 (Pyridoxal phosphate-dependent transferase)	GO:0003824 (catalytic activity), GO:0004351 (glutamate decarboxylase activity), GO:0006536 (glutamate metabolic process), GO:0016831 (carboxy-lyase activity), GO:0019752 (carboxylic acid metabolic process), GO:0030170 (pyridoxal phosphate binding)
Niben101Scf02606g04001	7.255	20.178	28.013	35.172	30.503	15.728	0	0.099	0.078	0	0	0	gb|ABF96025.1|	***-	expressed protein [Oryza sativa Japonica Group]	IPR025322 (Protein of unknown function DUF4228, plant)
Niben101Scf03768g00007	34.479	33.958	25.9	25.714	356.88	180.456	1.102	13.482	2.838	1.166	2.5	2.628	ref|NP_001190042.1|	--*-	protein RESPONSE TO LOW SULFUR 1 [Arabidopsis thaliana] gb|AEE78560.1| response to low sulfur 1 protein [Arabidopsis thaliana]
Niben101Scf06525g03013	3741.84	5456.62	6170.7	12782.6	9751.99	11879.6	366.584	377.24	288.1	509.558	385.278	326.42	gb|AAA34120.1|	*-*-	mRNA inducible by salicylic acid or by TMV during Systemic Acquired Resistance response.' [Nicotiana tabacum]	IPR004297 (Systemic acquired resistance protein SAR)
Niben101Scf15327g00001	140.44	54.532	21.174	30.965	8.684	0	1.362	0.78	0.775	2.086	0.23	0.434	sp|Q9SRE7|CML39_ARATH	****	Calcium-binding protein CML39	IPR011992 (EF-hand domain pair)	GO:0005509 (calcium ion binding)
Niben101Scf09816g01004	15.849	130.789	179.08	157.785	711.689	11.21	9.839	10.867	8.134	3.467	8.583	8.202	gb|ABX46123.1|	***-	blight-associated protein P12, partial [Citrus medica]	IPR009009 (RlpA-like double-psi beta-barrel domain)
Niben101Scf00416g05005	205.587	141.947	220.273	371.774	256.967	1092.53	21.3	22.689	11.252	16.782	13.435	13.318	sp|Q9LZB2|GDL74_ARATH	***-	GDSL esterase/lipase	IPR013830 (SGNH hydrolase-type esterase domain)	GO:0006629 (lipid metabolic process), GO:0016788 (hydrolase activity, acting on ester bonds)
Niben101Scf01887g02002	37.569	61.748	62.9	94.375	121.585	89.942	2.157	2.868	2.303	3.827	2.119	2.248	ref|XP_003589248.1|	*-*-	Pheromone receptor-like protein [Medicago truncatula] gb|AES59499.1| DUF1645 family protein [Medicago truncatula]	IPR012442 (Protein of unknown function DUF1645, plant)
Niben101Scf05363g00003	78.128	100.696	100.606	120.17	170.6	198.033	2.494	3.434	6.18	6.964	5.259	5.07	ref|XP_003589248.1|	*-*-	Pheromone receptor-like protein [Medicago truncatula] gb|AES59499.1| DUF1645 family protein [Medicago truncatula]	IPR012442 (Protein of unknown function DUF1645, plant)
Niben101Scf01052g01004	1245.77	2022.23	1814.44	2182.05	225.186	79.057	52.9	33.372	59.507	67.518	72.864	57.055	sp|Q39313|DEF3_BRANA	***-	Defensin-like protein 3	IPR008176 (Gamma thionin)	GO:0006952 (defense response)
Niben101Scf34602g00003	25.939	52.625	68.957	97.795	84.044	37.133	3.305	2.2	1.248	1.664	1.259	1.248	AT1G19180	***-	jasmonate-zim-domain protein 1 LENGTH=253	IPR010399 (Tify), IPR018467 (CO/COL/TOC1, conserved site)
Niben101Scf02840g00004	41.91	169.545	125.6	195.345	237.558	43.864	5.149	4.8	3.427	11.49	3.363	3.419	sp|Q9ZNU2|NAC18_ARATH	*-*-	NAC domain-containing protein 18	IPR003441 (NAC domain)	GO:0003677 (DNA binding), GO:0006355 (regulation of transcription, DNA-templated)
Niben101Scf01376g04032	142.777	152.5	146.368	136.264	154.924	99.863	6.013	5.269	4.9	6.527	4.6	5.318	sp|Q9SEE4|PIRL_SOLLC	***-	Pirin-like protein	IPR012093 (Pirin), IPR014710 (RmlC-like jelly roll fold)
Niben101Scf01789g04010	26.7	31.258	39.408	41.509	34.808	35.688	0.5	0.283	0.915	0.33	1.044	0.729	sp|Q15782|CH3L2_HUMAN	****	Chitinase-3-like protein 2	IPR017853 (Glycoside hydrolase superfamily), IPR029070 (Chitinase insertion domain)	GO:0004553 (hydrolase activity, hydrolyzing O-glycosyl compounds), GO:0004568 (chitinase activity), GO:0005975 (carbohydrate metabolic process), GO:0006032 (chitin catabolic process)
Niben101Scf14118g00011	16.337	43.6	24.338	38.958	27.153	8.359	0.1	0.2	0.062	0.575	0.253	0.248	sp|Q66HG1|DMTF1_RAT	--**	Cyclin-D-binding Myb-like transcription factor	IPR009057 (Homeodomain-like)	GO:0003677 (DNA binding), GO:0003682 (chromatin binding)
Niben101Scf26094g00006	12.438	120.144	97.942	82.393	257.423	77.482	4.2	4.443	3.66	4.847	3.493	3.721	sp|O23920|HPPD_DAUCA	****	4-hydroxyphenylpyruvate dioxygenase	IPR005956 (4-hydroxyphenylpyruvate dioxygenase), IPR029068 (Glyoxalase/Bleomycin resistance protein/Dihydroxybiphenyl dioxygenase)	GO:0003868 (4-hydroxyphenylpyruvate dioxygenase activity), GO:0009072 (aromatic amino acid family metabolic process), GO:0016701 (oxidoreductase activity, acting on single donors with incorporation of molecular oxygen), GO:0055114 (oxidation-reduction process)
Niben101Scf18896g00010	35.708	76.488	98.519	104.959	85.778	6.692	2.234	2.088	1.365	4.318	1.643	1.589	sp|P81391|MYB05_ANTMA	*-*-	Myb-related protein 305	IPR009057 (Homeodomain-like)	GO:0003677 (DNA binding), GO:0003682 (chromatin binding)
Niben101Ctg13610g00001	69.644	65.574	42.847	63.858	64.077	51.168	2.058	2.026	1.597	2.102	1.474	1.62	sp|Q86V35|CABP7_HUMAN	*-**	Calcium-binding protein 7	IPR011992 (EF-hand domain pair)	GO:0005509 (calcium ion binding)
Niben101Scf04641g01003	8.285	67.122	39.119	54.155	299.357	15.064	2.815	3.747	1.892	3.82	2.472	2.163	sp|O80713|SDR3A_ARATH	****	Short-chain dehydrogenase reductase 3a	IPR002347 (Glucose/ribitol dehydrogenase)	GO:0008152 (metabolic process), GO:0016491 (oxidoreductase activity)
Niben101Scf02914g00002	93.213	126.759	135.5	109.234	123.172	159.325	5.508	5.307	4.234	4.916	4.522	5.147	sp|Q65FT5|MENE_BACLD	***-	2-succinylbenzoate--CoA ligase	IPR000873 (AMP-dependent synthetase/ligase), IPR025110 (AMP-binding enzyme C-terminal domain)	GO:0003824 (catalytic activity), GO:0008152 (metabolic process)
Niben101Scf01237g11010	135.234	188.379	211.872	209.443	231.857	428.968	9.869	8.106	9.677	10.546	10.61	12.372	sp|A7NY33|PER4_VITVI	****	Peroxidase 4	IPR010255 (Haem peroxidase)	GO:0004601 (peroxidase activity), GO:0006979 (response to oxidative stress), GO:0020037 (heme binding), GO:0055114 (oxidation-reduction process)
Niben101Scf08443g00019	8.883	26.856	29.602	26.705	41.155	25.3	0.344	0.206	0.24	0.314	0.238	0.233	sp|Q9C5E5|DGK5_ARATH	****	Diacylglycerol kinase 5	IPR000756 (Diacylglycerol kinase, accessory domain), IPR001206 (Diacylglycerol kinase, catalytic domain), IPR016064 (ATP-NAD kinase-like domain)	GO:0003951 (NAD+ kinase activity), GO:0004143 (diacylglycerol kinase activity), GO:0007205 (protein kinase C-activating G-protein coupled receptor signaling pathway), GO:0008152 (metabolic process)
Niben101Scf00858g04015	1.163	13.614	18.6	32.974	168.148	17.889	1.216	0.2	0.946	1.91	0.875	0.946	ref|XP_002530916.1|	-**-	conserved hypothetical protein [Ricinus communis] gb|EEF31465.1| conserved hypothetical protein [Ricinus communis]
Niben101Scf01640g01003	36.395	92.6	73.893	107.1	76.727	33.657	1.729	3.495	2.699	2.01	2.272	1.946	sp|A4J2F4|SYI_DESRM	--*-	Isoleucine--tRNA ligase
Niben101Scf01395g03002	20.158	46.7	59.637	92.787	210.743	72.17	2.854	2.332	3.334	3.812	3.639	2.217	AT1G30700	****	FAD-binding Berberine family protein LENGTH=527	IPR012951 (Berberine/berberine-like), IPR016166 (FAD-binding, type 2)	GO:0003824 (catalytic activity), GO:0008762 (UDP-N-acetylmuramate dehydrogenase activity), GO:0016491 (oxidoreductase activity), GO:0016614 (oxidoreductase activity, acting on CH-OH group of donors), GO:0050660 (flavin adenine dinucleotide binding), GO:0055114 (oxidation-reduction process)
Niben101Scf03865g03002	532.963	525.537	652.747	464.466	836.668	820.152	25.025	22.437	42.052	29.706	33.933	26.512	sp|P50134|DCOR_DATST	***-	Ornithine decarboxylase	IPR000183 (Ornithine/DAP/Arg decarboxylase), IPR029066 (PLP-binding barrel)	GO:0003824 (catalytic activity), GO:0006596 (polyamine biosynthetic process)
Niben101Scf04362g07009	293.174	275.935	207.5	205.25	134.7	112.1	18.262	12.534	3.28	10.462	4.322	4.744	sp|B9SBU9|TPS5_RICCO	****	Terpene synthase 5	IPR008930 (Terpenoid cyclases/protein prenyltransferase alpha-alpha toroid), IPR008949 (Isoprenoid synthase domain)	GO:0000287 (magnesium ion binding), GO:0008152 (metabolic process), GO:0010333 (terpene synthase activity), GO:0016829 (lyase activity)
Niben101Scf11288g02002	20.59	33.113	24.298	33.367	11.519	0	0	0	0	0	0	0			Unknown protein
Niben101Scf04939g01006	34.313	33.484	45.144	32.472	48.84	11.9	2.104	0.612	0.489	0.33	0.269	0.264	gb|KEH18933.1|	***-	BON1-associated-like protein [Medicago truncatula]	IPR000008 (C2 domain)	GO:0005515 (protein binding)
Niben101Scf01863g04002	2.736	10.9	23.025	36.2	50.544	126.554	0.635	2.103	1.217	0.828	0.553	0.884	sp|Q9M2Y0|PSK3_ARATH	***-	Phytosulfokines 3	IPR009438 (Phytosulfokine)	GO:0005576 (extracellular region), GO:0008083 (growth factor activity), GO:0008283 (cell proliferation)
Niben101Ctg14008g00002	97.765	85.009	63.115	95.773	53.997	87.598	3.833	2.355	1.877	4.579	1.996	3.031	AT5G14860	***-	UDP-Glycosyltransferase superfamily protein LENGTH=492	IPR002213 (UDP-glucuronosyl/UDP-glucosyltransferase)	GO:0008152 (metabolic process), GO:0016758 (transferase activity, transferring hexosyl groups)
Niben101Scf07616g00001	20.712	55.837	77.03	137.227	188.424	309.133	4.468	4.818	4.746	7.877	4.9	5.938	sp|Q9NPJ3|ACO13_HUMAN	--*-	Acyl-coenzyme A thioesterase 13	IPR029069 (HotDog domain)
Niben101Scf02459g00022	39.064	61.16	68.589	51.998	80.268	35.05	1.454	1.468	1.807	2.968	1.42	1.434	AT1G78895	***-	Reticulon family protein LENGTH=164	IPR003388 (Reticulon)
Niben101Scf01018g08014	4.065	5.195	12.182	56.286	118.132	188.607	2.555	2.065	1.473	2.109	1.8	2.961	sp|P55852|SUMO1_ARATH	***-	Small ubiquitin-related modifier	IPR029071 (Ubiquitin-related domain)	GO:0005515 (protein binding)
Niben101Scf06509g02006	12.815	21.534	20.295	29.595	40.274	29.698	0.207	0.168	0.163	0.652	0.207	0.217	sp|P47735|RLK5_ARATH	****	Receptor-like protein kinase 5	IPR001611 (Leucine-rich repeat), IPR003591 (Leucine-rich repeat, typical subtype), IPR011009 (Protein kinase-like domain), IPR013210 (Leucine-rich repeat-containing N-terminal, type 2), IPR025875 (Leucine rich repeat 4)	GO:0004672 (protein kinase activity), GO:0004674 (protein serine/threonine kinase activity), GO:0005515 (protein binding), GO:0005524 (ATP binding), GO:0006468 (protein phosphorylation), GO:0016772 (transferase activity, transferring phosphorus-containing groups)
Niben101Ctg12987g00001	2.525	12.014	27.1	47.927	29.474	2.422	0	0	0	0	0	0	AT1G11925	***-	Stigma-specific Stig1 family protein LENGTH=140	IPR006969 (Stigma-specific protein Stig1)
Niben101Scf02145g07013	2.525	12.014	27.1	47.927	29.474	2.422	0	0	0	0	0	0	AT1G11925	***-	Stigma-specific Stig1 family protein LENGTH=140	IPR006969 (Stigma-specific protein Stig1)
Niben101Scf07639g06006	22.55	30.657	20.544	28.998	10.608	9.4	0	0	0.093	0	0	0	sp|Q2NKV8|GOT1A_BOVIN	****	Vesicle transport protein GOT1A	IPR007305 (Vesicle transport protein, Got1/SFT2-like)	GO:0016192 (vesicle-mediated transport)
Niben101Scf15437g02005	95.905	122.588	128.1	146.943	380.198	169.077	17.428	4.604	6.599	8.283	4.8	4.333	sp|Q8H125|SCL5_ARATH	*-*-	Scarecrow-like protein 5	IPR005202 (Transcription factor GRAS)
Niben101Scf04875g06021	0.709	0	1.234	6.432	18.778	171.017	0	0	1.535	0.23	1.382	0.76	ref|XP_003588326.1|	--*-	ATP synthase subunit alpha [Medicago truncatula]
Niben101Scf13141g00014	355.198	632.5	573.695	578.422	663.995	721.552	27.267	32.676	29.854	25.917	25.097	29.899	sp|P40934|CYB5_BRAOB	***-	Cytochrome b5	IPR001199 (Cytochrome b5-like heme/steroid binding domain)	GO:0020037 (heme binding)
Niben101Scf02171g00007	1790.1	2472.16	2312.59	2082.76	1219.92	1226.69	124.819	75.447	70.5	127.205	68.242	86.822	gb|AAT40038.1|	****	chitinase [Zea mays subsp. parviglumis]	IPR016283 (Glycoside hydrolase, family 19), IPR023346 (Lysozyme-like domain)	GO:0004568 (chitinase activity), GO:0005975 (carbohydrate metabolic process), GO:0006032 (chitin catabolic process), GO:0008061 (chitin binding), GO:0016998 (cell wall macromolecule catabolic process)
Niben101Scf03264g05011	3.589	22.046	29.392	38.9	16.309	10.182	0	0.023	0	0	0	0.047	sp|P35336|PGLR_ACTDE	****	Polygalacturonase	IPR000743 (Glycoside hydrolase, family 28), IPR011050 (Pectin lyase fold/virulence factor)	GO:0004650 (polygalacturonase activity), GO:0005975 (carbohydrate metabolic process)
Niben101Scf10753g01018	19.427	41.072	40.537	69.76	50.045	23.683	1.086	1.988	0.558	0.92	1.013	0.783	sp|Q7WTR3|MDTK_ERWAM	*-*-	Multidrug resistance protein MdtK	IPR002528 (Multi antimicrobial extrusion protein)	GO:0006855 (drug transmembrane transport), GO:0015238 (drug transmembrane transporter activity), GO:0015297 (antiporter activity), GO:0016020 (membrane), GO:0055085 (transmembrane transport)
Niben101Scf02569g02008	27.4	80.019	107.656	194.463	350.474	99.954	7.299	7.624	4.963	8.69	4.599	4.481	emb|CDX74734.1|	***-	BnaA05g04800D [Brassica napus]	IPR009902 (Protein of unknown function DUF1442), IPR029063 (S-adenosyl-L-methionine-dependent methyltransferase)
Niben101Scf00332g06012	10.068	35.48	29.365	31.345	62.578	54.645	0.956	1.109	0.837	1.028	0.829	0.612	sp|P21616|AVP_VIGRR	****	Pyrophosphate-energized vacuolar membrane proton pump	IPR004131 (Pyrophosphate-energised proton pump)	GO:0004427 (inorganic diphosphatase activity), GO:0009678 (hydrogen-translocating pyrophosphatase activity), GO:0015992 (proton transport), GO:0016020 (membrane)
Niben101Scf01124g23002	142.91	180.382	189.2	206.119	117.104	79.786	7.13	7.647	8.243	6.044	6.027	5.628			Unknown protein
Niben101Scf16244g00001	89.082	260.824	330.699	326.14	515.389	547.085	31.857	17.175	14.035	2.899	13.182	20.481	sp|Q9LDH1|SIB1_ARATH	*-*-	Sigma factor binding protein 1, chloroplastic	IPR008889 (VQ)
Niben101Scf00430g01026	32.142	56.924	49.463	52.554	79.504	26.47	2.257	2.225	0.729	1.127	1.213	1.659	sp|Q9LIG2|RLK6_ARATH	*-**	Receptor-like protein kinase	IPR011009 (Protein kinase-like domain), IPR013320 (Concanavalin A-like lectin/glucanase domain)	GO:0004672 (protein kinase activity), GO:0004674 (protein serine/threonine kinase activity), GO:0005524 (ATP binding), GO:0006468 (protein phosphorylation), GO:0016772 (transferase activity, transferring phosphorus-containing groups)
Niben101Scf00161g01007	3.5	50.757	38.5	69.394	145.844	17.564	2.907	2.156	0.884	2.217	1.397	1.132	AT1G73480	***-	alpha/beta-Hydrolases superfamily protein LENGTH=463	IPR022742 (Putative lysophospholipase), IPR029058 (Alpha/Beta hydrolase fold)
Niben101Scf00745g03016	50.793	49.977	46.562	35.43	29.225	92.715	1.783	1.246	1.132	2.907	1.082	1.512	sp|B7URL9|MAO1_ECO27	****	NAD-dependent malic enzyme	IPR001891 (Malic oxidoreductase)	GO:0004470 (malic enzyme activity), GO:0004471 (malate dehydrogenase (decarboxylating) (NAD+) activity), GO:0006108 (malate metabolic process), GO:0051287 (NAD binding), GO:0055114 (oxidation-reduction process)
Niben101Scf00536g00003	27.2	31.91	27.7	27.966	19.307	23.605	0.604	0.122	0.349	0.3	0.4	0.364	AT2G26710	*-*-	Cytochrome P450 superfamily protein LENGTH=520	IPR001128 (Cytochrome P450)	GO:0005506 (iron ion binding), GO:0016705 (oxidoreductase activity, acting on paired donors, with incorporation or reduction of molecular oxygen), GO:0020037 (heme binding), GO:0055114 (oxidation-reduction process)
Niben101Scf15437g02006	54.47	80.186	99.136	94.918	233.429	87.195	9.104	4.206	2.978	5.254	3.04	3.008	AT5G48150	***-	GRAS family transcription factor LENGTH=490	IPR005202 (Transcription factor GRAS)
Niben101Scf11649g01009	1183	1116.05	1147.36	1538.67	617.7	221.534	60.615	44.055	37.485	81.109	37.342	35.427			Unknown protein
Niben101Scf01959g03013	11.519	18.757	13.009	16.08	21.834	67.704	0.298	0.199	0.054	0.483	0.415	0.287	sp|Q94758|DYL1_SCHMA	***-	Dynein light chain	IPR001372 (Dynein light chain, type 1/2)	GO:0005875 (microtubule associated complex), GO:0007017 (microtubule-based process)
Niben101Scf00635g03003	17.034	22.749	24.666	29.269	22.333	18.072	0.13	0.184	0.147	0.146	0.184	0.186	AT1G13890	***-	soluble N-ethylmaleimide-sensitive factor adaptor protein 30 LENGTH=263	IPR000727 (Target SNARE coiled-coil domain)	GO:0005515 (protein binding)
Niben101Scf08510g01007	60.285	41.878	23.419	13.597	4.217	4.492	0.3	0.2	0.186	0.514	0.3	0.202	AT3G07600	*-*-	Heavy metal transport/detoxification superfamily protein LENGTH=157
Niben101Scf04626g00009	974.64	1122.44	1436.11	1157.86	1302.31	791.912	51.985	47.879	59.933	85.842	49.618	52.38	sp|Q9SGH6|DOX1_ARATH	***-	Alpha-dioxygenase	IPR010255 (Haem peroxidase)	GO:0004601 (peroxidase activity), GO:0006979 (response to oxidative stress), GO:0020037 (heme binding), GO:0055114 (oxidation-reduction process)
Niben101Scf07491g00003	2840.68	4883.3	5858.82	4754.28	5153.89	5789.71	210.818	92.117	387.028	236.187	285.045	315.102	sp|Q688M5|CHI9_ORYSJ	****	Chitinase 9	IPR016283 (Glycoside hydrolase, family 19), IPR023346 (Lysozyme-like domain)	GO:0004568 (chitinase activity), GO:0005975 (carbohydrate metabolic process), GO:0006032 (chitin catabolic process), GO:0008061 (chitin binding), GO:0016998 (cell wall macromolecule catabolic process)
Niben101Scf01413g01004	289.619	371.704	383.85	354.5	584.535	595.22	22.592	21.9	18.075	32.4	16.4	17.643	sp|P52409|E13B_WHEAT	***-	Glucan endo-1,3-beta-glucosidase	IPR000490 (Glycoside hydrolase, family 17), IPR012946 (X8 domain), IPR017853 (Glycoside hydrolase superfamily)	GO:0004553 (hydrolase activity, hydrolyzing O-glycosyl compounds), GO:0005975 (carbohydrate metabolic process)
Niben101Scf03930g03010	215.655	528.199	597.127	418.86	799.304	38.825	22.638	17.627	24.814	27.297	19.032	18.76	emb|CDX81710.1|	*-*-	BnaC08g38910D [Brassica napus]	IPR008480 (Protein of unknown function DUF761, plant)
Niben101Scf00504g02001	209.8	613.758	552.6	734.212	943.149	578.4	18.155	34.542	37.043	28.256	32.697	33.985	AT5G60800.2	*-**	Heavy metal transport/detoxification superfamily protein LENGTH=302	IPR006121 (Heavy metal-associated domain, HMA)	GO:0030001 (metal ion transport), GO:0046872 (metal ion binding)
Niben101Scf01249g01002	12.017	17.683	22.867	23.407	44.006	40.935	0.4	0.459	0.4	0.437	0.392	0.364	AT1G73480	***-	alpha/beta-Hydrolases superfamily protein LENGTH=463	IPR029058 (Alpha/Beta hydrolase fold)
Niben101Scf09989g01004	17.112	43.4	58.1	117.253	169.602	114.836	2.418	4.978	2.838	3.49	4.3	3.504	ref|XP_002526600.1|	***-	conserved hypothetical protein [Ricinus communis] gb|EEF35759.1| conserved hypothetical protein [Ricinus communis]
Niben101Scf03226g01003	48.002	87.619	109.244	209.253	226.1	113.013	13.97	12.082	2.7	2.309	2.495	2.426	sp|P37821|1A1C_MALDO	***-	1-aminocyclopropane-1-carboxylate synthase	IPR015424 (Pyridoxal phosphate-dependent transferase)	GO:0003824 (catalytic activity), GO:0009058 (biosynthetic process), GO:0030170 (pyridoxal phosphate binding)
Niben101Ctg14039g00002	397.906	275.257	285.87	384.014	269.633	153.792	15.6	16.403	13.717	13.99	14.717	13.14	sp|Q9SEE4|PIRL_SOLLC	*-*-	Pirin-like protein	IPR012093 (Pirin), IPR014710 (RmlC-like jelly roll fold)
Niben101Scf00047g03001	0.7	2.597	4.726	15.686	38.099	52.028	0	0	0	0	0	0.039	AT2G29710	*-*-	UDP-Glycosyltransferase superfamily protein LENGTH=467	IPR002213 (UDP-glucuronosyl/UDP-glucosyltransferase)	GO:0008152 (metabolic process), GO:0016758 (transferase activity, transferring hexosyl groups)
Niben101Scf01550g01014	15.284	35.672	27.9	31.617	25.066	0	0	0.214	0.667	0.192	0.169	0	AT2G46620	*-*-	P-loop containing nucleoside triphosphate hydrolases superfamily protein LENGTH=4	IPR003959 (ATPase, AAA-type, core), IPR027417 (P-loop containing nucleoside triphosphate hydrolase)	GO:0005524 (ATP binding)
Niben101Scf04817g00017	40.304	59.445	63.509	76.993	81.517	24.582	4.537	2.669	1.109	1.572	1.3	1.388	sp|O48837|LRKS2_ARATH	*-**	Receptor like protein kinase S.2	IPR000858 (S-locus glycoprotein), IPR001480 (Bulb-type lectin domain), IPR003609 (Apple-like), IPR011009 (Protein kinase-like domain), IPR013320 (Concanavalin A-like lectin/glucanase domain)	GO:0004672 (protein kinase activity), GO:0004674 (protein serine/threonine kinase activity), GO:0005524 (ATP binding), GO:0006468 (protein phosphorylation), GO:0016772 (transferase activity, transferring phosphorus-containing groups), GO:0048544 (recognition of pollen)
Niben101Scf04206g00007	6.579	2.5	5.172	2.877	156.834	5.872	0.168	1.338	1.117	0.215	0.353	0.504	AT5G48850	***-	Tetratricopeptide repeat (TPR)-like superfamily protein LENGTH=306	IPR011990 (Tetratricopeptide-like helical domain)	GO:0005515 (protein binding)
Niben101Scf01428g04013	1.24	3.237	14.19	42.839	28.02	21.496	0	0	0	0	0	0	sp|P93822|ERF97_ARATH	*-**	Ethylene-responsive transcription factor 14	IPR016177 (DNA-binding domain)	GO:0003677 (DNA binding), GO:0003700 (sequence-specific DNA binding transcription factor activity), GO:0006355 (regulation of transcription, DNA-templated)
Niben101Scf00894g03020	55.489	91.1	90.026	95.243	69.807	129.405	3.473	3.449	3.536	4.41	3.716	4.124	sp|Q9M884|MPI1_ARATH	****	Mannose-6-phosphate isomerase	IPR001250 (Mannose-6-phosphate isomerase, type I)	GO:0004476 (mannose-6-phosphate isomerase activity), GO:0005975 (carbohydrate metabolic process), GO:0008270 (zinc ion binding), GO:0009298 (GDP-mannose biosynthetic process)
Niben101Scf01980g02002	281.832	572.29	725.287	830.419	804.006	364.48	29.103	28.814	31.01	44.378	28.114	27.016	sp|Q12725|EXG_YARLI	***-	Glucan 1,3-beta-glucosidase	IPR008999 (Actin cross-linking), IPR010431 (Fascin), IPR017853 (Glycoside hydrolase superfamily)	GO:0004553 (hydrolase activity, hydrolyzing O-glycosyl compounds), GO:0005975 (carbohydrate metabolic process), GO:0007015 (actin filament organization), GO:0051015 (actin filament binding)
Niben101Scf08721g01033	266.559	484	433.537	268.43	144.83	449.292	17.979	19.485	17.54	22.1	14.817	14	AT4G02860	***-	Phenazine biosynthesis PhzC/PhzF protein LENGTH=313	IPR003719 (Phenazine biosynthesis PhzF protein)	GO:0003824 (catalytic activity), GO:0009058 (biosynthetic process)
Niben101Scf08127g08009	1843.1	1905.57	1632.44	1858.99	1403.67	1903.8	80.384	103.297	75.52	160.677	71.889	81.155	sp|Q9FWA3|6GPD3_ARATH	****	6-phosphogluconate dehydrogenase, decarboxylating 3	IPR006113 (6-phosphogluconate dehydrogenase, decarboxylating), IPR008927 (6-phosphogluconate dehydrogenase, C-terminal-like), IPR016040 (NAD(P)-binding domain)	GO:0004616 (phosphogluconate dehydrogenase (decarboxylating) activity), GO:0006098 (pentose-phosphate shunt), GO:0016491 (oxidoreductase activity), GO:0016616 (oxidoreductase activity, acting on the CH-OH group of donors, NAD or NADP as acceptor), GO:0050661 (NADP binding), GO:0050662 (coenzyme binding), GO:0055114 (oxidation-reduction process)
Niben101Scf01529g01006	125.654	443.919	701.015	762.328	1631.51	210.754	22.692	4.802	41.16	26.124	59.03	54.326	gb|KEH39049.1|	***-	wound-responsive family protein [Medicago truncatula]	IPR022251 (Protein of unknown function wound-induced)
Niben101Scf00369g21004	56.586	109.755	116.923	162.317	229.109	82.586	6.5	9.192	4.149	7.716	3.954	4.465	sp|Q6NPT8|PP2B1_ARATH	***-	F-box protein PP2-	IPR001810 (F-box domain), IPR025886 (Phloem protein 2-like)	GO:0005515 (protein binding)
Niben101Scf15100g00001	44.115	69.527	77.096	86.1	82.193	34.88	3.014	2.233	3.148	2.355	2.825	2.333	AT5G23160	*-*-	unknown protein	BEST Arabidopsis thaliana protein match is: unknown protein . LENGTH=2
Niben101Scf04030g01005	20.656	23.9	20.4	23.475	11.549	9.934	0	0.038	0	0.046	0.038	0	sp|Q9FYQ8|TMN11_ARATH	***-	Transmembrane 9 superfamily member	IPR004240 (Nonaspanin (TM9SF))	GO:0016021 (integral component of membrane)
Niben101Scf04870g01001	145.513	143.098	132.387	83.954	63.812	71.649	3.825	4.007	5.6	5.354	4.637	6.295	AT3G26590	*-*-	MATE efflux family protein LENGTH=500	IPR002528 (Multi antimicrobial extrusion protein)	GO:0006855 (drug transmembrane transport), GO:0015238 (drug transmembrane transporter activity), GO:0015297 (antiporter activity), GO:0016020 (membrane), GO:0055085 (transmembrane transport)
Niben101Scf02408g04024	72.989	99.519	90.774	91.743	82.869	82.768	2.586	5.919	4.079	2.8	3.125	4.566	sp|B1IZB8|AES_ECOLC	--*-	Acetyl esterase	IPR029058 (Alpha/Beta hydrolase fold)	GO:0008152 (metabolic process), GO:0016787 (hydrolase activity)
Niben101Scf03930g03002	8.118	42.274	51.787	130.158	165.856	107.649	1.767	7.877	3.869	1.626	3.255	3.938	sp|Q65KJ5|FOSB_BACLD	-**-	Metallothiol transferase FosB	IPR029068 (Glyoxalase/Bleomycin resistance protein/Dihydroxybiphenyl dioxygenase)
Niben101Scf12210g08011	40.6	35.826	29.05	18.956	16.324	28.423	0.153	0.1	0.093	3	0.023	0.155	sp|Q9FE67|ERF80_ARATH	*-**	Ethylene-responsive transcription factor 9	IPR016177 (DNA-binding domain)	GO:0003677 (DNA binding), GO:0003700 (sequence-specific DNA binding transcription factor activity), GO:0006355 (regulation of transcription, DNA-templated)
Niben101Scf00560g10001	311.283	562.758	866.102	813.647	888.153	880.396	37.128	50.433	33.576	47.377	35.407	35.62	sp|B9M4V3|NQOR_GEODF	***-	NAD(P)H dehydrogenase (quinone)	IPR010089 (Flavoprotein WrbA), IPR029039 (Flavoprotein-like)	GO:0010181 (FMN binding), GO:0016491 (oxidoreductase activity), GO:0045892 (negative regulation of transcription, DNA-templated)
Niben101Scf05118g08013	207.215	211.832	459.056	318.3	384.606	584.986	22.607	19.317	19.4	21.192	19.707	14.93	sp|Q9XEA8|CYSK2_ORYSJ	****	Cysteine synthase	IPR005856 (Cysteine synthase K/M)	GO:0004124 (cysteine synthase activity), GO:0006535 (cysteine biosynthetic process from serine)
Niben101Scf10015g02003	14.985	50.284	54.149	76.735	185.956	100.7	4.644	2.332	3.97	4.525	2.057	3.969	sp|Q42430|ZFP1_WHEAT	***-	Zinc finger protein	IPR015880 (Zinc finger, C2H2-like)	GO:0046872 (metal ion binding)
Niben101Scf06078g02033	12.194	41.059	44.317	45.295	81.282	29.764	1.9	1.354	1.349	1.097	1.274	1.504	sp|Q6F358|PLA6_ORYSJ	***-	Phospholipase A1-II 6	IPR029058 (Alpha/Beta hydrolase fold)	GO:0006629 (lipid metabolic process)
Niben101Scf05295g05011	7.077	16.019	14.348	17.952	24.17	32.289	0.038	0	0.147	0.077	0.069	0.054	AT4G21380	****	receptor kinase 3 LENGTH=850	IPR000742 (Epidermal growth factor-like domain), IPR000858 (S-locus glycoprotein), IPR001480 (Bulb-type lectin domain), IPR003609 (Apple-like), IPR011009 (Protein kinase-like domain), IPR013320 (Concanavalin A-like lectin/glucanase domain), IPR024171 (S-receptor-like serine/threonine-protein kinase)	GO:0004672 (protein kinase activity), GO:0004674 (protein serine/threonine kinase activity), GO:0005515 (protein binding), GO:0005524 (ATP binding), GO:0006468 (protein phosphorylation), GO:0016772 (transferase activity, transferring phosphorus-containing groups), GO:0048544 (recognition of pollen)
Niben101Scf01453g06003	726.633	494.177	933.956	921.877	490.308	1032.4	31.696	33.028	43.766	61.3	43.046	44.752	sp|Q96520|PER12_ARATH	****	Peroxidase 12	IPR010255 (Haem peroxidase)	GO:0004601 (peroxidase activity), GO:0006979 (response to oxidative stress), GO:0020037 (heme binding), GO:0055114 (oxidation-reduction process)
Niben101Scf16244g02026	24.655	40.585	37.215	44.277	49	59.449	1.369	1.904	1.093	1.22	1.789	1.295	sp|Q18GF3|RS19_HALWD	****	30S ribosomal protein S19	IPR002222 (Ribosomal protein S19/S15), IPR023575 (Ribosomal protein S19, superfamily)	GO:0003723 (RNA binding), GO:0003735 (structural constituent of ribosome), GO:0005840 (ribosome), GO:0006412 (translation), GO:0015935 (small ribosomal subunit)
Niben101Scf01438g02010	15.528	48.838	65.347	54.4	47.312	11.223	1.783	1.927	1.745	0.729	1.175	0.597	sp|Q7JK24|B3GT1_GORGO	--**	Beta-1,3-galactosyltransferase	IPR002659 (Glycosyl transferase, family 31)	GO:0006486 (protein glycosylation), GO:0008378 (galactosyltransferase activity), GO:0016020 (membrane)
Niben101Scf12528g00009	97.909	89.257	125.7	95.406	138.233	80.398	4.162	3.204	4.622	8.56	4.698	4.899	sp|M1BYJ7|ENDB1_SOLTU	****	External alternative NAD(P)H-ubiquinone oxidoreductase B1, mitochondrial	IPR013027 (FAD-dependent pyridine nucleotide-disulphide oxidoreductase), IPR023753 (Pyridine nucleotide-disulphide oxidoreductase, FAD/NAD(P)-binding domain)	GO:0016491 (oxidoreductase activity), GO:0055114 (oxidation-reduction process)
Niben101Scf05060g08014	0.377	25.27	37.964	32.689	14.355	0	0.222	0.099	0	0.084	0	0	sp|P0DI44|CASP1_SOLTU	***-	Casparian strip membrane protein	IPR006702 (Uncharacterised protein family UPF0497, trans-membrane plant)
Niben101Scf08182g02015	0.055	8.726	6.275	13.895	81.885	0	0.054	0	0.039	0.115	0.046	0.163	ref|XP_007020357.1|	*-*-	Glycine-rich protein / ole / oleosin, putative [Theobroma cacao]	IPR000136 (Oleosin)	GO:0012511 (monolayer-surrounded lipid storage body), GO:0016021 (integral component of membrane)
Niben101Scf05487g01007	22.118	30.644	22.119	18.102	20.453	34.399	0.176	0.635	0.729	0.675	0.184	0.178			Unknown protein
Niben101Scf01376g04034	21	20.907	23.104	28.36	45.137	26.092	0.796	0.466	0.558	0.989	0.453	0.295	gb|AAG31013.1|	*-*-	tospovirus resistance protein A [Solanum lycopersicum]
Niben101Scf02430g12008	40.5	48.902	50.395	48.5	73.186	43.929	2.395	0.757	1.194	5.967	0.914	0.558	sp|Q9LZX1|LOR15_ARATH	***-	Protein LURP-one-related 15	IPR025659 (Tubby C-terminal-like domain)
Niben101Scf22099g00006	723.72	787.334	718.172	769.886	745.277	635.712	60.623	31.07	19.952	87.912	24.3	25.706	sp|Q9FGK4|B561J_ARATH	***-	Cytochrome b561 and DOMON domain-containing protein	IPR005018 (DOMON domain), IPR006593 (Cytochrome b561/ferric reductase transmembrane)
Niben101Scf03903g04002	26.56	61.147	67.959	82.61	59.404	216.066	5.248	4.657	3.784	2.976	3.209	4.186	sp|Q9SIN2|TBL39_ARATH	***-	Protein trichome birefringence-like 39	IPR025846 (PMR5 N-terminal domain), IPR026057 (PC-Esterase)
Niben101Scf08415g00010	430.047	285.224	322.77	358.7	315.696	106.256	25.178	11.478	16.1	19.014	12.345	16.403	sp|P39062|ACSA_BACSU	***-	Acetyl-coenzyme A synthetase	IPR000873 (AMP-dependent synthetase/ligase), IPR025110 (AMP-binding enzyme C-terminal domain)	GO:0003824 (catalytic activity), GO:0008152 (metabolic process)
Niben101Scf06883g01010	495.804	1518.82	1767.71	1567.72	1941.74	1107.63	49	70.285	114.377	71.514	96.187	87.799	sp|Q8LGG8|USPAL_ARATH	*-**	Universal stress protein A-like protein	IPR006015 (Universal stress protein A)	GO:0006950 (response to stress)
Niben101Scf11980g00013	17.522	32.345	38.909	55.037	110.242	32.81	2.18	1.323	1.729	2.416	1.789	1.667	AT2G01275	****	RING/FYVE/PHD zinc finger superfamily protein LENGTH=259	IPR011016 (Zinc finger, RING-CH-type), IPR013083 (Zinc finger, RING/FYVE/PHD-type), IPR022143 (Protein of unknown function DUF3675)	GO:0008270 (zinc ion binding)
Niben101Scf01580g05004	177.377	98.009	101.775	63.4	132.473	81.948	6.182	3.372	6.723	6.236	6.242	4.326	sp|P50134|DCOR_DATST	***-	Ornithine decarboxylase	IPR000183 (Ornithine/DAP/Arg decarboxylase), IPR029066 (PLP-binding barrel)	GO:0003824 (catalytic activity), GO:0006596 (polyamine biosynthetic process)
Niben101Scf06973g00003	14.565	47.84	48.387	62.378	113.548	41.508	2.632	1.285	2.21	2.554	2.564	2.341	AT5G15240	***-	Transmembrane amino acid transporter family protein LENGTH=423	IPR013057 (Amino acid transporter, transmembrane)
Niben101Scf03096g01002	39.097	51.269	49.988	48.538	34.676	36.469	1.706	2.4	1.38	1.626	1.152	1.256	AT1G05280	***-	Protein of unknown function (DUF604) LENGTH=4	IPR006740 (Protein of unknown function DUF604)
Niben101Scf15920g00003	97.223	179.09	202.644	228.536	245.654	130.239	18.208	15.83	6.56	2.37	7.078	8.767	sp|Q83M39|AES_SHIFL	--*-	Acetyl esterase	IPR029058 (Alpha/Beta hydrolase fold)	GO:0008152 (metabolic process), GO:0016787 (hydrolase activity)
Niben101Scf05029g02016	5.206	20.6	21.555	43.666	61.4	5.182	0.574	0.658	0.52	0.215	0.468	1.016	AT1G21550	****	Calcium-binding EF-hand family protein LENGTH=155	IPR011992 (EF-hand domain pair)	GO:0005509 (calcium ion binding)
Niben101Scf01534g00004	59.166	84.51	123.2	120.727	299.063	379.675	8.018	8.488	8.9	12.2	10.656	10.016	gb|KEH43026.1|	***-	MtN26 [Medicago truncatula]
Niben101Scf01574g03001	13.568	9.66	14.65	16.1	162.814	79.2	0.9	2.738	1.946	1.519	2.334	2.426	sp|Q43383|ACCH5_ARATH	***-	1-aminocyclopropane-1-carboxylate oxidase homolog 5	IPR002283 (Isopenicillin N synthase), IPR026992 (Non-haem dioxygenase N-terminal domain), IPR027443 (Isopenicillin N synthase-like)	GO:0005506 (iron ion binding), GO:0016491 (oxidoreductase activity), GO:0016706 (oxidoreductase activity, acting on paired donors, with incorporation or reduction of molecular oxygen, 2-oxoglutarate as one donor, and incorporation of one atom each of oxygen into both donors), GO:0055114 (oxidation-reduction process)
Niben101Scf01696g06043	46.518	49.222	46.8	50.437	44.417	0.5	1.882	0	1.21	1.104	0.975	3.202	AT4G00340	****	receptor-like protein kinase 4 LENGTH=818	IPR000858 (S-locus glycoprotein), IPR001480 (Bulb-type lectin domain), IPR003609 (Apple-like), IPR011009 (Protein kinase-like domain), IPR013032 (EGF-like, conserved site), IPR013320 (Concanavalin A-like lectin/glucanase domain)	GO:0004672 (protein kinase activity), GO:0004674 (protein serine/threonine kinase activity), GO:0005524 (ATP binding), GO:0006468 (protein phosphorylation), GO:0016772 (transferase activity, transferring phosphorus-containing groups), GO:0048544 (recognition of pollen)
Niben101Scf12205g02009	114.4	130.252	94.476	84.266	57.406	47.406	8.699	3.426	2.078	7.7	1.827	2.333	AT4G34980	****	subtilisin-like serine protease 2 LENGTH=764	IPR015500 (Peptidase S8, subtilisin-related), IPR023828 (Peptidase S8, subtilisin, Ser-active site)	GO:0004252 (serine-type endopeptidase activity), GO:0006508 (proteolysis)
Niben101Scf06016g02003	12.039	13.447	10.725	10.326	68.514	101.972	0.4	2.822	1.217	0.514	1.136	1.101	sp|O04722|SUT21_ARATH	****	Sulfate transporter 2	IPR001902 (Sulphate anion transporter), IPR030402 (Sulfate transporter N-terminal domain with GLY motif)	GO:0008271 (secondary active sulfate transmembrane transporter activity), GO:0008272 (sulfate transport), GO:0015116 (sulfate transmembrane transporter activity), GO:0016020 (membrane), GO:0016021 (integral component of membrane), GO:0055085 (transmembrane transport)
Niben101Scf03252g02006	22.329	24.298	23.642	28.374	16.574	14.413	0.566	0.237	0.194	0.598	0.169	0.163	sp|Q9LNT9|ASK4_ARATH	***-	SKP1-like protein 4	IPR001232 (S-phase kinase-associated protein 1-like)	GO:0006511 (ubiquitin-dependent protein catabolic process)
Niben101Scf05279g05006	823.7	763.369	964.07	1220.88	1464.24	389.57	62.145	36.645	22.705	164.658	27.308	24.961	sp|Q8LGG8|USPAL_ARATH	--**	Universal stress protein A-like protein	IPR014729 (Rossmann-like alpha/beta/alpha sandwich fold)	GO:0006950 (response to stress)
Niben101Scf00307g01046	23.879	31.322	30.087	26.569	30.282	10.442	0.398	0.428	0.682	0.383	0.929	0.628	AT1G68390	*-**	Core-2/I-branching beta-1,6-N-acetylglucosaminyltransferase family protein LENGTH=408	IPR003406 (Glycosyl transferase, family 14)	GO:0008375 (acetylglucosaminyltransferase activity), GO:0016020 (membrane)
Niben101Scf02513g00006	56.11	131.16	42.926	31.2	75.3	93	2.127	13.627	0.729	0.982	1.2	1.946	sp|O82013|HSP21_SOLPE	***-	17.3 kDa class II heat shock protein	IPR008978 (HSP20-like chaperone)
Niben101Scf04619g01013	14.83	26.409	26.569	21.874	31.5	28.93	0.413	1.002	0.713	0.1	0.33	0.744	sp|Q9XG54|OPR1_SOLLC	****	12-oxophytodienoate reductase	IPR013785 (Aldolase-type TIM barrel)	GO:0003824 (catalytic activity), GO:0010181 (FMN binding), GO:0016491 (oxidoreductase activity), GO:0055114 (oxidation-reduction process)
Niben101Scf01947g01008	122.497	206.8	272.939	367.405	349.269	132.126	4.3	8.588	12.864	32.72	13.166	12.519	sp|Q8LDC8|ERF92_ARATH	*-**	Ethylene-responsive transcription factor 1B	IPR016177 (DNA-binding domain)	GO:0003677 (DNA binding), GO:0003700 (sequence-specific DNA binding transcription factor activity), GO:0006355 (regulation of transcription, DNA-templated)
Niben101Scf03191g05007	175.074	576.077	382.984	438.508	674.486	129.548	26.685	17.504	21.239	38.794	18.763	19	gb|ADX66725.1|	***-	xyloglucan-specific endoglucanase inhibitor protein 2 [Solanum tuberosum]	IPR001461 (Aspartic peptidase), IPR021109 (Aspartic peptidase domain)	GO:0004190 (aspartic-type endopeptidase activity), GO:0006508 (proteolysis)
Niben101Scf01580g05003	147.783	79.52	73.709	107.836	120.41	75.125	5.1	4.925	4.823	5.829	6.149	4.93			Unknown protein
Niben101Scf00173g05015	730.709	587.6	616.3	531.078	493	628.264	31.352	35.024	40	34.783	37.5	39.427	sp|Q99JF5|MVD1_MOUSE	****	Diphosphomevalonate decarboxylase	IPR005935 (Diphosphomevalonate/phosphomevalonate decarboxylase)	GO:0004163 (diphosphomevalonate decarboxylase activity), GO:0005524 (ATP binding), GO:0005829 (cytosol), GO:0008299 (isoprenoid biosynthetic process), GO:0016831 (carboxy-lyase activity), GO:0019287 (isopentenyl diphosphate biosynthetic process, mevalonate pathway)
Niben101Scf02026g02001	236.488	241.427	172.543	254.548	109.522	277.989	12.776	17.795	9.879	16.068	8.737	9.651	sp|Q43046|COMT1_POPKI	****	Caffeic acid 3-O-methyltransferase	IPR016461 (O-methyltransferase COMT-type), IPR022657 (Orn/DAP/Arg decarboxylase 2, conserved site), IPR029063 (S-adenosyl-L-methionine-dependent methyltransferase)	GO:0008168 (methyltransferase activity), GO:0008171 (O-methyltransferase activity), GO:0046983 (protein dimerization activity)
Niben101Scf11110g00023	828.95	482.47	1217.04	714.93	581.714	1138.72	53.424	35.9	50.628	58.506	57.018	49.659	sp|P16273|PRPX_HORVU	***-	Pathogen-related protein
Niben101Scf00245g00006	23.757	33.612	29.89	27.736	28.916	20.545	1.033	0.665	0.7	0.798	0.583	0.628	sp|Q9LHP4|RCH2_ARATH	*-**	Receptor-like protein kinase 2	IPR001611 (Leucine-rich repeat), IPR003591 (Leucine-rich repeat, typical subtype), IPR011009 (Protein kinase-like domain), IPR013210 (Leucine-rich repeat-containing N-terminal, type 2), IPR013320 (Concanavalin A-like lectin/glucanase domain)	GO:0004672 (protein kinase activity), GO:0005515 (protein binding), GO:0005524 (ATP binding), GO:0006468 (protein phosphorylation), GO:0016772 (transferase activity, transferring phosphorus-containing groups)
Niben101Scf01918g04014	35.509	14.944	19.139	21.602	6.509	4.635	0.329	0	0.1	0	0.054	0	sp|P43177|BEV1D_BETPN	***-	Major pollen allergen Bet v 1-D/H	IPR000916 (Bet v I domain), IPR023393 (START-like domain), IPR024949 (Bet v I type allergen)	GO:0006952 (defense response), GO:0009607 (response to biotic stimulus)
Niben101Scf04422g14001	108.498	161.254	188.217	149.073	122.129	101.517	12.149	11.348	5.265	4.103	6.687	7.147	emb|CDY25454.1|	***-	BnaC09g39690D [Brassica napus]
Niben101Scf01524g00005	103.447	199.408	208.905	270.818	406.234	294.212	9.135	16.824	16.238	16.3	14.072	15.682	AT4G00880	*-*-	SAUR-like auxin-responsive protein family LENGTH=122	IPR003676 (Auxin-induced protein, ARG7)
Niben101Scf02655g01009	27.335	167.037	342.356	282.827	130.254	7.2	11.07	5.475	11.352	8.046	6.879	12.047	sp|O24038|NLTP2_SOLPN	****	Non-specific lipid-transfer protein 2	IPR000528 (Plant lipid transfer protein/Par allergen), IPR016140 (Bifunctional inhibitor/plant lipid transfer protein/seed storage helical domain)	GO:0006869 (lipid transport), GO:0008289 (lipid binding)
Niben101Scf00527g05004	24.787	24.733	24.416	24.696	30.929	59.267	0.757	0.237	1.202	2.523	0.514	0.798	AT3G60690	***-	SAUR-like auxin-responsive protein family LENGTH=170	IPR003676 (Auxin-induced protein, ARG7)
Niben101Scf05948g04005	5.283	16.045	14.1	15.035	37.379	14.179	0.1	0	0.062	0.084	0.1	0.163	AT4G00340	****	receptor-like protein kinase 4 LENGTH=818	IPR001480 (Bulb-type lectin domain), IPR003609 (Apple-like), IPR011009 (Protein kinase-like domain), IPR013320 (Concanavalin A-like lectin/glucanase domain)	GO:0004672 (protein kinase activity), GO:0004674 (protein serine/threonine kinase activity), GO:0005524 (ATP binding), GO:0006468 (protein phosphorylation), GO:0016772 (transferase activity, transferring phosphorus-containing groups)
Niben101Scf00206g00010	16.868	20.945	25.598	17.152	24.846	6.328	0.176	0	0.264	0.13	0.146	0.419	AT3G21310	****	Core-2/I-branching beta-1,6-N-acetylglucosaminyltransferase family protein LENGTH=383	IPR003406 (Glycosyl transferase, family 14)	GO:0008375 (acetylglucosaminyltransferase activity), GO:0016020 (membrane)
Niben101Scf00614g00028	1542.99	2462.88	3010.08	4665.55	3272.87	567.448	180.912	111.082	131.979	242.814	153.774	167.218	sp|O23547|EXLB1_ARATH	***-	Expansin-like	IPR007118 (Expansin/Lol pI)	GO:0005576 (extracellular region)
Niben101Scf01514g00004	73.089	117.8	103.205	188.832	301.37	240.96	17.856	18.445	5.288	5.4	6.725	6.147	AT3G02800	****	Tyrosine phosphatase family protein LENGTH=203	IPR004861 (Protein-tyrosine phosphatase, SIW14-like), IPR029021 (Protein-tyrosine phosphatase-like)	GO:0004725 (protein tyrosine phosphatase activity), GO:0016311 (dephosphorylation), GO:0016791 (phosphatase activity)
Niben101Scf04594g02003	470.297	552.164	561.762	497.779	386.5	94.694	18.048	24.67	30.994	27.734	26.632	30.636	AT4G15470	***-	Bax inhibitor-1 family protein LENGTH=256	IPR006214 (Bax inhibitor 1-related)
Niben101Scf02405g05001	15.739	19.423	13.5	15.903	25.125	8.307	0.046	0	0.07	0.107	0.038	0.039	gb|AFJ52932.1|	*-*-	UDP-glycosyltransferase 1 [Linum usitatissimum]
Niben101Scf03147g10001	23.337	25.846	25.165	18.21	10.27	19.413	0.513	0.489	0.364	0.3	0	0.209	sp|Q9ZW24|GSTU7_ARATH	*-*-	Glutathione S-transferase U7	IPR010987 (Glutathione S-transferase, C-terminal-like), IPR012336 (Thioredoxin-like fold)	GO:0005515 (protein binding)
Niben101Scf01587g00006	33.327	17.9	11.696	15.374	13.562	10.546	0	0.237	0.062	0.092	0.038	0.171	sp|Q9M9Q9|PER5_ARATH	****	Peroxidase 5	IPR010255 (Haem peroxidase)	GO:0004601 (peroxidase activity), GO:0006979 (response to oxidative stress), GO:0020037 (heme binding), GO:0055114 (oxidation-reduction process)
Niben101Scf28036g00001	0.809	1.715	6.708	37.926	59.3	9.049	0.3	0.115	0.047	0.989	0	0	AT1G30135	***-	jasmonate-zim-domain protein 8 LENGTH=1	IPR010399 (Tify), IPR018467 (CO/COL/TOC1, conserved site)
Niben101Scf16107g00007	1181.67	1809.34	2281.19	2216.88	1344.87	2654.17	106.626	85.655	119.7	198.075	108.2	117.9	sp|Q96520|PER12_ARATH	****	Peroxidase 12	IPR010255 (Haem peroxidase)	GO:0004601 (peroxidase activity), GO:0006979 (response to oxidative stress), GO:0020037 (heme binding), GO:0055114 (oxidation-reduction process)
Niben101Scf02353g06039	98.297	53.227	47.546	43.3	25	24.803	1.752	2.08	2.706	3.85	1.558	0.953	AT1G73260	****	kunitz trypsin inhibitor 1 LENGTH=215	IPR002160 (Proteinase inhibitor I3, Kunitz legume)	GO:0004866 (endopeptidase inhibitor activity)
Niben101Scf00109g09004	3.212	10.172	14.44	20.1	40.288	23.462	0.23	0.237	0.085	0.353	0.215	0.147	AT5G08250	***-	Cytochrome P450 superfamily protein LENGTH=488	IPR001128 (Cytochrome P450)	GO:0004497 (monooxygenase activity), GO:0005506 (iron ion binding), GO:0016705 (oxidoreductase activity, acting on paired donors, with incorporation or reduction of molecular oxygen), GO:0020037 (heme binding), GO:0055114 (oxidation-reduction process)
Niben101Scf07493g04001	247.1	304.263	195.253	139.493	64.855	208.202	13.067	19.385	8.964	13.79	7.002	7.349	AT5G42830	****	HXXXD-type acyl-transferase family protein LENGTH=450	IPR003480 (Transferase), IPR023213 (Chloramphenicol acetyltransferase-like domain)	GO:0016747 (transferase activity, transferring acyl groups other than amino-acyl groups)
Niben101Scf00870g00001	20.579	26.908	21.45	19.2	19.028	9.57	0.329	0.283	0.209	0.368	0.207	0.217	sp|Q9SHV1|GLR22_ARATH	****	Glutamate receptor 2.2	IPR017103 (Ionotropic glutamate receptor, plant), IPR028082 (Periplasmic binding protein-like I)	GO:0004970 (ionotropic glutamate receptor activity), GO:0016020 (membrane)
Niben101Scf07515g02014	3.013	1.996	6.852	12.416	23.318	92.09	0.742	0.505	0.38	0.675	0.56	0.256	sp|Q93WC4|IAA29_ARATH	*-*-	Auxin-responsive protein IAA29	IPR003311 (AUX/IAA protein)	GO:0005634 (nucleus), GO:0006355 (regulation of transcription, DNA-templated), GO:0046983 (protein dimerization activity)
Niben101Scf29888g00015	6.169	22.749	18.719	19.526	145.726	15.819	1.637	1.988	1.729	1.603	1.036	0.992	sp|Q3ZCG2|MPC1_BOVIN	--**	Mitochondrial pyruvate carrier	IPR005336 (Mitochondrial pyruvate carrier)	GO:0005743 (mitochondrial inner membrane), GO:0006850 (mitochondrial pyruvate transport)
Niben101Scf01863g03008	62.245	117.508	115.873	90.7	152.749	19.6	6.189	3.8	4.443	8.337	3.793	4.178	sp|Q8RQD1|GLND_AZOBR	*-*-	Bifunctional uridylyltransferase/uridylyl-removing enzyme	IPR002912 (ACT domain)	GO:0008152 (metabolic process), GO:0016597 (amino acid binding)
Niben101Scf02914g01004	0.377	16.876	19.31	38.293	110.374	2.422	1.76	0.168	0.613	2.846	0.415	0.543	sp|Q9LZC3|MASY_ARATH	****	Malate synthase	IPR001465 (Malate synthase), IPR011076 (Malate synthase-like)	GO:0003824 (catalytic activity), GO:0004474 (malate synthase activity), GO:0006097 (glyoxylate cycle)
Niben101Scf00739g04039	4.552	42.402	70.4	57.928	37.335	2.187	1.346	1.438	1.458	1.5	1.036	1.357	sp|E2IUB0|CASS_KALDA	*-*-	Cycloartenol synthase	IPR018333 (Squalene cyclase)	GO:0003824 (catalytic activity), GO:0016866 (intramolecular transferase activity)
Niben101Scf10055g07005	2966.57	2221.8	1975.63	2335.81	1390.91	1488.45	111.293	109.935	86.12	317.534	83.865	100.481	sp|Q6FFL8|MAO1_ACIAD	****	NAD-dependent malic enzyme	IPR001891 (Malic oxidoreductase)	GO:0004470 (malic enzyme activity), GO:0004471 (malate dehydrogenase (decarboxylating) (NAD+) activity), GO:0006108 (malate metabolic process), GO:0051287 (NAD binding), GO:0055114 (oxidation-reduction process)
Niben101Scf02407g03010	50.35	26.754	25.007	36.6	46.944	75.399	3.527	1.292	1.334	1.335	1.228	2.519	gb|KEH23434.1|	***-	PRA1 family protein [Medicago truncatula]	IPR004895 (Prenylated rab acceptor PRA1)
Niben101Ctg05805g00003	98.385	138.556	153.246	217.3	217.972	185.157	10.542	11.31	6.126	18.592	6.38	7.791	sp|Q00624|ASOL_BRANA	*-*-	L-ascorbate oxidase homolog	IPR008972 (Cupredoxin)	GO:0005507 (copper ion binding), GO:0016491 (oxidoreductase activity), GO:0055114 (oxidation-reduction process)
Niben101Scf00327g01035	24.577	32.397	20.833	22.973	31.737	19.6	1.3	0.489	0.558	0.422	0.745	0.543	sp|Q9FN94|RLK7_ARATH	*-**	Receptor-like protein kinase	IPR011009 (Protein kinase-like domain), IPR013320 (Concanavalin A-like lectin/glucanase domain)	GO:0004672 (protein kinase activity), GO:0004674 (protein serine/threonine kinase activity), GO:0005524 (ATP binding), GO:0006468 (protein phosphorylation), GO:0016772 (transferase activity, transferring phosphorus-containing groups)
Niben101Scf04506g03011	330.222	402.95	485.8	467.099	442.2	1354.95	38.995	45.103	34.972	43.68	32.49	29.853	AT5G63400	****	adenylate kinase 1 LENGTH=246	IPR000850 (Adenylate kinase/UMP-CMP kinase), IPR027417 (P-loop containing nucleoside triphosphate hydrolase)	GO:0004017 (adenylate kinase activity), GO:0005524 (ATP binding), GO:0006139 (nucleobase-containing compound metabolic process), GO:0016776 (phosphotransferase activity, phosphate group as acceptor), GO:0019205 (nucleobase-containing compound kinase activity)
Niben101Scf04015g02039	12.637	30.682	24.81	25.782	23.127	23.527	0.597	0.474	0.426	0.606	0.752	0.496	AT3G63480	****	ATP binding microtubule motor family protein LENGTH=469	IPR001752 (Kinesin motor domain), IPR027417 (P-loop containing nucleoside triphosphate hydrolase), IPR027640 (Kinesin-like protein)	GO:0003777 (microtubule motor activity), GO:0005524 (ATP binding), GO:0005871 (kinesin complex), GO:0007018 (microtubule-based movement), GO:0008017 (microtubule binding)
Niben101Scf00428g12019	128.412	163.352	162.6	158.952	221.44	91.2	12.845	14.759	7.623	6.09	7.462	6.915	AT2G35660	*-*-	FAD/NAD(P)-binding oxidoreductase family protein LENGTH=439	IPR002938 (Monooxygenase, FAD-binding)
Niben101Scf00606g02019	27.479	18.565	20.203	16.555	20.732	0	0.237	0	0.1	0.176	0.392	0	emb|CDX69229.1|	***-	BnaC01g02240D [Brassica napus]
Niben101Scf03377g01010	35.6	51.256	62.682	100.603	99.134	85.827	2.257	7.104	2.202	2.608	3.593	5.341	sp|P28178|PK2_DICDI	****	Protein kinase 2	IPR011009 (Protein kinase-like domain)	GO:0004672 (protein kinase activity), GO:0004674 (protein serine/threonine kinase activity), GO:0005524 (ATP binding), GO:0006468 (protein phosphorylation), GO:0016772 (transferase activity, transferring phosphorus-containing groups)
Niben101Scf12959g00003	3.09	11.669	13.5	34.9	32.854	35.037	0.26	0.076	0	2.163	0.138	0.14	sp|Q9SDW0|TGT3A_ARATH	*-**	Trihelix transcription factor GT-3a	IPR017877 (Myb-like domain), IPR027775 (C2H2- zinc finger protein family)	GO:0003700 (sequence-specific DNA binding transcription factor activity), GO:0005634 (nucleus), GO:0006351 (transcription, DNA-templated), GO:0006355 (regulation of transcription, DNA-templated), GO:0043565 (sequence-specific DNA binding)
Niben101Scf03214g01020	110.436	119.6	123.907	89.775	921.506	345.328	16.3	24.425	17.61	15.509	17.819	17.093	sp|P52578|IFRH_SOLTU	***-	Isoflavone reductase homolog	IPR016040 (NAD(P)-binding domain)
Niben101Scf00428g14006	24.976	154.114	246.528	275.838	436.928	578.997	18.025	21.075	19.262	15.9	14.625	20.574			Unknown protein
Niben101Scf36844g00003	40.892	120.157	110.439	237.79	338.235	43.994	5.608	5.452	8.429	18.6	9.312	6.729	AT4G27450	***-	Aluminium induced protein with YGL and LRDR motifs LENGTH=250	IPR024286 (Domain of unknown function DUF3700), IPR029055 (Nucleophile aminohydrolases, N-terminal)
Niben101Scf00321g04014	45.853	60.865	60.91	98.202	93.757	72.808	4.59	5.735	2.644	4.456	2.549	3.264	sp|Q7WTR3|MDTK_ERWAM	***-	Multidrug resistance protein MdtK	IPR002528 (Multi antimicrobial extrusion protein)	GO:0006855 (drug transmembrane transport), GO:0015238 (drug transmembrane transporter activity), GO:0015297 (antiporter activity), GO:0016020 (membrane), GO:0055085 (transmembrane transport)
Niben101Scf07984g04008	64.594	3.352	23.025	19.133	14.678	11.822	1.545	0	0	1.197	0	0.496	ref|XP_003589925.1|	***-	ATFP4-like protein [Medicago truncatula]
Niben101Scf08995g00012	1194.5	1458.14	1264.71	1329.33	1324.83	1245.5	95.242	89.793	75.318	119.773	70.783	73.799	AT2G41690	****	heat shock transcription factor B3 LENGTH=244	IPR011991 (Winged helix-turn-helix DNA-binding domain), IPR027725 (Heat shock transcription factor family)	GO:0003700 (sequence-specific DNA binding transcription factor activity), GO:0005634 (nucleus), GO:0006355 (regulation of transcription, DNA-templated), GO:0009408 (response to heat), GO:0043565 (sequence-specific DNA binding)
Niben101Scf02208g00003	38.654	52.242	40.944	42.839	56.436	17.824	2.479	1.759	1.543	1.664	1.466	2.031	gb|KEH39432.1|	***-	GTP-binding protein Obg/CgtA protein [Medicago truncatula]	IPR025486 (Domain of unknown function DUF4378)
Niben101Scf07382g01005	11.12	18.143	19.848	20.897	12.856	11.705	0.054	0	0.085	0.123	0.046	0.132	emb|CDY20150.1|	***-	BnaA01g28520D [Brassica napus]
Niben101Scf15739g02006	7.3	12.987	30.836	64.984	11.505	0	1.507	0.642	0.078	0.146	0.246	0.078	sp|Q9M2Y0|PSK3_ARATH	***-	Phytosulfokines 3	IPR009438 (Phytosulfokine)	GO:0005576 (extracellular region), GO:0008083 (growth factor activity), GO:0008283 (cell proliferation)
Niben101Scf03413g01011	459.6	418.2	398.815	367.296	405.573	405.858	23.847	30.306	28.412	30.749	23.538	24.667	sp|Q5U403|MVD1_DANRE	****	Diphosphomevalonate decarboxylase	IPR005935 (Diphosphomevalonate/phosphomevalonate decarboxylase)	GO:0004163 (diphosphomevalonate decarboxylase activity), GO:0005524 (ATP binding), GO:0005829 (cytosol), GO:0008299 (isoprenoid biosynthetic process), GO:0016831 (carboxy-lyase activity), GO:0019287 (isopentenyl diphosphate biosynthetic process, mevalonate pathway)
Niben101Scf07616g02023	6.092	12.475	24.01	21.874	15.413	7.929	0	0	0	0	0	0	sp|Q84QY3|PLP1_ORYSJ	*-*-	Patatin-like protein	IPR016035 (Acyl transferase/acyl hydrolase/lysophospholipase)	GO:0008152 (metabolic process)
Niben101Scf35444g00004	1016.9	909.653	1063.02	1468.7	1060.09	1607.81	61.189	88.607	80.816	91.28	71.835	89.52	sp|Q9SR36|GSTU8_ARATH	***-	Glutathione S-transferase U8	IPR010987 (Glutathione S-transferase, C-terminal-like), IPR012336 (Thioredoxin-like fold)	GO:0005515 (protein binding)
Niben101Scf01927g08005	19.526	32.077	29.956	18.468	6.333	2.252	0.3	0.115	0.24	0.56	0.154	0.101	sp|Q9Y222|DMTF1_HUMAN	--**	Cyclin-D-binding Myb-like transcription factor	IPR009057 (Homeodomain-like)	GO:0003677 (DNA binding), GO:0003682 (chromatin binding)
Niben101Scf13180g01003	974.263	1477.99	1323.17	1186.64	1093.1	944.246	120.182	95.88	45.743	116.59	47.192	49.915	sp|P48020|HMDH1_SOLTU	****	3-hydroxy-3-methylglutaryl-coenzyme A reductase	IPR002202 (Hydroxymethylglutaryl-CoA reductase, class I/II), IPR023074 (Hydroxymethylglutaryl-CoA reductase, class I/II, catalytic domain)	GO:0004420 (hydroxymethylglutaryl-CoA reductase (NADPH) activity), GO:0015936 (coenzyme A metabolic process), GO:0016616 (oxidoreductase activity, acting on the CH-OH group of donors, NAD or NADP as acceptor), GO:0050662 (coenzyme binding), GO:0055114 (oxidation-reduction process)
Niben101Scf02437g01001	40.88	39.357	56.158	61.388	47.635	82.898	2.425	3.915	1.923	2.424	2.672	3.264			Unknown protein	IPR008889 (VQ)
Niben101Scf04940g01021	116.594	97	77.516	86.356	50.7	89.89	6.924	3.839	4.544	7.087	3.163	4.147	AT3G21790	***-	UDP-Glycosyltransferase superfamily protein LENGTH=495	IPR002213 (UDP-glucuronosyl/UDP-glucosyltransferase)	GO:0008152 (metabolic process), GO:0016758 (transferase activity, transferring hexosyl groups)
Niben101Scf03403g01035	17.854	13.703	16.606	21.182	52.895	15.546	0.6	0.818	0.442	0.568	0.537	0.55	sp|Q9FIE3|VIN3_ARATH	***-	Protein VERNALIZATION INSENSITIVE 3	IPR013783 (Immunoglobulin-like fold)	GO:0005515 (protein binding)
Niben101Scf01077g02010	131.026	203.707	253.944	300.25	456.4	361.994	16.7	14.537	18.013	25.886	18.11	18.876	AT3G59660	***-	C2 domain-containing protein / GRAM domain-containing protein LENGTH=594	IPR000008 (C2 domain), IPR004182 (GRAM domain)	GO:0005515 (protein binding)
Niben101Scf14299g00019	18.264	19.077	42.847	113.847	90.289	292.623	5.019	4.764	4.42	10.3	4.936	4.481			Unknown protein	IPR010800 (Glycine rich protein)
Niben101Scf00577g01002	73.543	125.108	140.5	204.002	228.228	25.545	18.155	12.7	3.513	4.034	4.1	6.806	sp|Q0T7A9|AES_SHIF8	***-	Acetyl esterase	IPR029058 (Alpha/Beta hydrolase fold)	GO:0008152 (metabolic process), GO:0016787 (hydrolase activity)
Niben101Scf12528g00007	60.684	204.885	181.338	104.376	283.312	27.186	8.637	7.487	8.266	14.734	7.355	7.372	sp|O66442|ARGD_AQUAE	*-*-	Acetylornithine aminotransferase	IPR005814 (Aminotransferase class-III), IPR015424 (Pyridoxal phosphate-dependent transferase)	GO:0003824 (catalytic activity), GO:0008483 (transaminase activity), GO:0030170 (pyridoxal phosphate binding)
Niben101Scf03823g01005	350.956	336.416	338.089	390.54	325.173	939.845	29.768	33.418	26.892	29.307	27	34.109	sp|P83948|PME3_CITSI	****	Pectinesterase 3	IPR006501 (Pectinesterase inhibitor domain), IPR011050 (Pectin lyase fold/virulence factor)	GO:0004857 (enzyme inhibitor activity), GO:0005618 (cell wall), GO:0030599 (pectinesterase activity), GO:0042545 (cell wall modification)
Niben101Ctg03154g00002	5.272	16.979	22.972	42.486	30.047	15.233	0.138	0.428	1.334	0.775	0.1	0.488	ref|NP_001063242.1|	***-	product [Oryza sativa Japonica Group]	IPR002659 (Glycosyl transferase, family 31)	GO:0006486 (protein glycosylation), GO:0008378 (galactosyltransferase activity), GO:0016020 (membrane)
Niben101Scf02243g06019	19.283	25.667	15.674	11.534	153.925	26.352	2.165	1.698	2.07	2.1	1.497	2.054	sp|Q9F234|AGL2_BACTQ	***-	Alpha-glucosidase 2	IPR000322 (Glycoside hydrolase family 31), IPR011013 (Galactose mutarotase-like domain)	GO:0003824 (catalytic activity), GO:0004553 (hydrolase activity, hydrolyzing O-glycosyl compounds), GO:0005975 (carbohydrate metabolic process), GO:0030246 (carbohydrate binding)
Niben101Scf04796g00025	394.218	447.194	463.703	362.764	453.62	227.966	26.3	14.17	25.124	44.723	24.314	23.132	AT4G16380	*-**	Heavy metal transport/detoxification superfamily protein LENGTH=254	IPR006121 (Heavy metal-associated domain, HMA)	GO:0030001 (metal ion transport), GO:0046872 (metal ion binding)
Niben101Scf04392g04008	62.777	323.724	245.175	413.486	1038.18	159.989	19.838	16.372	26.435	46.219	23	18.659	sp|Q38857|XTH22_ARATH	****	Xyloglucan endotransglucosylase/hydrolase protein 22	IPR008264 (Beta-glucanase), IPR013320 (Concanavalin A-like lectin/glucanase domain), IPR016455 (Xyloglucan endotransglucosylase/hydrolase)	GO:0004553 (hydrolase activity, hydrolyzing O-glycosyl compounds), GO:0005618 (cell wall), GO:0005975 (carbohydrate metabolic process), GO:0006073 (cellular glucan metabolic process), GO:0016762 (xyloglucan:xyloglucosyl transferase activity), GO:0048046 (apoplast)
Niben101Ctg04506g00002	0	3.877	10.948	43.666	23.979	13.489	0	0.1	0.31	0.015	0	0.287	sp|Q8VYM0|ERF93_ARATH	*-**	Ethylene-responsive transcription factor 15	IPR016177 (DNA-binding domain)	GO:0003677 (DNA binding), GO:0003700 (sequence-specific DNA binding transcription factor activity), GO:0006355 (regulation of transcription, DNA-templated)
Niben101Scf06224g00008	17.887	47.277	43.674	124.499	616.463	1440.45	36.003	13.375	34.615	24.107	22.525	24.209	gb|EEZ33517.1|	*-*-	conserved hypothetical protein [Brucella sp. 83/13]
Niben101Scf01942g05021	48.8	54.673	56.1	44.006	52.778	30.623	3.098	1.5	1.729	3.996	2.073	1.767	gb|AFZ78530.1|	--*-	aminotransferase [Populus tomentosa]
Niben101Scf15903g01004	209.364	370.655	397.083	596.836	671.827	190.117	17.382	19.156	35.143	34.63	30.609	28.333	sp|Q5NN19|GUAA_ZYMMO	--*-	GMP synthase [glutamine-hydrolyzing]	IPR011697 (Peptidase C26), IPR029062 (Class I glutamine amidotransferase-like)	GO:0006541 (glutamine metabolic process), GO:0016787 (hydrolase activity)
Niben101Scf09928g00011	26	160	197.852	417.856	684.8	140.668	12.164	23.576	16.532	21.177	18.886	16.109	sp|Q8L397|DNAJ_ACHLA	*-*-	Chaperone protein DnaJ	IPR001623 (DnaJ domain)
Niben101Scf07105g04007	7.952	4.568	35.102	30.545	8.258	0	0	0.1	0	0	0	0	sp|P93822|ERF97_ARATH	*-**	Ethylene-responsive transcription factor 14	IPR016177 (DNA-binding domain)	GO:0003677 (DNA binding), GO:0003700 (sequence-specific DNA binding transcription factor activity), GO:0006355 (regulation of transcription, DNA-templated)
Niben101Scf08047g03018	64.8	144.71	142.613	110.93	128.08	102.285	8.745	6.806	5.2	13.775	3.854	4.566	sp|Q0IQU1|LAC22_ORYSJ	***-	Laccase-22	IPR008972 (Cupredoxin)	GO:0005507 (copper ion binding), GO:0016491 (oxidoreductase activity), GO:0055114 (oxidation-reduction process)
Niben101Scf06162g00009	15.329	23.133	21.988	27.966	42.933	65.568	2.004	0.719	1.326	0.782	1.566	1.512	sp|Q9SR36|GSTU8_ARATH	***-	Glutathione S-transferase U8	IPR010987 (Glutathione S-transferase, C-terminal-like), IPR012336 (Thioredoxin-like fold)	GO:0005515 (protein binding)
Niben101Scf03548g02003	10.068	22.046	27.068	21.535	21.07	21.353	0.069	0.925	0.403	0.299	0.76	0.264	sp|Q6P1R3|MSD2_HUMAN	--**	Myb/SANT-like DNA-binding domain-containing protein 2	IPR009057 (Homeodomain-like)	GO:0003677 (DNA binding)
Niben101Scf04717g03003	18.729	41.276	38.016	35.226	43.932	38.357	0.78	1.208	1.83	2.048	2.257	1.147	sp|Q8GW29|LOG7_ARATH	***-	Cytokinin riboside 5'-monophosphate phosphoribohydrolase LOG7	IPR005269 (Cytokinin riboside 5'-monophosphate phosphoribohydrolase LOG)
Niben101Scf10323g00011	28.5	55.312	45.669	61.334	63.8	36.677	2.586	3.212	1.993	2.508	2.004	2.341	AT1G66480	***-	plastid movement impaired 2 LENGTH=225	IPR025322 (Protein of unknown function DUF4228, plant)
Niben101Scf00661g00002	11.7	0.78	16.6	19.106	48.825	137.204	1.178	1.346	1.349	5.077	0.8	0.868	AT2G43840.2	***-	UDP-glycosyltransferase 74 F1 LENGTH=449	IPR002213 (UDP-glucuronosyl/UDP-glucosyltransferase)	GO:0008152 (metabolic process), GO:0016758 (transferase activity, transferring hexosyl groups)
Niben101Scf09590g03007	21.155	37.156	52.259	91.973	168.2	162.307	4.047	7.257	3.707	7.248	3.155	6.419	sp|Q08507|ACCO3_PETHY	*-*-	1-aminocyclopropane-1-carboxylate oxidase 3	IPR026992 (Non-haem dioxygenase N-terminal domain), IPR027443 (Isopenicillin N synthase-like)
Niben101Scf01922g04007	5.549	11.707	16.37	20.788	24.905	11.9	0.099	0.046	0.217	0.038	0.038	0.039			Unknown protein
Niben101Scf01376g04031	310.718	237.6	240.043	214.505	171.204	111.1	14.008	15.738	15.33	12.088	12.6	15.729	sp|Q9SEE4|PIRL_SOLLC	***-	Pirin-like protein	IPR012093 (Pirin), IPR014710 (RmlC-like jelly roll fold)
Niben101Scf00372g05012	154.185	910.6	937.697	2519.75	3089.07	393.32	69.559	40.683	109.166	128.916	107	108.962	gb|AHI85713.1|	***-	stress-induced protein 8 [Capsicum annuum]
Niben101Scf01094g00008	6.933	34.495	17.919	29.066	61.564	2.539	1.002	0.948	0.83	0.644	0.8	0.659	AT5G46060	***-	Protein of unknown function, DUF599 LENGTH=248	IPR006747 (Protein of unknown function DUF599)
Niben101Scf04053g03021	4.574	46.663	41.718	14.479	31.708	16.822	0.337	2.348	1.055	0.123	0.768	0.519	gb|AIU50013.1|	*-*-	tunicamycin induced 1, partial [Medicago truncatula]
Niben101Scf00180g00006	25.009	43.912	30.9	26.528	36.277	13.306	1.354	1.415	0.597	1.894	0.76	0.581	sp|Q1JPL4|NDB1_ARATH	*-**	External alternative NAD(P)H-ubiquinone oxidoreductase B1, mitochondrial	IPR013027 (FAD-dependent pyridine nucleotide-disulphide oxidoreductase), IPR023753 (Pyridine nucleotide-disulphide oxidoreductase, FAD/NAD(P)-binding domain)	GO:0016491 (oxidoreductase activity), GO:0050660 (flavin adenine dinucleotide binding), GO:0055114 (oxidation-reduction process)
Niben101Scf04754g03024	53.13	59.65	61.606	75.324	96.813	19.999	3.106	3.808	3.234	5.1	2.656	2.372	gb|ACN57081.1|	--*-	At1g06530-like protein [Capsella grandiflora]
Niben101Scf01953g00002	481.129	699.164	748.903	736.8	1085.45	518.8	55.39	39.65	48.907	52.408	51.33	52.527	AT4G00880	*-*-	SAUR-like auxin-responsive protein family LENGTH=122	IPR003676 (Auxin-induced protein, ARG7)
Niben101Scf02658g01008	434.9	196.107	206.07	285.5	155.614	286.699	17.275	24.119	16.687	15.547	16.5	16.326	sp|Q9SS03|DIR21_ARATH	***-	Dirigent protein	IPR004265 (Plant disease resistance response protein)
Niben101Scf01494g15010	4.297	5.502	16.632	28.957	36.512	0	0	0.604	0	0	0	0			Unknown protein
Niben101Scf00821g15009	103.192	114.22	116.7	148.938	142.508	75.685	7.345	6.684	6.235	13	6.05	5.194	ref|NP_001254442.1|	--*-	Protein UNC-52, isoform i [Caenorhabditis elegans] emb|CCG28431.1| Protein UNC-52, isoform i [Caenorhabditis elegans]	IPR006629 (LPS-induced tumour necrosis factor alpha factor)
Niben101Scf03023g03008	231.227	360.918	263.068	264.277	189.57	119.784	12.998	20.9	15.4	21.522	12.7	13.752	sp|Q8RXT9|GDL8_ARATH	***-	GDSL esterase/lipase	IPR013830 (SGNH hydrolase-type esterase domain)	GO:0006629 (lipid metabolic process), GO:0016788 (hydrolase activity, acting on ester bonds)
Niben101Scf08381g02003	25.707	63.5	41.889	14.194	39.084	10.325	3.274	0.52	0.388	1.879	1.136	0.876			Unknown protein
Niben101Scf02605g09007	62.434	60.43	52.955	46.923	69.3	39.073	3.825	2.6	2.458	4.502	2.295	2.287	AT4G21380	****	receptor kinase 3 LENGTH=850	IPR000858 (S-locus glycoprotein), IPR001480 (Bulb-type lectin domain), IPR003609 (Apple-like), IPR011009 (Protein kinase-like domain), IPR013320 (Concanavalin A-like lectin/glucanase domain), IPR021820 (S-locus receptor kinase, C-terminal)	GO:0004672 (protein kinase activity), GO:0004674 (protein serine/threonine kinase activity), GO:0005524 (ATP binding), GO:0006468 (protein phosphorylation), GO:0016772 (transferase activity, transferring phosphorus-containing groups), GO:0048544 (recognition of pollen)
Niben101Scf07321g00036	706.84	933.797	1047.6	1483.7	282.959	306.294	44.327	35.215	106.762	39.032	48.627	65.117	sp|P92996|GL120_ARATH	***-	Germin-like protein subfamily 1 member 20	IPR001929 (Germin)	GO:0030145 (manganese ion binding), GO:0045735 (nutrient reservoir activity)
Niben101Scf01802g00010	10.489	18.054	21.003	15.876	48.972	5.4	0	0.283	0.876	0.337	0.246	0.953	AT5G67080	*-*-	mitogen-activated protein kinase kinase kinase 19 LENGTH=344	IPR011009 (Protein kinase-like domain)	GO:0016772 (transferase activity, transferring phosphorus-containing groups)
Niben101Scf00858g04013	3.7	20.574	20.478	12.959	24.317	11.262	0.176	0.023	0.116	0.3	0.054	0.116	sp|Q9U539|OCT1_CAEEL	****	Organic cation transporter	IPR005828 (General substrate transporter), IPR020846 (Major facilitator superfamily domain)	GO:0005215 (transporter activity), GO:0016021 (integral component of membrane), GO:0022857 (transmembrane transporter activity), GO:0055085 (transmembrane transport)
Niben101Scf01958g03001	7.277	6.909	8.913	4.125	112.299	25.714	0.474	2.959	0.659	0.422	0.706	0.86	AT1G12030	***-	Protein of unknown function (DUF506) LENGTH=295	IPR006502 (Protein of unknown function DUF506, plant)
Niben101Ctg09684g00002	168.683	269.627	203.182	451.236	225.745	185.196	23.793	20.3	10.546	21.552	12.775	15.085	sp|P24792|ASO_CUCMA	*-*-	L-ascorbate oxidase	IPR008972 (Cupredoxin)	GO:0005507 (copper ion binding)
Niben101Scf03121g00006	27.8	43.439	48.465	51.6	46.078	75.945	2.318	2.294	3.559	2.002	2.603	2.705	sp|Q9SYF0|GLIP2_ARATH	***-	GDSL esterase/lipase 2	IPR013830 (SGNH hydrolase-type esterase domain)	GO:0006629 (lipid metabolic process), GO:0016788 (hydrolase activity, acting on ester bonds)
Niben101Scf15435g00012	489.768	312.937	360.642	385.886	310.6	242.952	25.8	14.95	20.394	51.289	18.679	16.961	sp|Q39013|NAC2_ARATH	***-	NAC domain-containing protein 2	IPR003441 (NAC domain)	GO:0003677 (DNA binding), GO:0006355 (regulation of transcription, DNA-templated)
Niben101Scf01795g09001	31.389	37.297	33.619	39.31	35.146	35.076	1.928	2.623	1.225	0.33	1.067	2.411	sp|Q5PNY6|PUB21_ARATH	***-	U-box domain-containing protein	IPR013083 (Zinc finger, RING/FYVE/PHD-type), IPR016024 (Armadillo-type fold)	GO:0004842 (ubiquitin-protein transferase activity), GO:0005488 (binding), GO:0016567 (protein ubiquitination)
Niben101Scf03116g01002	6.302	15.392	22.762	19.73	39.9	11.8	0.405	0.489	0.6	0.345	0.33	0.364	AT3G02100	***-	UDP-Glycosyltransferase superfamily protein LENGTH=464	IPR002213 (UDP-glucuronosyl/UDP-glucosyltransferase)	GO:0008152 (metabolic process), GO:0016758 (transferase activity, transferring hexosyl groups)
Niben101Scf00231g07029	59.499	126	106.409	106.587	131.885	86.973	11.782	7.823	6.428	1.549	4.5	7.411	AT1G23710	***-	Protein of unknown function (DUF1645) LENGTH=295	IPR012442 (Protein of unknown function DUF1645, plant)
Niben101Scf01520g01002	435.674	702.8	884.309	1115.87	1954.06	2310.49	68.985	63.3	113.446	108.023	99.565	87.675	AT1G03220	***-	Eukaryotic aspartyl protease family protein LENGTH=433	IPR001461 (Aspartic peptidase), IPR021109 (Aspartic peptidase domain)	GO:0004190 (aspartic-type endopeptidase activity), GO:0006508 (proteolysis)
Niben101Scf01434g03006	2142.79	3735.76	2500.18	2757.95	4063.27	1174.33	253.447	182.537	153.164	324.115	153.589	137.264	sp|Q41238|LOX16_SOLTU	***-	Linoleate 9S-lipoxygenase 6	IPR000907 (Lipoxygenase), IPR008976 (Lipase/lipooxygenase, PLAT/LH2), IPR027433 (Lipoxygenase, domain 3)	GO:0005515 (protein binding), GO:0016491 (oxidoreductase activity), GO:0016702 (oxidoreductase activity, acting on single donors with incorporation of molecular oxygen, incorporation of two atoms of oxygen), GO:0046872 (metal ion binding), GO:0055114 (oxidation-reduction process)
Niben101Scf01239g02002	3400.22	3855.87	3157.07	2534.3	1832.77	2465.7	179.13	225.858	210.236	273.547	189.188	197.575	AT5G54160	****	O-methyltransferase 1 LENGTH=363	IPR016461 (O-methyltransferase COMT-type), IPR029063 (S-adenosyl-L-methionine-dependent methyltransferase)	GO:0008168 (methyltransferase activity), GO:0008171 (O-methyltransferase activity), GO:0046983 (protein dimerization activity)
Niben101Scf02195g07001	30.525	59.944	55.9	74.32	85.47	36.495	3.466	4.099	2.854	3.367	2.4	3.295	ref|WP_009756675.1|	*-*-	MULTISPECIES: hypothetical protein [Fischerella] gb|EHC16239.1| protein of unknown function DUF309 [Fischerella sp. JSC-11]	IPR005500 (Protein of unknown function DUF309), IPR023203 (TTHA0068-like domain)
Niben101Scf05928g03007	28.343	55.76	64.1	63.233	98.708	69.097	4.805	2.378	3.21	4.357	3.224	4.271	sp|P93194|RPK1_IPONI	****	Receptor-like protein kinase	IPR001611 (Leucine-rich repeat), IPR003591 (Leucine-rich repeat, typical subtype), IPR011009 (Protein kinase-like domain), IPR013210 (Leucine-rich repeat-containing N-terminal, type 2), IPR013320 (Concanavalin A-like lectin/glucanase domain)	GO:0004672 (protein kinase activity), GO:0004674 (protein serine/threonine kinase activity), GO:0005515 (protein binding), GO:0005524 (ATP binding), GO:0006468 (protein phosphorylation), GO:0016772 (transferase activity, transferring phosphorus-containing groups)
Niben101Scf05133g06002	147.794	188.84	137.415	135.667	147.46	263.172	23.495	9.979	6.715	17.004	6.648	6.279	sp|Q3V1F8|EPHX3_MOUSE	--*-	Epoxide hydrolase 3	IPR029058 (Alpha/Beta hydrolase fold)
Niben101Scf01941g01008	240.5	678.385	685.827	496.965	1524.78	335.758	29.539	18.376	65.199	94.4	49.786	32.419	AT4G27450	***-	Aluminium induced protein with YGL and LRDR motifs LENGTH=250	IPR024286 (Domain of unknown function DUF3700)
Niben101Scf02232g05001	20.933	57.129	33.815	42.5	37.423	9.947	1.4	1.866	1.225	2.362	1.144	1.062	sp|Q8L868|E1311_ARATH	***-	Glucan endo-1,3-beta-glucosidase	IPR000490 (Glycoside hydrolase, family 17), IPR017853 (Glycoside hydrolase superfamily)	GO:0004553 (hydrolase activity, hydrolyzing O-glycosyl compounds), GO:0005975 (carbohydrate metabolic process)
Niben101Scf05200g00003	4.696	23.555	24.692	22.539	46.768	7.708	0.62	0.245	0.465	1.68	0.284	0.411	AT4G36950	****	mitogen-activated protein kinase kinase kinase 21 LENGTH=336	IPR011009 (Protein kinase-like domain)	GO:0004672 (protein kinase activity), GO:0004674 (protein serine/threonine kinase activity), GO:0005524 (ATP binding), GO:0006468 (protein phosphorylation), GO:0016772 (transferase activity, transferring phosphorus-containing groups)
Niben101Scf02543g01008	2024.6	3242.37	2532.55	1842.04	1437.51	423.005	151.71	184.9	114.602	192.568	98.083	111.698	sp|Q08507|ACCO3_PETHY	***-	1-aminocyclopropane-1-carboxylate oxidase 3	IPR005123 (Oxoglutarate/iron-dependent dioxygenase), IPR026992 (Non-haem dioxygenase N-terminal domain), IPR027443 (Isopenicillin N synthase-like)	GO:0016491 (oxidoreductase activity), GO:0016706 (oxidoreductase activity, acting on paired donors, with incorporation or reduction of molecular oxygen, 2-oxoglutarate as one donor, and incorporation of one atom each of oxygen into both donors), GO:0055114 (oxidation-reduction process)
Niben101Scf04159g01006	36.915	74.006	78.159	70.914	128.623	135.095	4.2	4.787	7.723	7.049	4.9	4.504	AT1G78895	***-	Reticulon family protein LENGTH=164	IPR003388 (Reticulon)
Niben101Scf02349g03002	807.363	1034.1	1293.21	1332.04	1854.75	3418	78.365	85.915	163.71	133.794	133.974	128.14	sp|Q9FLC0|PER52_ARATH	****	Peroxidase 52	IPR010255 (Haem peroxidase)	GO:0004601 (peroxidase activity), GO:0006979 (response to oxidative stress), GO:0020037 (heme binding), GO:0055114 (oxidation-reduction process)
Niben101Scf04091g00013	27.822	91.228	18.404	15.496	55.422	67.326	2.4	6.729	1.194	1.358	1.443	1.566	AT4G27670	*-*-	heat shock protein 21 LENGTH=227	IPR008978 (HSP20-like chaperone)
Niben101Scf06382g01001	18.984	36.12	40.878	43.503	49.663	56.402	2.104	1.468	2.2	2.186	2.395	2.093	emb|CDY21524.1|	***-	BnaC09g47680D [Brassica napus]
Niben101Scf09044g01012	1766.36	6028.25	7724.15	7790.79	8088.16	11404.1	477.287	94	705.965	575.534	675.936	683.367	sp|P81370|TLP_ACTDE	***-	Thaumatin-like protein	IPR001938 (Thaumatin)
Niben101Scf04003g02005	11.718	29.966	35.666	25.117	43.198	18.267	0.857	0.948	1.1	0.905	0.998	1.519	AT5G67080	****	mitogen-activated protein kinase kinase kinase 19 LENGTH=344	IPR011009 (Protein kinase-like domain)	GO:0004672 (protein kinase activity), GO:0004674 (protein serine/threonine kinase activity), GO:0005524 (ATP binding), GO:0006468 (protein phosphorylation), GO:0016772 (transferase activity, transferring phosphorus-containing groups)
Niben101Scf02124g01021	49.852	241.964	271.955	515.202	1083.6	244.567	20.236	17.833	35.453	31.6	37.549	32.419	sp|Q818F0|DNAJ_BACCR	*-*-	Chaperone protein DnaJ	IPR001623 (DnaJ domain)
Niben101Scf08001g02006	350.446	500.485	716.387	546.507	1051.13	233.252	53.034	43.313	43.448	37.575	36.2	36.31	emb|CDX95432.1|	***-	BnaC01g33240D [Brassica napus]
Niben101Scf01022g03042	1200.41	821.829	973.009	688.049	454.736	432.236	48.558	60.343	56.832	60.132	54.27	58.093	sp|O93988|ACL1_SORMK	****	ATP-citrate synthase subunit	IPR002020 (Citrate synthase-like), IPR016102 (Succinyl-CoA synthetase-like)	GO:0003824 (catalytic activity), GO:0003878 (ATP citrate synthase activity), GO:0004775 (succinate-CoA ligase (ADP-forming) activity), GO:0008152 (metabolic process), GO:0044262 (cellular carbohydrate metabolic process), GO:0046912 (transferase activity, transferring acyl groups, acyl groups converted into alkyl on transfer)
Niben101Scf13268g00003	1.606	7.1	13.455	20.49	32.677	20.91	0.337	0.206	0.155	0.1	0.215	0.24	AT3G09520	****	exocyst subunit exo70 family protein H4 LENGTH=628	IPR004140 (Exocyst complex protein Exo70), IPR016159 (Cullin repeat-like-containing domain)	GO:0000145 (exocyst), GO:0006887 (exocytosis)
Niben101Scf26075g00003	0.055	0.729	11.066	7.11	63.357	0	0	0.023	0.07	0.038	0.038	0.039	prf||1808322A	****	stearoyl-acyl carrier protein desaturase	IPR005067 (Fatty acid desaturase, type 2), IPR009078 (Ferritin-like superfamily)	GO:0006631 (fatty acid metabolic process), GO:0016491 (oxidoreductase activity), GO:0045300 (acyl-[acyl-carrier-protein] desaturase activity), GO:0055114 (oxidation-reduction process)
Niben101Scf03191g04002	408.915	759.582	838.3	1135.12	2397.65	1307.37	55.78	62.875	106.46	106.412	89.6	90.093	AT1G03220	***-	Eukaryotic aspartyl protease family protein LENGTH=433	IPR001461 (Aspartic peptidase), IPR021109 (Aspartic peptidase domain)	GO:0004190 (aspartic-type endopeptidase activity), GO:0006508 (proteolysis)
Niben101Scf01870g00003	4.829	9.046	9.412	8.766	38.849	30.9	0.405	0.466	0.202	0.138	0.215	0.271	sp|Q9FEP7|SUT13_ARATH	****	Sulfate transporter 1.3	IPR001902 (Sulphate anion transporter), IPR030402 (Sulfate transporter N-terminal domain with GLY motif)	GO:0005886 (plasma membrane), GO:0008271 (secondary active sulfate transmembrane transporter activity), GO:0008272 (sulfate transport), GO:0015116 (sulfate transmembrane transporter activity), GO:0016020 (membrane), GO:0016021 (integral component of membrane), GO:0055085 (transmembrane transport)
Niben101Scf08047g02011	13.69	5.809	19.336	25.972	29.6	158.557	2.05	5.414	1.799	1.887	0.883	1.101	sp|A2ZDX9|DHR21_ORYSI	--**	Water stress-inducible protein Rab	IPR000167 (Dehydrin)	GO:0006950 (response to stress), GO:0009415 (response to water)
Niben101Scf03600g01010	48.002	43.528	50.736	49.867	33.912	45.869	5.6	2.814	1.256	1.365	1.574	1.961	AT1G76640	****	Calcium-binding EF-hand family protein LENGTH=159	IPR011992 (EF-hand domain pair)	GO:0005509 (calcium ion binding)
Niben101Scf03877g00018	24.477	62.26	45.354	30.124	44.564	18.579	4.238	0.9	1.698	0.514	1.2	2.527	sp|Q9SFC7|FB135_ARATH	***-	F-box protein	IPR015915 (Kelch-type beta propeller), IPR017451 (F-box associated interaction domain)	GO:0005515 (protein binding)
Niben101Scf07531g01004	25.197	86.749	82.11	85.813	129.696	43.799	6.9	1.812	3.505	10.454	3.493	2.217	sp|Q9LUM1|LOR11_ARATH	***-	Protein LURP-one-related	IPR025659 (Tubby C-terminal-like domain)
Niben101Scf04699g01011	19.515	39.114	37.4	19.174	10.946	0	0	0.856	0.6	1.204	0.376	0.543	sp|Q9LT79|PUB25_ARATH	*-*-	U-box domain-containing protein 25	IPR013083 (Zinc finger, RING/FYVE/PHD-type)	GO:0004842 (ubiquitin-protein transferase activity), GO:0016567 (protein ubiquitination)
Niben101Scf10086g00004	72.059	63.5	60.516	46.312	20.673	16.548	7.345	2.738	1.613	0.422	1.474	1.674	AT1G43710	*-**	Pyridoxal phosphate (PLP)-dependent transferases superfamily protein LENGTH=482	IPR002129 (Pyridoxal phosphate-dependent decarboxylase), IPR015424 (Pyridoxal phosphate-dependent transferase)	GO:0003824 (catalytic activity), GO:0016831 (carboxy-lyase activity), GO:0019752 (carboxylic acid metabolic process), GO:0030170 (pyridoxal phosphate binding)
Niben101Ctg09236g00002	4.94	28.955	11.867	22.81	19.292	10	0.092	0.78	0.14	0.069	0.077	0.295	sp|Q9ZQG9|E1314_ARATH	*-*-	Glucan endo-1,3-beta-glucosidase 14	IPR000490 (Glycoside hydrolase, family 17), IPR017853 (Glycoside hydrolase superfamily)	GO:0004553 (hydrolase activity, hydrolyzing O-glycosyl compounds), GO:0005975 (carbohydrate metabolic process)
Niben101Scf00012g00010	26.648	40.035	34.078	36.895	36.439	37.172	1.622	1.713	1.5	1.595	1.605	2.07	sp|Q9FN94|RLK7_ARATH	*-**	Receptor-like protein kinase	IPR011009 (Protein kinase-like domain), IPR013320 (Concanavalin A-like lectin/glucanase domain)	GO:0004672 (protein kinase activity), GO:0005524 (ATP binding), GO:0006468 (protein phosphorylation), GO:0016772 (transferase activity, transferring phosphorus-containing groups)
Niben101Scf03114g03011	18.906	31.2	12.865	9.499	41.64	22.238	0.757	1.965	0.3	0.453	0.369	0.55	sp|A1RIQ1|HTPG_SHESW	***-	Chaperone protein HtpG	IPR001404 (Heat shock protein Hsp90 family)	GO:0005524 (ATP binding), GO:0006457 (protein folding), GO:0006950 (response to stress), GO:0051082 (unfolded protein binding)
Niben101Scf01052g01005	982.16	1368.14	1020.9	1190.63	112.373	82.885	41.2	56.742	58.817	56.136	68.634	75.993	sp|P82787|DEF19_ARATH	-**-	Defensin-like protein 19	IPR003614 (Knottin, scorpion toxin-like)	GO:0006952 (defense response)
Niben101Scf07942g00002	530.427	520.407	588.253	787.716	709.603	1118.4	46.569	37.876	51.954	61.022	56.373	65.915	sp|D2XNQ8|FLOT1_MEDTR	***-	Flotillin-like protein	IPR001107 (Band 7 protein)
Niben101Scf17324g01010	5.505	16.326	18.732	19.336	46.518	21.952	0.4	0.704	0.326	1.235	0.614	0.597	ref|XP_007021591.1|	--*-	Homeobox-leucine zipper protein ATHB-52, putative [Theobroma cacao] gb|EOY13116.1| Homeobox-leucine zipper protein ATHB-52, putative [Theobroma cacao]
Niben101Ctg16217g00002	99.77	264.854	215.429	107.877	153.4	0	10.298	15.967	9.902	6.995	6.587	9.016	ref|XP_002511983.1|	-**-	conserved hypothetical protein [Ricinus communis] gb|EEF50652.1| conserved hypothetical protein [Ricinus communis]
Niben101Scf16657g00010	50.926	104.304	127.543	187.244	193.023	287.025	9.999	8.534	5.715	34.185	4.829	3.884	AT1G19180	***-	jasmonate-zim-domain protein 1 LENGTH=253	IPR010399 (Tify), IPR018467 (CO/COL/TOC1, conserved site)
Niben101Scf29530g00004	7.642	16.313	28.026	39.758	68.455	46.598	1.997	1.453	1.659	1.48	1.628	1.798			Unknown protein
Niben101Scf01237g00013	28.265	52.536	45.354	43.992	12.21	8.346	1.76	0.8	1.435	1.994	1.297	1.519	AT1G07160	****	Protein phosphatase 2C family protein LENGTH=380	IPR001932 (Protein phosphatase 2C (PP2C)-like domain), IPR015655 (Protein phosphatase 2C)	GO:0003824 (catalytic activity), GO:0004722 (protein serine/threonine phosphatase activity), GO:0006470 (protein dephosphorylation)
Niben101Scf00180g07005	28.664	54.788	39.46	38.442	35.675	4.817	1.874	0.91	1.334	2.83	1.32	1.403	sp|O04084|SCP31_ARATH	****	Serine carboxypeptidase-like	IPR001563 (Peptidase S10, serine carboxypeptidase), IPR029058 (Alpha/Beta hydrolase fold)	GO:0004185 (serine-type carboxypeptidase activity), GO:0006508 (proteolysis)
Niben101Scf16022g04010	274.024	310.814	353.6	339.343	332.6	245.374	20.679	29.449	22.046	23.148	19.838	22.969	sp|Q54UK0|PLDA_DICDI	*-**	Phospholipase D A	IPR015679 (Phospholipase D family), IPR024632 (Phospholipase D, C-terminal)	GO:0003824 (catalytic activity), GO:0004630 (phospholipase D activity), GO:0005509 (calcium ion binding), GO:0005515 (protein binding), GO:0008152 (metabolic process), GO:0016020 (membrane), GO:0046470 (phosphatidylcholine metabolic process)
Niben101Scf03737g04003	1.008	4.568	4.844	23.122	7.817	35.584	0	0	0	0	0	0	AT2G43290	****	Calcium-binding EF-hand family protein LENGTH=215	IPR011992 (EF-hand domain pair)	GO:0005509 (calcium ion binding)
Niben101Scf02082g00004	47.094	40.675	48.426	50.736	51.573	0	5.508	0.7	0.775	1.71	1.543	2.372	emb|CDX88445.1|	*-*-	BnaC06g38890D [Brassica napus]	IPR008889 (VQ)
Niben101Scf04040g08015	8.207	32.154	5.382	2.632	12.004	24.243	0	0.512	0	0	0.1	0	sp|O82013|HSP21_SOLPE	***-	17.3 kDa class II heat shock protein	IPR008978 (HSP20-like chaperone)
Niben101Scf07673g04009	10.843	15.853	10.777	12.47	16.339	25.259	0.184	0.222	0.178	0.176	0.146	0.256	AT2G43000	***-	NAC domain containing protein 42 LENGTH=275	IPR003441 (NAC domain)	GO:0003677 (DNA binding), GO:0006355 (regulation of transcription, DNA-templated)
Niben101Scf01212g03005	323.134	461.064	447.727	313.846	469.385	241.416	51.8	23.454	24.674	17.449	24.544	29.147	sp|Q8LDC8|ERF92_ARATH	*-**	Ethylene-responsive transcription factor 1B	IPR016177 (DNA-binding domain)	GO:0003677 (DNA binding), GO:0003700 (sequence-specific DNA binding transcription factor activity), GO:0006355 (regulation of transcription, DNA-templated)
Niben101Scf09808g00013	132.499	233.5	239.268	357.445	483.52	237.354	31.597	14.193	12.407	40.206	14.932	12.822	sp|O64407|AMYB_VIGUN	*-**	Beta-amylase	IPR001554 (Glycoside hydrolase, family 14), IPR017853 (Glycoside hydrolase superfamily)	GO:0000272 (polysaccharide catabolic process), GO:0005975 (carbohydrate metabolic process), GO:0016161 (beta-amylase activity)
Niben101Scf03952g03002	51.214	13.5	6.432	2.578	3.35	0	0	0.046	0	0	0	0.023	sp|Q7PCJ9|SAT2_PIG	****	Diamine acetyltransferase 2	IPR016181 (Acyl-CoA N-acyltransferase)	GO:0008080 (N-acetyltransferase activity)
Niben101Scf10524g04001	139.233	202.748	169.655	184.856	136.558	146.605	11.338	12.954	11.988	10.677	11.869	12.45	sp|O23429|VA724_ARATH	****	Vesicle-associated membrane protein 724	IPR001388 (Synaptobrevin), IPR011012 (Longin-like domain)	GO:0006810 (transport), GO:0016021 (integral component of membrane), GO:0016192 (vesicle-mediated transport)
Niben101Scf04963g05001	56.298	69.924	77.568	77.59	123.422	56.65	4.154	4.504	5.917	6.742	4.622	4.612	sp|Q6BQJ1|TVP38_DEBHA	--*-	Golgi apparatus membrane protein TVP38
Niben101Scf07355g01009	132.488	141.8	134.54	159.8	88.849	51.22	6.8	10.362	7.6	9.817	7.623	7.946	AT1G33590	***-	Leucine-rich repeat (LRR) family protein LENGTH=477	IPR001611 (Leucine-rich repeat), IPR013210 (Leucine-rich repeat-containing N-terminal, type 2)	GO:0005515 (protein binding)
Niben101Scf06616g03009	11.973	27.24	39.473	27.505	57.773	0	0.574	0.375	0.892	3.735	0.829	0.628	sp|P81391|MYB05_ANTMA	*-*-	Myb-related protein 305	IPR009057 (Homeodomain-like)	GO:0003677 (DNA binding), GO:0003682 (chromatin binding)
Niben101Scf07623g01036	1365.85	1815.3	1557.2	1075.52	916.746	1054.82	95.112	91.314	103.435	132.275	90.053	100.907	sp|O24145|4CL1_TOBAC	***-	4-coumarate--CoA ligase	IPR000873 (AMP-dependent synthetase/ligase), IPR025110 (AMP-binding enzyme C-terminal domain)	GO:0003824 (catalytic activity), GO:0008152 (metabolic process)
Niben101Scf02627g01025	37.447	57.347	75.284	72.949	61.476	119.354	5.455	5.4	4.746	2.523	4.499	5.109	ref|XP_007020797.1|	***-	Actin cyt end3, putative isoform 1 [Theobroma cacao]	IPR007608 (Senescence regulator S40)
Niben101Scf01802g00005	8.717	16.134	15.726	9.865	27.388	17.017	0.1	0.352	0.07	0.284	0.384	0.372	AT4G36950	****	mitogen-activated protein kinase kinase kinase 21 LENGTH=336	IPR011009 (Protein kinase-like domain)	GO:0004672 (protein kinase activity), GO:0005524 (ATP binding), GO:0006468 (protein phosphorylation), GO:0016772 (transferase activity, transferring phosphorus-containing groups)
Niben101Scf00448g07004	6.346	30.554	26.084	20.965	55.937	0	0.704	0.895	1.117	0.882	0.676	0.907	sp|Q9JI10|STK3_MOUSE	*-**	Serine/threonine-protein kinase 3	IPR011009 (Protein kinase-like domain)	GO:0004672 (protein kinase activity), GO:0004674 (protein serine/threonine kinase activity), GO:0005524 (ATP binding), GO:0006468 (protein phosphorylation), GO:0016772 (transferase activity, transferring phosphorus-containing groups)
Niben101Scf00428g10006	113.703	93.684	57.996	48.728	31.032	78.81	8.125	5.108	2.435	3.2	4.069	4.961	sp|O80338|EF101_ARATH	****	Ethylene-responsive transcription factor 2	IPR016177 (DNA-binding domain)	GO:0003677 (DNA binding), GO:0003700 (sequence-specific DNA binding transcription factor activity), GO:0006355 (regulation of transcription, DNA-templated)
Niben101Scf03164g03009	12.416	13.166	12.786	13.529	18.41	12.174	0.099	0.115	0.047	0.207	0.084	0.054	sp|Q5SUS0|FBW10_MOUSE	--*-	F-box/WD repeat-containing protein 10	IPR015943 (WD40/YVTN repeat-like-containing domain)	GO:0005515 (protein binding)
Niben101Scf02601g03007	0.72	3.122	5.71	18.807	35.836	11.197	0	0.023	0.016	0	0	0	AT2G33320	*-**	Calcium-dependent lipid-binding (CaLB domain) family protein LENGTH=602	IPR000008 (C2 domain)	GO:0005515 (protein binding)
Niben101Scf02188g02007	22.982	49.657	40.51	32.037	59.7	6.783	1.584	1.124	1.846	3.114	1.7	1.636	sp|Q2RNG2|GLND_RHORT	*-*-	Bifunctional uridylyltransferase/uridylyl-removing enzyme	IPR002912 (ACT domain)	GO:0008152 (metabolic process), GO:0016597 (amino acid binding)
Niben101Scf08869g00002	709.476	997.426	869.869	415.834	512.568	31.482	43.348	30.696	38.942	99.387	33.319	33.202	sp|Q41238|LOX16_SOLTU	***-	Linoleate 9S-lipoxygenase 6	IPR000907 (Lipoxygenase), IPR027433 (Lipoxygenase, domain 3)	GO:0016491 (oxidoreductase activity), GO:0016702 (oxidoreductase activity, acting on single donors with incorporation of molecular oxygen, incorporation of two atoms of oxygen), GO:0046872 (metal ion binding), GO:0055114 (oxidation-reduction process)
Niben101Scf01506g02001	45.942	54.557	42.519	36.447	43.11	11.327	2.685	1.522	1.535	4.295	1.4	1.419	sp|Q41238|LOX16_SOLTU	***-	Linoleate 9S-lipoxygenase 6	IPR000907 (Lipoxygenase), IPR008976 (Lipase/lipooxygenase, PLAT/LH2), IPR027433 (Lipoxygenase, domain 3)	GO:0005515 (protein binding), GO:0016491 (oxidoreductase activity), GO:0016702 (oxidoreductase activity, acting on single donors with incorporation of molecular oxygen, incorporation of two atoms of oxygen), GO:0046872 (metal ion binding), GO:0055114 (oxidation-reduction process)
Niben101Scf02513g05010	83.3	51.308	36.835	18.956	6.024	4.596	1.5	1.529	1.31	3.636	1.205	1.031	sp|Q9XIV8|PERN1_TOBAC	****	Peroxidase	IPR010255 (Haem peroxidase)	GO:0004601 (peroxidase activity), GO:0006979 (response to oxidative stress), GO:0020037 (heme binding), GO:0055114 (oxidation-reduction process)
Niben101Scf09242g02001	1565.6	1753.97	1747.37	1363.55	975.033	1226.9	106.725	75.8	173.364	74.383	110.083	152.094	ref|NP_001149203.1|	***-	seed specific protein Bn15D1B [Zea mays] gb|ACG34551.1| seed specific protein Bn15D1B [Zea mays]
Niben101Scf03038g07007	241.96	276.408	242.432	286.83	40.524	48.994	12.027	8.825	17.874	10.025	28.083	9.504	sp|P53145|LSG1_YEAST	--*-	Large subunit GTPase
Niben101Scf06280g06001	113.316	207.226	185.499	279.692	569.548	289.629	17.543	24.188	22.782	25.357	20.544	17.442	sp|Q9JII7|ZFN2A_MOUSE	***-	AN1-type zinc finger protein 2A	IPR000058 (Zinc finger, AN1-type)
Niben101Scf06280g06002	113.316	207.226	185.499	279.692	569.548	289.629	17.543	24.188	22.782	25.357	20.544	17.442	sp|Q9JII7|ZFN2A_MOUSE	***-	AN1-type zinc finger protein 2A	IPR000058 (Zinc finger, AN1-type)
Niben101Scf02537g14003	11.685	14.497	22.566	43.3	123.672	49.593	2.877	1.874	2.66	2.462	2.672	3.155	AT5G09430	***-	alpha/beta-Hydrolases superfamily protein LENGTH=3	IPR029058 (Alpha/Beta hydrolase fold)
Niben101Scf00149g12021	0.897	2.828	3.479	5.943	13.87	62.027	0.176	0.099	0.349	0.284	0.2	0.194	sp|Q9M040|PDC4_ARATH	*-*-	Pyruvate decarboxylase 4	IPR012001 (Thiamine pyrophosphate enzyme, N-terminal TPP-binding domain), IPR029061 (Thiamin diphosphate-binding fold)	GO:0030976 (thiamine pyrophosphate binding)
Niben101Scf01382g05006	23.558	57.795	66.975	75.039	119.073	8.867	1.53	2.906	3.396	8.36	3.647	3.147	sp|Q9LHP4|RCH2_ARATH	****	Receptor-like protein kinase 2	IPR001611 (Leucine-rich repeat), IPR003591 (Leucine-rich repeat, typical subtype), IPR011009 (Protein kinase-like domain), IPR013210 (Leucine-rich repeat-containing N-terminal, type 2), IPR013320 (Concanavalin A-like lectin/glucanase domain)	GO:0004672 (protein kinase activity), GO:0004674 (protein serine/threonine kinase activity), GO:0005515 (protein binding), GO:0005524 (ATP binding), GO:0006468 (protein phosphorylation), GO:0016772 (transferase activity, transferring phosphorus-containing groups)
Niben101Scf07030g04004	291.756	213.496	196.736	157.988	145.315	314.992	15.225	19.324	17.8	18.316	15.377	17	sp|P24521|ERG8_YEAST	***-	Phosphomevalonate kinase	IPR005916 (Phosphomevalonate kinase, eukaryotic)	GO:0005524 (ATP binding)
Niben101Scf09015g00004	9.503	15.418	10.174	23.882	26.2	48.304	0.643	1.744	0.985	0.268	0.683	0.705	AT5G17450	****	Heavy metal transport/detoxification superfamily protein LENGTH=149	IPR006121 (Heavy metal-associated domain, HMA)	GO:0030001 (metal ion transport), GO:0046872 (metal ion binding)
Niben101Scf11389g01018	26.936	24.246	23.694	19.404	38.525	19.725	1.094	1.132	1	1.22	1.082	1.109	AT1G78240	***-	S-adenosyl-L-methionine-dependent methyltransferases superfamily protein LENGTH=684	IPR004159 (Putative S-adenosyl-L-methionine-dependent methyltransferase), IPR029063 (S-adenosyl-L-methionine-dependent methyltransferase)	GO:0008168 (methyltransferase activity)
Niben101Scf02566g01004	90.422	121.615	96.799	71.144	29.489	87.846	6.059	6.982	6.227	5.768	5.973	4.209	AT2G25770	***-	Polyketide cyclase/dehydrase and lipid transport superfamily protein LENGTH=167	IPR019587 (Polyketide cyclase/dehydrase), IPR023393 (START-like domain)
Niben101Scf01153g00016	63.22	124.059	91.824	68.81	148.679	114.328	8.592	10.064	5.909	7.908	5.896	6.341	sp|Q9FC99|PFKA3_STRCO	****	ATP-dependent 6-phosphofructokinase 3	IPR000023 (Phosphofructokinase domain), IPR012004 (Pyrophosphate-dependent phosphofructokinase TP0108), IPR022953 (Phosphofructokinase)	GO:0003872 (6-phosphofructokinase activity), GO:0005524 (ATP binding), GO:0006002 (fructose 6-phosphate metabolic process), GO:0006096 (glycolytic process)
Niben101Scf11884g00021	32.086	64.857	60.306	36.773	4.599	21.223	2.333	1.055	1.962	2.102	1.8	3.078	sp|Q9LMC9|GLT2_ARATH	***-	Germin-like protein subfamily T member 2	IPR001929 (Germin)	GO:0030145 (manganese ion binding), GO:0045735 (nutrient reservoir activity)
Niben101Scf01681g11005	1.8	4.018	8.204	9.309	24.67	27.459	0.099	0.092	0	0.046	0.015	0.047	gb|KEH39494.1|	***-	transmembrane protein, putative [Medicago truncatula]
Niben101Scf00149g03002	19.615	41.43	45.814	99.233	85.323	60.3	4.1	3.602	1.698	9.71	2.372	1.977	sp|Q9SDW0|TGT3A_ARATH	*-**	Trihelix transcription factor GT-3a	IPR001005 (SANT/Myb domain), IPR027775 (C2H2- zinc finger protein family)	GO:0003682 (chromatin binding), GO:0003700 (sequence-specific DNA binding transcription factor activity), GO:0005634 (nucleus), GO:0006351 (transcription, DNA-templated), GO:0006355 (regulation of transcription, DNA-templated), GO:0043565 (sequence-specific DNA binding)
Niben101Scf03810g07006	12.914	16.134	12.825	14.669	11.314	12.304	0.107	0	0.163	0.199	0.107	0.147	AT2G43000	***-	NAC domain containing protein 42 LENGTH=275	IPR003441 (NAC domain)	GO:0003677 (DNA binding), GO:0006355 (regulation of transcription, DNA-templated)
Niben101Scf03380g03005	50.893	83.244	103.507	134.893	182.518	347.776	14.605	7.433	9.724	19.3	9.635	9.217	AT4G02050	****	sugar transporter protein 7 LENGTH=513	IPR005828 (General substrate transporter), IPR020846 (Major facilitator superfamily domain)	GO:0005215 (transporter activity), GO:0016020 (membrane), GO:0016021 (integral component of membrane), GO:0022857 (transmembrane transporter activity), GO:0022891 (substrate-specific transmembrane transporter activity), GO:0055085 (transmembrane transport)
Niben101Ctg11101g00001	33.393	43.835	26.609	23.787	43.2	0	0.972	1.055	1.404	3.014	1.059	0.891	ref|XP_003616972.1|	*-*-	LysM receptor kinase [Medicago truncatula]	IPR018392 (LysM domain)
Niben101Scf00317g00011	55.024	160.973	140.71	74.157	206.644	98.496	3.963	18.3	9.2	7.417	9.1	8.116	AT4G17370	****	Oxidoreductase family protein LENGTH=368	IPR004104 (Oxidoreductase, C-terminal), IPR016040 (NAD(P)-binding domain)	GO:0008152 (metabolic process), GO:0016491 (oxidoreductase activity), GO:0055114 (oxidation-reduction process)
Niben101Scf07162g04017	13.457	22.046	22.356	28.455	6.289	34.242	2.639	0	0.613	0.7	0.76	0	ref|XP_007044490.1|	-**-	CDP-diacylglycerol--glycerol-3-phosphate 3-phosphatidyltransferase, putative [Theobroma cacao] gb|EOY00322.1| CDP-diacylglycerol--glycerol-3-phosphate 3-phosphatidyltransferase, putative [Theobroma cacao]
Niben101Scf06958g00007	133.152	192.947	189.8	206.2	255.263	160.744	14.039	13.199	15.09	18.577	13.734	15.605	AT1G27150	***-	Tetratricopeptide repeat (TPR)-like superfamily protein LENGTH=468	IPR011990 (Tetratricopeptide-like helical domain)	GO:0005515 (protein binding)
Niben101Scf02573g02001	354.256	323.058	257.423	311.065	196.432	241.898	22.447	30	19.246	28.417	18.479	18.016	ref|XP_007047826.1|	***-	Folic acid and derivative biosynthetic process, putative [Theobroma cacao] gb|EOX91983.1| Folic acid and derivative biosynthetic process, putative [Theobroma cacao]	IPR005645 (Serine hydrolase FSH), IPR029058 (Alpha/Beta hydrolase fold)
Niben101Scf08873g01026	6.247	10.338	8.8	13.569	18.425	19.439	0.046	0.038	0.132	0.123	0.138	0.031	sp|Q8GUH1|PUB33_ARATH	*-*-	U-box domain-containing protein 33	IPR014729 (Rossmann-like alpha/beta/alpha sandwich fold)	GO:0006950 (response to stress)
Niben101Scf02812g03006	175.893	152.899	134.986	122.572	171.968	44.906	14.75	6.882	8.375	18.492	7.147	6.636	AT2G17500	***-	Auxin efflux carrier family protein LENGTH=396	IPR004776 (Auxin efflux carrier)	GO:0016021 (integral component of membrane), GO:0055085 (transmembrane transport)
Niben101Scf01956g12018	0	1.612	9.005	18.685	42.492	0	0	0	0	0.107	0	0	sp|Q8LDC8|ERF92_ARATH	****	Ethylene-responsive transcription factor 1B	IPR016177 (DNA-binding domain)	GO:0003677 (DNA binding), GO:0003700 (sequence-specific DNA binding transcription factor activity), GO:0006355 (regulation of transcription, DNA-templated)
Niben101Scf04411g03008	1.6	3.736	2.429	6.812	18.205	37.042	0	0	0	0	0	0	ref|XP_002530085.1|	--*-	conserved hypothetical protein [Ricinus communis] gb|EEF32284.1| conserved hypothetical protein [Ricinus communis]
Niben101Scf06623g00017	10.599	49.529	55.265	61.374	138.864	46.872	3.03	2.225	4.203	10.377	2.864	2.535	emb|CDY38580.1|	***-	BnaC06g30030D [Brassica napus]
Niben101Scf00819g08011	82.226	136.176	129.8	196.159	154.277	247.197	10.053	11.937	9.073	25.226	11.109	8.124	sp|Q9LYM3|LOR14_ARATH	***-	Protein LURP-one-related 14	IPR025659 (Tubby C-terminal-like domain)
Niben101Scf39265g00001	93.014	169.046	235.986	200.8	273.203	91.947	14.1	15.577	7.429	28.7	9.566	10.527	sp|B2A5W1|PUR9_NATTJ	--*-	Bifunctional purine biosynthesis protein PurH
Niben101Scf09870g00017	22.295	11.298	10.239	12.022	10.506	14.6	0.252	0.1	0.225	0.2	0.138	0.078	sp|Q6M2F0|FTSH_CORGL	*-**	ATP-dependent zinc metalloprotease FtsH	IPR003959 (ATPase, AAA-type, core), IPR025753 (AAA-type ATPase, N-terminal domain), IPR027417 (P-loop containing nucleoside triphosphate hydrolase)	GO:0005524 (ATP binding)
Niben101Scf01587g01006	177.654	488.1	233.007	104.403	128.359	59.644	15.492	26.298	11.7	23.838	10.349	9.287	sp|Q9LV58|MBF1C_ARATH	***-	Multiprotein-bridging factor 1c	IPR010982 (Lambda repressor-like, DNA-binding domain), IPR013729 (Multiprotein bridging factor 1, N-terminal)	GO:0003677 (DNA binding), GO:0043565 (sequence-specific DNA binding)
Niben101Ctg15807g00002	24.068	77.895	94.725	105.746	193.64	69.24	5.922	4.535	6.172	14.435	5.942	6.039	sp|Q93VY3|NAC72_ARATH	***-	NAC domain-containing protein 72	IPR003441 (NAC domain)	GO:0003677 (DNA binding), GO:0006355 (regulation of transcription, DNA-templated)
Niben101Scf14516g00017	24.068	77.895	94.725	105.746	193.64	69.24	5.922	4.535	6.172	14.435	5.942	6.039	sp|Q93VY3|NAC72_ARATH	***-	NAC domain-containing protein 72	IPR003441 (NAC domain)
Niben101Scf14516g00019	24.068	77.895	94.725	105.746	193.64	69.24	5.922	4.535	6.172	14.435	5.942	6.039	sp|Q93VY3|NAC72_ARATH	***-	NAC domain-containing protein 72	IPR003441 (NAC domain)
Niben101Scf01307g02004	3.079	4.683	8.4	9.879	22.2	29.034	0.084	0.153	0.124	0	0.1	0.256	ref|XP_002529714.1|	***-	conserved hypothetical protein [Ricinus communis] gb|EEF32680.1| conserved hypothetical protein [Ricinus communis]
Niben101Scf06394g08018	14.31	67.762	85.799	171.449	238.689	37.068	5.876	5.3	7.297	15.087	7.324	6.659	AT5G38200	****	Class I glutamine amidotransferase-like superfamily protein LENGTH=436	IPR011697 (Peptidase C26), IPR029062 (Class I glutamine amidotransferase-like)	GO:0006541 (glutamine metabolic process), GO:0016787 (hydrolase activity)
Niben101Scf00439g10055	53.695	135.076	139.568	220.692	326.51	209.387	14.85	15.96	12.004	22.289	11.769	11.698	emb|CDX74734.1|	***-	BnaA05g04800D [Brassica napus]	IPR009902 (Protein of unknown function DUF1442), IPR029063 (S-adenosyl-L-methionine-dependent methyltransferase)
Niben101Scf04727g03006	518.963	422.564	381.396	447.83	259.127	564.844	30.809	48.6	35.934	37.138	34.3	34.582	sp|Q2SD23|FADA_HAHCH	***-	3-ketoacyl-CoA thiolase	IPR002155 (Thiolase), IPR016039 (Thiolase-like)	GO:0003824 (catalytic activity), GO:0008152 (metabolic process), GO:0016747 (transferase activity, transferring acyl groups other than amino-acyl groups)
Niben101Scf00332g12011	52.82	95.859	113.235	178.085	159.817	77.208	11.705	10.293	6.2	10.669	7.155	7.364	AT5G22510	***-	alkaline/neutral invertase LENGTH=617	IPR008928 (Six-hairpin glycosidase-like), IPR024746 (Glycosyl hydrolase family 100)	GO:0003824 (catalytic activity), GO:0033926 (glycopeptide alpha-N-acetylgalactosaminidase activity)
Niben101Scf11288g02001	19.615	18.578	14.663	12.579	2.939	0	0	0	0	0	0	0			Unknown protein
Niben101Ctg15954g00001	1.65	5.399	11.539	13.868	25.537	42.432	0.4	0.413	0.597	0.36	0.583	0.473	sp|Q9SFC7|FB135_ARATH	***-	F-box protein	IPR001810 (F-box domain), IPR017451 (F-box associated interaction domain)	GO:0005515 (protein binding)
Niben101Scf08196g01001	990.5	1020.65	966.734	833.798	879.102	1786.06	83.659	98.426	89.175	157.755	88.71	47.341	sp|P46417|GSTX3_SOYBN	***-	Glutathione S-transferase 3	IPR010987 (Glutathione S-transferase, C-terminal-like), IPR012336 (Thioredoxin-like fold)	GO:0005515 (protein binding)
Niben101Scf05483g04002	246.4	610.559	586.218	985.843	1531.05	609.333	135.399	75.057	55.157	20.387	49.717	61.341	AT1G05575	***-	unknown protein	FUNCTIONS IN: molecular_function unknown	INVOLVED IN: anaerobic respiration
Niben101Scf01933g08007	9.082	35.519	34.065	52.188	114.973	14.283	2.869	1.996	2.846	2.646	3.132	3.457	AT1G10150	***-	Carbohydrate-binding protein LENGTH=414
Niben101Scf07129g00006	18.674	23.722	30.337	46.407	44.9	89.343	1.744	2.6	3.823	2.132	3.409	2.659	AT2G28660	***-	Chloroplast-targeted copper chaperone protein LENGTH=265
Niben101Scf12789g00006	20.966	7.536	12.878	21.969	20.13	18.306	0.727	0.176	0.442	0.644	0.484	0.519	sp|Q9LV60|CRR55_ARATH	***-	Cysteine-rich repeat secretory protein 55	IPR002902 (Gnk2-homologous domain)
Niben101Scf04773g00021	7.122	8.752	27.3	36.095	43.815	55.4	2.479	0.168	2.14	3.405	0.66	0.93	sp|P31531|1A1C_SOYBN	***-	1-aminocyclopropane-1-carboxylate synthase	IPR015424 (Pyridoxal phosphate-dependent transferase)	GO:0003824 (catalytic activity), GO:0009058 (biosynthetic process), GO:0030170 (pyridoxal phosphate binding)
Niben101Scf12427g00011	29.495	38.538	30.665	30.599	25.36	20.598	1.446	1.529	1.543	1.864	1.436	1.698	sp|O80919|TBL34_ARATH	***-	Protein trichome birefringence-like 34	IPR025846 (PMR5 N-terminal domain), IPR026057 (PC-Esterase)
Niben101Scf04231g00019	24.909	12.846	25.165	39.08	265.005	114.836	1.316	12.862	5.366	3.827	5.812	7.535	ref|NP_001190042.1|	--*-	protein RESPONSE TO LOW SULFUR 1 [Arabidopsis thaliana] gb|AEE78560.1| response to low sulfur 1 protein [Arabidopsis thaliana]
Niben101Scf05669g02026	3.5	29.607	22.946	50.587	245.316	78.653	4.835	5.032	5.676	7.187	5.366	4.101	AT1G42430	***-	unknown protein	BEST Arabidopsis thaliana protein match is: unknown protein . LENGTH=426
Niben101Scf00218g03012	0.997	3.416	10.843	14.519	53.689	2.565	0.222	0.268	0.372	0.322	0.292	0.171	sp|Q850K7|EXLB1_ORYSJ	***-	Expansin-like	IPR007118 (Expansin/Lol pI)	GO:0005576 (extracellular region)
Niben101Scf03020g00009	41.456	8.099	38.016	15.673	50.926	18.436	1.339	1.132	1.295	4.119	1.098	0.395	AT1G47670	***-	Transmembrane amino acid transporter family protein LENGTH=519	IPR013057 (Amino acid transporter, transmembrane)
Niben101Scf03706g00007	77.242	54.442	46.024	89.327	58.523	27.798	7.329	7.448	2.1	3.567	1.758	3.287	sp|Q39644|LEA5_CITSI	***-	Late embryogenesis abundant protein Lea5	IPR004926 (Late embryogenesis abundant protein, LEA-5)	GO:0006950 (response to stress)
Niben101Scf03050g06003	16.758	43.17	41.7	45.172	76.8	6.484	2.127	3.487	1.442	3.528	1.605	2.388	sp|Q67YU0|CKX5_ARATH	****	Cytokinin dehydrogenase 5	IPR016164 (FAD-linked oxidase-like, C-terminal), IPR016166 (FAD-binding, type 2), IPR016170 (Vanillyl-alcohol oxidase/Cytokinin dehydrogenase C-terminal domain)	GO:0003824 (catalytic activity), GO:0008762 (UDP-N-acetylmuramate dehydrogenase activity), GO:0009690 (cytokinin metabolic process), GO:0016491 (oxidoreductase activity), GO:0016614 (oxidoreductase activity, acting on CH-OH group of donors), GO:0019139 (cytokinin dehydrogenase activity), GO:0050660 (flavin adenine dinucleotide binding), GO:0055114 (oxidation-reduction process)
Niben101Scf22432g00001	482.8	745.968	682.427	627	567.05	390.976	67.195	43	42.812	83.525	35.929	35.209	sp|P37064|ASO_CUCPM	***-	L-ascorbate oxidase	IPR017760 (L-ascorbate oxidase, plants)	GO:0005507 (copper ion binding), GO:0005576 (extracellular region), GO:0016491 (oxidoreductase activity), GO:0055114 (oxidation-reduction process)
Niben101Scf00305g05022	35.564	7.024	16.199	11.127	5.76	0	0.796	0	0	0	0	0	ref|XP_002521554.1|	*-*-	conserved hypothetical protein [Ricinus communis] gb|EEF40825.1| conserved hypothetical protein [Ricinus communis]
Niben101Scf08817g00003	3.234	7.894	16	11.018	27.7	4.088	0	0.107	0.047	0	0.092	0.047	sp|P80608|CYSK_MAIZE	***-	Cysteine synthase	IPR001926 (Tryptophan synthase beta subunit-like PLP-dependent enzyme)
Niben101Scf06153g03012	28.409	23.2	24.167	16.717	23.715	33.604	1.668	1.086	1.318	1.488	0.99	0.992	ref|XP_003866561.1|	****	Ymc1 inner mitochondrial membrane transporter [Candida orthopsilosis Co 90-125] emb|CCG21122.1| Ymc1 inner mitochondrial membrane transporter [Candida orthopsilosis Co 90-125]	IPR002067 (Mitochondrial carrier protein), IPR023395 (Mitochondrial carrier domain)	GO:0055085 (transmembrane transport)
Niben101Scf00779g06009	803.576	566.212	647.798	562.179	708.736	975.884	65.29	54.945	63.578	71.1	63.352	61.248	sp|Q9XG54|OPR1_SOLLC	****	12-oxophytodienoate reductase	IPR013785 (Aldolase-type TIM barrel)	GO:0003824 (catalytic activity), GO:0010181 (FMN binding), GO:0016491 (oxidoreductase activity), GO:0055114 (oxidation-reduction process)
Niben101Scf01789g03003	58.2	78.842	76.767	87.428	114.224	99.824	6.35	7.257	7.328	6.182	6.587	7.062	sp|Q5RBP6|CH3L1_PONAB	****	Chitinase-3-like protein	IPR017853 (Glycoside hydrolase superfamily), IPR029070 (Chitinase insertion domain)	GO:0004553 (hydrolase activity, hydrolyzing O-glycosyl compounds), GO:0004568 (chitinase activity), GO:0005975 (carbohydrate metabolic process), GO:0006032 (chitin catabolic process)
Niben101Scf02420g06007	8.3	14.497	11.079	9.824	10.344	17.902	0.038	0.099	0.109	0.023	0.146	0.116	gb|KEH26500.1|	***-	cell cycle regulated microtubule associated protein [Medicago truncatula]	IPR027330 (TPX2 central domain)
Niben101Scf02111g26009	2.115	9.839	13.797	12.565	41.714	1.4	0.252	0.115	0.279	0.184	0.238	0.326	sp|P81391|MYB05_ANTMA	*-*-	Myb-related protein 305	IPR009057 (Homeodomain-like)	GO:0003677 (DNA binding), GO:0003682 (chromatin binding)
Niben101Scf03400g02010	10.7	11.157	8.467	13.8	13.327	11.1	0.054	0.084	0	0.054	0	0.039	sp|Q9LUE0|TPS19_ARATH	****	Terpenoid synthase 19	IPR008930 (Terpenoid cyclases/protein prenyltransferase alpha-alpha toroid), IPR008949 (Isoprenoid synthase domain)	GO:0000287 (magnesium ion binding), GO:0008152 (metabolic process), GO:0010333 (terpene synthase activity), GO:0016829 (lyase activity)
Niben101Scf13776g02016	42.342	52.165	53.6	71.606	65.12	52.21	5.5	4.412	3.792	3.16	3.6	4.194	AT4G21380	****	receptor kinase 3 LENGTH=850	IPR000858 (S-locus glycoprotein), IPR001480 (Bulb-type lectin domain), IPR003609 (Apple-like), IPR011009 (Protein kinase-like domain), IPR024171 (S-receptor-like serine/threonine-protein kinase)	GO:0004672 (protein kinase activity), GO:0004674 (protein serine/threonine kinase activity), GO:0005524 (ATP binding), GO:0006468 (protein phosphorylation), GO:0016772 (transferase activity, transferring phosphorus-containing groups), GO:0048544 (recognition of pollen)
Niben101Scf02562g03012	10.5	16.646	21.673	22.864	21.055	17.707	1.354	0.6	0.45	1.365	0.1	0.194	AT5G25280	*-*-	serine-rich protein-related LENGTH=220
Niben101Scf02085g14003	0.377	8.368	7.745	8.318	39.054	4.713	0.084	0.023	0.062	0.038	0.023	0.039	sp|Q08507|ACCO3_PETHY	***-	1-aminocyclopropane-1-carboxylate oxidase 3	IPR005123 (Oxoglutarate/iron-dependent dioxygenase), IPR026992 (Non-haem dioxygenase N-terminal domain), IPR027443 (Isopenicillin N synthase-like)	GO:0016491 (oxidoreductase activity), GO:0016706 (oxidoreductase activity, acting on paired donors, with incorporation or reduction of molecular oxygen, 2-oxoglutarate as one donor, and incorporation of one atom each of oxygen into both donors), GO:0055114 (oxidation-reduction process)
Niben101Scf25866g00005	3.212	17.324	24.613	19.8	31.693	1.562	0.092	0.084	0.667	0.813	0.76	0.589	sp|Q9FMK7|BT1_ARATH	*-*-	BTB/POZ and TAZ domain-containing protein	IPR000197 (Zinc finger, TAZ-type)	GO:0003712 (transcription cofactor activity), GO:0004402 (histone acetyltransferase activity), GO:0005634 (nucleus), GO:0006355 (regulation of transcription, DNA-templated), GO:0008270 (zinc ion binding)
Niben101Scf04998g01008	46	71.114	89.553	58.443	142.376	105.227	7.735	6.814	7.6	4.333	6.81	7.767	emb|CDY21094.1|	***-	BnaA08g24310D [Brassica napus]
Niben101Scf06793g07011	92.992	193.855	218.619	501.348	2360.58	5386.64	194.492	60.053	182.662	125.342	102.69	132.768	gb|ACX55016.1|	*-*-	pG1 protein [Bacillus amyloliquefaciens]
Niben101Scf00630g02003	58.8	98.943	76.098	78.879	77.829	114.042	5.623	9.834	6.397	5.952	6.433	6.116	sp|C1KXG0|GPMA_LISMC	****	2,3-bisphosphoglycerate-dependent phosphoglycerate mutase	IPR029033 (Histidine phosphatase superfamily)	GO:0003824 (catalytic activity), GO:0004619 (phosphoglycerate mutase activity), GO:0006096 (glycolytic process), GO:0008152 (metabolic process), GO:0016868 (intramolecular transferase activity, phosphotransferases)
Niben101Ctg08558g00002	127.16	759.2	940.572	1478.06	3430.16	409.204	58.932	62.385	128.552	100.545	148.4	153.373	sp|Q8L397|DNAJ_ACHLA	*-*-	Chaperone protein DnaJ	IPR001623 (DnaJ domain)
Niben101Scf00870g03002	298.224	522.032	490.548	529.735	764.76	1067.35	53.546	53.614	59.972	61.689	51.26	52.434	AT1G72330.3	***-	alanine aminotransferase 2 LENGTH=553	IPR015424 (Pyridoxal phosphate-dependent transferase)	GO:0003824 (catalytic activity), GO:0009058 (biosynthetic process), GO:0030170 (pyridoxal phosphate binding)
Niben101Scf01015g01002	4752.48	7164.45	9227.24	8906.47	8974.58	6839.34	538.56	244.563	964.976	638.918	845.87	990.532	sp|Q02243|WIN_SOYBN	***-	Wound-induced protein	IPR001002 (Chitin-binding, type 1), IPR009009 (RlpA-like double-psi beta-barrel domain)	GO:0008061 (chitin binding), GO:0042742 (defense response to bacterium), GO:0050832 (defense response to fungus)
Niben101Scf00022g04003	21.044	87.658	86.547	104.539	241.025	7.408	5.929	10.737	6.11	11.482	5.244	5.248	sp|Q9FUJ1|CKX7_ARATH	****	Cytokinin dehydrogenase 7	IPR016164 (FAD-linked oxidase-like, C-terminal), IPR016166 (FAD-binding, type 2), IPR016170 (Vanillyl-alcohol oxidase/Cytokinin dehydrogenase C-terminal domain)	GO:0003824 (catalytic activity), GO:0008762 (UDP-N-acetylmuramate dehydrogenase activity), GO:0009690 (cytokinin metabolic process), GO:0016491 (oxidoreductase activity), GO:0016614 (oxidoreductase activity, acting on CH-OH group of donors), GO:0019139 (cytokinin dehydrogenase activity), GO:0050660 (flavin adenine dinucleotide binding), GO:0055114 (oxidation-reduction process)
Niben101Scf26203g00003	0.853	2.533	8.388	22.6	43.256	13.723	0.528	0.596	0.295	1	0.038	0	sp|C7G304|GOLS2_SOLLC	***-	Galactinol synthase 2	IPR002495 (Glycosyl transferase, family 8), IPR029044 (Nucleotide-diphospho-sugar transferases)	GO:0016757 (transferase activity, transferring glycosyl groups)
Niben101Scf05813g09010	45.787	26.025	30.455	30.083	20.188	260.178	5.524	4.344	5.94	9.595	4.199	2.829	sp|O48723|PLP2_ARATH	***-	Patatin-like protein 2	IPR016035 (Acyl transferase/acyl hydrolase/lysophospholipase)	GO:0006629 (lipid metabolic process), GO:0008152 (metabolic process)
Niben101Scf06087g12013	14.343	28.405	42.296	27.044	45.887	9.947	1.438	1.338	2.528	1.158	1.743	1.465	sp|Q5Q0H2|FLA19_ARATH	*-*-	Fasciclin-like arabinogalactan protein 19	IPR000782 (FAS1 domain)
Niben101Scf03885g10002	477.706	579.532	463.427	290.263	204.866	330.8	64.395	41.906	27.8	23.623	23.73	31.938	sp|Q9ULK6|RN150_HUMAN	*-*-	RING finger protein 150	IPR013083 (Zinc finger, RING/FYVE/PHD-type)	GO:0005515 (protein binding), GO:0008270 (zinc ion binding)
Niben101Scf19135g00002	50.428	58.204	51.235	80.548	54.82	110.969	6.595	6.217	5.203	2.569	4.744	6.783	emb|CDX77961.1|	***-	BnaA09g31560D [Brassica napus]
Niben101Scf15515g01003	9.182	20.5	84.486	133.618	49.442	3.893	4.567	3.235	3.962	4.295	3.816	2.38	sp|A7NY33|PER4_VITVI	****	Peroxidase 4	IPR010255 (Haem peroxidase)	GO:0004601 (peroxidase activity), GO:0006979 (response to oxidative stress), GO:0020037 (heme binding), GO:0055114 (oxidation-reduction process)
Niben101Scf02063g05001	60.108	71.395	112.224	168.6	196.329	16.496	5.562	13.1	4.397	18.845	4.798	5.961	sp|Q8LDC8|ERF92_ARATH	****	Ethylene-responsive transcription factor 1B	IPR016177 (DNA-binding domain)	GO:0003677 (DNA binding), GO:0003700 (sequence-specific DNA binding transcription factor activity), GO:0006355 (regulation of transcription, DNA-templated)
Niben101Scf02242g03012	38.244	40.534	29.759	27.383	8.963	12.994	0.1	0.237	0.116	8.03	0.177	0.155	sp|Q9FE67|ERF80_ARATH	*-**	Ethylene-responsive transcription factor 9	IPR016177 (DNA-binding domain)	GO:0003677 (DNA binding), GO:0003700 (sequence-specific DNA binding transcription factor activity), GO:0006355 (regulation of transcription, DNA-templated)
Niben101Scf07042g01006	79.092	123.164	104.807	68.444	108.905	67.534	14.674	7.227	6.614	4.4	5.965	6.915	AT5G57010	***-	calmodulin-binding family protein LENGTH=495
Niben101Scf00109g07005	156.677	140.936	173.107	171.788	179.314	63.3	33.433	13.948	4.699	5.415	6.848	12.721	AT1G76640	****	Calcium-binding EF-hand family protein LENGTH=159	IPR011992 (EF-hand domain pair), IPR028974 (TSP type-3 repeat)	GO:0005509 (calcium ion binding)
Niben101Scf02146g00007	52.466	61.646	75.074	50.722	95.2	56.975	5.883	4.389	5.226	5.875	5.627	3.915	sp|P98204|ALA1_ARATH	*-**	Phospholipid-transporting ATPase	IPR006539 (P-type ATPase, subfamily IV)	GO:0000287 (magnesium ion binding), GO:0004012 (phospholipid-translocating ATPase activity), GO:0005524 (ATP binding), GO:0015914 (phospholipid transport), GO:0016021 (integral component of membrane)
Niben101Scf13268g00004	6.1	12.795	16.8	17.857	21.07	15	0.3	0.206	0.326	0.752	0.5	0.372	AT3G09520	****	exocyst subunit exo70 family protein H4 LENGTH=628	IPR004140 (Exocyst complex protein Exo70), IPR016159 (Cullin repeat-like-containing domain)	GO:0000145 (exocyst), GO:0006887 (exocytosis)
Niben101Scf05056g01001	4.585	31.22	22.8	50.085	71.188	38.969	3.596	2.608	1.752	0.882	3.009	2.814	sp|A2RUW1|TOLIP_RAT	-**-	Toll-interacting protein	IPR000008 (C2 domain)	GO:0005515 (protein binding)
Niben101Scf13776g00011	79.967	133.604	140.697	153.51	228.654	196.653	14.513	13.107	11.042	21.3	12.115	10.55	AT1G66480	***-	plastid movement impaired 2 LENGTH=225	IPR025322 (Protein of unknown function DUF4228, plant)
Niben101Scf10635g02008	64.76	111.712	102.589	101.323	158.142	103.899	11.453	4.94	8.902	13.353	8.9	7.488	sp|Q9ZU97|VAC14_ARATH	***-	Protein VAC14 homolog	IPR016024 (Armadillo-type fold), IPR021841 (Vacuolar protein 14 C-terminal Fig4-binding domain), IPR026825 (Vacuole morphology and inheritance protein 14)	GO:0005488 (binding), GO:0043550 (regulation of lipid kinase activity), GO:0070772 (PAS complex)
Niben101Scf08030g04004	7.188	29.556	25.348	19.553	51.367	7.5	1.216	1.055	1.217	1.304	1.236	1.326	sp|B3DU32|GATA_BIFLD	***-	Glutamyl-tRNA(Gln) amidotransferase subunit A	IPR000120 (Amidase), IPR023631 (Amidase signature domain)	GO:0016884 (carbon-nitrogen ligase activity, with glutamine as amido-N-donor)
Niben101Scf01528g01003	20.767	29.518	28.998	20.205	9.595	0	0.352	0.864	0.256	1.304	0.96	0.643	AT3G60690	***-	SAUR-like auxin-responsive protein family LENGTH=170	IPR003676 (Auxin-induced protein, ARG7)
Niben101Scf12369g01002	60.872	69.284	73.446	47.819	72.775	75.88	4.973	2.753	6.855	6.535	5.666	5.333	AT4G36830	****	GNS1/SUR4 membrane protein family LENGTH=289	IPR002076 (ELO family)	GO:0016021 (integral component of membrane)
Niben101Scf00381g06004	347.766	323.084	319.514	292.99	386.81	133.207	29.937	14.4	26.753	54.594	22.863	17.512	AT5G65980	***-	Auxin efflux carrier family protein LENGTH=395	IPR004776 (Auxin efflux carrier)	GO:0016021 (integral component of membrane), GO:0055085 (transmembrane transport)
Niben101Scf00090g08010	2.215	2.367	7.496	16.69	16.2	24.1	0.107	0.092	0.093	0.192	0.084	0.023	sp|P17859|AMYA_VIGMU	****	Alpha-amylase	IPR015902 (Glycoside hydrolase, family 13)	GO:0003824 (catalytic activity), GO:0004556 (alpha-amylase activity), GO:0005509 (calcium ion binding), GO:0005975 (carbohydrate metabolic process), GO:0043169 (cation binding)
Niben101Scf00551g04011	14.609	34.009	23.327	21.426	13.209	5.599	1.5	0.436	0.155	1.519	0.345	0.752	sp|Q9Y222|DMTF1_HUMAN	--**	Cyclin-D-binding Myb-like transcription factor	IPR009057 (Homeodomain-like)	GO:0003677 (DNA binding), GO:0003682 (chromatin binding)
Niben101Scf02381g02004	17.987	30.644	37.189	72.61	59.786	98.535	2.173	2.768	2.1	13.169	2.403	1.651	sp|Q9M886|LBD41_ARATH	***-	LOB domain-containing protein	IPR004883 (Lateral organ boundaries, LOB)
Niben101Scf07370g02018	13.546	23.363	18.26	27.573	34.8	7.552	0.926	1.155	1.132	0.798	0.806	1.163	emb|CDY65073.1|	***-	BnaCnng45830D [Brassica napus]
Niben101Scf01432g06023	511.664	708.018	561.92	304.619	307.776	423.799	60.623	36.553	46.232	44.693	39.169	36.605	sp|O24150|CAMT3_TOBAC	****	Caffeoyl-CoA O-methyltransferase 3	IPR002935 (O-methyltransferase, family 3), IPR029063 (S-adenosyl-L-methionine-dependent methyltransferase)	GO:0008171 (O-methyltransferase activity)
Niben101Scf01593g05001	17.333	35.135	34.249	36.732	82.678	104.837	3.886	3.089	4.156	3.9	4.414	4.372	AT3G15260	***-	Protein phosphatase 2C family protein LENGTH=289	IPR001932 (Protein phosphatase 2C (PP2C)-like domain), IPR015655 (Protein phosphatase 2C)	GO:0003824 (catalytic activity)
Niben101Scf12738g00009	33.426	52.715	55.7	80.616	102.808	29.516	3.879	4.7	5.164	4.947	3.816	5.558	gb|AAN71903.1|	*-*-	calcium/calmodulin protein kinase 1 [Nicotiana tabacum] gb|AAS67891.1| calcium/calmodulin protein kinase [Nicotiana tabacum]
Niben101Scf17324g01011	21.033	28.3	39.119	33.679	50.544	31.534	2.769	1.843	2.117	3.298	1.773	1.876	AT1G23750	***-	Nucleic acid-binding, OB-fold-like protein LENGTH=137	IPR012340 (Nucleic acid-binding, OB-fold)
Niben101Ctg06481g00003	28.697	24.873	20.675	10.258	2.204	0	0.26	0.704	0.233	0.698	0.238	0.233	sp|P16273|PRPX_HORVU	*-*-	Pathogen-related protein
Niben101Scf03600g04008	344.122	249.539	239.242	263.667	228.169	196.653	21.2	23	24.589	28.3	21.404	22.566	AT5G40760	****	glucose-6-phosphate dehydrogenase 6 LENGTH=515	IPR001282 (Glucose-6-phosphate dehydrogenase)	GO:0004345 (glucose-6-phosphate dehydrogenase activity), GO:0006006 (glucose metabolic process), GO:0050661 (NADP binding), GO:0055114 (oxidation-reduction process)
Niben101Scf06722g05003	15.949	19.538	17.288	16.867	13.826	5.3	0.627	0.757	0.264	0.138	0.345	0.45	AT2G39380	*-**	exocyst subunit exo70 family protein H2 LENGTH=637	IPR004140 (Exocyst complex protein Exo70), IPR016159 (Cullin repeat-like-containing domain)	GO:0000145 (exocyst), GO:0006887 (exocytosis)
Niben101Scf03449g01008	11.2	23.837	25.677	23.136	52.102	11.835	2.089	1.453	0.737	0.736	1.152	2.155	emb|CDY61417.1|	***-	BnaCnng37810D [Brassica napus]
Niben101Scf02217g06006	0	1.535	2.1	11.67	26.007	20.572	0	0	0	0	0	0	sp|Q9LU15|AHP4_ARATH	***-	Histidine-containing phosphotransfer protein 4	IPR008207 (Signal transduction histidine kinase, phosphotransfer (Hpt) domain)	GO:0000160 (phosphorelay signal transduction system), GO:0004871 (signal transducer activity)
Niben101Scf10528g00001	1.562	10.262	11.119	7.7	11.608	20.077	0	0	0.023	0	0.023	0	sp|Q04VC7|DNAJ_LEPBJ	*-*-	Chaperone protein DnaJ	IPR002939 (Chaperone DnaJ, C-terminal)	GO:0006457 (protein folding), GO:0051082 (unfolded protein binding)
Niben101Scf02653g01003	18.939	29.377	31.807	31.467	25.83	18.332	1.247	1.682	1.093	2.907	1.244	0.946	sp|P49598|P2C37_ARATH	****	Protein phosphatase 2C 37	IPR001932 (Protein phosphatase 2C (PP2C)-like domain), IPR015655 (Protein phosphatase 2C)	GO:0003824 (catalytic activity), GO:0004722 (protein serine/threonine phosphatase activity), GO:0006470 (protein dephosphorylation)
Niben101Scf05675g01017	136.896	106.364	120.31	79.476	85.617	71.284	9.25	4.359	12.454	9.61	8.2	8.45	AT4G00340	*-*-	receptor-like protein kinase 4 LENGTH=818
Niben101Scf07355g02001	87.852	124.635	113.825	139.805	93.536	45.609	12.7	11.05	5.754	10.078	6.894	6.442	AT1G07160	***-	Protein phosphatase 2C family protein LENGTH=380	IPR001932 (Protein phosphatase 2C (PP2C)-like domain), IPR015655 (Protein phosphatase 2C)	GO:0003824 (catalytic activity)
Niben101Scf02520g00006	104.034	115.218	119.759	120.157	136.322	120.799	11.606	9.75	7.46	21.023	7.178	6.923	sp|P53811|PIPNB_MOUSE	***-	Phosphatidylinositol transfer protein beta isoform	IPR001666 (Phosphatidylinositol transfer protein), IPR023393 (START-like domain)	GO:0005622 (intracellular), GO:0006810 (transport)
Niben101Scf03184g02002	865.888	1321.39	1409.29	992.098	1747.8	665.918	63.018	61.185	160.097	96.533	150.542	146.481	AT5G50400	****	purple acid phosphatase 27 LENGTH=6	IPR008963 (Purple acid phosphatase-like, N-terminal), IPR025733 (Iron/zinc purple acid phosphatase-like C-terminal domain), IPR029052 (Metallo-dependent phosphatase-like)	GO:0003993 (acid phosphatase activity), GO:0016787 (hydrolase activity), GO:0046872 (metal ion binding)
Niben101Scf00501g00004	204.989	289.446	224.553	245.294	144.242	220.805	34.244	31.078	13.128	16.697	15.224	13.659	sp|P81392|MYB06_ANTMA	*-*-	Myb-related protein 306	IPR009057 (Homeodomain-like)	GO:0003677 (DNA binding), GO:0003682 (chromatin binding)
Niben101Ctg13736g00004	7.033	14.816	10.804	7.626	14.605	7.395	0	0.023	0.07	0	0	0	sp|P23432|E13C_TOBAC	***-	Glucan endo-1,3-beta-glucosidase	IPR000490 (Glycoside hydrolase, family 17), IPR017853 (Glycoside hydrolase superfamily)	GO:0004553 (hydrolase activity, hydrolyzing O-glycosyl compounds), GO:0005975 (carbohydrate metabolic process)
Niben101Scf13593g00007	181.918	216.426	219.656	214.437	249.6	113.6	17.826	13.658	20.549	22.8	17.327	18.907	gb|ACZ64221.1|	***-	RPM1 interacting protein 4 transcript 2 [Lactuca saligna]	IPR008700 (Pathogenic type III effector avirulence factor Avr cleavage site)
Niben101Scf09282g00004	717.617	1128.1	1048.79	841.953	1593.24	553.074	155.199	116.443	74.775	60.385	86.8	78.109	AT5G03380	****	Heavy metal transport/detoxification superfamily protein LENGTH=392	IPR006121 (Heavy metal-associated domain, HMA)	GO:0030001 (metal ion transport), GO:0046872 (metal ion binding)
Niben101Scf02792g01006	24.6	28.507	48.085	38.7	117.163	224.672	5.248	6.034	6.413	7.309	7.455	8.946	gb|KEH43027.1|	***-	MtN26 [Medicago truncatula]
Niben101Ctg01765g00001	5.959	20.804	18.719	17.396	68.896	10.234	0.566	1.308	2.156	1.465	1.497	1	AT5G23370	*-*-	GRAM domain-containing protein / ABA-responsive protein-related LENGTH=219	IPR004182 (GRAM domain)
Niben101Scf00941g06004	61.78	81.107	73.473	70.004	72.305	61.285	5.753	5.797	6.134	6.634	5.62	5.558	AT5G66600.4	*-*-	Protein of unknown function, DUF547 LENGTH=629	IPR006869 (Domain of unknown function DUF547)
Niben101Scf01341g01002	17.943	15.3	35.299	60.343	57.714	109.9	4.047	3.418	3.745	3.889	4.077	4.147	AT2G15220	***-	Plant basic secretory protein (BSP) family protein LENGTH=225	IPR007541 (Uncharacterised protein family, basic secretory protein)
Niben101Scf03015g03010	339.437	282.818	376.578	306.912	294.714	220.493	27.986	32.707	29.94	29.146	29.112	25.434	sp|Q6ZKC0|14333_ORYSJ	***-	14-3-3-like protein GF14-C	IPR000308 (14-3-3 protein), IPR023409 (14-3-3 protein, conserved site), IPR023410 (14-3-3 domain)	GO:0019904 (protein domain specific binding)
Niben101Scf06556g07001	25.729	90.9	75.022	57.507	192.259	22.485	6.633	3.556	8.072	9.004	6.694	6.062	sp|Q8CT13|ODP2_STAES	***-	Dihydrolipoyllysine-residue acetyltransferase component of pyruvate dehydrogenase complex	IPR015761 (Lipoamide Acyltransferase), IPR023213 (Chloramphenicol acetyltransferase-like domain)	GO:0008152 (metabolic process), GO:0016746 (transferase activity, transferring acyl groups)
Niben101Scf02538g05001	6.823	27.317	45.197	60.099	122.349	6.458	5.095	1.315	3.559	3.82	2.595	4.318			Unknown protein
Niben101Scf00180g08002	901.585	1574.9	1605.18	1167.54	2125.34	1470.07	168.3	163.113	130.204	180.734	138.35	95.752	sp|Q00024|PPO1_AGABI	--**	Polyphenol oxidase	IPR008922 (Uncharacterised domain, di-copper centre), IPR016213 (Polyphenol oxidase)	GO:0004097 (catechol oxidase activity), GO:0008152 (metabolic process), GO:0016491 (oxidoreductase activity), GO:0046148 (pigment biosynthetic process), GO:0055114 (oxidation-reduction process)
Niben101Scf02854g09007	37.536	58.498	68.445	75.066	65.898	38	6.197	5.009	3.606	6.113	3.555	3.791	gb|AES70969.2|	***-	calmodulin-binding heat-shock protein [Medicago truncatula]	IPR005592 (Mono-/di-acylglycerol lipase, N-terminal), IPR029058 (Alpha/Beta hydrolase fold)	GO:0006629 (lipid metabolic process), GO:0016042 (lipid catabolic process)
Niben101Ctg14421g00002	33.028	81.043	83.384	63.735	106.863	140.186	4.346	4.864	4.203	25.1	3.048	3.163	sp|Q9M886|LBD41_ARATH	***-	LOB domain-containing protein	IPR004883 (Lateral organ boundaries, LOB)
Niben101Scf03830g02010	26.56	46.215	41.56	45.077	63.195	15.832	5.156	3.8	1.97	1.434	2.272	3.186	ref|XP_002518699.1|	***-	conserved hypothetical protein [Ricinus communis] gb|EEF43624.1| conserved hypothetical protein [Ricinus communis]
Niben101Scf11649g01010	129.364	90.7	64.31	34.439	4.907	0	3.328	7.8	6.979	0	5.128	3.24			Unknown protein
Niben101Scf01738g02011	185.452	239.098	211.255	180.378	177.875	113	17.833	19.546	15.175	23.247	15.278	14.062	AT2G38060	***-	phosphate transporter 4	2 LENGTH=512	IPR011701 (Major facilitator superfamily), IPR020846 (Major facilitator superfamily domain)
Niben101Scf02375g03004	29.4	41.75	34.327	31.807	44.814	28.67	2.425	3.143	2.598	2.339	2.503	2.194	AT1G10040	***-	alpha/beta-Hydrolases superfamily protein LENGTH=412	IPR007751 (Domain of unknown function DUF676, lipase-like), IPR029058 (Alpha/Beta hydrolase fold)
Niben101Scf03436g01016	18.962	16.16	23	17.315	25.537	21.47	0.895	1.139	0.977	1.028	1.597	0.682	sp|E3SU11|ALL13_OLEEU	***-	Thaumatin-like protein	IPR001938 (Thaumatin)
Niben101Scf06825g02004	0.066	3.902	5.382	13.054	31.752	7.174	0	0.054	0.047	0	0.023	0.047	AT1G73190	***-	Aquaporin-like superfamily protein LENGTH=268	IPR000425 (Major intrinsic protein), IPR023271 (Aquaporin-like)	GO:0005215 (transporter activity), GO:0006810 (transport), GO:0016020 (membrane)
Niben101Scf03412g03003	244.64	616.3	557.299	1387.5	4791.21	11000.1	415.08	162.815	433.872	293.742	233.585	329.102	emb|CDW93816.1|	-**-	conserved hypothetical protein [Thiomonas sp. CB2]
Niben101Scf02172g02008	60.673	64.576	69.495	56.557	81.885	26.326	4.6	3.854	5.955	6.504	5.182	4.194	AT5G61210	***-	soluble N-ethylmaleimide-sensitive factor adaptor protein 33 LENGTH=300	IPR000727 (Target SNARE coiled-coil domain)	GO:0005515 (protein binding)
Niben101Scf04867g00002	27.678	61.275	59.833	80.684	116.09	293.509	7.895	14.759	10.988	7.286	9.067	8.527	AT5G59480	****	Haloacid dehalogenase-like hydrolase (HAD) superfamily protein LENGTH=282	IPR006439 (HAD hydrolase, subfamily IA), IPR010237 (Pyrimidine 5-nucleotidase), IPR023214 (HAD-like domain)	GO:0008152 (metabolic process), GO:0016787 (hydrolase activity)
Niben101Scf02411g01007	3.976	7.37	6.708	15.103	29.489	8.658	0.696	0	0.333	0	0	0.186	AT4G27280	****	Calcium-binding EF-hand family protein LENGTH=130	IPR011992 (EF-hand domain pair)	GO:0005509 (calcium ion binding)
Niben101Scf07714g00008	6.634	53.355	39.775	30.518	89.2	8.854	3.175	4.206	2.35	3.873	1.889	1.62	sp|B9LNJ8|HIS8_HALLT	*-**	Histidinol-phosphate aminotransferase	IPR021178 (Tyrosine transaminase)	GO:0003824 (catalytic activity), GO:0006520 (cellular amino acid metabolic process), GO:0008483 (transaminase activity), GO:0009058 (biosynthetic process), GO:0030170 (pyridoxal phosphate binding)
Niben101Scf00870g13015	16.946	19.538	23.406	16.555	19.792	31.222	1.354	0.574	0.977	2.286	0.998	0.729	AT2G05940	*-**	Protein kinase superfamily protein LENGTH=462	IPR011009 (Protein kinase-like domain)	GO:0004672 (protein kinase activity), GO:0004674 (protein serine/threonine kinase activity), GO:0005524 (ATP binding), GO:0006468 (protein phosphorylation), GO:0016772 (transferase activity, transferring phosphorus-containing groups)
Niben101Scf05166g02006	15.052	50.463	45.197	41.278	67.397	20.077	2.043	2.462	2.675	5.967	2.104	3.047	sp|Q9C519|WRKY6_ARATH	*-**	WRKY transcription factor 6	IPR003657 (DNA-binding WRKY)	GO:0003700 (sequence-specific DNA binding transcription factor activity), GO:0006355 (regulation of transcription, DNA-templated), GO:0043565 (sequence-specific DNA binding)
Niben101Scf01150g04004	2.858	18.693	32.792	61.809	220.293	17.6	8	1.308	4.877	6.949	4	4.977	sp|Q30ZN0|F16PA_DESAG	****	Fructose-1,6-bisphosphatase class	IPR000146 (Fructose-1,6-bisphosphatase class 1/Sedoheputulose-1,7-bisphosphatase)	GO:0005975 (carbohydrate metabolic process), GO:0042132 (fructose 1,6-bisphosphate 1-phosphatase activity), GO:0042578 (phosphoric ester hydrolase activity)
Niben101Scf05601g00010	173.39	199.012	192.129	283.139	332.005	753.92	31.995	14.713	27.582	68.086	22.579	27.372	AT4G02050	****	sugar transporter protein 7 LENGTH=513	IPR005828 (General substrate transporter), IPR020846 (Major facilitator superfamily domain)	GO:0005215 (transporter activity), GO:0016020 (membrane), GO:0016021 (integral component of membrane), GO:0022857 (transmembrane transporter activity), GO:0022891 (substrate-specific transmembrane transporter activity), GO:0055085 (transmembrane transport)
Niben101Scf02680g01006	17.245	19.1	13.14	23.217	15.149	15.6	0.796	0.482	0.388	1.358	0.852	0.76	sp|Q94KB7|MLO6_ARATH	*-*-	MLO-like protein 6	IPR004326 (Mlo-related protein)	GO:0006952 (defense response), GO:0016021 (integral component of membrane)
Niben101Scf00869g06009	227.5	227.237	234.647	143.822	211.5	139.873	22.577	23.637	16.23	13.622	21.442	18.465	ref|XP_002517792.1|	*-*-	conserved hypothetical protein [Ricinus communis] gb|EEF44599.1| conserved hypothetical protein [Ricinus communis]
Niben101Scf08130g00014	971.572	705.945	587.885	438.128	439.088	1003.52	102.632	68.587	52.745	85.366	55.982	55.62	sp|Q9SR36|GSTU8_ARATH	***-	Glutathione S-transferase U8	IPR010987 (Glutathione S-transferase, C-terminal-like), IPR012336 (Thioredoxin-like fold)	GO:0005515 (protein binding)
Niben101Ctg14566g00003	1336.3	1274.5	1259.63	1276.32	962.867	2074.43	128.835	144.546	152.148	158.4	138.312	115.094	sp|P27082|SODC_NICPL	****	Superoxide dismutase [Cu-Zn]	IPR001424 (Superoxide dismutase, copper/zinc binding domain)	GO:0004784 (superoxide dismutase activity), GO:0006801 (superoxide metabolic process), GO:0046872 (metal ion binding), GO:0055114 (oxidation-reduction process)
Niben101Scf02502g15003	30.99	45.857	56.027	38.836	78.652	33.7	2.624	2.676	4.304	5.4	4.898	3.38	sp|Q9LEX0|P2A13_ARATH	***-	F-box protein PP2-A13	IPR001810 (F-box domain), IPR025886 (Phloem protein 2-like)	GO:0005515 (protein binding)
Niben101Scf07509g00009	16.536	48.493	90.669	121.256	109.743	140.173	11.6	4.1	9.577	8.414	8.3	6.364	sp|Q7WKG2|AQPZ_BORBR	***-	Aquaporin Z	IPR000425 (Major intrinsic protein), IPR023271 (Aquaporin-like)	GO:0005215 (transporter activity), GO:0006810 (transport), GO:0016020 (membrane)
Niben101Scf02581g04013	223.153	315.42	271.732	267.032	266.915	128.897	34.917	17.925	19.099	34.676	19.477	20.07	sp|Q2HXL0|RBOHC_SOLTU	****	Respiratory burst oxidase homolog protein C	IPR000778 (Cytochrome b245, heavy chain), IPR011992 (EF-hand domain pair), IPR013130 (Ferric reductase transmembrane component-like domain), IPR017938 (Riboflavin synthase-like beta-barrel)	GO:0004601 (peroxidase activity), GO:0005509 (calcium ion binding), GO:0016020 (membrane), GO:0016491 (oxidoreductase activity), GO:0050664 (oxidoreductase activity, acting on NAD(P)H, oxygen as acceptor), GO:0055114 (oxidation-reduction process)
Niben101Scf05385g04008	59.333	64.077	65.754	62.65	54.482	27.394	5	5.062	3.955	6.703	4.407	3.349	AT1G47670	***-	Transmembrane amino acid transporter family protein LENGTH=519	IPR013057 (Amino acid transporter, transmembrane)
Niben101Ctg13813g00003	17.943	23.543	17.787	22.797	3.688	8.098	0.933	0	0.4	1.664	0	0.705	sp|P92996|GL120_ARATH	***-	Germin-like protein subfamily 1 member 20	IPR014710 (RmlC-like jelly roll fold)	GO:0030145 (manganese ion binding), GO:0045735 (nutrient reservoir activity)
Niben101Scf21069g00002	77.264	112.006	115.742	75.3	135.074	52.236	8.699	6.913	9.802	10.055	8.368	8.923	sp|P98204|ALA1_ARATH	*-**	Phospholipid-transporting ATPase	IPR001757 (P-type ATPase), IPR023214 (HAD-like domain)	GO:0000166 (nucleotide binding), GO:0000287 (magnesium ion binding), GO:0004012 (phospholipid-translocating ATPase activity), GO:0005524 (ATP binding), GO:0015914 (phospholipid transport), GO:0016021 (integral component of membrane), GO:0046872 (metal ion binding)
Niben101Scf01506g03003	6.546	9.852	13.626	8.766	13.812	8.528	0.122	0.015	0.016	0	0.1	0.078	AT5G60900	*-**	receptor-like protein kinase 1 LENGTH=748	IPR000858 (S-locus glycoprotein), IPR001480 (Bulb-type lectin domain), IPR011009 (Protein kinase-like domain)	GO:0004672 (protein kinase activity), GO:0005524 (ATP binding), GO:0006468 (protein phosphorylation), GO:0016772 (transferase activity, transferring phosphorus-containing groups), GO:0048544 (recognition of pollen)
Niben101Scf19336g00004	25.075	26.05	32.24	19.106	18.175	0	1.477	0.352	0.837	1.7	1.305	0.837	sp|Q08507|ACCO3_PETHY	***-	1-aminocyclopropane-1-carboxylate oxidase 3	IPR005123 (Oxoglutarate/iron-dependent dioxygenase), IPR026992 (Non-haem dioxygenase N-terminal domain), IPR027443 (Isopenicillin N synthase-like)	GO:0016491 (oxidoreductase activity), GO:0016706 (oxidoreductase activity, acting on paired donors, with incorporation or reduction of molecular oxygen, 2-oxoglutarate as one donor, and incorporation of one atom each of oxygen into both donors), GO:0055114 (oxidation-reduction process)
Niben101Scf05373g01004	54.072	91.189	78.225	139.48	205.85	82.507	10.864	10.362	10.15	10.799	8.545	10.814	sp|Q42430|ZFP1_WHEAT	*-*-	Zinc finger protein	IPR015880 (Zinc finger, C2H2-like)	GO:0046872 (metal ion binding)
Niben101Scf04216g02005	7.664	22.365	20.19	12.457	22.436	9.817	1.178	0.4	0.729	0.598	0.215	0.729	sp|Q9SUY0|FB244_ARATH	*-*-	F-box protein	IPR001810 (F-box domain), IPR017451 (F-box associated interaction domain)	GO:0005515 (protein binding)
Niben101Scf02269g02002	21.952	30.068	28.433	43.9	42.742	19.217	2.333	2.348	2.179	1.312	2.457	2.729	gb|AAS77215.1|	***-	alpha-1,4-galactosyltransferase [Homo sapiens]	IPR007577 (Glycosyltransferase, DXD sugar-binding motif), IPR007652 (Alpha 1,4-glycosyltransferase domain), IPR029044 (Nucleotide-diphospho-sugar transferases)
Niben101Scf07883g04010	10.777	10.402	10.672	6.744	13.65	17.824	0.069	0.13	0.264	0.368	0.177	0.279	sp|Q6ZSG1|RN165_HUMAN	*-*-	RING finger protein 165	IPR013083 (Zinc finger, RING/FYVE/PHD-type)	GO:0005515 (protein binding), GO:0008270 (zinc ion binding)
Niben101Scf14262g01005	35	51.6	36.086	33.109	33.618	40.14	3.2	2.493	1.559	6.6	2.065	1.969	AT5G24270	****	Calcium-binding EF-hand family protein LENGTH=222	IPR015757 (Calcineurin B protein)	GO:0005509 (calcium ion binding)
Niben101Scf07488g01015	213.174	326.5	283.887	326.439	301.869	310.825	70.408	23.393	25.729	4.717	22.279	31.039			Unknown protein
Niben101Scf01273g01018	366.262	745.2	777.914	796.998	1759.62	317.036	57.6	45.087	83.732	155.845	75.597	72.287	sp|Q53HC5|KLH26_HUMAN	*-*-	Kelch-like protein 26	IPR001810 (F-box domain), IPR015916 (Galactose oxidase, beta-propeller)	GO:0005515 (protein binding)
Niben101Scf05839g00001	91.807	63.207	59.978	57.602	36.645	63.1	5.149	6.898	5.459	4.579	5.013	5.744	ref|XP_007013284.1|	****	Integral membrane protein-like isoform 1 [Theobroma cacao] ref|XP_007013285.1| Integral membrane protein-like isoform 1 [Theobroma cacao] gb|EOY30903.1| Integral membrane protein-like isoform 1 [Theobroma cacao] gb|EOY30904.1| Integral membrane protein-like isoform 1 [Theobroma cacao]	IPR002794 (Protein of unknown function DUF92, TMEM19)	GO:0016021 (integral component of membrane)
Niben101Scf05392g00005	3.932	16.365	13.718	16.785	45.46	73.459	3.443	2.715	1.706	1.22	1.489	1.147	emb|CDY60157.1|	*-*-	BnaAnng16530D [Brassica napus]
Niben101Scf04007g07006	47.913	84.689	70.729	91.363	74.567	15.3	6.878	4.183	4.947	9.158	5.658	3.349	AT1G45201	***-	triacylglycerol lipase-like 1 LENGTH=479	IPR029058 (Alpha/Beta hydrolase fold)	GO:0006629 (lipid metabolic process)
Niben101Scf05061g02010	181.254	199.178	184.948	229.024	260.45	294.602	23.296	25.32	21.317	23.47	20.053	21.558	sp|Q9M5P2|SCAM3_ARATH	****	Secretory carrier-associated membrane protein 3	IPR007273 (SCAMP)	GO:0015031 (protein transport), GO:0016021 (integral component of membrane)
Niben101Scf10254g01002	846	1017.64	784.766	615.046	716.626	943.165	89.19	67.149	68	144.072	70.722	69.814	sp|Q9FUT0|GSTU9_ARATH	***-	Glutathione S-transferase U9	IPR010987 (Glutathione S-transferase, C-terminal-like), IPR012336 (Thioredoxin-like fold)	GO:0005515 (protein binding)
Niben101Scf09825g00017	6.978	2.418	2.35	2.198	10.608	35.844	0	0	0.326	0	0	0	sp|O65555|Y4094_ARATH	*-*-	BTB/POZ domain-containing protein
Niben101Scf07345g00016	219.609	359.575	298.524	317.469	305.028	146.67	49.698	31.208	20.185	20.4	21.8	23.256	sp|Q2HXL0|RBOHC_SOLTU	*-**	Respiratory burst oxidase homolog protein C	IPR011992 (EF-hand domain pair)	GO:0004601 (peroxidase activity), GO:0005509 (calcium ion binding), GO:0050664 (oxidoreductase activity, acting on NAD(P)H, oxygen as acceptor), GO:0055114 (oxidation-reduction process)
Niben101Scf10767g03010	21.786	82.489	84.394	162.982	193.596	34.412	5.707	7.632	5.2	23.8	6.05	6.434	sp|Q6K7E6|ERF1_ORYSJ	*-**	Ethylene-responsive transcription factor	IPR015300 (DNA-binding pseudobarrel domain), IPR016177 (DNA-binding domain)	GO:0003677 (DNA binding), GO:0003700 (sequence-specific DNA binding transcription factor activity), GO:0006355 (regulation of transcription, DNA-templated)
Niben101Scf01124g23004	88.3	143.789	178.897	57.426	135.97	171.928	12.769	10.3	13.345	14.918	14.118	10.016	ref|XP_002526741.1|	--*-	conserved hypothetical protein [Ricinus communis] gb|EEF35655.1| conserved hypothetical protein [Ricinus communis]
Niben101Scf01037g10003	732.093	748.322	652.917	888.13	580.759	446.792	123.748	68.235	47.728	77.796	46.7	56.109	sp|Q9FGK4|B561J_ARATH	***-	Cytochrome b561 and DOMON domain-containing protein	IPR005018 (DOMON domain), IPR017214 (Uncharacterised conserved protein UCP037471)
Niben101Scf05301g04006	69.489	122.818	104.3	96.98	168.544	98.47	10.887	12.465	9.46	11.559	8.836	10.38	sp|Q9LHP4|RCH2_ARATH	*-**	Receptor-like protein kinase 2	IPR011009 (Protein kinase-like domain)	GO:0004672 (protein kinase activity), GO:0004674 (protein serine/threonine kinase activity), GO:0005524 (ATP binding), GO:0006468 (protein phosphorylation), GO:0016772 (transferase activity, transferring phosphorus-containing groups)
Niben101Scf02826g01005	19.117	23.3	17.722	19.174	8.419	7.278	0.383	0.574	0.31	1.9	0.33	0.512	sp|Q9LYN8|EXS_ARATH	***-	Leucine-rich repeat receptor protein kinase EXS	IPR001611 (Leucine-rich repeat), IPR003591 (Leucine-rich repeat, typical subtype), IPR013210 (Leucine-rich repeat-containing N-terminal, type 2)	GO:0005515 (protein binding)
Niben101Scf03474g03004	21.985	39.6	50.6	46.054	79.666	31.599	3.756	3.816	3.474	4.449	3.063	3.837	sp|Q08CG8|RNF44_DANRE	*-*-	RING finger protein 44	IPR011016 (Zinc finger, RING-CH-type), IPR013083 (Zinc finger, RING/FYVE/PHD-type)	GO:0005515 (protein binding), GO:0008270 (zinc ion binding)
Niben101Scf09071g00024	15.982	35.109	40.97	152.248	1118.41	1167.11	78.533	14.308	62.423	37.375	25.672	42.675	ref|XP_003610227.1|	*-*-	Ycf68 [Medicago truncatula]
Niben101Scf12039g00002	26.128	35.723	49.187	48.1	55.143	3	3.274	2.187	1.264	8.184	1.313	0.767	sp|O24160|TGA21_TOBAC	--**	TGACG-sequence-specific DNA-binding protein TGA-2	IPR004827 (Basic-leucine zipper domain)	GO:0003700 (sequence-specific DNA binding transcription factor activity), GO:0006355 (regulation of transcription, DNA-templated), GO:0043565 (sequence-specific DNA binding)
Niben101Scf05956g00006	9.115	38.308	70.335	90.996	24.3	39.138	4.254	2.654	2.3	5.177	4.077	4.357	ref|XP_007039659.1|	***-	Bifunctional inhibitor/lipid-transfer protein/seed storage 2S albumin superfamily protein [Theobroma cacao] gb|EOY24160.1| Bifunctional inhibitor/lipid-transfer protein/seed storage 2S albumin superfamily protein [Theobroma cacao]	IPR016140 (Bifunctional inhibitor/plant lipid transfer protein/seed storage helical domain)
Niben101Scf08465g03015	20.833	38.206	44.869	48.714	62.6	42.432	3.382	2.959	3.373	5.208	3.24	3.124	ref|XP_003600718.1|	*-*-	Calmodulin-binding heat-shock protein [Medicago truncatula]
Niben101Scf02320g00018	13.712	29.185	25.729	33.9	64.3	16.093	3.603	2.7	1.442	1.373	2.019	2.248	sp|Q8VYR0|MCU5_ARATH	*-*-	Calcium uniporter protein 5, mitochondrial
Niben101Scf02740g00002	0.543	3.135	5.579	21.847	14.282	11.184	0	0	0	0	0	0	ref|XP_002532637.1|	***-	conserved hypothetical protein [Ricinus communis] gb|EEF29740.1| conserved hypothetical protein [Ricinus communis]
Niben101Ctg16094g00003	4.984	8.47	11.329	14.6	20.467	28.123	0.528	1.124	0.372	0.345	0.43	0.535	sp|Q54UC9|KIF3_DICDI	*-**	Kinesin-related protein 3	IPR001752 (Kinesin motor domain), IPR027417 (P-loop containing nucleoside triphosphate hydrolase), IPR027640 (Kinesin-like protein)	GO:0003777 (microtubule motor activity), GO:0005524 (ATP binding), GO:0005871 (kinesin complex), GO:0007018 (microtubule-based movement), GO:0008017 (microtubule binding)
Niben101Scf00066g02010	6.712	24.7	29.995	33.72	15.016	44.177	1.859	3.793	1.109	1.22	1.113	1.302	AT5G59480	****	Haloacid dehalogenase-like hydrolase (HAD) superfamily protein LENGTH=282	IPR006439 (HAD hydrolase, subfamily IA), IPR010237 (Pyrimidine 5-nucleotidase), IPR023214 (HAD-like domain)	GO:0008152 (metabolic process), GO:0016787 (hydrolase activity)
Niben101Scf05824g02004	252.925	307.193	293.155	357.797	327.715	293.587	41.7	31.743	30.529	24.084	28.098	32.768	sp|P54772|DCHS_SOLLC	***-	Histidine decarboxylase	IPR002129 (Pyridoxal phosphate-dependent decarboxylase), IPR015424 (Pyridoxal phosphate-dependent transferase)	GO:0003824 (catalytic activity), GO:0016831 (carboxy-lyase activity), GO:0019752 (carboxylic acid metabolic process), GO:0030170 (pyridoxal phosphate binding)
Niben101Scf03839g02001	81.285	70.833	63.22	50.152	87.762	105.657	6.694	7.158	7.669	8.038	7.009	6.45	sp|Q944K3|HDA2_ARATH	***-	Histone deacetylase 2	IPR000286 (Histone deacetylase superfamily), IPR023801 (Histone deacetylase domain)
Niben101Scf04875g06014	24.355	33.356	32.2	84.673	51.396	16.08	2.769	2.868	2.039	6.68	2.173	3.38	sp|Q9LTH8|ACH11_ARATH	***-	1-aminocyclopropane-1-carboxylate oxidase homolog	IPR002283 (Isopenicillin N synthase), IPR026992 (Non-haem dioxygenase N-terminal domain), IPR027443 (Isopenicillin N synthase-like)	GO:0005506 (iron ion binding), GO:0016491 (oxidoreductase activity), GO:0016706 (oxidoreductase activity, acting on paired donors, with incorporation or reduction of molecular oxygen, 2-oxoglutarate as one donor, and incorporation of one atom each of oxygen into both donors), GO:0055114 (oxidation-reduction process)
Niben101Scf00046g05006	92.382	131.864	155.885	97.374	204.219	128.025	19.195	11.058	15.005	6.4	12.3	16.837	sp|Q7L0R7|RNF44_HUMAN	*-*-	RING finger protein 44	IPR013083 (Zinc finger, RING/FYVE/PHD-type)	GO:0005515 (protein binding), GO:0008270 (zinc ion binding)
Niben101Scf08168g00003	63.829	35.595	37.793	33.489	3.864	5.7	2.219	0.298	1.7	2.6	3.5	3.008			Unknown protein
Niben101Scf05824g04004	83.61	80.813	78.054	67.155	61.373	57.613	8.385	6.454	6.63	5.438	6.41	6.698	sp|P54772|DCHS_SOLLC	***-	Histidine decarboxylase	IPR002129 (Pyridoxal phosphate-dependent decarboxylase), IPR015424 (Pyridoxal phosphate-dependent transferase)	GO:0003824 (catalytic activity), GO:0016831 (carboxy-lyase activity), GO:0019752 (carboxylic acid metabolic process), GO:0030170 (pyridoxal phosphate binding)
Niben101Scf02054g03001	10.8	14.714	12.746	14.669	20	29.464	0.842	0.788	0.915	0.882	0.868	0.698	ref|WP_025944435.1|	*-*-	MULTISPECIES: TenA family transcriptional regulator [Prochlorococcus]	IPR016084 (Haem oxygenase-like, multi-helical), IPR023214 (HAD-like domain)
Niben101Scf12330g02013	10.046	19.73	13.363	12.755	38.246	78.237	1.798	4.252	1.435	1.772	1.474	1.814	sp|O23482|OPT3_ARATH	***-	Oligopeptide transporter 3	IPR004813 (Oligopeptide transporter, OPT superfamily)	GO:0055085 (transmembrane transport)
Niben101Scf00448g12001	8.085	12.7	8.204	17.315	11.622	25.246	1.438	0.818	0	0.422	0.1	0.171	sp|Q5E930|SLAH1_ARATH	****	S-type anion channel SLA	IPR004695 (Voltage-dependent anion channel)	GO:0006873 (cellular ion homeostasis), GO:0008308 (voltage-gated anion channel activity), GO:0016021 (integral component of membrane), GO:0055085 (transmembrane transport)
Niben101Scf14436g01002	18.729	16.557	25.834	169.902	800.92	1245.68	71.066	19.233	64.9	28.716	23.6	31.822	gb|EEZ33517.1|	*-*-	conserved hypothetical protein [Brucella sp. 83/13]
Niben101Scf10053g00013	5.305	12.437	14.44	10.7	21.29	0	0	0	0	0	0.967	0	ref|XP_002512370.1|	***-	conserved hypothetical protein [Ricinus communis] gb|EEF49822.1| conserved hypothetical protein [Ricinus communis]
Niben101Scf21110g00005	1067.51	564.8	479.823	447.912	377.098	242.054	50.555	47.213	52.164	89.362	49.034	51.287	sp|A4WCW6|FADJ_ENT38	****	Fatty acid oxidation complex subunit alpha	IPR001753 (Crotonase superfamily), IPR008927 (6-phosphogluconate dehydrogenase, C-terminal-like), IPR016040 (NAD(P)-binding domain), IPR029045 (ClpP/crotonase-like domain)	GO:0003824 (catalytic activity), GO:0003857 (3-hydroxyacyl-CoA dehydrogenase activity), GO:0006631 (fatty acid metabolic process), GO:0008152 (metabolic process), GO:0016491 (oxidoreductase activity), GO:0016616 (oxidoreductase activity, acting on the CH-OH group of donors, NAD or NADP as acceptor), GO:0050662 (coenzyme binding), GO:0055114 (oxidation-reduction process)
Niben101Scf02786g03004	335.417	685.717	596.024	581.652	783.3	127.6	50.693	48.36	58.553	62.333	49.948	62.535	ref|XP_002511983.1|	*-*-	conserved hypothetical protein [Ricinus communis] gb|EEF50652.1| conserved hypothetical protein [Ricinus communis]
Niben101Scf00225g00008	4104	3810.68	2888.15	1193.36	873.739	1476.92	234.612	225.147	256.142	377.405	228.188	234.621	AT5G54160	****	O-methyltransferase 1 LENGTH=363	IPR016461 (O-methyltransferase COMT-type), IPR029063 (S-adenosyl-L-methionine-dependent methyltransferase)	GO:0008168 (methyltransferase activity), GO:0008171 (O-methyltransferase activity), GO:0046983 (protein dimerization activity)
Niben101Scf01497g05019	48.39	107.042	105.148	80.114	134.295	45.179	6.809	11.325	8.918	7.593	8.007	7.985	sp|Q5CZL1|GDAP2_XENTR	*-*-	Ganglioside-induced differentiation-associated protein 2	IPR001251 (CRAL-TRIO domain)
Niben101Scf02405g03005	90.09	137.609	155.465	160.96	251.149	42.679	8.768	7.8	14.439	27.412	15.6	11.225	AT3G56830	***-	Protein of unknown function (DUF565) LENGTH=230	IPR007572 (Uncharacterised protein family Ycf20)
Niben101Scf14121g00002	37.093	88.912	104.282	142.275	193.273	101.959	18.843	11.983	6.994	14.987	6.679	7.264	AT1G72450	*-*-	jasmonate-zim-domain protein 6 LENGTH=269	IPR010399 (Tify)
Niben101Scf04717g02003	568.937	881	883.5	823.716	988.184	720.42	153.99	76.823	65.966	78.893	67.966	80.652	gb|KEH24214.1|	***-	harpin-induced-like protein [Medicago truncatula]	IPR004864 (Late embryogenesis abundant protein, LEA-14)
Niben101Scf08341g00020	35.055	38.615	33.146	34.398	46.533	36.833	4.1	2.6	1.52	6.558	1.743	1.969	AT1G65790	****	receptor kinase 1 LENGTH=843	IPR000858 (S-locus glycoprotein), IPR001480 (Bulb-type lectin domain), IPR003609 (Apple-like), IPR011009 (Protein kinase-like domain), IPR013320 (Concanavalin A-like lectin/glucanase domain)	GO:0004672 (protein kinase activity), GO:0004674 (protein serine/threonine kinase activity), GO:0005524 (ATP binding), GO:0006468 (protein phosphorylation), GO:0016772 (transferase activity, transferring phosphorus-containing groups), GO:0048544 (recognition of pollen)
Niben101Scf05552g09003	34.445	32.026	43.937	48.008	35.205	16.809	1.438	1.5	3.358	3.49	3.217	3.954	AT5G62150	***-	peptidoglycan-binding LysM domain-containing protein LENGTH=102	IPR018392 (LysM domain)
Niben101Scf10384g00017	11.497	36.056	1.3	0	6.127	0	0	0	0	0	0	0	sp|O82012|HSP12_SOLPE	***-	17.6 kDa class I heat shock protein	IPR008978 (HSP20-like chaperone)
Niben101Scf13777g00007	341.1	404.882	407.6	311.987	214.828	284.668	33.685	32.37	37.942	38.963	31.899	33.651	sp|Q5F4K8|PAT_PINPS	***-	Aspartate aminotransferase	IPR015424 (Pyridoxal phosphate-dependent transferase)	GO:0003824 (catalytic activity), GO:0009058 (biosynthetic process), GO:0030170 (pyridoxal phosphate binding)
Niben101Scf00173g05006	59.787	69.348	59.847	45.132	46.783	61.728	4.353	5.345	5.932	5.937	4.86	4.985	AT2G36290	***-	alpha/beta-Hydrolases superfamily protein LENGTH=364	IPR029058 (Alpha/Beta hydrolase fold)
Niben101Scf00369g20008	2.448	16.429	13.455	17.803	39.804	4.153	0.842	0.726	0.775	0.813	0.706	0.434	sp|Q6NPT8|PP2B1_ARATH	***-	F-box protein PP2-	IPR001810 (F-box domain), IPR025886 (Phloem protein 2-like)	GO:0005515 (protein binding)
Niben101Ctg16058g00002	25.186	73.583	131.376	200.447	145.432	160.223	13.496	6.294	14.2	10.385	16.137	14.109	sp|Q7WKG2|AQPZ_BORBR	***-	Aquaporin Z	IPR000425 (Major intrinsic protein), IPR023271 (Aquaporin-like)	GO:0005215 (transporter activity), GO:0006810 (transport), GO:0016020 (membrane)
Niben101Scf05349g01037	38.089	47.29	58.665	47.452	45.167	28.436	4.108	3.372	2.9	6.918	2.495	3.256	AT1G78895	*-*-	Reticulon family protein LENGTH=164	IPR003388 (Reticulon)
Niben101Scf02211g04005	59.698	58.78	46.155	53.993	43.609	70.1	4.889	4	5.94	4.2	6.5	4.938	AT1G14820.3	***-	Sec14p-like phosphatidylinositol transfer family protein LENGTH=252	IPR001251 (CRAL-TRIO domain), IPR011074 (CRAL/TRIO, N-terminal domain)
Niben101Scf06506g00001	1861.8	1540.6	908.489	776.1	469.944	370.17	80.912	77.5	71.518	281.186	63.628	70.163	sp|A4VKA3|FADB_PSEU5	****	Fatty acid oxidation complex subunit alpha	IPR001753 (Crotonase superfamily), IPR008927 (6-phosphogluconate dehydrogenase, C-terminal-like), IPR016040 (NAD(P)-binding domain), IPR029045 (ClpP/crotonase-like domain)	GO:0003824 (catalytic activity), GO:0003857 (3-hydroxyacyl-CoA dehydrogenase activity), GO:0006631 (fatty acid metabolic process), GO:0008152 (metabolic process), GO:0016491 (oxidoreductase activity), GO:0016616 (oxidoreductase activity, acting on the CH-OH group of donors, NAD or NADP as acceptor), GO:0050662 (coenzyme binding), GO:0055114 (oxidation-reduction process)
Niben101Scf02864g06008	19.46	25.577	21.24	14.574	16.78	0	0.78	0.1	0.892	1.1	1.013	0.837	sp|Q942D4|BURP3_ORYSJ	*-*-	BURP domain-containing protein 3	IPR004873 (BURP domain)
Niben101Scf02499g03007	324.684	362.978	406.613	344.432	402.15	649.695	44.22	43.956	42.827	45.9	44.282	46.62	sp|O48965|IDI2_CAMAC	****	Isopentenyl-diphosphate Delta-isomerase II	IPR011876 (Isopentenyl-diphosphate delta-isomerase, type 1), IPR015797 (NUDIX hydrolase domain-like)	GO:0004452 (isopentenyl-diphosphate delta-isomerase activity), GO:0008299 (isoprenoid biosynthetic process), GO:0016787 (hydrolase activity)
Niben101Scf09156g00023	62.766	118.122	111.699	157.066	205.336	73.81	12.623	10.935	9.367	23.317	8.737	9.194	sp|Q9Y259|CHKB_HUMAN	****	Choline/ethanolamine kinase	IPR011009 (Protein kinase-like domain), IPR026712 (Choline/Ethanolamine kinase)	GO:0016301 (kinase activity), GO:0016772 (transferase activity, transferring phosphorus-containing groups), GO:0046474 (glycerophospholipid biosynthetic process)
Niben101Scf03497g12008	10.444	17.056	26.018	32.784	24.3	46.755	1.859	2.057	1.853	1.312	2.434	1.806	sp|Q7JK24|B3GT1_GORGO	-***	Beta-1,3-galactosyltransferase	IPR002659 (Glycosyl transferase, family 31)	GO:0006486 (protein glycosylation), GO:0008378 (galactosyltransferase activity), GO:0016020 (membrane)
Niben101Ctg15860g00004	18.674	14.88	9.347	8.8	4.2	6.393	0.184	0.13	0.194	0.184	0	0.171	sp|Q52QH4|NAC68_ORYSJ	*-*-	NAC domain-containing protein 68	IPR003441 (NAC domain)	GO:0003677 (DNA binding), GO:0006355 (regulation of transcription, DNA-templated)
Niben101Scf13777g00006	7.376	13.102	19.166	26.65	34.852	7.382	0.995	1.094	1.1	1.143	1.006	0.62	gb|AGZ19454.1|	*-*-	APOLLO [Boechera sp. IPK 1]	IPR012337 (Ribonuclease H-like domain)	GO:0003676 (nucleic acid binding), GO:0004527 (exonuclease activity)
Niben101Scf15870g00001	379.055	497.529	419.412	351.963	355.558	171.8	63	47.649	29.862	26.108	30.686	36.558	sp|Q9Y169|EXT2_DROME	*-*-	Exostosin-2	IPR011040 (Sialidases), IPR023296 (Glycosyl hydrolase, five-bladed beta-propellor domain), IPR029044 (Nucleotide-diphospho-sugar transferases)	GO:0006024 (glycosaminoglycan biosynthetic process), GO:0015012 (heparan sulfate proteoglycan biosynthetic process), GO:0016021 (integral component of membrane)
Niben101Scf01337g06006	109.14	277.854	380.345	227.246	287.338	206.405	16.6	37.035	16.928	54.196	15.922	17.566	AT2G39980	****	HXXXD-type acyl-transferase family protein LENGTH=482	IPR003480 (Transferase), IPR023213 (Chloramphenicol acetyltransferase-like domain)	GO:0016747 (transferase activity, transferring acyl groups other than amino-acyl groups)
Niben101Scf00897g03002	990.722	1184.92	1224.01	941.864	1701.52	1567.6	165.16	68.052	143.2	149.617	143.133	166.621	sp|P46417|GSTX3_SOYBN	***-	Glutathione S-transferase 3	IPR010987 (Glutathione S-transferase, C-terminal-like), IPR012336 (Thioredoxin-like fold)	GO:0005515 (protein binding)
Niben101Scf09928g01011	75.437	177.644	173.423	142.519	256.938	62.613	21.2	25.977	10.802	9.495	12.844	12.023	AT2G24100	***-	unknown protein	BEST Arabidopsis thaliana protein match is: unknown protein . LENGTH=466
Niben101Scf01740g12012	417.532	370.195	384.047	337.769	259.7	265.32	33.838	29.342	41.455	43.726	36.175	35.186	sp|A6UNU0|AROE_METVS	****	Shikimate dehydrogenase	IPR013708 (Shikimate dehydrogenase substrate binding, N-terminal), IPR013785 (Aldolase-type TIM barrel), IPR016040 (NAD(P)-binding domain), IPR022893 (Shikimate, quinate/shikimate dehydrogenase)	GO:0003824 (catalytic activity), GO:0003855 (3-dehydroquinate dehydratase activity), GO:0004764 (shikimate 3-dehydrogenase (NADP+) activity), GO:0055114 (oxidation-reduction process)
Niben101Scf06654g00003	2.769	7.485	8.887	11.358	14.5	74.097	0.474	0	1.008	4.142	1.213	0.388	gb|KEH39046.1|	***-	wound-responsive family protein [Medicago truncatula]	IPR022251 (Protein of unknown function wound-induced)
Niben101Scf08065g01002	63.464	129.036	118.459	107.7	121.174	68.316	10.366	13.023	8.204	10.93	9.1	10.031	AT1G76500	*-*-	Predicted AT-hook DNA-binding family protein LENGTH=302	IPR014476 (Predicted AT-hook DNA-binding)
Niben101Scf04526g02002	0.144	5.016	4.778	7.64	31.605	4.674	0	0	0	0	0	0	sp|Q01417|PM1_SOYBN	--*-	18 kDa seed maturation protein	IPR005513 (Late embryogenesis abundant protein, LEA-25/LEA-D113)	GO:0009790 (embryo development)
Niben101Scf00885g05001	64.272	98.469	116.359	342.668	1841.9	4056.59	190.2	50.876	188.602	97.017	83.689	112.008	sp|Q6GKC1|OAT1_STAAR	***-	Ornithine aminotransferase	IPR005814 (Aminotransferase class-III), IPR015424 (Pyridoxal phosphate-dependent transferase)	GO:0003824 (catalytic activity), GO:0008483 (transaminase activity), GO:0030170 (pyridoxal phosphate binding)
Niben101Scf05858g00001	17.389	83.768	62.5	39.677	111.873	78.133	5.868	5.2	6.7	6.842	5.9	7.434	AT4G14940	****	amine oxidase 1 LENGTH=650	IPR000269 (Copper amine oxidase)	GO:0005507 (copper ion binding), GO:0008131 (primary amine oxidase activity), GO:0009308 (amine metabolic process), GO:0048038 (quinone binding), GO:0055114 (oxidation-reduction process)
Niben101Scf05206g02002	121.3	64.793	81.769	64.78	19.028	4.049	6.664	2.264	2.699	17.963	2.426	1.798	AT1G23000	*-**	Heavy metal transport/detoxification superfamily protein LENGTH=358	IPR006121 (Heavy metal-associated domain, HMA)	GO:0030001 (metal ion transport), GO:0046872 (metal ion binding)
Niben101Scf01942g04001	27.767	14.522	21.24	27	16.9	38.786	3.098	2.103	1.148	2.37	1.036	0.636	sp|Q9ZUU0|WRK44_ARATH	--**	WRKY transcription factor 44	IPR003657 (DNA-binding WRKY)	GO:0003700 (sequence-specific DNA binding transcription factor activity), GO:0006355 (regulation of transcription, DNA-templated), GO:0043565 (sequence-specific DNA binding)
Niben101Scf01049g03007	0.853	11.413	9.806	12.552	49.119	0.833	0.459	0.26	0.489	0.782	0.829	0.674	sp|Q46909|YGCS_ECOLI	*-**	Inner membrane metabolite transport protein YgcS	IPR005828 (General substrate transporter), IPR020846 (Major facilitator superfamily domain)	GO:0005215 (transporter activity), GO:0016020 (membrane), GO:0016021 (integral component of membrane), GO:0022857 (transmembrane transporter activity), GO:0022891 (substrate-specific transmembrane transporter activity), GO:0055085 (transmembrane transport)
Niben101Scf00404g01016	11.286	16.928	20.964	21.277	29.945	18.423	1.117	0.795	1.373	1.887	1.044	1.155	gb|AES63728.2|	***-	lysine ketoglutarate reductase trans-splicing-like protein [Medicago truncatula]	IPR007877 (Protein of unknown function DUF707)
Niben101Scf00163g09011	6.889	5.297	7.9	5.7	18.425	11.197	0	0.046	0	0.077	0.077	0.039	AT1G28710	***-	Nucleotide-diphospho-sugar transferase family protein LENGTH=340	IPR005069 (Nucleotide-diphospho-sugar transferase)
Niben101Scf02124g00007	76.666	173.32	180.367	136.996	237.484	51.832	11.7	16.556	16.2	19.4	13.65	13.233	AT2G24100	***-	unknown protein	BEST Arabidopsis thaliana protein match is: unknown protein . LENGTH=466
Niben101Scf03204g02006	6.324	46.1	38.883	48.606	94.785	38.773	6.694	2.6	2.412	8.5	2.4	2.287	sp|Q93VY3|NAC72_ARATH	***-	NAC domain-containing protein 72	IPR003441 (NAC domain)	GO:0003677 (DNA binding), GO:0006355 (regulation of transcription, DNA-templated)
Niben101Scf00264g02010	97.156	182.059	176.455	166.754	306.806	175.34	30.158	17.413	16.912	25.372	14.08	14.868	emb|CDY01339.1|	***-	BnaA07g11120D [Brassica napus]	IPR025322 (Protein of unknown function DUF4228, plant)
Niben101Scf01826g00001	1.396	2.713	6.669	16.962	27.682	0	0.038	0.069	0	0.054	0.092	0.031	AT5G08250	***-	Cytochrome P450 superfamily protein LENGTH=488	IPR001128 (Cytochrome P450)	GO:0005506 (iron ion binding), GO:0016705 (oxidoreductase activity, acting on paired donors, with incorporation or reduction of molecular oxygen), GO:0020037 (heme binding), GO:0055114 (oxidation-reduction process)
Niben101Scf14022g00011	38.9	51.743	37.189	20.069	34.852	20.676	3.183	2.975	2.404	4.594	2.004	1.969	AT2G26710	***-	Cytochrome P450 superfamily protein LENGTH=520	IPR001128 (Cytochrome P450)	GO:0005506 (iron ion binding), GO:0016705 (oxidoreductase activity, acting on paired donors, with incorporation or reduction of molecular oxygen), GO:0020037 (heme binding), GO:0055114 (oxidation-reduction process)
Niben101Scf05675g01018	90.81	89.628	92.4	94.904	75.052	40.7	9	6.278	8.669	8.905	7.946	8.194	AT4G00340	*-**	receptor-like protein kinase 4 LENGTH=818	IPR001480 (Bulb-type lectin domain), IPR011009 (Protein kinase-like domain), IPR013320 (Concanavalin A-like lectin/glucanase domain)	GO:0004672 (protein kinase activity), GO:0004674 (protein serine/threonine kinase activity), GO:0005524 (ATP binding), GO:0006468 (protein phosphorylation), GO:0016772 (transferase activity, transferring phosphorus-containing groups)
Niben101Scf05060g08015	33.925	132.76	152.734	190.582	262.404	49.958	12.776	10.262	14.834	23.186	12.798	13.729	sp|Q9FLJ2|NC100_ARATH	***-	NAC domain-containing protein 100	IPR003441 (NAC domain)	GO:0003677 (DNA binding), GO:0006355 (regulation of transcription, DNA-templated)
Niben101Scf09030g01004	11.342	3.736	8.034	24.045	17.529	5.625	0.773	0.283	0.225	0.345	0.253	0.124			Unknown protein
Niben101Scf03634g02011	35.287	40.33	27.344	92.882	47.4	0	5.1	1.904	4.249	2.178	3.555	4.791			Unknown protein
Niben101Scf01172g11016	5.449	7.626	11.237	13.542	10.035	7.565	0.176	0.076	0.062	0	0	0.031	ref|XP_007047229.1|	***-	AP2/B3-like transcriptional factor family protein isoform 3 [Theobroma cacao] gb|EOX91386.1| AP2/B3-like transcriptional factor family protein isoform 3 [Theobroma cacao]
Niben101Scf02907g06031	947.504	716.2	639.383	517.835	745.615	442.014	78.7	57.965	70.627	118.73	64.488	62.248	sp|P42327|ADH2_GEOSE	***-	Alcohol dehydrogenase	IPR002085 (Alcohol dehydrogenase superfamily, zinc-type), IPR016040 (NAD(P)-binding domain), IPR020843 (Polyketide synthase, enoylreductase domain)	GO:0008270 (zinc ion binding), GO:0016491 (oxidoreductase activity), GO:0055114 (oxidation-reduction process)
Niben101Scf05030g05006	56.519	76.078	91.352	113.929	191.01	62.274	17.2	13.566	5.94	11.605	7.002	6.411	sp|O64896|TPPA_ARATH	****	Trehalose-phosphate phosphatase A	IPR006379 (HAD-superfamily hydrolase, subfamily IIB), IPR023214 (HAD-like domain)	GO:0003824 (catalytic activity), GO:0005992 (trehalose biosynthetic process), GO:0008152 (metabolic process)
Niben101Scf00428g09009	18.718	55.837	71.8	94.796	91.082	51.142	5.638	11.096	5.343	4.9	5.098	5.868	sp|O80337|EF100_ARATH	****	Ethylene-responsive transcription factor 1A	IPR016177 (DNA-binding domain)	GO:0003677 (DNA binding), GO:0003700 (sequence-specific DNA binding transcription factor activity), GO:0006355 (regulation of transcription, DNA-templated)
Niben101Scf08030g04005	53.108	30.874	43.937	51.143	52.3	29.816	4.4	4.588	3.125	4.525	3.524	3.806	sp|A7H574|PANB_CAMJD	****	3-methyl-2-oxobutanoate hydroxymethyltransferase	IPR003700 (Ketopantoate hydroxymethyltransferase)	GO:0003824 (catalytic activity), GO:0003864 (3-methyl-2-oxobutanoate hydroxymethyltransferase activity), GO:0015940 (pantothenate biosynthetic process)
Niben101Ctg09156g00001	29.262	30.554	46.286	26.3	50.177	27.055	3.022	0	3.939	7.724	1.72	1.674	sp|Q9LIG2|RLK6_ARATH	*-**	Receptor-like protein kinase	IPR011009 (Protein kinase-like domain)	GO:0004672 (protein kinase activity), GO:0004674 (protein serine/threonine kinase activity), GO:0005524 (ATP binding), GO:0006468 (protein phosphorylation), GO:0016772 (transferase activity, transferring phosphorus-containing groups)
Niben101Scf02605g02001	5.748	5.834	9.78	39.514	23.509	89.004	1.66	1.598	3.528	3.344	1.39	2.411	AT4G10270	***-	Wound-responsive family protein LENGTH=90	IPR022251 (Protein of unknown function wound-induced)
Niben101Scf06757g00019	447.314	321.8	345.1	314.023	240.335	169	50.945	26.558	23.845	57.9	23.669	22.364	sp|Q9LYT1|PAO3_ARATH	***-	Polyamine oxidase 3	IPR002937 (Amine oxidase)	GO:0016491 (oxidoreductase activity), GO:0055114 (oxidation-reduction process)
Niben101Scf08020g05009	152.823	260.606	273.372	236.962	265.96	233.604	53.064	24.976	23.666	10.009	23.093	22.876	gb|KEH24214.1|	***-	harpin-induced-like protein [Medicago truncatula]	IPR004864 (Late embryogenesis abundant protein, LEA-14)
Niben101Scf03886g04003	1.96	4.977	4.87	12.104	24.582	7.682	0.214	0	0.078	0	0	0.171	sp|Q9FED2|HA22E_ARATH	--*-	HVA22-like protein e
Niben101Scf11261g00003	48.8	94.298	109.559	67.046	136.337	71.44	11.399	8.863	9.856	5.975	8.836	9.845	sp|Q7L0R7|RNF44_HUMAN	*-*-	RING finger protein 44	IPR013083 (Zinc finger, RING/FYVE/PHD-type)	GO:0005515 (protein binding), GO:0008270 (zinc ion binding)
Niben101Scf00212g01007	2.127	6.372	6.209	50.722	183.37	240.036	15.049	4.604	10.112	5.714	5.865	9.054	gb|EEZ33517.1|	***-	conserved hypothetical protein [Brucella sp. 83/13]
Niben101Scf00264g02002	205.4	359.946	371.616	272.46	481.243	326.905	48.765	33.9	30.335	51.488	32.505	30.062	emb|CDY20399.1|	***-	BnaC02g24170D [Brassica napus]	IPR025322 (Protein of unknown function DUF4228, plant)
Niben101Scf04840g01004	31.455	41.097	37.2	35.62	175.817	59.6	6.029	9.926	5.668	5.292	5.773	5.302	AT1G36370	****	serine hydroxymethyltransferase 7 LENGTH=598	IPR001085 (Serine hydroxymethyltransferase), IPR015424 (Pyridoxal phosphate-dependent transferase), IPR019775 (WD40 repeat, conserved site)	GO:0003824 (catalytic activity), GO:0004372 (glycine hydroxymethyltransferase activity), GO:0006544 (glycine metabolic process), GO:0006563 (L-serine metabolic process), GO:0030170 (pyridoxal phosphate binding)
Niben101Scf10157g04004	253.589	230.513	236.984	235.076	196.006	368.412	21.337	19.538	31.258	42.384	23.147	32	sp|P49039|SUS2_SOLTU	****	Sucrose synthase	IPR012820 (Sucrose synthase, plant/cyanobacteria)	GO:0005985 (sucrose metabolic process), GO:0009058 (biosynthetic process), GO:0016157 (sucrose synthase activity)
Niben101Scf06009g00025	195.387	264.138	286.644	206.214	287.823	192.838	29.439	18.797	26.954	39.354	24.06	21.318	AT5G61210	***-	soluble N-ethylmaleimide-sensitive factor adaptor protein 33 LENGTH=300	IPR000727 (Target SNARE coiled-coil domain)	GO:0005515 (protein binding)
Niben101Scf03446g10010	25.386	48.825	29.352	36.922	99.663	23.709	2.968	4.81	2.706	8.207	2.349	3.55	sp|Q84MB3|ACCH1_ARATH	***-	1-aminocyclopropane-1-carboxylate oxidase homolog	IPR026992 (Non-haem dioxygenase N-terminal domain), IPR027443 (Isopenicillin N synthase-like)
Niben101Scf02232g00001	131.114	106.006	123.802	96.424	138.879	115.76	19.042	14.01	12.833	9.679	10.287	10.837	AT3G28740	*-*-	Cytochrome P450 superfamily protein LENGTH=509	IPR001128 (Cytochrome P450)	GO:0005506 (iron ion binding), GO:0016705 (oxidoreductase activity, acting on paired donors, with incorporation or reduction of molecular oxygen), GO:0020037 (heme binding), GO:0055114 (oxidation-reduction process)
Niben101Scf08020g05010	19.947	39.063	39.132	51.469	56.4	61.5	6.6	4.298	3.156	1.933	4.622	4.496	gb|KEH32283.1|	***-	late embryogenesis abundant protein [Medicago truncatula]	IPR004864 (Late embryogenesis abundant protein, LEA-14)
Niben101Scf00777g00004	44.624	55.4	80.102	110.672	110.918	33.357	4.147	1.782	8.98	4.479	8.767	16.465	AT2G25625	***-	unknown protein	FUNCTIONS IN: molecular_function unknown	INVOLVED IN: biological_process unknown
Niben101Scf01212g03003	36.7	77	83.436	71.266	124.788	33.006	6.595	5.483	7.436	9.48	7.04	7.574	sp|O80341|EF102_ARATH	*-**	Ethylene-responsive transcription factor 5	IPR016177 (DNA-binding domain)	GO:0003677 (DNA binding), GO:0003700 (sequence-specific DNA binding transcription factor activity), GO:0006355 (regulation of transcription, DNA-templated)
Niben101Scf11702g00020	5.2	11.055	12.602	29.188	30.15	22.329	1.3	1.094	1.163	1.2	1.228	0.907	AT1G13530	***-	Protein of unknown function (DUF1262) LENGTH=385	IPR010683 (Protein of unknown function DUF1262)
Niben101Scf07423g00005	61.614	42.645	49.03	72.013	76.389	10.403	4.827	4.4	4.536	8.153	4.637	3.969	sp|Q8TGY9|PGK2_METKA	*-*-	2-phosphoglycerate kinase	IPR027417 (P-loop containing nucleoside triphosphate hydrolase)
Niben101Scf11953g00003	16.436	20.996	12.313	31.63	4.996	0	1.27	0.612	0.45	0	0.269	1.527	ref|XP_002521949.1|	--*-	conserved hypothetical protein [Ricinus communis] gb|EEF40353.1| conserved hypothetical protein [Ricinus communis]
Niben101Scf11188g00002	5.039	13.895	7.482	13.067	11.813	8.893	0.26	0.184	0.147	0.123	0.23	0.155	AT4G19950	***-	unknown protein	BEST Arabidopsis thaliana protein match is: unknown protein . LENGTH=3
Niben101Scf03264g05010	35.686	77.204	47.363	50.899	40.142	30.245	5.042	4.405	3.04	8.437	3.117	3.217	sp|Q84KG5|CCD_CROSA	***-	Carotenoid 9,10(9',10')-cleavage dioxygenase	IPR004294 (Carotenoid oxygenase)
Niben101Scf17839g01006	610.537	545.4	616.66	451.073	368.547	452.769	44.052	46.082	70.79	53.045	66.1	73.667	sp|Q9SE94|MTHR1_MAIZE	****	Methylenetetrahydrofolate reductase	IPR003171 (Methylenetetrahydrofolate reductase), IPR029041 (FAD-linked oxidoreductase-like)	GO:0004489 (methylenetetrahydrofolate reductase (NAD(P)H) activity), GO:0006555 (methionine metabolic process), GO:0055114 (oxidation-reduction process)
Niben101Scf09025g00001	3.334	4.849	10.554	19.336	11.108	7.955	0.283	0	0.163	0.069	0.107	0.132	AT5G08250	***-	Cytochrome P450 superfamily protein LENGTH=488	IPR001128 (Cytochrome P450)	GO:0004497 (monooxygenase activity), GO:0005506 (iron ion binding), GO:0016705 (oxidoreductase activity, acting on paired donors, with incorporation or reduction of molecular oxygen), GO:0020037 (heme binding), GO:0055114 (oxidation-reduction process)
Niben101Scf08065g00006	12.46	16.134	18.3	16.582	26.903	7.669	0.78	1.147	0.876	1.112	0.944	0.744	AT1G20925	***-	Auxin efflux carrier family protein LENGTH=472	IPR004776 (Auxin efflux carrier)	GO:0016021 (integral component of membrane), GO:0055085 (transmembrane transport)
Niben101Scf01237g09002	3.577	10.172	2.337	8.02	22.084	8.033	0.092	0.1	0	0.092	0.077	0.07	sp|Q9FFB8|CHX3_ARATH	****	Cation/H(+) antiporter 3	IPR006153 (Cation/H+ exchanger), IPR014729 (Rossmann-like alpha/beta/alpha sandwich fold), IPR030153 (Cation/H(+) exchanger, plant)	GO:0005451 (monovalent cation:proton antiporter activity), GO:0006812 (cation transport), GO:0006813 (potassium ion transport), GO:0006814 (sodium ion transport), GO:0006950 (response to stress), GO:0015299 (solute:proton antiporter activity), GO:0016021 (integral component of membrane), GO:0055085 (transmembrane transport)
Niben101Scf00721g00009	32.596	44.91	39.2	31.413	43.844	19.934	4.009	2.692	3.412	3.1	3.355	2.581	AT4G23730	*-*-	Galactose mutarotase-like superfamily protein LENGTH=306	IPR008183 (Aldose 1-/Glucose-6-phosphate 1-epimerase), IPR011013 (Galactose mutarotase-like domain)	GO:0003824 (catalytic activity), GO:0005975 (carbohydrate metabolic process), GO:0016853 (isomerase activity), GO:0030246 (carbohydrate binding)
Niben101Scf21007g00015	42.276	64.7	54.044	50.817	75.478	52.627	5.585	5.307	5.932	6.88	5.1	5.628	gb|KEH38587.1|	*-*-	receptor-like kinase [Medicago truncatula]
Niben101Scf01518g01001	10.788	42.338	51.8	103.168	181.753	36.99	9.035	2.822	9.158	7.593	7.286	8.923	emb|CDY44898.1|	***-	BnaA02g13840D [Brassica napus]
Niben101Scf05442g03015	1180.09	1478.51	1084.38	663.027	574.412	294.954	113.9	77.06	88.563	182.536	80.088	80.303	AT3G10340	****	phenylalanine ammonia-lyase 4 LENGTH=707	IPR001106 (Aromatic amino acid lyase), IPR023144 (Phenylalanine ammonia-lyase, shielding domain), IPR024083 (Fumarase/histidase, N-terminal)	GO:0003824 (catalytic activity), GO:0005737 (cytoplasm), GO:0006559 (L-phenylalanine catabolic process), GO:0009058 (biosynthetic process), GO:0016841 (ammonia-lyase activity)
Niben101Scf00402g05010	62.09	65.318	45.604	39.27	6.685	7.682	5.386	8.939	1.38	1.94	1.543	1.822	sp|A7QEU4|PER5_VITVI	****	Peroxidase 5	IPR010255 (Haem peroxidase)	GO:0004601 (peroxidase activity), GO:0006979 (response to oxidative stress), GO:0020037 (heme binding), GO:0055114 (oxidation-reduction process)
Niben101Scf05872g02002	125.898	118.417	117.383	218.915	162.594	490.435	29.4	20.777	24.729	22.227	22.655	21.868	AT1G58170	***-	Disease resistance-responsive (dirigent-like protein) family protein LENGTH=185	IPR004265 (Plant disease resistance response protein)
Niben101Scf10768g00002	14.122	20.689	23.288	17.233	28.123	32.094	2.066	0.726	1.884	1.634	1.812	2.124	emb|CDY11048.1|	***-	BnaA03g47070D [Brassica napus]
Niben101Scf04038g03001	94.675	177.312	135.354	145.423	255.043	344.859	32.063	31.713	15.912	23.01	16.329	13.178			Unknown protein
Niben101Scf06218g01003	108.819	173.78	149.36	108.406	121.909	100	13.059	11.738	14.78	20.525	11.938	13.364	AT1G30755	***-	Protein of unknown function (DUF668) LENGTH=615	IPR007700 (Protein of unknown function DUF668)
Niben101Scf00294g01014	7153.58	22799.7	20767	31137.8	36706.8	13622.4	2859.96	1918.31	2658.23	2819.9	2786.83	2816.1	sp|Q03199|IPIB_TOBAC	****	Proteinase inhibitor I-B	IPR000864 (Proteinase inhibitor I13, potato inhibitor I)	GO:0004867 (serine-type endopeptidase inhibitor activity), GO:0009611 (response to wounding)
Niben101Scf02130g00004	53.6	70.039	66.712	102.625	94.139	76.154	7.9	9.49	6.863	9.748	7.785	7.861	sp|Q1E2D2|SSH4_COCIM	*-*-	Protein SSH4	IPR003877 (SPRY domain)	GO:0005515 (protein binding)
Niben101Scf04096g03009	436.959	551.882	538.829	447.6	496.377	485.136	58.045	56.8	53.916	68.8	55.23	56.659	sp|Q9XFM6|MSBP1_ARATH	****	Membrane steroid-binding protein	IPR001199 (Cytochrome b5-like heme/steroid binding domain)	GO:0020037 (heme binding)
Niben101Scf18039g00002	44.115	42.198	39.276	40.45	37.335	40.349	6.442	2.386	4.412	3.229	3.063	3.837	sp|Q9LSQ6|PBP1_ARATH	*-**	Calcium-binding protein PB	IPR011992 (EF-hand domain pair)	GO:0005509 (calcium ion binding)
Niben101Scf29981g00010	8.827	8.176	9.255	10.123	9.624	18.124	0.2	0.245	0.116	0.729	0.269	0.178	ref|XP_007035684.1|	*-*-	Transducin family protein / WD-40 repeat family protein, putative isoform 5 [Theobroma cacao] gb|EOY06610.1| Transducin family protein / WD-40 repeat family protein, putative isoform 5 [Theobroma cacao]	IPR007148 (Small-subunit processome, Utp12)
Niben101Scf05135g03009	46.186	76.526	71.622	59.6	65.81	24.686	6.013	6	5.49	6.113	6.149	5.829	sp|O04609|WRK22_ARATH	*-**	WRKY transcription factor 22	IPR003657 (DNA-binding WRKY), IPR018872 (Zn-cluster domain)	GO:0003700 (sequence-specific DNA binding transcription factor activity), GO:0006355 (regulation of transcription, DNA-templated), GO:0043565 (sequence-specific DNA binding)
Niben101Scf01124g23009	53.075	52.4	81.165	71.782	62.269	38.005	5.86	5.774	5.475	6.42	5.075	8.736	ref|XP_002513164.1|	--*-	conserved hypothetical protein [Ricinus communis] gb|EEF49155.1| conserved hypothetical protein [Ricinus communis]
Niben101Scf05731g00018	30.757	34.917	38.292	68.987	19.454	168.569	3.955	7	6.4	9.5	5.528	5.295	sp|Q8RXT9|GDL8_ARATH	***-	GDSL esterase/lipase	IPR013830 (SGNH hydrolase-type esterase domain)	GO:0006629 (lipid metabolic process), GO:0016788 (hydrolase activity, acting on ester bonds)
Niben101Scf17009g00023	52.543	67.583	69.456	81.593	122.7	189.922	12.914	16.8	8.375	10.607	7.977	8.047	AT5G47730	***-	Sec14p-like phosphatidylinositol transfer family protein LENGTH=3	IPR001251 (CRAL-TRIO domain), IPR011074 (CRAL/TRIO, N-terminal domain)
Niben101Scf04675g09007	0.986	19.896	11.263	13.149	26.683	2.135	0.153	1.277	0.209	0.56	0.299	0.481	AT5G26010	***-	Protein phosphatase 2C family protein LENGTH=3	IPR001932 (Protein phosphatase 2C (PP2C)-like domain), IPR015655 (Protein phosphatase 2C)	GO:0003824 (catalytic activity)
Niben101Scf01596g03006	65.424	69.5	99.819	61.537	97.827	17.356	9.999	4.405	6.708	3.62	9.466	9.845			Unknown protein
Niben101Scf03674g00005	36.849	58.089	61.4	88.418	115.253	62.17	6.687	7.433	8.4	7.578	8.199	7.054	sp|B5R809|RIHA_SALG2	***-	Pyrimidine-specific ribonucleoside hydrolase RihA	IPR001910 (Inosine/uridine-preferring nucleoside hydrolase domain), IPR023186 (Inosine/uridine-preferring nucleoside hydrolase)
Niben101Scf02636g05003	1062.92	1000.6	785.042	609.415	845.925	678.157	97.208	72.686	115.47	126.185	105.576	84.334			Unknown protein
Niben101Scf07245g00001	24.843	21.495	21.712	15.849	14.634	10.624	1.9	0.734	0.713	2.178	1.313	0.473	ref|XP_002520880.1|	***-	conserved hypothetical protein [Ricinus communis] gb|EEF41589.1| conserved hypothetical protein [Ricinus communis]
Niben101Scf13640g01002	1.96	6.82	9.95	22.756	46.797	18.684	1.7	1.185	0.7	1.212	1.152	1.109	AT2G40260	*-*-	Homeodomain-like superfamily protein LENGTH=410	IPR009057 (Homeodomain-like)	GO:0003677 (DNA binding), GO:0003682 (chromatin binding)
Niben101Scf02465g00004	155.148	149.47	140.316	140.036	113.71	77.2	18.002	15.256	12.942	17.319	11.999	13.217	sp|Q54UK0|PLDA_DICDI	*-**	Phospholipase D A	IPR015679 (Phospholipase D family), IPR024632 (Phospholipase D, C-terminal)	GO:0003824 (catalytic activity), GO:0004630 (phospholipase D activity), GO:0005509 (calcium ion binding), GO:0005515 (protein binding), GO:0008152 (metabolic process), GO:0016020 (membrane), GO:0046470 (phosphatidylcholine metabolic process)
Niben101Scf05177g01019	77.375	175.827	169.996	232.973	563.304	187.123	16.9	28.99	22.224	54.502	24.129	19.589	AT5G23370	***-	GRAM domain-containing protein / ABA-responsive protein-related LENGTH=219	IPR004182 (GRAM domain)
Niben101Scf08566g08014	455	417.408	464.924	283.139	134.838	10.286	28.062	21.703	32.739	62.7	27.53	37.729	sp|Q9XIV8|PERN1_TOBAC	****	Peroxidase	IPR010255 (Haem peroxidase)	GO:0004601 (peroxidase activity), GO:0006979 (response to oxidative stress), GO:0020037 (heme binding), GO:0055114 (oxidation-reduction process)
Niben101Scf03572g02001	20.623	41.954	51.668	42.825	85.6	29.126	4.935	4.359	4.622	6.727	3.447	3.233	gb|AES69785.2|	***-	alpha/beta fold hydrolase [Medicago truncatula]	IPR029058 (Alpha/Beta hydrolase fold)
Niben101Scf06218g03006	6.435	44.168	43.726	34.7	100.839	7.786	2.869	3.487	2	6.565	4.56	3.674	sp|Q8CXD3|DNAJ_OCEIH	*-*-	Chaperone protein DnaJ	IPR001623 (DnaJ domain)
Niben101Scf01147g04015	171.197	296	291.724	301.742	356.366	211.04	31.444	26.574	28.552	52.685	26.218	28.372	sp|Q9M815|PCR8_ARATH	***-	Protein PLANT CADMIUM RESISTANCE 8	IPR006461 (Uncharacterised protein family Cys-rich)
Niben101Scf01817g02017	36.406	54.954	44.133	36.597	53.968	32.875	4.085	3.4	5.04	3.889	4.652	4.721	AT4G23730	***-	Galactose mutarotase-like superfamily protein LENGTH=306	IPR008183 (Aldose 1-/Glucose-6-phosphate 1-epimerase), IPR011013 (Galactose mutarotase-like domain)	GO:0003824 (catalytic activity), GO:0005975 (carbohydrate metabolic process), GO:0016853 (isomerase activity), GO:0030246 (carbohydrate binding)
Niben101Scf06671g01001	1.639	5.783	6.76	8.576	13.709	31.899	0.367	0.5	0.233	0.782	0.322	0.194	emb|CDY38196.1|	***-	BnaA09g11930D [Brassica napus]
Niben101Scf06851g01006	17.887	23.415	17.262	20.449	9.022	20	1.308	1.468	0.892	1.94	1.098	0.566	emb|CDX79304.1|	***-	BnaC06g19990D [Brassica napus]
Niben101Scf08044g00005	59.333	71.293	69.246	80.9	382.99	135.967	9.762	39.092	8.15	6.542	14.287	14.504	ref|NP_190526.1|	--*-	protein RESPONSE TO LOW SULFUR 3 [Arabidopsis thaliana] emb|CAB62461.1| hypothetical protein [Arabidopsis thaliana] dbj|BAC42759.1| unknown protein [Arabidopsis thaliana] gb|AAP04108.1| unknown protein [Arabidopsis thaliana] gb|AEE78558.1| response to low sulfur 3 protein [Arabidopsis thaliana]
Niben101Scf00163g04004	10.876	16.39	16.514	12.307	25.096	15.429	1.209	0.9	0.977	1	1.036	0.76	AT1G20925	***-	Auxin efflux carrier family protein LENGTH=472	IPR004776 (Auxin efflux carrier)	GO:0016021 (integral component of membrane), GO:0055085 (transmembrane transport)
Niben101Scf01005g03003	17.245	14.369	13.705	12.307	14.473	29.79	0.574	1.376	1.093	0.867	1.152	1.473	sp|Q7L0R7|RNF44_HUMAN	*-*-	RING finger protein 44	IPR013083 (Zinc finger, RING/FYVE/PHD-type)	GO:0005515 (protein binding), GO:0008270 (zinc ion binding)
Niben101Scf07751g01008	29.705	52.51	59.02	81.077	120.689	19.296	9.074	3.977	5.11	11.605	4.959	3.938	emb|CDY52515.1|	***-	BnaC03g61080D [Brassica napus]
Niben101Scf01661g02017	82.879	84.958	58.179	52.147	49.104	41.104	9.609	6.248	4.862	9.81	4.798	4.147	sp|Q9LDF2|LAG11_ARATH	***-	LAG1 longevity assurance homolog	IPR006634 (TRAM/LAG1/CLN8 homology domain)	GO:0016021 (integral component of membrane)
Niben101Scf00474g13005	98.518	161.702	153.01	303.886	181.048	115.122	40.716	24.303	11.934	7.3	16.537	18.372	emb|CDY28412.1|	--*-	BnaA05g18280D [Brassica napus]	IPR008004 (Uncharacterised protein family UPF0503)
Niben101Scf09459g00023	43.494	63.616	62.7	57.955	55.995	80.19	5.8	7.93	5.878	7.77	5.696	5.899	sp|Q5M868|GBA2_RAT	*-*-	Non-lysosomal glucosylceramidase
Niben101Scf10053g00011	43	57.999	64.494	63.952	83.898	61.129	9.112	6.592	6.219	6.727	6.1	5.558	sp|Q9MA90|PNC1_ARATH	***-	Peroxisomal adenine nucleotide carrier	IPR018108 (Mitochondrial substrate/solute carrier), IPR023395 (Mitochondrial carrier domain)
Niben101Scf08137g01034	6.7	8.086	9.005	8.06	17.279	12.03	0.367	0.229	0.217	0.284	0.215	0.264	sp|O48837|LRKS2_ARATH	*-**	Receptor like protein kinase S.2	IPR011009 (Protein kinase-like domain), IPR013320 (Concanavalin A-like lectin/glucanase domain)	GO:0004672 (protein kinase activity), GO:0004674 (protein serine/threonine kinase activity), GO:0005524 (ATP binding), GO:0006468 (protein phosphorylation), GO:0016772 (transferase activity, transferring phosphorus-containing groups)
Niben101Scf03038g01008	88.118	173.627	91.483	69.122	16.015	0	10.8	3.1	4.777	11.5	9.074	9.07	sp|P82787|DEF19_ARATH	***-	Defensin-like protein 19	IPR008176 (Gamma thionin)	GO:0006952 (defense response)
Niben101Scf01005g02017	13.136	13.294	9.136	9.594	9.874	16.067	0.696	0.398	0.45	0.575	0.376	0.326	sp|Q9M7R0|ALL8_OLEEU	*-**	Calcium-binding allergen Ole e 8	IPR011992 (EF-hand domain pair)	GO:0005509 (calcium ion binding)
Niben101Scf01640g03006	3.622	5.77	15.044	24.194	79.813	41.26	2.418	3.143	1.884	2.938	3.217	1.481	ref|XP_002526600.1|	***-	conserved hypothetical protein [Ricinus communis] gb|EEF35759.1| conserved hypothetical protein [Ricinus communis]
Niben101Scf02558g00027	21.155	45.703	44.252	33.3	72.716	131.762	7.107	4.7	4.6	6.412	7.04	7.488	emb|CDY50917.1|	***-	BnaC03g72460D [Brassica napus]
Niben101Scf01200g02006	297.97	464.25	296.673	142.533	135.926	79.109	29.508	21.932	25.853	47.224	21.174	24.504	sp|P14717|PAL1_ORYSJ	*-**	Phenylalanine ammonia-lyase	IPR001106 (Aromatic amino acid lyase), IPR008948 (L-Aspartase-like), IPR024083 (Fumarase/histidase, N-terminal)	GO:0003824 (catalytic activity), GO:0009058 (biosynthetic process), GO:0016841 (ammonia-lyase activity)
Niben101Scf01812g02025	1126.7	1230.86	1068.34	613.065	463.1	1212.6	78.762	130.338	140.889	110.592	116.846	130.846	sp|A1KTL3|METE_NEIMF	****	5-methyltetrahydropteroyltriglutamate--homocysteine methyltransferase	IPR006276 (Cobalamin-independent methionine synthase)	GO:0003871 (5-methyltetrahydropteroyltriglutamate-homocysteine S-methyltransferase activity), GO:0008270 (zinc ion binding), GO:0008652 (cellular amino acid biosynthetic process), GO:0009086 (methionine biosynthetic process)
Niben101Scf05099g00008	140.3	480.679	369.975	459.283	459.335	393.593	37.6	72.892	48.3	32.497	48.52	42.334	sp|Q58DI9|ARL11_BOVIN	***-	ADP-ribosylation factor-like protein	IPR005225 (Small GTP-binding protein domain), IPR006689 (Small GTPase superfamily, ARF/SAR type), IPR027417 (P-loop containing nucleoside triphosphate hydrolase)	GO:0005525 (GTP binding), GO:0005622 (intracellular), GO:0006886 (intracellular protein transport), GO:0007264 (small GTPase mediated signal transduction)
Niben101Scf00442g10001	3.71	7.83	6.918	49.542	208.73	266.063	25	4.084	11.345	7.033	4.998	9.481			Unknown protein
Niben101Scf05084g02002	23.159	17.6	38.108	54.413	74.229	103.522	4.56	5.269	7.429	3.988	6.648	5.054	sp|G7JG80|CASP2_MEDTR	***-	Casparian strip membrane protein 2	IPR006702 (Uncharacterised protein family UPF0497, trans-membrane plant)
Niben101Scf00062g01025	39.396	64.256	83.9	150.01	252.795	75.607	12.088	11.348	13.493	14.044	13.804	12.628	sp|B9DUB2|GUAA_STRU0	*-*-	GMP synthase [glutamine-hydrolyzing]	IPR029062 (Class I glutamine amidotransferase-like)
Niben101Scf02240g06018	62.334	80.787	82	88.35	113.578	75.2	10.642	5.995	7.305	17.994	6.879	8.194	sp|Q9FNX5|DRP1E_ARATH	***-	Dynamin-related protein 1E	IPR000375 (Dynamin central domain), IPR001401 (Dynamin, GTPase domain), IPR020850 (GTPase effector domain, GED), IPR022812 (Dynamin superfamily), IPR027417 (P-loop containing nucleoside triphosphate hydrolase)	GO:0003924 (GTPase activity), GO:0005525 (GTP binding)
Niben101Scf02814g01001	14.066	18.13	13.6	11.073	43.095	60.985	2.387	2.409	2.125	1.3	2.8	3.209	emb|CDY60157.1|	***-	BnaAnng16530D [Brassica napus]
Niben101Ctg14511g00002	90.167	187.176	197.668	155.546	300.532	144.756	20.825	18.598	25.403	26.323	19.239	18.861	ref|WP_017017400.1|	--*-	nucleoside hydrolase [Enterovibrio calviensis]	IPR001910 (Inosine/uridine-preferring nucleoside hydrolase domain), IPR023186 (Inosine/uridine-preferring nucleoside hydrolase)
Niben101Scf01211g00001	1.218	8.662	3.899	5.876	11.314	17.186	0	0.023	0.016	0	0.015	0	sp|Q9LQL2|PTR14_ARATH	***-	Protein NRT1/ PTR FAMILY 7.3	IPR000109 (Proton-dependent oligopeptide transporter family), IPR020846 (Major facilitator superfamily domain)	GO:0005215 (transporter activity), GO:0006810 (transport), GO:0016020 (membrane)
Niben101Scf14852g00006	1594.29	1512.51	1486.65	1703.57	1072.18	1095.9	144.84	234.813	196.852	160.017	158.318	165.032	sp|Q42945|CAMT6_TOBAC	****	Caffeoyl-CoA O-methyltransferase 6	IPR002935 (O-methyltransferase, family 3), IPR029063 (S-adenosyl-L-methionine-dependent methyltransferase)	GO:0008171 (O-methyltransferase activity)
Niben101Scf20039g01004	36.982	69.7	71.175	60.492	101.75	28.162	4.5	4.672	7.685	6.2	8.353	8.961	AT4G03420	***-	Protein of unknown function (DUF789) LENGTH=310	IPR008507 (Protein of unknown function DUF789)
Niben101Scf08001g02007	187.168	339.704	405.4	618.9	652.4	261.245	71.127	48.024	50.714	38.327	47.744	48.605	emb|CDX95432.1|	***-	BnaC01g33240D [Brassica napus]
Niben101Scf04563g01016	1495.4	825.13	1103.6	1427.84	742.956	1145.9	166.66	105.966	130.413	171.89	138.55	129.799	AT2G41380	***-	S-adenosyl-L-methionine-dependent methyltransferases superfamily protein LENGTH=269	IPR029063 (S-adenosyl-L-methionine-dependent methyltransferase)
Niben101Scf08196g01007	683.559	666.793	630.102	513.072	333.269	728.7	69.253	85.48	70.107	86.463	68.342	62.869	AT2G30490	***-	cinnamate-4-hydroxylase LENGTH=505	IPR001128 (Cytochrome P450)	GO:0005506 (iron ion binding), GO:0016705 (oxidoreductase activity, acting on paired donors, with incorporation or reduction of molecular oxygen), GO:0020037 (heme binding), GO:0055114 (oxidation-reduction process)
Niben101Scf16206g00013	31.278	135.408	93.925	123.8	238.469	147.204	13.71	28.845	12.469	7.747	13.3	15.256	emb|CDX98828.1|	***-	BnaC09g50070D [Brassica napus]
Niben101Scf07036g02018	35.077	66.354	79.629	32.77	90.524	48.994	7.9	4.267	4.955	10.876	4.883	5.783	sp|Q9ULK6|RN150_HUMAN	--*-	RING finger protein 150	IPR013083 (Zinc finger, RING/FYVE/PHD-type)	GO:0005515 (protein binding), GO:0008270 (zinc ion binding)
Niben101Scf14778g00021	323.366	347.036	363.569	290.276	418.665	249.592	66.3	37.188	42.478	18.952	35.914	45.047	sp|Q08CG8|RNF44_DANRE	*-*-	RING finger protein 44	IPR013083 (Zinc finger, RING/FYVE/PHD-type)	GO:0005515 (protein binding), GO:0008270 (zinc ion binding)
Niben101Scf00465g02013	88.063	136.547	133.726	120.944	159.743	83.51	19.838	12.2	13.865	11.766	13.09	14.659	sp|Q9LI83|ALA10_ARATH	****	Phospholipid-transporting ATPase 10	IPR001757 (P-type ATPase), IPR023214 (HAD-like domain)	GO:0000166 (nucleotide binding), GO:0000287 (magnesium ion binding), GO:0004012 (phospholipid-translocating ATPase activity), GO:0005524 (ATP binding), GO:0015914 (phospholipid transport), GO:0016021 (integral component of membrane), GO:0046872 (metal ion binding)
Niben101Scf01055g00003	11.884	51.2	57.2	133.876	176.523	45.96	6.633	16.044	6.397	13.123	5.643	6.481	sp|Q9NZC3|GDE1_HUMAN	--*-	Glycerophosphodiester phosphodiesterase	IPR017946 (PLC-like phosphodiesterase, TIM beta/alpha-barrel domain)	GO:0006629 (lipid metabolic process), GO:0008081 (phosphoric diester hydrolase activity)
Niben101Scf01671g06004	0.975	6.73	7.903	8.467	41.772	0	0.428	0.268	0.209	0.744	0.583	0.116	sp|P81395|MYB30_ANTMA	--*-	Myb-related protein 330	IPR009057 (Homeodomain-like)	GO:0003677 (DNA binding)
Niben101Scf07951g00008	449.474	722.822	589.343	704.224	309.319	138.142	70.683	61.177	61	52.102	55.345	63.349	sp|Q0D3N0|PER2_ORYSJ	****	Peroxidase 2	IPR010255 (Haem peroxidase)	GO:0004601 (peroxidase activity), GO:0006979 (response to oxidative stress), GO:0020037 (heme binding), GO:0055114 (oxidation-reduction process)
Niben101Scf00893g00003	47.858	42.274	71.07	80.317	59.022	38.214	7.796	3.51	6.475	8.598	5.098	5.527	AT2G18360	***-	alpha/beta-Hydrolases superfamily protein LENGTH=313	IPR029058 (Alpha/Beta hydrolase fold)
Niben101Scf01413g02004	9.935	21.6	20.268	21.195	12.328	15.298	0.972	1.652	1	1.503	0.883	0.767	sp|Q9ST62|NDB1_SOLTU	****	External alternative NAD(P)H-ubiquinone oxidoreductase B1, mitochondrial	IPR013027 (FAD-dependent pyridine nucleotide-disulphide oxidoreductase), IPR023753 (Pyridine nucleotide-disulphide oxidoreductase, FAD/NAD(P)-binding domain)	GO:0016491 (oxidoreductase activity), GO:0050660 (flavin adenine dinucleotide binding), GO:0055114 (oxidation-reduction process)
Niben101Scf13118g00003	247.786	293.515	280.185	185.398	160.375	135.407	27.802	22.605	17.323	53.106	18.464	20.326	AT3G53520.4	***-	UDP-glucuronic acid decarboxylase 1 LENGTH=458	IPR001509 (NAD-dependent epimerase/dehydratase, N-terminal domain), IPR016040 (NAD(P)-binding domain)	GO:0003824 (catalytic activity), GO:0050662 (coenzyme binding)
Niben101Scf01727g00006	8.694	11.784	9.452	8.63	12.004	34.282	0.757	0.964	0.775	0.836	0.6	0.868	sp|Q5M7C8|HORM1_XENLA	***-	HORMA domain-containing protein	IPR003511 (DNA-binding HORMA)
Niben101Scf03436g01017	28.066	28.059	30.652	26.827	24.89	18.033	1.9	1.858	1.97	3.428	2.219	2.566	sp|P81370|TLP_ACTDE	***-	Thaumatin-like protein	IPR001938 (Thaumatin)
Niben101Scf02398g01001	15.916	37.975	33.133	50.967	78.549	72.964	4.292	5.7	2.582	12.678	3.324	2.349	sp|Q2EMV9|PAR14_MOUSE	*-*-	Poly [ADP-ribose] polymerase 14	IPR012317 (Poly(ADP-ribose) polymerase, catalytic domain), IPR022003 (RST domain of plant C-terminal)	GO:0003950 (NAD+ ADP-ribosyltransferase activity)
Niben101Scf06517g00007	46.883	67.723	61.133	84.347	48.5	360.705	10.474	10.324	12.244	20.279	8.092	18	sp|Q6Z6W2|MAD57_ORYSJ	*-*-	MADS-box transcription factor 57	IPR002100 (Transcription factor, MADS-box)	GO:0003677 (DNA binding), GO:0046983 (protein dimerization activity)
Niben101Scf08804g02009	97.145	206.957	296.975	284.577	568.4	160.914	45.429	39.237	26.83	23.079	29.189	36.357	ref|NP_001048037.1|	-**-	product [Oryza sativa Japonica Group]
Niben101Scf03009g03002	89.038	61.748	62.17	78.038	63.445	90.202	14.85	6.577	6.2	9.925	6.533	6.667	sp|O04609|WRK22_ARATH	*-**	WRKY transcription factor 22	IPR003657 (DNA-binding WRKY), IPR018872 (Zn-cluster domain)	GO:0003700 (sequence-specific DNA binding transcription factor activity), GO:0006355 (regulation of transcription, DNA-templated), GO:0043565 (sequence-specific DNA binding)
Niben101Scf03351g02001	13.324	22.557	33.08	32.512	58.273	14.27	2.6	1.698	2.923	3.482	2.994	2.558	AT2G01275	****	RING/FYVE/PHD zinc finger superfamily protein LENGTH=259	IPR011016 (Zinc finger, RING-CH-type), IPR013083 (Zinc finger, RING/FYVE/PHD-type), IPR022143 (Protein of unknown function DUF3675)	GO:0008270 (zinc ion binding)
Niben101Scf05767g01002	2.647	0.78	3.7	5.618	27.065	11.523	0	0	0	0.568	0	0	dbj|BAB10527.1|	*-*-	low-temperature-induced 65 kD protein [Arabidopsis thaliana]
Niben101Scf00528g00001	60.95	74.633	77.923	89.884	97.856	71.779	13.985	10.186	7.568	2.516	9.082	11.349	sp|Q3SWX0|NIPA2_BOVIN	--**	Magnesium transporter NIPA2	IPR008521 (Magnesium transporter NIPA)	GO:0015095 (magnesium ion transmembrane transporter activity), GO:0015693 (magnesium ion transport), GO:0016021 (integral component of membrane)
Niben101Scf00231g07013	187.224	117.227	104.794	93.032	73.319	71.519	10.542	15.83	11.88	10.554	13.842	14.426	sp|Q6FYD1|SUCC_BARQU	***-	Succinyl-CoA ligase [ADP-forming] subunit beta	IPR013650 (ATP-grasp fold, succinyl-CoA synthetase-type), IPR016102 (Succinyl-CoA synthetase-like)	GO:0005524 (ATP binding)
Niben101Ctg09679g00001	334.032	371.257	266.4	197.774	138.394	107.506	26.218	35.077	23.86	39.4	28.037	23.116	sp|P58905|AMT11_SOLLC	****	Ammonium transporter 1 member	IPR001905 (Ammonium transporter), IPR029020 (Ammonium/urea transporter)	GO:0008519 (ammonium transmembrane transporter activity), GO:0015696 (ammonium transport), GO:0016020 (membrane), GO:0072488 (ammonium transmembrane transport)
Niben101Scf07962g00010	18.175	43.835	33.553	23.299	37.732	29.204	3.137	2.768	2.636	4.418	2.272	2.628	sp|Q9U539|OCT1_CAEEL	****	Organic cation transporter	IPR005828 (General substrate transporter), IPR020846 (Major facilitator superfamily domain)	GO:0005215 (transporter activity), GO:0016021 (integral component of membrane), GO:0022857 (transmembrane transporter activity), GO:0055085 (transmembrane transport)
Niben101Scf03129g03005	18.208	50.655	62.314	92	139.893	80.463	9.892	8.618	7.2	14.435	6.334	4.628	AT1G71050	*-**	Heavy metal transport/detoxification superfamily protein LENGTH=152	IPR006121 (Heavy metal-associated domain, HMA)	GO:0030001 (metal ion transport), GO:0046872 (metal ion binding)
Niben101Scf01319g07003	469.366	643.57	639.1	298.472	560.894	140.772	54.602	59.594	57.669	72.174	51.775	53.954	sp|P83332|TLP1_PRUPE	***-	Thaumatin-like protein	IPR001938 (Thaumatin)
Niben101Scf05799g02010	16.027	14.305	18.063	20.218	23.817	13.15	0.956	0.589	1.7	1.204	1.489	1.729	sp|Q40778|C74A2_PARAR	***-	Allene oxide synthase	IPR001128 (Cytochrome P450)	GO:0004497 (monooxygenase activity), GO:0005506 (iron ion binding), GO:0016705 (oxidoreductase activity, acting on paired donors, with incorporation or reduction of molecular oxygen), GO:0020037 (heme binding), GO:0055114 (oxidation-reduction process)
Niben101Scf00369g18020	122.5	180.8	166.229	91.539	208.627	104.863	18.736	13.199	17.215	20.793	18.625	18.651	sp|Q9H6B9|EPHX3_HUMAN	***-	Epoxide hydrolase 3	IPR000639 (Epoxide hydrolase-like), IPR029058 (Alpha/Beta hydrolase fold)	GO:0003824 (catalytic activity)
Niben101Scf04981g00001	7.653	17.823	24.01	26.949	58.1	25.454	2.532	2.1	1.815	3.275	2.748	2.256	sp|Q9ZW30|GSTU1_ARATH	***-	Glutathione S-transferase	IPR010987 (Glutathione S-transferase, C-terminal-like), IPR012336 (Thioredoxin-like fold)	GO:0005515 (protein binding)
Niben101Scf06081g00010	17.444	35.339	19.1	8.02	9.918	49.007	4.062	0.879	1.877	1.71	1.436	2.023	sp|P61877|EF2_PYRFU	--*-	Elongation factor 2	IPR000795 (Elongation factor, GTP-binding domain), IPR027417 (P-loop containing nucleoside triphosphate hydrolase)	GO:0003924 (GTPase activity), GO:0005525 (GTP binding)
Niben101Scf02369g02006	31.167	64.4	50.776	53.219	73.627	0	4.659	1.308	6.514	6.42	5.128	5.403			Unknown protein
Niben101Scf06064g00011	125.6	56.873	69.849	54.237	14.796	17.6	4.56	7.609	6.669	5.983	6.165	7.085	sp|B9SXY8|CSPLE_RICCO	*-*-	CASP-like protein 4	IPR006702 (Uncharacterised protein family UPF0497, trans-membrane plant)
Niben101Scf08162g00017	0.809	2.265	9.727	10.923	20.394	2.344	0	0	0.023	0	0	0.023	AT1G75170	***-	Sec14p-like phosphatidylinositol transfer family protein LENGTH=296	IPR001251 (CRAL-TRIO domain), IPR011074 (CRAL/TRIO, N-terminal domain)
Niben101Scf02807g01001	10.389	46.279	35.076	39.1	85.6	74.878	4.529	6.622	5.413	4.8	5.735	4.814	AT3G21790	***-	UDP-Glycosyltransferase superfamily protein LENGTH=495	IPR002213 (UDP-glucuronosyl/UDP-glucosyltransferase)	GO:0008152 (metabolic process), GO:0016758 (transferase activity, transferring hexosyl groups)
Niben101Scf04383g01014	11.94	63.693	59.072	157.513	220.764	22.564	15.117	3.977	10.748	10.032	12.629	11.202	gb|AHI85713.1|	***-	stress-induced protein 8 [Capsicum annuum]
Niben101Scf06183g04008	97.588	103.6	110.596	88.187	71.732	134.939	9.127	10.782	15.454	12.379	13.85	11.403	sp|Q9SIN2|TBL39_ARATH	***-	Protein trichome birefringence-like 39	IPR026057 (PC-Esterase)
Niben101Scf02461g02003	20.058	24.195	20.885	19.974	48.5	14.088	1.836	2.286	2.055	2.922	1.866	2.279	gb|AIQ51881.1|	--*-	lytic transglycosylase [Paenibacillus sp. FSL R7-0331]	IPR008258 (Lytic transglycosylase-like SLT domain), IPR023346 (Lysozyme-like domain)
Niben101Scf02340g01003	338.318	932.453	891.043	1252.35	2599.44	555.249	91.21	111	158.15	263.078	134.304	93.163	AT4G27450	***-	Aluminium induced protein with YGL and LRDR motifs LENGTH=250	IPR024286 (Domain of unknown function DUF3700), IPR029055 (Nucleophile aminohydrolases, N-terminal)
Niben101Scf01024g04002	6.047	8.573	12.51	22.769	60.183	117.713	1.737	2.5	3.055	8.866	4.407	3.163	gb|KEH39046.1|	***-	wound-responsive family protein [Medicago truncatula]	IPR022251 (Protein of unknown function wound-induced)
Niben101Scf19517g00019	188.497	286.964	294.967	313.548	351.312	239.033	25.316	24.2	22.906	93.803	21.166	25.302	sp|F4JQ95|DGK7_ARATH	****	Diacylglycerol kinase 7	IPR000756 (Diacylglycerol kinase, accessory domain), IPR001206 (Diacylglycerol kinase, catalytic domain), IPR016064 (ATP-NAD kinase-like domain)	GO:0003951 (NAD+ kinase activity), GO:0004143 (diacylglycerol kinase activity), GO:0007205 (protein kinase C-activating G-protein coupled receptor signaling pathway), GO:0008152 (metabolic process)
Niben101Scf05656g01005	22.639	36.619	29.195	27.03	38.995	40.479	4.919	2.784	3.172	2.654	2.472	3.512	ref|XP_002527462.1|	***-	conserved hypothetical protein [Ricinus communis] gb|EEF34954.1| conserved hypothetical protein [Ricinus communis]
Niben101Scf02849g01002	0.742	8.086	9.872	9.77	35.998	0	0.597	0.168	0.326	0.836	0.276	0.24	gb|KEH43386.1|	--*-	cytochrome P450 family protein [Medicago truncatula]
Niben101Scf03056g01013	6.767	12.3	15.214	7.517	3.997	0	0	0	0	0	0	0	AT3G21660	*-*-	UBX domain-containing protein LENGTH=435	IPR029071 (Ubiquitin-related domain)	GO:0005515 (protein binding)
Niben101Scf00773g08001	51.059	49.094	50.6	41.563	47.694	54.645	5.8	5.024	6.087	5.43	5.2	5.124	ref|NP_001044673.1|	***-	product [Oryza sativa Japonica Group]	IPR006461 (Uncharacterised protein family Cys-rich), IPR021369 (Protein of unknown function DUF2985)
Niben101Scf01773g08011	84.663	223.7	273.425	199.3	494.9	272.9	33.968	28.47	31.444	34.967	31.407	37.209	sp|F1MK05|RN170_BOVIN	--*-	E3 ubiquitin-protein ligase RNF170	IPR013083 (Zinc finger, RING/FYVE/PHD-type)	GO:0005515 (protein binding), GO:0008270 (zinc ion binding)
Niben101Scf00953g00004	15.395	22.826	19.717	18.8	22.51	19.048	2.058	1.162	1.086	2.945	1.144	1.147	sp|Q9LHP4|RCH2_ARATH	****	Receptor-like protein kinase 2	IPR001611 (Leucine-rich repeat), IPR003591 (Leucine-rich repeat, typical subtype), IPR011009 (Protein kinase-like domain), IPR013210 (Leucine-rich repeat-containing N-terminal, type 2)	GO:0004672 (protein kinase activity), GO:0004674 (protein serine/threonine kinase activity), GO:0005515 (protein binding), GO:0005524 (ATP binding), GO:0006468 (protein phosphorylation), GO:0016772 (transferase activity, transferring phosphorus-containing groups)
Niben101Scf02913g00028	1.75	16.134	7.5	6.12	16.4	1.614	0.046	0.046	0	0.376	0	0.039	sp|Q42656|AGAL_COFAR	***-	Alpha-galactosidase	IPR000111 (Glycoside hydrolase, clan GH-D)	GO:0003824 (catalytic activity), GO:0004553 (hydrolase activity, hydrolyzing O-glycosyl compounds), GO:0005975 (carbohydrate metabolic process)
Niben101Scf03255g00018	121.589	145.017	137.1	118.596	164.327	154.065	23.655	19.309	15.416	18.055	14.226	13.961	AT5G47730	***-	Sec14p-like phosphatidylinositol transfer family protein LENGTH=3	IPR001251 (CRAL-TRIO domain), IPR011074 (CRAL/TRIO, N-terminal domain)
Niben101Scf07437g05005	164.164	207.073	235.579	188.194	172.174	54.059	24.382	23.966	21.216	15.355	20.667	22.892	AT1G70170	****	matrix metalloproteinase LENGTH=378	IPR021190 (Peptidase M10A), IPR024079 (Metallopeptidase, catalytic domain)	GO:0004222 (metalloendopeptidase activity), GO:0006508 (proteolysis), GO:0008237 (metallopeptidase activity), GO:0008270 (zinc ion binding), GO:0031012 (extracellular matrix)
Niben101Scf03045g04008	85.006	140.015	151.29	222.212	239.115	70.138	37.12	27.147	14.8	1.649	13.174	19.868	emb|CDY44160.1|	***-	BnaA09g30920D [Brassica napus]	IPR012442 (Protein of unknown function DUF1645, plant)
Niben101Scf00176g07005	55.877	67.403	60.503	41.794	51.646	16.08	6.786	5.422	4.467	7.026	4.338	4.69	sp|Q8GYA4|CRK10_ARATH	****	Cysteine-rich receptor-like protein kinase 10	IPR002902 (Gnk2-homologous domain), IPR011009 (Protein kinase-like domain), IPR013320 (Concanavalin A-like lectin/glucanase domain)	GO:0004672 (protein kinase activity), GO:0004674 (protein serine/threonine kinase activity), GO:0005524 (ATP binding), GO:0006468 (protein phosphorylation), GO:0016772 (transferase activity, transferring phosphorus-containing groups)
Niben101Scf10306g00005	13.922	36.337	7.01	3.609	25.213	17.03	0.558	5.72	0.279	0.2	0.299	0.566	sp|O82013|HSP21_SOLPE	***-	17.3 kDa class II heat shock protein	IPR007055 (BON domain), IPR008978 (HSP20-like chaperone)
Niben101Scf00758g00003	2.149	7.165	9.53	10.815	5.143	23.423	0.2	0.283	0.287	0.545	0.146	0.24	sp|Q8GW29|LOG7_ARATH	***-	Cytokinin riboside 5'-monophosphate phosphoribohydrolase LOG7	IPR005269 (Cytokinin riboside 5'-monophosphate phosphoribohydrolase LOG)
Niben101Scf24496g01001	71.804	130.162	114.7	99.8	86.337	34.477	10.038	8.412	13.136	16.7	8.76	8.078	sp|Q9C519|WRKY6_ARATH	*-**	WRKY transcription factor 6	IPR003657 (DNA-binding WRKY)	GO:0003700 (sequence-specific DNA binding transcription factor activity), GO:0006355 (regulation of transcription, DNA-templated), GO:0043565 (sequence-specific DNA binding)
Niben101Scf00247g00009	12.903	16.736	28.867	33.367	16	29.425	1.959	3.694	1.287	1.7	2.088	1.45			Unknown protein
Niben101Scf01249g04001	30.5	61.518	60.135	38.673	90.1	21.626	5.4	4.535	6.552	5.676	6.019	5.884	sp|Q9ULD8|KCNH3_HUMAN	*-**	Potassium voltage-gated channel subfamily H member 3	IPR003938 (Potassium channel, voltage-dependent, EAG/ELK/ERG), IPR020683 (Ankyrin repeat-containing domain)	GO:0005216 (ion channel activity), GO:0005249 (voltage-gated potassium channel activity), GO:0005515 (protein binding), GO:0006811 (ion transport), GO:0006813 (potassium ion transport), GO:0016020 (membrane), GO:0055085 (transmembrane transport)
Niben101Scf10763g00008	32.6	152.246	172.753	229.974	506.338	87.989	16.992	5.269	33.282	40.75	29.296	24.946	AT4G27450	***-	Aluminium induced protein with YGL and LRDR motifs LENGTH=250	IPR024286 (Domain of unknown function DUF3700), IPR029055 (Nucleophile aminohydrolases, N-terminal)
Niben101Scf01409g01001	47.67	92.609	88.648	93.127	173.54	62.3	9.846	8.886	12.368	12.962	12.2	11.651	sp|Q5ZLH4|TM230_CHICK	***-	Transmembrane protein 230	IPR008590 (Protein of unknown function DUF872, transmembrane)
Niben101Scf05307g01001	145.269	102.09	87.1	163.375	34.69	40.388	12.027	12.174	8.6	21.8	8.138	7.186	sp|Q9M040|PDC4_ARATH	*-*-	Pyruvate decarboxylase 4	IPR012001 (Thiamine pyrophosphate enzyme, N-terminal TPP-binding domain), IPR029035 (DHS-like NAD/FAD-binding domain), IPR029061 (Thiamin diphosphate-binding fold)	GO:0030976 (thiamine pyrophosphate binding)
Niben101Scf01824g00013	4780.46	8913.72	9465.99	6647.07	4911.35	3875.37	619.809	316.759	1240.13	840.2	1050.76	1043.28	sp|P81370|TLP_ACTDE	***-	Thaumatin-like protein	IPR001938 (Thaumatin)
Niben101Scf00757g01001	52.798	38.449	41.823	74.998	38.687	42.523	6.625	5.062	5.684	4.533	4.99	5.481	AT3G02120	***-	hydroxyproline-rich glycoprotein family protein LENGTH=126
Niben101Scf01985g03008	28.83	46.753	44.645	53.246	68.705	21.978	4.95	8.3	3.257	4.617	4.245	3.674	AT4G03115	***-	Mitochondrial substrate carrier family protein LENGTH=314	IPR018108 (Mitochondrial substrate/solute carrier), IPR023395 (Mitochondrial carrier domain)
Niben101Scf01091g00041	167.166	135.869	191.617	218.426	250.473	90.176	22.799	13.642	23.263	28.072	22.195	23.868	AT5G14780	***-	formate dehydrogenase LENGTH=384	IPR006139 (D-isomer specific 2-hydroxyacid dehydrogenase, catalytic domain), IPR016040 (NAD(P)-binding domain), IPR029752 (D-isomer specific 2-hydroxyacid dehydrogenase, NAD-binding domain conserved site 1), IPR029753 (D-isomer specific 2-hydroxyacid dehydrogenase, NAD-binding domain conserved site)	GO:0008152 (metabolic process), GO:0016616 (oxidoreductase activity, acting on the CH-OH group of donors, NAD or NADP as acceptor), GO:0051287 (NAD binding), GO:0055114 (oxidation-reduction process)
Niben101Scf03038g13022	217.372	252.558	284.727	315.949	388.485	193.45	29.898	25.794	31.932	66.69	30.002	29.085	AT1G46264	****	heat shock transcription factor B4 LENGTH=348	IPR011991 (Winged helix-turn-helix DNA-binding domain), IPR014751 (DNA repair protein XRCC4, C-terminal), IPR027725 (Heat shock transcription factor family)	GO:0003677 (DNA binding), GO:0003700 (sequence-specific DNA binding transcription factor activity), GO:0005634 (nucleus), GO:0006302 (double-strand break repair), GO:0006310 (DNA recombination), GO:0006355 (regulation of transcription, DNA-templated), GO:0009408 (response to heat), GO:0043565 (sequence-specific DNA binding)
Niben101Scf02775g00001	129.719	232.854	219.63	243.503	244.537	144.404	36.539	31.223	20.13	13.1	24.866	29.45	sp|O80337|EF100_ARATH	****	Ethylene-responsive transcription factor 1A	IPR016177 (DNA-binding domain)	GO:0003677 (DNA binding), GO:0003700 (sequence-specific DNA binding transcription factor activity), GO:0006355 (regulation of transcription, DNA-templated)
Niben101Scf11447g03003	10.599	11.336	7.3	12.172	6.8	27.055	0.597	0.604	0.783	0.698	0.553	0.76	emb|CDY33260.1|	***-	BnaC01g37330D [Brassica napus]
Niben101Scf06248g01010	11.076	18.258	16.527	11.29	19.63	15.91	0.849	1.636	1.2	1	1.029	0.643	ref|XP_001890573.1|	*-*-	tetratricopeptide repeat-containing protein [Laccaria bicolor S238N-H82] gb|EDQ98767.1| tetratricopeptide repeat-containing protein [Laccaria bicolor S238N-H82]
Niben101Scf07058g02007	73.676	86.839	78.225	110.957	140.892	113.703	25.109	11.035	9.499	9.933	9.635	9.488	sp|Q15800|MSMO1_HUMAN	*-*-	Methylsterol monooxygenase	IPR006694 (Fatty acid hydroxylase)	GO:0005506 (iron ion binding), GO:0006633 (fatty acid biosynthetic process), GO:0016491 (oxidoreductase activity), GO:0055114 (oxidation-reduction process)
Niben101Scf17290g01005	181.642	286.414	282.26	400.69	228.257	135.212	35.942	30.267	28.513	38.073	35.407	28.155	sp|P82787|DEF19_ARATH	***-	Defensin-like protein 19	IPR008176 (Gamma thionin)	GO:0006952 (defense response)
Niben101Scf11383g00021	47.149	105.967	105.805	138.353	272.013	82.924	16.257	18.193	14.136	19.589	13.412	12.954	sp|Q99W51|TADA_STAAM	--*-	tRNA-specific adenosine deaminase	IPR016193 (Cytidine deaminase-like)	GO:0003824 (catalytic activity), GO:0008270 (zinc ion binding), GO:0016787 (hydrolase activity)
Niben101Scf01236g00013	36.339	47.29	38.948	53.7	51.8	26.287	3.466	6.064	4.823	2.838	4.99	5.829	AT3G17510	****	CBL-interacting protein kinase 1 LENGTH=444	IPR004041 (NAF domain), IPR011009 (Protein kinase-like domain), IPR028375 (KA1 domain/Ssp2 C-terminal domain)	GO:0004672 (protein kinase activity), GO:0005524 (ATP binding), GO:0006468 (protein phosphorylation), GO:0007165 (signal transduction), GO:0016772 (transferase activity, transferring phosphorus-containing groups)
Niben101Scf07201g01009	467.428	407.415	595.827	500.507	458.336	328.207	77.454	49.492	52.753	78.4	46.992	58.411	sp|B3R057|FTSH1_PHYMT	*-**	ATP-dependent zinc metalloprotease FtsH	IPR003959 (ATPase, AAA-type, core), IPR025753 (AAA-type ATPase, N-terminal domain), IPR027417 (P-loop containing nucleoside triphosphate hydrolase)	GO:0005524 (ATP binding)
Niben101Scf15467g02029	21.077	29.697	25.979	35.05	38.702	1.888	2.257	3.564	1.946	2.6	1.804	2.248	sp|O48723|PLP2_ARATH	***-	Patatin-like protein 2	IPR016035 (Acyl transferase/acyl hydrolase/lysophospholipase)	GO:0006629 (lipid metabolic process), GO:0008152 (metabolic process)
Niben101Scf04337g01001	0.288	9.699	6.393	13.8	33.559	1.953	0.536	0.206	0.357	1.02	0.292	0.434	AT1G77210	****	sugar transporter 14 LENGTH=504	IPR005828 (General substrate transporter), IPR020846 (Major facilitator superfamily domain)	GO:0005215 (transporter activity), GO:0016020 (membrane), GO:0016021 (integral component of membrane), GO:0022857 (transmembrane transporter activity), GO:0022891 (substrate-specific transmembrane transporter activity), GO:0055085 (transmembrane transport)
Niben101Ctg14168g00004	4.264	8.393	11.473	13.135	19.6	0	0.352	0.092	0.489	0.2	0.207	0.318	sp|Q9FUT0|GSTU9_ARATH	***-	Glutathione S-transferase U9	IPR010987 (Glutathione S-transferase, C-terminal-like), IPR012336 (Thioredoxin-like fold)	GO:0005515 (protein binding)
Niben101Scf04812g01015	43.616	90.076	87.269	90.1	124.862	32.107	10.3	10.752	8.708	10.224	8.514	8.62	sp|P29375|KDM5A_HUMAN	*-*-	Lysine-specific demethylase 5A	IPR003347 (JmjC domain), IPR003349 (JmjN domain), IPR004198 (Zinc finger, C5HC2-type)
Niben101Scf11469g00015	80.742	187.368	180.708	33.883	282.989	16.9	20.09	10.675	16.044	29.268	12.706	10.814	sp|P03007|DPO3E_ECOLI	--*-	DNA polymerase III subunit epsilon	IPR012337 (Ribonuclease H-like domain)	GO:0003676 (nucleic acid binding)
Niben101Scf00313g01001	16.359	23.082	34.012	28.767	28.078	1.315	1.897	1.438	2.427	1.649	2.342	2.023	sp|Q08507|ACCO3_PETHY	***-	1-aminocyclopropane-1-carboxylate oxidase 3	IPR005123 (Oxoglutarate/iron-dependent dioxygenase), IPR026992 (Non-haem dioxygenase N-terminal domain), IPR027443 (Isopenicillin N synthase-like)	GO:0016491 (oxidoreductase activity), GO:0016706 (oxidoreductase activity, acting on paired donors, with incorporation or reduction of molecular oxygen, 2-oxoglutarate as one donor, and incorporation of one atom each of oxygen into both donors), GO:0055114 (oxidation-reduction process)
Niben101Scf05118g03003	128.212	118.724	103.507	143.618	122.878	110.045	15.4	18.498	12.903	16.736	13.972	15.155	sp|Q6UX07|DHR13_HUMAN	*-**	Dehydrogenase/reductase SDR family member 13	IPR002347 (Glucose/ribitol dehydrogenase)	GO:0008152 (metabolic process), GO:0016491 (oxidoreductase activity)
Niben101Scf01075g00018	56.852	80.557	64.559	86.043	61.829	67.404	8.882	12.1	7.692	8.015	6.756	7.194	AT5G15640	***-	Mitochondrial substrate carrier family protein LENGTH=323	IPR002067 (Mitochondrial carrier protein), IPR023395 (Mitochondrial carrier domain)	GO:0055085 (transmembrane transport)
Niben101Scf05146g04021	51.269	67.954	43.937	57.127	68.969	56.663	7.413	10.675	5.917	5.906	5.789	5.264	sp|Q2GI75|DNAJ_EHRCR	--*-	Chaperone protein DnaJ	IPR001623 (DnaJ domain)
Niben101Scf01818g03019	215.589	170.159	161.713	184.272	232.165	73.7	26.723	17.489	19.1	31.055	20.6	19.946	sp|Q39013|NAC2_ARATH	***-	NAC domain-containing protein 2	IPR003441 (NAC domain)	GO:0003677 (DNA binding), GO:0006355 (regulation of transcription, DNA-templated)
Niben101Scf01269g10003	30.48	70.308	103.9	86.003	110.507	31.144	8.752	10.392	8.522	9.5	8.76	6.868	AT4G04630	***-	Protein of unknown function, DUF584 LENGTH=168	IPR007608 (Senescence regulator S40)
Niben101Scf04093g00019	35.863	47.7	48.57	84.822	76.536	38.188	8.53	8.335	5.73	1.335	7.669	7.527	AT2G40095	***-	Alpha/beta hydrolase related protein LENGTH=209	IPR019498 (MENTAL domain)
Niben101Scf00428g12017	13.955	23.325	19.034	18.4	25.963	11.965	1.308	1.82	0.845	2.899	1.175	1.287	ref|XP_002531781.1|	***-	conserved hypothetical protein [Ricinus communis] gb|EEF30595.1| conserved hypothetical protein [Ricinus communis]
Niben101Scf01319g04019	81.008	121.987	103.258	99.694	115.223	65.425	12.746	9.926	11.9	16.107	11.585	11.698	AT1G30755	***-	Protein of unknown function (DUF668) LENGTH=615	IPR007700 (Protein of unknown function DUF668), IPR021864 (Protein of unknown function DUF3475)
Niben101Scf08651g00010	97.71	190.426	249.717	339.6	379.317	257.43	32.002	25.618	25.008	67.495	25.404	24.915	AT1G19180	***-	jasmonate-zim-domain protein 1 LENGTH=253	IPR010399 (Tify), IPR018467 (CO/COL/TOC1, conserved site)
Niben101Scf06101g02007	184.433	176.723	128.685	219.62	115.164	144.925	32.14	34.6	11.414	21.813	13.727	12.496	sp|Q39644|LEA5_CITSI	--*-	Late embryogenesis abundant protein Lea5	IPR004926 (Late embryogenesis abundant protein, LEA-5)	GO:0006950 (response to stress)
Niben101Scf11995g00008	58.203	50.079	49.857	38.32	39.759	51.286	5.264	4.688	6.18	8.084	4.698	4.333	sp|Q7L1T6|NB5R4_HUMAN	*-*-	Cytochrome b5 reductase 4	IPR001199 (Cytochrome b5-like heme/steroid binding domain)	GO:0020037 (heme binding)
Niben101Scf14726g00006	37.104	33.267	31.1	50.722	23.215	93.158	5.1	7.464	5.002	4.579	4.192	4.388	sp|O80872|TBL45_ARATH	*-*-	Protein trichome birefringence-like 45	IPR025846 (PMR5 N-terminal domain), IPR026057 (PC-Esterase)
Niben101Scf02622g07001	259.67	305.427	238.323	199.443	193.743	150.5	36.294	23.186	32.258	21.453	28.789	36.38	sp|Q9Y169|EXT2_DROME	*-*-	Exostosin-2	IPR011040 (Sialidases), IPR023296 (Glycosyl hydrolase, five-bladed beta-propellor domain), IPR029044 (Nucleotide-diphospho-sugar transferases)	GO:0006024 (glycosaminoglycan biosynthetic process), GO:0015012 (heparan sulfate proteoglycan biosynthetic process), GO:0016021 (integral component of membrane)
Niben101Scf07751g00003	95.716	191.232	158.983	219.39	312.5	113.898	32.897	20.6	21.534	25.05	18.594	24.845	AT5G49700	***-	Predicted AT-hook DNA-binding family protein LENGTH=276	IPR014476 (Predicted AT-hook DNA-binding)
Niben101Scf05880g03001	83.444	113.196	117.252	156.957	174.275	140.902	12.516	9.1	29	16.268	18.694	16.101	AT5G10240	****	asparagine synthetase 3 LENGTH=578	IPR006426 (Asparagine synthase, glutamine-hydrolyzing), IPR029055 (Nucleophile aminohydrolases, N-terminal)	GO:0004066 (asparagine synthase (glutamine-hydrolyzing) activity), GO:0006529 (asparagine biosynthetic process), GO:0008152 (metabolic process)
Niben101Scf03853g02005	82.115	263.46	330.712	225.048	587.444	173.413	33.02	36.064	40.928	43.427	34.056	34.279	sp|P29000|INVA_SOLLC	****	Acid beta-fructofuranosidase	IPR001362 (Glycoside hydrolase, family 32), IPR013320 (Concanavalin A-like lectin/glucanase domain), IPR021792 (Beta-fructofuranosidase), IPR023296 (Glycosyl hydrolase, five-bladed beta-propellor domain)	GO:0004553 (hydrolase activity, hydrolyzing O-glycosyl compounds), GO:0004564 (beta-fructofuranosidase activity), GO:0004575 (sucrose alpha-glucosidase activity), GO:0005975 (carbohydrate metabolic process)
Niben101Ctg14389g00001	18.729	27.547	35.666	32.607	58.8	26.496	4.055	2.47	2.6	5.89	2.71	3.705	AT4G02050	*-**	sugar transporter protein 7 LENGTH=513	IPR005828 (General substrate transporter), IPR020846 (Major facilitator superfamily domain)	GO:0016021 (integral component of membrane), GO:0022857 (transmembrane transporter activity), GO:0055085 (transmembrane transport)
Niben101Scf19248g00002	42.509	45.294	39.749	42.73	26.83	0	8.607	4.81	1.714	2.002	1.7	2.295	gb|EZA46847.1|	--*-	Ubiquilin-1 [Cerapachys biroi]	IPR029071 (Ubiquitin-related domain)
Niben101Scf06123g05006	13.989	29.595	28.3	56.449	103.3	54.593	7.283	5.093	3.598	7.302	4.752	5.372	emb|CDX80857.1|	***-	BnaC03g01110D [Brassica napus]	IPR007608 (Senescence regulator S40)
Niben101Scf00206g00034	198.31	155.752	151.225	152.167	118.323	107.74	19.249	23.293	16.377	20.387	20.46	16.109	sp|Q9CQK7|RWDD1_MOUSE	***-	RWD domain-containing protein	IPR016135 (Ubiquitin-conjugating enzyme/RWD-like)	GO:0005515 (protein binding)
Niben101Scf03052g00004	0.233	9.3	6.8	17.654	18.616	0	0.207	0.314	0.1	0.199	0.169	0.271	gb|ACZ73650.1|	*-*-	glycine-rich protein precursor [Nicotiana tabacum]	IPR010800 (Glycine rich protein)
Niben101Scf13308g00004	88.384	81.823	74.444	96.655	84.867	68.133	20	6.24	5.948	18.032	6.357	5.667	AT5G53130	****	cyclic nucleotide gated channel 1 LENGTH=716	IPR005821 (Ion transport domain), IPR014710 (RmlC-like jelly roll fold)	GO:0005216 (ion channel activity), GO:0006811 (ion transport), GO:0016020 (membrane), GO:0055085 (transmembrane transport)
Niben101Scf01956g03004	54.193	101.105	113.602	131.962	272.278	34.5	16	16.472	15.206	13.66	14.717	15.659	AT3G06780	*-*-	glycine-rich protein LENGTH=2
Niben101Scf05694g00009	191	249.7	254.43	274.685	307.438	219.673	56.683	39.849	27.536	18.078	27.7	31.186	sp|Q9ZSD4|SY121_ARATH	***-	Syntaxin-1	IPR010989 (t-SNARE)	GO:0005515 (protein binding), GO:0016020 (membrane), GO:0016192 (vesicle-mediated transport)
Niben101Scf00318g00012	45.599	17.695	34.918	34.493	29.798	50.309	5.57	0.497	2.388	6.773	5.013	3.194	sp|O80877|EF4L1_ARATH	***-	Protein ELF4-LIKE	IPR009741 (Protein of unknown function DUF1313)
Niben101Scf03038g01009	95.672	69.873	54.7	54.847	15.942	3.216	6.289	2.447	4.373	8.713	7.086	5.806	sp|P82787|DEF19_ARATH	***-	Defensin-like protein 19	IPR008176 (Gamma thionin)	GO:0006952 (defense response)
Niben101Scf07863g00029	241.849	365.448	409.304	622.984	583.433	425.153	88.463	77.84	42.719	30.81	56.918	63.775	sp|Q8PWF5|MSRB_METMA	-***	Peptide methionine sulfoxide reductase MsrB	IPR011057 (Mss4-like)	GO:0033743 (peptide-methionine (R)-S-oxide reductase activity), GO:0055114 (oxidation-reduction process)
Niben101Scf03852g01005	6.025	11.567	13.206	14.94	26.315	66.285	1.675	3.579	1.6	2.976	1.42	1.907	AT5G24270	****	Calcium-binding EF-hand family protein LENGTH=222	IPR015757 (Calcineurin B protein)	GO:0005509 (calcium ion binding)
Niben101Scf00539g07005	78.549	166.897	130.786	169.292	183.223	73.432	22.546	23.232	15.834	6.964	14.049	22.465	emb|CDY01382.1|	***-	BnaA07g11550D [Brassica napus]
Niben101Scf01685g03001	18.485	20.318	17.393	19.526	12.43	18.905	1.913	0.856	0.853	3.152	0.852	1.209	AT4G21380	****	receptor kinase 3 LENGTH=850	IPR000858 (S-locus glycoprotein), IPR001480 (Bulb-type lectin domain), IPR003609 (Apple-like), IPR011009 (Protein kinase-like domain), IPR013320 (Concanavalin A-like lectin/glucanase domain), IPR024171 (S-receptor-like serine/threonine-protein kinase)	GO:0004672 (protein kinase activity), GO:0004674 (protein serine/threonine kinase activity), GO:0005524 (ATP binding), GO:0006468 (protein phosphorylation), GO:0016772 (transferase activity, transferring phosphorus-containing groups), GO:0048544 (recognition of pollen)
Niben101Ctg07375g00004	0	0	0	65.527	26.8	133.3	0	24.93	0	0	0	0.349	sp|Q9FJN9|PABN2_ARATH	*-*-	Polyadenylate-binding protein 2
Niben101Scf01648g00011	39.43	52.92	62.656	55.8	72.834	42.862	6.166	6.729	6.002	8.214	6.219	5.977	AT4G03115	***-	Mitochondrial substrate carrier family protein LENGTH=314	IPR018108 (Mitochondrial substrate/solute carrier), IPR023395 (Mitochondrial carrier domain)
Niben101Scf02793g15017	7.709	4.606	7.246	8.915	4.349	13.398	0.1	0.084	0.039	0.038	0.038	0.116	sp|Q9LEH3|PER15_IPOBA	****	Peroxidase 15	IPR010255 (Haem peroxidase)	GO:0004601 (peroxidase activity), GO:0006979 (response to oxidative stress), GO:0020037 (heme binding), GO:0055114 (oxidation-reduction process)
Niben101Scf00324g02004	23.525	33.932	61.645	93.737	233.664	52.796	14.322	10.24	10.709	10.707	9.612	7.767	sp|Q9SN58|UGE5_ARATH	****	UDP-glucose 4-epimerase 5	IPR001509 (NAD-dependent epimerase/dehydratase, N-terminal domain), IPR005886 (UDP-glucose 4-epimerase GalE), IPR008089 (Nucleotide sugar epimerase), IPR025308 (UDP-glucose 4-epimerase C-terminal domain)	GO:0003824 (catalytic activity), GO:0003978 (UDP-glucose 4-epimerase activity), GO:0005975 (carbohydrate metabolic process), GO:0006012 (galactose metabolic process), GO:0016857 (racemase and epimerase activity, acting on carbohydrates and derivatives), GO:0050662 (coenzyme binding)
Niben101Scf04703g03003	15.7	24.605	32.214	30.11	86.116	57.652	4.59	4.1	4.994	5.354	4.783	4.426	AT3G60690	***-	SAUR-like auxin-responsive protein family LENGTH=170	IPR003676 (Auxin-induced protein, ARG7)
Niben101Scf00747g12032	27.058	38.705	26.9	23.733	26.874	21.457	4.024	3.4	2.086	2.915	2.004	2.488	sp|Q9C5V5|GLR28_ARATH	****	Glutamate receptor 2.8	IPR001320 (Ionotropic glutamate receptor), IPR028082 (Periplasmic binding protein-like I)	GO:0004970 (ionotropic glutamate receptor activity), GO:0016020 (membrane)
Niben101Scf07953g02010	38.743	52.497	55.646	57.398	64.664	40.778	6.319	5.437	6.103	7.7	5.297	6.302	sp|Q6K5F8|CDKG1_ORYSJ	*-**	Cyclin-dependent kinase G	IPR011009 (Protein kinase-like domain)	GO:0004672 (protein kinase activity), GO:0004674 (protein serine/threonine kinase activity), GO:0005524 (ATP binding), GO:0006468 (protein phosphorylation), GO:0016772 (transferase activity, transferring phosphorus-containing groups)
Niben101Scf00103g00018	7.255	6.7	6.787	4.478	1.337	20.754	0.054	0.099	0.24	0.115	0.046	0.039	sp|P85894|LTP1_MORNI	****	Non-specific lipid-transfer protein	IPR000528 (Plant lipid transfer protein/Par allergen), IPR016140 (Bifunctional inhibitor/plant lipid transfer protein/seed storage helical domain)	GO:0006869 (lipid transport), GO:0008289 (lipid binding)
Niben101Scf01032g00002	0.775	4.235	9	9.39	19.63	0	0	0	0	0	0	0	sp|Q9FIH9|CML37_ARATH	--**	Calcium-binding protein CML37	IPR011992 (EF-hand domain pair)	GO:0005509 (calcium ion binding)
Niben101Scf01145g00003	32.308	46.318	28.158	44.86	62.269	38.005	4.889	3.847	2.737	5.614	2.533	9.535			Unknown protein
Niben101Scf04296g00008	2.204	13.256	15.7	19.798	29.607	7.343	0.727	1.484	1.21	0.046	1.236	1.566	sp|O80742|PUB19_ARATH	***-	U-box domain-containing protein 19	IPR013083 (Zinc finger, RING/FYVE/PHD-type), IPR016024 (Armadillo-type fold)	GO:0004842 (ubiquitin-protein transferase activity), GO:0005488 (binding), GO:0005515 (protein binding), GO:0016567 (protein ubiquitination)
Niben101Scf04040g09014	126.197	180.6	137.375	131.935	100.207	105.279	31.62	14.866	11.632	21.445	10.725	12.822	AT5G51160	***-	Ankyrin repeat family protein LENGTH=442	IPR020683 (Ankyrin repeat-containing domain), IPR026961 (PGG domain), IPR027001 (Caskin/Ankyrin repeat-containing protein)	GO:0005515 (protein binding)
Niben101Scf06295g04023	7.343	8.445	13.337	12.253	11.608	17.9	0.428	0.222	0.822	0.575	0.737	1.116	sp|Q15782|CH3L2_HUMAN	****	Chitinase-3-like protein 2	IPR017853 (Glycoside hydrolase superfamily)	GO:0004553 (hydrolase activity, hydrolyzing O-glycosyl compounds), GO:0004568 (chitinase activity), GO:0005975 (carbohydrate metabolic process), GO:0006032 (chitin catabolic process)
Niben101Scf18125g00012	1.794	8.074	7.692	11.602	28.269	5	0.329	0.153	0.589	0.736	0.499	0.419	sp|O24554|PLY_ZINVI	***-	Pectate lyase	IPR011050 (Pectin lyase fold/virulence factor), IPR018082 (AmbAllergen)
Niben101Scf12560g00004	86.202	237.87	254.036	498.037	817.847	141.5	50.876	35.238	48.775	54.104	47.675	41.845	sp|Q9T096|YIPL6_ARATH	***-	Protein yippee-like	IPR004910 (Yippee/Mis18)
Niben101Scf26775g00013	56.508	73.366	73.84	106.94	83.736	45.986	11.392	8.045	7.723	12.303	7.693	8.496	sp|Q9LJW0|PHO19_ARATH	*-*-	Phosphate transporter PHO1 homolog 9	IPR004331 (SPX, N-terminal), IPR004342 (EXS, C-terminal)	GO:0016021 (integral component of membrane)
Niben101Scf03436g02006	10.3	32.102	39.6	73.885	109.86	36.065	8.186	8.748	4.203	5.154	4.89	5.085	sp|Q9LEX0|P2A13_ARATH	***-	F-box protein PP2-A13	IPR001810 (F-box domain), IPR025886 (Phloem protein 2-like)	GO:0005515 (protein binding)
Niben101Scf00870g16009	11.175	8.752	8.204	6.88	7.802	0	0	0	0	0	0	0	emb|CDY60739.1|	***-	BnaA07g35980D [Brassica napus]	IPR021899 (Protein of unknown function DUF3511)
Niben101Scf02740g08001	11.308	20.242	13.534	15.645	9.286	12.213	1.622	1.1	0.636	0.859	0.614	0.736	sp|O22193|PUB4_ARATH	*-*-	U-box domain-containing protein 4	IPR016024 (Armadillo-type fold)	GO:0005488 (binding), GO:0005515 (protein binding)
Niben101Scf03321g01012	40.98	43.592	35.43	29.188	24.875	59.15	4.246	5.468	4.149	3.659	4.4	4.93	sp|P54873|HMCS_ARATH	****	Hydroxymethylglutaryl-CoA synthase	IPR010122 (Hydroxymethylglutaryl-CoA synthase, eukaryotic)	GO:0003824 (catalytic activity), GO:0004421 (hydroxymethylglutaryl-CoA synthase activity), GO:0008152 (metabolic process), GO:0008299 (isoprenoid biosynthetic process)
Niben101Scf04852g00006	50.317	91.356	69.508	113.5	99	51.715	13.113	16.395	7.103	8.299	9.028	7.225	ref|XP_002524503.1|	***-	conserved hypothetical protein [Ricinus communis] gb|EEF37943.1| conserved hypothetical protein [Ricinus communis]
Niben101Scf03231g01008	1.429	5.054	5.71	4.926	7.567	19.556	0.069	0.054	0.016	0.038	0.023	0.062	AT1G47670	***-	Transmembrane amino acid transporter family protein LENGTH=519	IPR013057 (Amino acid transporter, transmembrane)
Niben101Scf01941g00023	125.742	140.565	237.68	124.54	326.319	179.389	21.207	18.3	30.568	23.815	29.396	31.279	AT5G53750	***-	CBS domain-containing protein LENGTH=408	IPR000644 (CBS domain)
Niben101Scf09260g03026	9.2	20.024	14.02	22.688	10.506	34.49	2.463	3.349	1.1	0.077	1.129	1.597	sp|Q12310|PRR2_YEAST	--*-	Serine/threonine-protein kinase PRR2
Niben101Scf07511g01004	133.972	138.082	142.049	173.987	142.479	102.962	30.243	18.758	15.958	13.284	16.5	17.55	AT5G19760	****	Mitochondrial substrate carrier family protein LENGTH=298	IPR002030 (Mitochondrial brown fat uncoupling protein), IPR023395 (Mitochondrial carrier domain)	GO:0006839 (mitochondrial transport), GO:0031966 (mitochondrial membrane)
Niben101Scf08160g02006	111.377	99.583	98.138	79.734	86.675	173.79	13.633	17.045	12.454	18.155	11.9	12.969	AT1G75170	*-*-	Sec14p-like phosphatidylinositol transfer family protein LENGTH=296	IPR001251 (CRAL-TRIO domain), IPR011074 (CRAL/TRIO, N-terminal domain)
Niben101Scf06684g01005	31.178	64.013	14.256	9.037	27.212	15.767	1.859	8.488	1.908	0.928	1.228	2.527	sp|Q1CZI7|HTPG_MYXXD	*-*-	Chaperone protein HtpG	IPR001404 (Heat shock protein Hsp90 family)	GO:0005524 (ATP binding), GO:0006457 (protein folding), GO:0006950 (response to stress), GO:0051082 (unfolded protein binding)
Niben101Scf02305g01016	15.65	20.549	21.332	23.38	20.085	12.799	1.813	1.484	1.768	1.764	1.558	1.791	AT4G21380	****	receptor kinase 3 LENGTH=850	IPR000858 (S-locus glycoprotein), IPR001480 (Bulb-type lectin domain), IPR003609 (Apple-like), IPR011009 (Protein kinase-like domain), IPR013320 (Concanavalin A-like lectin/glucanase domain), IPR024171 (S-receptor-like serine/threonine-protein kinase)	GO:0004672 (protein kinase activity), GO:0004674 (protein serine/threonine kinase activity), GO:0005524 (ATP binding), GO:0006468 (protein phosphorylation), GO:0016772 (transferase activity, transferring phosphorus-containing groups), GO:0048544 (recognition of pollen)
Niben101Scf01941g00012	197.602	279.978	464.989	223.868	536.019	348.323	37.717	36.316	56.01	45	50	60.83	AT5G53750	***-	CBS domain-containing protein LENGTH=408
Niben101Scf03026g01009	406.7	548.543	492.792	543.535	256.732	202.773	71.609	44.835	44.696	100.506	36.728	44.473	sp|P24792|ASO_CUCMA	***-	L-ascorbate oxidase	IPR017760 (L-ascorbate oxidase, plants)	GO:0005507 (copper ion binding), GO:0005576 (extracellular region), GO:0016491 (oxidoreductase activity), GO:0055114 (oxidation-reduction process)
Niben101Scf01438g08004	346.249	437.624	370.2	320.305	331.652	383.607	73.583	63.723	36.67	57.187	37.3	37.326	sp|Q05001|NCPR_CATRO	****	NADPH--cytochrome P450 reductase	IPR001094 (Flavodoxin), IPR023173 (NADPH-cytochrome p450 reductase, FAD-binding, alpha-helical domain-3), IPR029039 (Flavoprotein-like)	GO:0005506 (iron ion binding), GO:0010181 (FMN binding), GO:0016491 (oxidoreductase activity), GO:0055114 (oxidation-reduction process)
Niben101Scf02060g01002	54.182	59.023	61.146	60.886	82.3	62.977	9.67	7.41	8.437	9.894	7.055	5.729	gb|ADR30790.1|	***-	hypoia-responsive family protein 1 [Hevea brasiliensis]
Niben101Scf01704g00002	20.955	59.356	46.838	37.8	38.937	35.753	4.208	6.523	4.932	3.904	4.353	4.233	sp|Q73IV4|DNAJ_WOLPM	***-	Chaperone protein DnaJ	IPR001623 (DnaJ domain), IPR002939 (Chaperone DnaJ, C-terminal)	GO:0006457 (protein folding), GO:0051082 (unfolded protein binding)
Niben101Scf00261g03001	88.55	113.478	127.346	100.698	144.154	111.073	12.853	9.284	20.177	15.478	15.147	18.845	AT5G07990	***-	Cytochrome P450 superfamily protein LENGTH=513	IPR001128 (Cytochrome P450)	GO:0005506 (iron ion binding), GO:0016705 (oxidoreductase activity, acting on paired donors, with incorporation or reduction of molecular oxygen), GO:0020037 (heme binding), GO:0055114 (oxidation-reduction process)
Niben101Scf06654g01003	1.695	15.2	7.456	12.24	25.786	56.4	1.102	1.774	0	6.282	0.929	0.891	gb|KEH39046.1|	***-	wound-responsive family protein [Medicago truncatula]	IPR022251 (Protein of unknown function wound-induced)
Niben101Scf03200g01014	74.44	121.449	134.566	68.946	149.3	19.582	13.503	3.059	14.733	17.449	12.967	13.55	sp|P25765|CHI12_ORYSJ	****	Chitinase 12	IPR016283 (Glycoside hydrolase, family 19), IPR023346 (Lysozyme-like domain)	GO:0004568 (chitinase activity), GO:0005975 (carbohydrate metabolic process), GO:0006032 (chitin catabolic process), GO:0008061 (chitin binding), GO:0016998 (cell wall macromolecule catabolic process)
Niben101Scf01695g02011	6.845	15.827	13.245	17.64	9.947	5.078	0.826	0.772	0.31	1.427	0.215	0.271	AT1G71050	*-**	Heavy metal transport/detoxification superfamily protein LENGTH=152	IPR006121 (Heavy metal-associated domain, HMA)	GO:0030001 (metal ion transport), GO:0046872 (metal ion binding)
Niben101Scf08274g01003	15.495	23.236	25.65	43.476	41.846	14.556	3.037	3.64	2.435	2.546	2.825	3.054	sp|Q1E2D2|SSH4_COCIM	*-*-	Protein SSH4	IPR003877 (SPRY domain)	GO:0005515 (protein binding)
Niben101Scf04528g09014	100.556	163.212	140.946	174.936	254.984	480	30.464	38.985	27.21	35.987	21.304	28.442	gb|KEH39056.1|	***-	wound-responsive family protein [Medicago truncatula]	IPR022251 (Protein of unknown function wound-induced)
Niben101Scf04554g01004	131.889	111.763	125.272	91.987	135.1	155.666	19.172	14.713	14.245	21.5	16.306	15.985	AT4G39400	*-*-	Leucine-rich receptor-like protein kinase family protein LENGTH=1196	IPR001611 (Leucine-rich repeat), IPR013210 (Leucine-rich repeat-containing N-terminal, type 2)	GO:0005515 (protein binding)
Niben101Scf02639g03015	362.209	536.579	470.358	791.692	772.386	518.832	120.443	106.456	65.648	45.774	70.615	80.853	AT1G54320	***-	LEM3 (ligand-effect modulator 3) family protein / CDC50 family protein LENGTH=349	IPR005045 (CDC50/LEM3 family)	GO:0016020 (membrane)
Niben101Scf21408g00019	183.159	206.202	192.26	232.783	198.1	361.9	32.622	46.158	26.908	34.208	25.496	26.039	sp|A2Y4S9|CYC_ORYSI	***-	Cytochrome c	IPR002327 (Cytochrome c, class IA/ IB), IPR009056 (Cytochrome c-like domain)	GO:0005506 (iron ion binding), GO:0009055 (electron carrier activity), GO:0020037 (heme binding)
Niben101Scf09368g00004	61.127	86.11	63.417	57.114	79.122	5.273	8.133	6.332	6.444	9.825	7.593	6.302	gb|AAK20906.1|	--*-	plastid-targeted protein 2 [Craterostigma plantagineum]
Niben101Scf00640g00014	342.095	249.59	300.546	303.547	277.626	185.326	36.049	27.576	41.253	46.9	40.5	40.217	sp|Q9LXT3|MBF1B_ARATH	***-	Multiprotein-bridging factor 1b	IPR010982 (Lambda repressor-like, DNA-binding domain), IPR013729 (Multiprotein bridging factor 1, N-terminal)	GO:0003677 (DNA binding), GO:0043565 (sequence-specific DNA binding)
Niben101Scf05824g00001	349.294	339.576	273.74	430.828	212.33	555.782	91.998	46.946	42.789	36.532	40.735	46.054	gb|KAK46980.1|	****	GCN5 family acetyltransferase [Burkholderia sp. MP-1]	IPR016181 (Acyl-CoA N-acyltransferase)	GO:0008080 (N-acetyltransferase activity)
Niben101Scf00046g03002	173.224	243.743	292.656	245.212	313.536	108.404	34.206	25.626	33.344	47.27	28.59	23.217	sp|Q9LY87|RGLG2_ARATH	***-	E3 ubiquitin-protein ligase RGLG2	IPR002035 (von Willebrand factor, type A), IPR010734 (Copine), IPR013083 (Zinc finger, RING/FYVE/PHD-type)	GO:0005515 (protein binding), GO:0008270 (zinc ion binding)
Niben101Scf01943g08004	301.879	277.752	285.069	320.427	175.259	109.849	54.4	25.45	20.099	62.962	21.918	20.992	sp|Q9FGK4|B561J_ARATH	***-	Cytochrome b561 and DOMON domain-containing protein	IPR005018 (DOMON domain), IPR017214 (Uncharacterised conserved protein UCP037471)
Niben101Scf02631g01015	73.288	212.446	243.088	229.404	558.69	94.5	27.435	16.525	38.547	47.638	35.937	31.333	ref|WP_027830635.1|	***-	methylcrotonoyl-CoA carboxylase [Marinobacter sp. HL-58]	IPR029045 (ClpP/crotonase-like domain)	GO:0016874 (ligase activity)
Niben101Scf01555g02004	17.433	13.204	11.644	10.516	11.372	6.914	0.62	1.04	0.667	0.414	0.699	0.806	AT4G00340	****	receptor-like protein kinase 4 LENGTH=818	IPR000858 (S-locus glycoprotein), IPR001480 (Bulb-type lectin domain), IPR003609 (Apple-like), IPR011009 (Protein kinase-like domain), IPR013320 (Concanavalin A-like lectin/glucanase domain)	GO:0004672 (protein kinase activity), GO:0004674 (protein serine/threonine kinase activity), GO:0005524 (ATP binding), GO:0006468 (protein phosphorylation), GO:0016772 (transferase activity, transferring phosphorus-containing groups), GO:0048544 (recognition of pollen)
Niben101Scf08873g01009	51.103	96.857	85.234	64.685	66.075	57.47	9.739	8.037	9.577	8.889	9.205	9.31	AT2G37710	****	receptor lectin kinase LENGTH=675	IPR011009 (Protein kinase-like domain), IPR013320 (Concanavalin A-like lectin/glucanase domain)	GO:0004672 (protein kinase activity), GO:0004674 (protein serine/threonine kinase activity), GO:0005524 (ATP binding), GO:0006468 (protein phosphorylation), GO:0016772 (transferase activity, transferring phosphorus-containing groups), GO:0030246 (carbohydrate binding)
Niben101Scf06113g00019	5.073	9.4	14.072	19.893	18.778	19.764	1.178	1.2	0.814	1.097	1.198	1.054	AT1G75710	*-*-	C2H2-like zinc finger protein LENGTH=462	IPR007087 (Zinc finger, C2H2), IPR012317 (Poly(ADP-ribose) polymerase, catalytic domain)	GO:0003950 (NAD+ ADP-ribosyltransferase activity), GO:0046872 (metal ion binding)
Niben101Scf03905g02017	16.746	28.443	39.355	26.976	46.533	1.588	1.966	1.904	4.373	1.687	3.593	3.504	sp|Q01413|E13B_SOLLC	***-	Glucan endo-1,3-beta-glucosidase B	IPR000490 (Glycoside hydrolase, family 17), IPR017853 (Glycoside hydrolase superfamily)	GO:0004553 (hydrolase activity, hydrolyzing O-glycosyl compounds), GO:0005975 (carbohydrate metabolic process)
Niben101Scf05438g04002	2.47	8.355	10.685	7.409	7.714	4.895	0	0	0	0	0	0	gb|KEH36884.1|	***-	F-box plant-like protein, putative [Medicago truncatula]	IPR027949 (Petal formation-expressed)
Niben101Scf04084g03003	22.207	19.359	14.1	8.386	3.232	0	0.398	0.749	1.008	0.453	0.8	0.318	emb|CDY45886.1|	***-	BnaC01g28220D [Brassica napus]
Niben101Scf04040g08009	9.414	23.568	12.366	11.086	7.244	0	0.895	0.099	0.163	2.056	0	0	sp|Q9SI37|WRKY1_ARATH	*-**	WRKY transcription factor	IPR003657 (DNA-binding WRKY)	GO:0003700 (sequence-specific DNA binding transcription factor activity), GO:0006355 (regulation of transcription, DNA-templated), GO:0043565 (sequence-specific DNA binding)
Niben101Scf02680g00003	55.246	61.595	84.184	59.488	53.424	48.538	10.03	3.1	7.537	10.799	7.27	7.829	sp|P38389|SC61B_ARATH	*-*-	Protein transport protein Sec61 subunit beta	IPR016482 (Protein transport protein SecG/Sec61-beta/Sbh1)
Niben101Scf08001g00002	220.938	454.5	493.619	269.719	509.145	98.392	68.572	40.8	52.9	26.86	38.132	63.527	sp|Q42430|ZFP1_WHEAT	***-	Zinc finger protein	IPR013087 (Zinc finger C2H2-type/integrase DNA-binding domain)	GO:0003676 (nucleic acid binding), GO:0046872 (metal ion binding)
Niben101Scf04882g00001	72.457	64	76.82	134.54	105.438	105.969	8.859	15.8	11.492	11.589	12.706	14.744	sp|P28178|PK2_DICDI	****	Protein kinase 2	IPR011009 (Protein kinase-like domain)	GO:0004672 (protein kinase activity), GO:0004674 (protein serine/threonine kinase activity), GO:0005524 (ATP binding), GO:0006468 (protein phosphorylation), GO:0016772 (transferase activity, transferring phosphorus-containing groups)
Niben101Scf07695g01020	16.337	25.948	17.932	14.112	20.203	26.313	3.045	2.363	1.21	2.876	0.998	1.062	AT2G26710	***-	Cytochrome P450 superfamily protein LENGTH=520	IPR001128 (Cytochrome P450)	GO:0005506 (iron ion binding), GO:0016705 (oxidoreductase activity, acting on paired donors, with incorporation or reduction of molecular oxygen), GO:0020037 (heme binding), GO:0055114 (oxidation-reduction process)
Niben101Scf05193g01006	101.022	185.654	161.044	238.889	172.2	134.483	18.973	25.2	19.494	30.749	23.945	20.248	sp|O81277|PSK5_ORYSJ	***-	Phytosulfokines 5	IPR009438 (Phytosulfokine)	GO:0005576 (extracellular region), GO:0008083 (growth factor activity), GO:0008283 (cell proliferation)
Niben101Scf04038g01004	10.699	43.26	45.328	45.8	86.322	24.972	4.636	3.816	5.599	6.496	5.159	5.628	sp|Q4WJS4|PLPL_ASPFU	***-	Patatin-like phospholipase domain-containing protein	IPR016035 (Acyl transferase/acyl hydrolase/lysophospholipase), IPR021771 (Triacylglycerol lipase)	GO:0006629 (lipid metabolic process), GO:0008152 (metabolic process)
Niben101Scf14311g01010	17.732	32.269	41.285	34.805	108.317	42.9	5.6	4.3	5.614	5.752	6.687	6.457	AT5G04250	***-	Cysteine proteinases superfamily protein LENGTH=345	IPR003323 (Ovarian tumour, otubain)
Niben101Scf05342g02002	31.71	28.008	35.64	39.935	18.44	54.033	3.412	5.582	3.738	3.6	4.153	3.798	AT5G63400	****	adenylate kinase 1 LENGTH=246	IPR000850 (Adenylate kinase/UMP-CMP kinase), IPR027417 (P-loop containing nucleoside triphosphate hydrolase)	GO:0004017 (adenylate kinase activity), GO:0005524 (ATP binding), GO:0006139 (nucleobase-containing compound metabolic process), GO:0016776 (phosphotransferase activity, phosphate group as acceptor), GO:0019205 (nucleobase-containing compound kinase activity)
Niben101Scf01203g02002	21.3	49.798	46.496	40.695	44.858	18.762	4.43	3.212	3.559	7.286	3.877	4	sp|Q9LHP4|RCH2_ARATH	*-**	Receptor-like protein kinase 2	IPR001611 (Leucine-rich repeat), IPR011009 (Protein kinase-like domain), IPR013320 (Concanavalin A-like lectin/glucanase domain)	GO:0004672 (protein kinase activity), GO:0005515 (protein binding), GO:0005524 (ATP binding), GO:0006468 (protein phosphorylation), GO:0016772 (transferase activity, transferring phosphorus-containing groups)
Niben101Scf02864g05008	4.209	7.255	8.06	9.729	11.813	5.7	0.054	0.054	0.202	0.222	0.046	0.256	sp|Q40585|VATL_TOBAC	****	V-type proton ATPase 16 kDa proteolipid subunit	IPR000245 (V-ATPase proteolipid subunit)	GO:0015078 (hydrogen ion transmembrane transporter activity), GO:0015991 (ATP hydrolysis coupled proton transport), GO:0033179 (proton-transporting V-type ATPase, V0 domain)
Niben101Scf00059g00007	3.2	6.359	9.622	9.919	9.639	7.877	0.115	0.145	0.07	0.13	0.223	0.14	AT3G09520	****	exocyst subunit exo70 family protein H4 LENGTH=628	IPR004140 (Exocyst complex protein Exo70), IPR016159 (Cullin repeat-like-containing domain)	GO:0000145 (exocyst), GO:0006887 (exocytosis)
Niben101Scf01721g04004	83.4	89.4	84.066	52.039	76.007	43.265	12.004	10.278	9.445	8	10.326	6.643	emb|CDX71867.1|	***-	BnaC08g30070D [Brassica napus]
Niben101Scf04930g00006	3.566	3.723	6.734	12.375	24.185	10.13	0.383	0.635	0.4	0.575	0.468	0.434	AT5G08250	***-	Cytochrome P450 superfamily protein LENGTH=488	IPR001128 (Cytochrome P450)	GO:0005506 (iron ion binding), GO:0016705 (oxidoreductase activity, acting on paired donors, with incorporation or reduction of molecular oxygen), GO:0020037 (heme binding), GO:0055114 (oxidation-reduction process)
Niben101Scf10559g01042	13.435	16.352	16.698	15.632	25.316	14.348	1.545	1.354	1.388	2.293	1.1	1.24	ref|NP_001062770.1|	***-	product [Oryza sativa Japonica Group]
Niben101Scf02216g02019	130.992	289.177	276.786	392.087	415.183	241.728	24.619	47.802	31.01	81.7	33.403	31.558	sp|Q9R210|TFEB_MOUSE	--*-	Transcription factor EB	IPR011598 (Myc-type, basic helix-loop-helix (bHLH) domain)	GO:0046983 (protein dimerization activity)
Niben101Scf08947g01011	9.924	15.124	11.88	19.662	4.952	6.119	1.125	1.185	0.194	0.383	0.699	0.341	ref|XP_002515340.1|	***-	conserved hypothetical protein [Ricinus communis] gb|EEF46789.1| conserved hypothetical protein [Ricinus communis]	IPR008480 (Protein of unknown function DUF761, plant)
Niben101Scf04174g01004	56.907	60.11	42.65	49.067	70.365	38.253	10.06	5.819	4.947	7.003	5.328	7.45	sp|P46417|GSTX3_SOYBN	***-	Glutathione S-transferase 3	IPR010987 (Glutathione S-transferase, C-terminal-like), IPR012336 (Thioredoxin-like fold)	GO:0005515 (protein binding)
Niben101Scf08020g06001	645.968	869.195	797.539	809.4	828.205	626.91	198.593	115.579	86.686	79.637	84.096	102.047	ref|NP_181089.1|	***-	late embryogenesis abundant hydroxyproline-rich glycoprotein [Arabidopsis thaliana] gb|AAC36175.1| similar to harpin-induced protein hin1 from tobacco [Arabidopsis thaliana] gb|AEC09110.1| late embryogenesis abundant hydroxyproline-rich glycoprotein [Arabidopsis thaliana]	IPR004864 (Late embryogenesis abundant protein, LEA-14)
Niben101Scf17164g00028	37.392	56.963	41.757	45.783	53.013	49.762	8.882	5.72	4.715	7.01	4.245	5.264	sp|Q9LIG2|RLK6_ARATH	*-**	Receptor-like protein kinase	IPR002902 (Gnk2-homologous domain), IPR011009 (Protein kinase-like domain), IPR013320 (Concanavalin A-like lectin/glucanase domain)	GO:0004672 (protein kinase activity), GO:0004674 (protein serine/threonine kinase activity), GO:0005524 (ATP binding), GO:0006468 (protein phosphorylation), GO:0016772 (transferase activity, transferring phosphorus-containing groups)
Niben101Scf02137g00005	7	11.81	12.917	12.077	20.644	13.28	1.018	1	0.923	0.989	1.036	0.473	ref|WP_032853289.1|	****	glycosyl hydrolase family 43 [Bacteroides sp. D2]	IPR006710 (Glycoside hydrolase, family 43), IPR023296 (Glycosyl hydrolase, five-bladed beta-propellor domain)	GO:0004553 (hydrolase activity, hydrolyzing O-glycosyl compounds), GO:0005975 (carbohydrate metabolic process)
Niben101Scf04556g00004	107.933	300.5	265.273	283.749	552.4	0	56.974	32.8	36.639	23.363	38.493	28.372	AT1G05575	***-	unknown protein	FUNCTIONS IN: molecular_function unknown	INVOLVED IN: anaerobic respiration
Niben101Scf10126g00007	17.61	15.379	47.2	41.957	32.222	8.216	1.936	3.005	1.326	7.915	2.196	1.597	AT5G34930	*-**	arogenate dehydrogenase LENGTH=640	IPR012070 (Arogenate/prephenate dehydrogenase)	GO:0004665 (prephenate dehydrogenase (NADP+) activity), GO:0006571 (tyrosine biosynthetic process), GO:0008977 (prephenate dehydrogenase activity), GO:0055114 (oxidation-reduction process)
Niben101Scf06394g00009	182.472	81.938	109.585	94.66	76.213	64.722	12.226	16.617	14.105	15.048	11.923	14.147	sp|P40149|OXC_OXAFO	***-	Oxalyl-CoA decarboxylase	IPR011766 (Thiamine pyrophosphate enzyme, C-terminal TPP-binding), IPR012001 (Thiamine pyrophosphate enzyme, N-terminal TPP-binding domain), IPR029035 (DHS-like NAD/FAD-binding domain), IPR029061 (Thiamin diphosphate-binding fold)	GO:0000287 (magnesium ion binding), GO:0003824 (catalytic activity), GO:0030976 (thiamine pyrophosphate binding)
Niben101Scf01941g02021	49.874	53.342	50.96	39.555	43.256	28.045	5.8	5	4.234	9.863	4.399	3.884	sp|Q9LIG2|RLK6_ARATH	*-**	Receptor-like protein kinase	IPR011009 (Protein kinase-like domain), IPR013320 (Concanavalin A-like lectin/glucanase domain)	GO:0004672 (protein kinase activity), GO:0004674 (protein serine/threonine kinase activity), GO:0005524 (ATP binding), GO:0006468 (protein phosphorylation), GO:0016772 (transferase activity, transferring phosphorus-containing groups)
Niben101Scf07580g00006	3.334	7.114	5.264	12.267	8.155	8.033	0.207	0.076	0.109	0	0.046	0.093	sp|F4I111|MCU6_ARATH	***-	Calcium uniporter protein 6, mitochondrial	IPR006769 (Coiled-coil domain containing protein 109, C-terminal)
Niben101Scf06310g02005	86.39	90.613	97.837	87.238	104.203	65.438	7.758	9.88	12.725	14.442	13.7	14.271	sp|Q9SSC7|LOR5_ARATH	***-	Protein LURP-one-related 5	IPR025659 (Tubby C-terminal-like domain)
Niben101Ctg07204g00002	80.177	96.499	76.269	86.233	56.6	55.673	13.473	7.242	7.739	16.9	6.449	9.101	sp|Q9PW71|DUS4_CHICK	*-**	Dual specificity protein phosphatase 4	IPR024950 (Dual specificity phosphatase), IPR029021 (Protein-tyrosine phosphatase-like)	GO:0004725 (protein tyrosine phosphatase activity), GO:0006470 (protein dephosphorylation), GO:0008138 (protein tyrosine/serine/threonine phosphatase activity), GO:0016311 (dephosphorylation), GO:0016791 (phosphatase activity)
Niben101Scf01934g02004	4828.02	7257.7	7293.81	6809.65	8325.5	5204.61	747.512	486.304	1290.1	900.846	1175.67	1285.27	sp|Q01413|E13B_SOLLC	***-	Glucan endo-1,3-beta-glucosidase B	IPR000490 (Glycoside hydrolase, family 17), IPR017853 (Glycoside hydrolase superfamily)	GO:0004553 (hydrolase activity, hydrolyzing O-glycosyl compounds), GO:0005975 (carbohydrate metabolic process)
Niben101Scf02353g06034	0.997	8.547	15.254	9.376	6.45	93	2.104	1.04	3.024	2.309	2.48	2.868	AT1G73260	****	kunitz trypsin inhibitor 1 LENGTH=215	IPR002160 (Proteinase inhibitor I3, Kunitz legume)	GO:0004866 (endopeptidase inhibitor activity)
Niben101Scf23800g00001	56.608	95.962	91.404	145.966	115.723	93.184	20.794	15.363	8.747	13.476	13.8	10.69	AT1G76640	****	Calcium-binding EF-hand family protein LENGTH=159	IPR011992 (EF-hand domain pair)	GO:0005509 (calcium ion binding)
Niben101Scf02350g00004	22.428	82.463	95.644	116.534	259.935	52.379	9.089	7.372	19	21.813	15.516	14.612	sp|Q3T130|TM45B_BOVIN	-**-	Transmembrane protein 45B	IPR006904 (Protein of unknown function DUF716 (TMEM45))
Niben101Scf09578g00002	169.414	468.6	470.765	339.7	762.204	248.408	54.036	51.687	62.748	75.157	56.45	59.117	sp|Q6TDP4|KLH17_HUMAN	*-*-	Kelch-like protein 17	IPR015916 (Galactose oxidase, beta-propeller)	GO:0005515 (protein binding)
Niben101Scf00338g09019	0.642	4.21	3.807	9.838	16.985	6.002	0.046	0.023	0.016	0.015	0.038	0.031	AT1G73190	***-	Aquaporin-like superfamily protein LENGTH=268	IPR000425 (Major intrinsic protein), IPR023271 (Aquaporin-like)	GO:0005215 (transporter activity), GO:0006810 (transport), GO:0016020 (membrane)
Niben101Scf02565g02004	35.619	37.5	27.029	29.812	32.237	23.345	4.805	2.577	2.559	6.742	2.679	2.233	AT5G53130	*-*-	cyclic nucleotide gated channel 1 LENGTH=716	IPR014710 (RmlC-like jelly roll fold)
Niben101Scf04490g00001	14.199	12.795	10.134	5.048	27.9	15.819	2	1.8	0.589	1.043	0.714	0.636	sp|P34931|HS71L_HUMAN	***-	Heat shock 70 kDa protein 1-like	IPR013126 (Heat shock protein 70 family), IPR029047 (Heat shock protein 70kD, peptide-binding domain), IPR029048 (Heat shock protein 70kD, C-terminal domain)
Niben101Scf02605g09001	14.565	13.6	10.489	8.508	15.354	3.1	0.8	0.543	0.465	0.805	0.514	0.643	AT1G65790	*-**	receptor kinase 1 LENGTH=843	IPR011009 (Protein kinase-like domain), IPR021820 (S-locus receptor kinase, C-terminal)	GO:0004674 (protein serine/threonine kinase activity), GO:0016772 (transferase activity, transferring phosphorus-containing groups)
Niben101Scf03145g04002	93.147	209	223.555	443.678	623.707	161.148	59.292	53.094	31.785	51.68	29.757	29.892	emb|CDY44898.1|	***-	BnaA02g13840D [Brassica napus]
Niben101Scf05437g04015	0.665	2.457	5.316	6.255	22.436	12.4	0.268	0.084	0.233	0.2	0.177	0.45	sp|Q9SB67|NRT32_ARATH	****	High-affinity nitrate transporter 3.2	IPR016605 (High-affinity nitrate transporter)	GO:0010167 (response to nitrate), GO:0015706 (nitrate transport)
Niben101Scf01202g02006	100.645	110.446	108.063	101.77	126.405	76.427	13.358	12.35	16.152	16.429	14.395	14.698	sp|P93163|GPA2_SOYBN	****	Guanine nucleotide-binding protein alpha-2 subunit	IPR001019 (Guanine nucleotide binding protein (G-protein), alpha subunit), IPR027417 (P-loop containing nucleoside triphosphate hydrolase)	GO:0003924 (GTPase activity), GO:0004871 (signal transducer activity), GO:0007165 (signal transduction), GO:0007186 (G-protein coupled receptor signaling pathway), GO:0019001 (guanyl nucleotide binding), GO:0031683 (G-protein beta/gamma-subunit complex binding)
Niben101Scf00654g02012	7.288	11.336	16.7	17.355	35.778	35.18	1.79	2.439	2.2	1.91	2.188	1.985	sp|G2K045|DNAJ_LISM4	*-*-	Chaperone protein DnaJ	IPR001623 (DnaJ domain)
Niben101Scf02093g00004	305.424	443.189	449.027	547.389	667.345	414.4	119.257	90.7	49.845	35.673	55.406	66.458	sp|Q9ZSD4|SY121_ARATH	***-	Syntaxin-1	IPR010989 (t-SNARE)	GO:0005484 (SNAP receptor activity), GO:0005515 (protein binding), GO:0006886 (intracellular protein transport), GO:0016020 (membrane), GO:0016192 (vesicle-mediated transport)
Niben101Scf05177g01002	9.758	21.892	20.386	33.856	131.797	34.464	4.759	6.034	5.304	4.916	6.3	4.473	AT5G23370	***-	GRAM domain-containing protein / ABA-responsive protein-related LENGTH=219	IPR004182 (GRAM domain)
Niben101Scf08546g00001	10.489	49.964	61.724	33.584	47.738	29.308	4.46	6.485	3.458	7.517	2.748	4.24	sp|Q40479|ERF2_TOBAC	****	Ethylene-responsive transcription factor 2	IPR016177 (DNA-binding domain)	GO:0003677 (DNA binding), GO:0003700 (sequence-specific DNA binding transcription factor activity), GO:0006355 (regulation of transcription, DNA-templated)
Niben101Scf10015g09016	170.566	274.655	254.653	252.54	339.234	245.439	51.634	47.71	27.458	29.429	33.242	35.147	sp|Q6AY41|CC50A_RAT	***-	Cell cycle control protein 50A	IPR005045 (CDC50/LEM3 family)	GO:0016020 (membrane)
Niben101Scf06867g05005	8.562	14.369	18.3	28.2	37.908	29.698	3.206	2.814	2.412	2.255	2.334	1.581	AT1G25550	***-	myb-like transcription factor family protein LENGTH=344	IPR009057 (Homeodomain-like)	GO:0003677 (DNA binding), GO:0003682 (chromatin binding)
Niben101Scf03203g07020	2.215	6.065	15.8	13.339	2.865	2.239	0.069	0.023	0.132	0	0.069	0.101	sp|Q43143|PMEU1_SOLLC	****	Pectinesterase/pectinesterase inhibitor	IPR006501 (Pectinesterase inhibitor domain), IPR011050 (Pectin lyase fold/virulence factor)	GO:0004857 (enzyme inhibitor activity), GO:0005618 (cell wall), GO:0030599 (pectinesterase activity), GO:0042545 (cell wall modification)
Niben101Scf05326g02004	47.249	62.8	61.737	58.253	82.472	47.8	6.625	8.985	7.894	7.517	7.815	9.388	sp|P92961|PROT1_ARATH	***-	Proline transporter	IPR013057 (Amino acid transporter, transmembrane)
Niben101Scf21560g01001	9.348	11.439	7.364	3.704	5.378	10.728	0.344	0.107	0.116	0.115	0.276	0.271	AT5G51160	***-	Ankyrin repeat family protein LENGTH=442	IPR020683 (Ankyrin repeat-containing domain), IPR026961 (PGG domain), IPR027001 (Caskin/Ankyrin repeat-containing protein)	GO:0005515 (protein binding)
Niben101Scf05938g00001	75.4	120.7	92.9	79.625	60.815	68.394	13.664	9.742	9.173	20.732	7.055	8.814	ref|NP_001068437.1|	*-*-	product [Oryza sativa Japonica Group]	IPR012442 (Protein of unknown function DUF1645, plant)
Niben101Scf03853g03012	105.906	130.9	137.953	161.91	180.6	48.616	29.286	22.49	11.345	25.288	11.416	10.023	sp|O64896|TPPA_ARATH	****	Trehalose-phosphate phosphatase A	IPR006379 (HAD-superfamily hydrolase, subfamily IIB), IPR023214 (HAD-like domain)	GO:0003824 (catalytic activity), GO:0005992 (trehalose biosynthetic process), GO:0008152 (metabolic process)
Niben101Scf00087g04004	11.94	18.706	22.762	28.197	40.773	25.8	2.54	2.424	1.9	6.067	1.804	1.705	sp|Q6NQB7|B3GT7_ARATH	****	Beta-1,3-galactosyltransferase 7	IPR002659 (Glycosyl transferase, family 31), IPR025298 (Domain of unknown function DUF4094)	GO:0006486 (protein glycosylation), GO:0008378 (galactosyltransferase activity), GO:0016020 (membrane)
Niben101Scf03772g02010	57.7	249.923	196.736	140.742	352.179	61.4	15.485	41.012	23.992	27.458	25.9	20.566	AT4G17370	****	Oxidoreductase family protein LENGTH=368	IPR004104 (Oxidoreductase, C-terminal), IPR016040 (NAD(P)-binding domain)	GO:0008152 (metabolic process), GO:0016491 (oxidoreductase activity), GO:0055114 (oxidation-reduction process)
Niben101Scf02309g03018	12.228	3.826	9.806	8.128	4.702	14.387	0.39	0.184	0.279	0.729	0	0.465	emb|CDX91444.1|	--*-	BnaC04g07060D [Brassica napus]	IPR004314 (Domain of unknown function DUF239)
Niben101Scf01125g02022	24.588	39.818	36.388	38.849	43.638	13.476	6.426	5.154	2.078	3.973	2.533	3.674	AT2G44380	*-*-	Cysteine/Histidine-rich C1 domain family protein LENGTH=247	IPR013083 (Zinc finger, RING/FYVE/PHD-type), IPR024991 (Anaphase-promoting complex subunit 11)	GO:0004842 (ubiquitin-protein transferase activity), GO:0005515 (protein binding), GO:0005680 (anaphase-promoting complex), GO:0008270 (zinc ion binding)
Niben101Scf05588g04009	149.577	303.469	257.305	340.483	303.442	324.106	79.527	80.562	15.012	23.386	25.173	24.954	AT1G76640	****	Calcium-binding EF-hand family protein LENGTH=159	IPR011992 (EF-hand domain pair)	GO:0005509 (calcium ion binding)
Niben101Scf00858g03003	53.994	51.269	66.935	80.656	137.042	13.085	18.002	7.334	4.862	15.562	5.105	4.31	AT5G48150	***-	GRAS family transcription factor LENGTH=490	IPR005202 (Transcription factor GRAS)
Niben101Scf05880g03002	112.85	149.124	163.38	176.985	247.49	119.002	12.249	11.937	39.695	27.88	31.208	18.186	AT5G10240	*-*-	asparagine synthetase 3 LENGTH=578
Niben101Scf00332g08008	98.972	158.337	188.558	172.426	314.417	101.777	25.668	8.083	30.126	34.6	25.995	26.907	sp|P14233|TGA1B_TOBAC	--**	TGACG-sequence-specific DNA-binding protein TGA-1B	IPR004827 (Basic-leucine zipper domain)	GO:0003700 (sequence-specific DNA binding transcription factor activity), GO:0006355 (regulation of transcription, DNA-templated), GO:0043565 (sequence-specific DNA binding)
Niben101Scf03694g03002	1.772	3.275	7.3	4.247	11.314	18.358	0.176	0.076	0.124	0.253	0.069	0.341	sp|Q8GYA4|CRK10_ARATH	*-**	Cysteine-rich receptor-like protein kinase 10	IPR011009 (Protein kinase-like domain)	GO:0004672 (protein kinase activity), GO:0005524 (ATP binding), GO:0006468 (protein phosphorylation), GO:0016772 (transferase activity, transferring phosphorus-containing groups)
Niben101Scf06432g00001	145.2	153.296	170.6	391.219	248.166	99.59	35.3	27.912	24.7	34.146	27.922	28.357	AT3G05550	***-	Hypoxia-responsive family protein LENGTH=97	IPR007667 (Hypoxia induced protein, domain)
Niben101Scf03374g05008	152.357	237.934	76.242	38.469	39.142	81.375	12.593	34.443	11	9.5	10.418	11.574	sp|Q54Y27|FKBP6_DICDI	--**	FK506-binding protein 6	IPR006636 (Heat shock chaperonin-binding), IPR011990 (Tetratricopeptide-like helical domain)	GO:0005515 (protein binding)
Niben101Scf00492g04001	75.115	112.147	87.61	80.7	96.225	129.015	13.212	15.225	12.198	20.893	10.8	10.38	sp|P57796|CABP4_HUMAN	*-**	Calcium-binding protein 4	IPR011992 (EF-hand domain pair)	GO:0005509 (calcium ion binding)
Niben101Scf04156g01011	79.368	137.417	137.467	154.61	213.975	74.669	21.789	15.608	18.773	26.898	16.644	16.434	AT5G53050.2	***-	alpha/beta-Hydrolases superfamily protein LENGTH=396	IPR029058 (Alpha/Beta hydrolase fold)
Niben101Scf03469g03002	155.735	178.194	154.533	139.7	207.76	129.275	24.046	27.507	23.1	25.579	21.619	20.178	AT3G22750	****	Protein kinase superfamily protein LENGTH=378	IPR011009 (Protein kinase-like domain)	GO:0004672 (protein kinase activity), GO:0004674 (protein serine/threonine kinase activity), GO:0005524 (ATP binding), GO:0006468 (protein phosphorylation), GO:0016772 (transferase activity, transferring phosphorus-containing groups)
Niben101Scf01402g02030	927.125	842.2	912.336	1339.2	984.319	1634.71	165.948	222.233	163.206	144.662	161.075	155.807	AT3G48140	***-	B12D protein LENGTH=88	IPR010530 (NADH-ubiquinone reductase complex 1 MLRQ subunit)
Niben101Scf15263g00005	87.199	240.326	309.774	301.919	605.8	168.452	47.5	16.327	55.188	29.759	48.727	59.527	sp|Q9XIN8|FB119_ARATH	***-	F-box protein	IPR001810 (F-box domain)	GO:0005515 (protein binding)
Niben101Ctg11944g00001	31.82	47.52	34.432	8.277	26.403	7.395	4.185	3.6	2.993	1.258	2.388	3.574	AT3G26310	***-	cytochrome P450, family 71, subfamily B, polypeptide 35 LENGTH=500	IPR001128 (Cytochrome P450)	GO:0005506 (iron ion binding), GO:0016705 (oxidoreductase activity, acting on paired donors, with incorporation or reduction of molecular oxygen), GO:0020037 (heme binding), GO:0055114 (oxidation-reduction process)
Niben101Scf01330g02009	33.836	32.422	29.155	59.203	29.489	41.547	5.225	5.689	4.839	3.835	5.328	3.868	sp|Q9FDX9|GG1_ARATH	-**-	Guanine nucleotide-binding protein subunit gamma
Niben101Scf00650g01009	0.244	7.1	5.973	15.076	76.198	6.106	1.484	2.202	1.815	1.894	1.758	1.915	sp|A5CVR5|HIS8_VESOH	*-**	Histidinol-phosphate aminotransferase	IPR015424 (Pyridoxal phosphate-dependent transferase)	GO:0003824 (catalytic activity), GO:0016846 (carbon-sulfur lyase activity), GO:0030170 (pyridoxal phosphate binding)
Niben101Scf05329g01014	51.103	65.28	49.2	54.088	34.749	88.08	14.414	9.666	3.009	10.6	3.938	5.256	sp|Q9LYM3|LOR14_ARATH	***-	Protein LURP-one-related 14	IPR025659 (Tubby C-terminal-like domain)
Niben101Scf03262g01002	260.656	196.414	145.869	111.188	120.219	115.4	29.562	18.812	19.223	36.555	18.648	18.264	AT5G07990	***-	Cytochrome P450 superfamily protein LENGTH=513	IPR001128 (Cytochrome P450)	GO:0005506 (iron ion binding), GO:0016705 (oxidoreductase activity, acting on paired donors, with incorporation or reduction of molecular oxygen), GO:0020037 (heme binding), GO:0055114 (oxidation-reduction process)
Niben101Scf30320g00011	50.073	78.548	97.285	88.622	187.66	60.569	12.187	14.124	12.267	20.463	11.163	11.07	AT5G28770.2	****	bZIP transcription factor family protein LENGTH=314	IPR004827 (Basic-leucine zipper domain), IPR020983 (Basic leucine-zipper, C-terminal)	GO:0003700 (sequence-specific DNA binding transcription factor activity), GO:0006355 (regulation of transcription, DNA-templated), GO:0043565 (sequence-specific DNA binding)
Niben101Scf02894g00005	436.937	624.826	552.6	360.186	398.2	363.973	57.188	63.005	76.295	86.01	66.699	69.279	sp|A6L1V8|LEUC_BACV8	*-*-	3-isopropylmalate dehydratase large subunit	IPR015937 (Aconitase/isopropylmalate dehydratase)	GO:0008152 (metabolic process)
Niben101Scf04406g07002	241.816	266.722	267.373	316.289	318.972	186.589	41.6	37.448	33.7	67.9	30.509	30.783	sp|Q8QGW7|LITAF_CHICK	--*-	Lipopolysaccharide-induced tumor necrosis factor-alpha factor homolog	IPR006629 (LPS-induced tumour necrosis factor alpha factor)
Niben101Ctg15504g00002	134.16	162.905	155.2	26.745	80.195	44.763	13.113	8.718	18.029	23.8	12.782	11.388	emb|CDY12045.1|	*-*-	BnaAnng02300D [Brassica napus]
Niben101Scf23282g01002	11.818	16.083	15.267	25.239	33.868	40.049	4.346	3.112	1.946	2.079	2.357	2.271	sp|Q39264|ZFP5_ARATH	***-	Zinc finger protein 5	IPR013087 (Zinc finger C2H2-type/integrase DNA-binding domain)	GO:0003676 (nucleic acid binding), GO:0046872 (metal ion binding)
Niben101Scf06059g01001	14.686	33.177	35.233	63.07	68.044	14.374	3.55	4.3	2.024	13.33	3.109	3.217	sp|Q9ZWA2|ERF77_ARATH	*-**	Ethylene-responsive transcription factor 10	IPR015300 (DNA-binding pseudobarrel domain), IPR016177 (DNA-binding domain)	GO:0003677 (DNA binding), GO:0003700 (sequence-specific DNA binding transcription factor activity), GO:0006355 (regulation of transcription, DNA-templated)
Niben101Scf06395g03014	11.718	17.938	21.634	18.129	30.944	24.4	1.6	2.906	2.094	1.925	1.896	2.977	gb|ACG44394.1|	*-*-	kinesin-like protein [Zea mays]
Niben101Scf04939g02007	78.482	103.114	88.739	70.71	66.134	59.983	13.4	8.504	9.36	18.975	7.785	8.636	sp|Q9PW71|DUS4_CHICK	*-**	Dual specificity protein phosphatase 4	IPR007122 (Villin/Gelsolin), IPR024950 (Dual specificity phosphatase), IPR029006 (ADF-H/Gelsolin-like domain), IPR029021 (Protein-tyrosine phosphatase-like)	GO:0003779 (actin binding), GO:0004725 (protein tyrosine phosphatase activity), GO:0006470 (protein dephosphorylation), GO:0008138 (protein tyrosine/serine/threonine phosphatase activity), GO:0016311 (dephosphorylation), GO:0016791 (phosphatase activity)
Niben101Scf08783g00010	33.216	77.076	87.637	79.218	147.357	129.47	12.945	7.15	15.485	15.624	14.579	14.519	sp|Q8H1F2|RGS1_ARATH	****	Regulator of G-protein signaling	IPR016137 (RGS domain)	GO:0038032 (termination of G-protein coupled receptor signaling pathway)
Niben101Scf03104g03020	26.382	57.922	50.067	55.892	79.269	105.3	5.776	11.295	6.483	13.108	8.406	7.364	sp|O49710|HS154_ARATH	***-	15.4 kDa class V heat shock protein	IPR008978 (HSP20-like chaperone)
Niben101Scf02167g00009	104.566	121.168	118.275	92.136	147.6	78.172	28.59	14.575	13.493	12.372	13.834	14.395	sp|P98204|ALA1_ARATH	****	Phospholipid-transporting ATPase	IPR001757 (P-type ATPase), IPR023214 (HAD-like domain)	GO:0000166 (nucleotide binding), GO:0000287 (magnesium ion binding), GO:0004012 (phospholipid-translocating ATPase activity), GO:0005524 (ATP binding), GO:0015914 (phospholipid transport), GO:0016021 (integral component of membrane), GO:0046872 (metal ion binding)
Niben101Scf02724g05004	3.71	10.709	6.905	4.112	6.142	19.738	0.436	0.329	0.295	0.368	0.415	0.171	sp|P27898|MYBP_MAIZE	*-*-	Myb-related protein P	IPR009057 (Homeodomain-like)	GO:0003677 (DNA binding), GO:0003682 (chromatin binding)
Niben101Scf00294g00014	1756.22	4301.67	3406.88	4400.01	3885.79	1415.37	500.958	386.478	565.1	510.977	555.182	470.382	sp|Q03199|IPIB_TOBAC	****	Proteinase inhibitor I-B	IPR000864 (Proteinase inhibitor I13, potato inhibitor I)	GO:0004867 (serine-type endopeptidase inhibitor activity), GO:0009611 (response to wounding)
Niben101Scf05711g00021	11.807	9.084	8.06	12.443	12.225	3.906	0.5	0.788	0.287	0.667	0.407	0.349	sp|Q08891|FACR2_ARATH	****	Fatty acyl-CoA reductase 2	IPR016040 (NAD(P)-binding domain), IPR026055 (Fatty acyl-CoA reductase)	GO:0080019 (fatty-acyl-CoA reductase (alcohol-forming) activity)
Niben101Scf07078g00002	24.156	60.853	53.1	55.838	106.26	89.76	10.588	5.98	10.406	10.546	8.959	8.574	sp|Q69Q47|CIPKO_ORYSJ	****	CBL-interacting protein kinase 24	IPR020636 (Calcium/calmodulin-dependent/calcium-dependent protein kinase)	GO:0004672 (protein kinase activity), GO:0004674 (protein serine/threonine kinase activity), GO:0005524 (ATP binding), GO:0006468 (protein phosphorylation), GO:0007165 (signal transduction), GO:0016772 (transferase activity, transferring phosphorus-containing groups)
Niben101Scf00218g01008	25.109	30.669	20.5	32.594	23.803	86.257	4.185	5.6	4.854	4.5	4.437	4.721	AT4G18210	***-	purine permease 10 LENGTH=390	IPR004853 (Triose-phosphate transporter domain), IPR030182 (Purine permease, plant)	GO:0005215 (transporter activity), GO:0016021 (integral component of membrane)
Niben101Scf08008g01001	18.164	23.8	22.303	20.612	23.553	9.179	2.356	1.315	2.187	1.787	2.288	2.496	gb|KEH39432.1|	*-*-	GTP-binding protein Obg/CgtA protein [Medicago truncatula]	IPR025486 (Domain of unknown function DUF4378)
Niben101Scf04028g02017	30.768	41.366	37.189	36.732	28.387	27.732	5.034	3.762	3.916	4.548	4.307	4.116	sp|O65162|CAMT_MESCR	****	Caffeoyl-CoA O-methyltransferase	IPR002935 (O-methyltransferase, family 3), IPR029063 (S-adenosyl-L-methionine-dependent methyltransferase)	GO:0008171 (O-methyltransferase activity)
Niben101Scf02195g01001	23.5	13.409	15.346	28.333	9.168	18.619	5.539	1.193	1.349	1.197	0.929	0.798	sp|Q9M7R0|ALL8_OLEEU	****	Calcium-binding allergen Ole e 8	IPR011992 (EF-hand domain pair)	GO:0005509 (calcium ion binding)
Niben101Scf05929g05009	3.522	6.525	9.74	7.436	14.149	9.192	0.268	0.359	0.38	0.13	0.307	0.496	sp|B0K0Y2|LEUC_THEPX	***-	3-isopropylmalate dehydratase large subunit	IPR006251 (Homoaconitase/3-isopropylmalate dehydratase, large subunit), IPR015937 (Aconitase/isopropylmalate dehydratase)	GO:0008152 (metabolic process), GO:0008652 (cellular amino acid biosynthetic process), GO:0016836 (hydro-lyase activity), GO:0051539 (4 iron, 4 sulfur cluster binding)
Niben101Scf02613g02022	56.076	69.975	77.923	79.232	83.207	113.482	10.259	14.835	11.996	11.566	9.4	11.426	sp|Q0IIJ0|NAA50_BOVIN	****	N-alpha-acetyltransferase 50	IPR016181 (Acyl-CoA N-acyltransferase)	GO:0008080 (N-acetyltransferase activity)
Niben101Scf11469g00014	16.2	23.44	25.65	20	43.653	10.989	2.724	2.4	2.288	4.525	2.51	1.566	gb|AGZ19448.1|	***-	APOLLO [Boechera sp. IPK 66]
Niben101Scf03253g02010	76.6	114.629	97.062	114.634	122.952	73.25	15.668	12.61	8.057	36.317	8.115	7.519	sp|Q9Z2Z9|GFPT2_MOUSE	****	Glutamine--fructose-6-phosphate aminotransferase [isomerizing] 2	IPR005855 (Glucosamine-fructose-6-phosphate aminotransferase, isomerising), IPR029055 (Nucleophile aminohydrolases, N-terminal)	GO:0004360 (glutamine-fructose-6-phosphate transaminase (isomerizing) activity), GO:0005975 (carbohydrate metabolic process), GO:0008152 (metabolic process), GO:0016051 (carbohydrate biosynthetic process), GO:0030246 (carbohydrate binding)
Niben101Scf03565g07023	7.498	14.42	16.383	21.372	20.306	14.686	1.1	1.224	0.845	4.2	0.806	0.744	AT5G04250	***-	Cysteine proteinases superfamily protein LENGTH=345	IPR003323 (Ovarian tumour, otubain)
Niben101Scf00187g02037	946.087	1162.77	1414.4	1298.54	1086.83	289.225	229.233	145.724	171.829	144.815	138.289	141.652	emb|CDX95432.1|	***-	BnaC01g33240D [Brassica napus]
Niben101Scf17290g01003	342.239	735.949	775.669	378.776	44.77	25.376	95.448	37.264	48.635	64.366	53.134	58.682			Unknown protein
Niben101Scf03953g04001	7.997	11.144	13.639	17.41	11.887	7.265	1.7	1.698	0.155	0.199	0.56	0.643	ref|XP_003589248.1|	***-	Pheromone receptor-like protein [Medicago truncatula] gb|AES59499.1| DUF1645 family protein [Medicago truncatula]	IPR012442 (Protein of unknown function DUF1645, plant)
Niben101Scf01702g02007	4.585	10.799	9.136	7.707	7.435	0	0.099	0.069	0	0.077	0.023	0	AT2G20990.3	***-	synaptotagmin A LENGTH=579	IPR000008 (C2 domain)	GO:0005515 (protein binding)
Niben101Scf03834g03011	12.77	8.624	5.8	7.64	2.806	21.223	0.773	0.627	0.442	0.376	0.484	0.605	emb|CDY32810.1|	*-*-	BnaC08g02320D [Brassica napus]
Niben101Scf12270g02002	124.28	286.299	200.9	246.773	396.875	301.06	52.842	26.092	33.39	67.173	30.632	29.985	emb|CAA80358.1|	***-	beta-fructofuranosidase [Solanum tuberosum]	IPR001362 (Glycoside hydrolase, family 32), IPR013320 (Concanavalin A-like lectin/glucanase domain), IPR023296 (Glycosyl hydrolase, five-bladed beta-propellor domain)	GO:0004553 (hydrolase activity, hydrolyzing O-glycosyl compounds), GO:0005975 (carbohydrate metabolic process)
Niben101Scf00700g09001	553.785	595.282	404.342	430.529	195.653	620.44	82.917	93.9	68.339	74.39	57.832	59.667	sp|Q43046|COMT1_POPKI	****	Caffeic acid 3-O-methyltransferase	IPR016461 (O-methyltransferase COMT-type), IPR029063 (S-adenosyl-L-methionine-dependent methyltransferase)	GO:0008168 (methyltransferase activity), GO:0008171 (O-methyltransferase activity), GO:0046983 (protein dimerization activity)
Niben101Scf00525g04009	165.017	143.2	159.902	191.654	214.299	182.618	27.726	25.427	20.503	47.323	20.874	19.395	AT3G44190	****	FAD/NAD(P)-binding oxidoreductase family protein LENGTH=367	IPR013027 (FAD-dependent pyridine nucleotide-disulphide oxidoreductase), IPR023753 (Pyridine nucleotide-disulphide oxidoreductase, FAD/NAD(P)-binding domain)	GO:0016491 (oxidoreductase activity), GO:0050660 (flavin adenine dinucleotide binding), GO:0055114 (oxidation-reduction process)
Niben101Scf15244g00001	270.7	303.648	319.304	272.283	296.007	249.202	43.8	38.136	48.085	50.944	40.689	43.194	emb|CDY11048.1|	***-	BnaA03g47070D [Brassica napus]
Niben101Scf01842g06014	47.947	53.15	50.2	45.865	40.524	99.733	8.385	7.035	8.7	8.1	7.478	7.721	AT2G36290	***-	alpha/beta-Hydrolases superfamily protein LENGTH=364	IPR029058 (Alpha/Beta hydrolase fold)
Niben101Scf01190g02018	3.245	4.952	6.787	1.642	23.333	13.059	0.275	0.084	0.543	0.407	0.599	0.504	sp|P41437|IAP3_NPVOP	--*-	E3 ubiquitin-protein ligase IAP-3	IPR013083 (Zinc finger, RING/FYVE/PHD-type), IPR027640 (Kinesin-like protein)	GO:0003777 (microtubule motor activity), GO:0005515 (protein binding), GO:0005871 (kinesin complex), GO:0007018 (microtubule-based movement), GO:0008270 (zinc ion binding)
Niben101Scf09203g00003	91.43	97.574	90.8	96	124.142	72.99	14.896	17.428	12.616	13.4	13.489	13.093	AT3G22750	****	Protein kinase superfamily protein LENGTH=378	IPR011009 (Protein kinase-like domain)	GO:0004672 (protein kinase activity), GO:0004674 (protein serine/threonine kinase activity), GO:0005524 (ATP binding), GO:0006468 (protein phosphorylation), GO:0016772 (transferase activity, transferring phosphorus-containing groups)
Niben101Scf03953g03024	77.2	103.024	95.355	82.719	120.013	76.336	19.677	17.168	11.585	4.648	12.1	16.892	ref|XP_002313839.2|	***-	Calmodulin-binding family protein [Populus trichocarpa] gb|EEE87794.2| Calmodulin-binding family protein [Populus trichocarpa]	IPR012442 (Protein of unknown function DUF1645, plant)
Niben101Scf03029g01010	158.992	216.285	201.462	188.099	249.665	130.212	37.6	26.176	26.233	31.8	25.243	28.93	sp|Q9LI83|ALA10_ARATH	*-**	Phospholipid-transporting ATPase 10	IPR006539 (P-type ATPase, subfamily IV), IPR008250 (P-type ATPase, A domain)	GO:0000166 (nucleotide binding), GO:0000287 (magnesium ion binding), GO:0004012 (phospholipid-translocating ATPase activity), GO:0005524 (ATP binding), GO:0015914 (phospholipid transport), GO:0016021 (integral component of membrane), GO:0046872 (metal ion binding)
Niben101Scf09170g02013	33.969	67.263	79.419	121.405	137.674	48.538	12.8	11.9	11.213	11.19	13.044	11.543	emb|CDX70437.1|	***-	BnaC03g05210D [Brassica napus]	IPR021899 (Protein of unknown function DUF3511)
Niben101Scf19766g00001	155.724	222.03	204.009	169.102	246.873	119.914	55.887	42.923	17.866	11.666	20.713	22.969	emb|CDY14706.1|	***-	BnaC05g19630D [Brassica napus]	IPR007679 (Protein of unknown function DUF569), IPR008999 (Actin cross-linking)
Niben101Scf02156g11001	38.942	74.709	83.003	140.755	137.689	53.577	10.657	12.778	11.965	17.679	12.475	12.682	AT3G12920	****	SBP (S-ribonuclease binding protein) family protein LENGTH=335	IPR013083 (Zinc finger, RING/FYVE/PHD-type)	GO:0005515 (protein binding), GO:0008270 (zinc ion binding)
Niben101Scf07080g03004	7	14.586	14.545	8.413	8	10.7	1.048	0.4	0.868	0.8	0.399	0.574	sp|P07597|NLTP1_HORVU	--*-	Non-specific lipid-transfer protein	IPR016140 (Bifunctional inhibitor/plant lipid transfer protein/seed storage helical domain)
Niben101Scf09696g01051	55.833	127.923	139.174	334.567	2791.98	3371.76	370.937	79.102	200.985	141.034	90.1	200.055	ref|XP_003610227.1|	*-*-	Ycf68 [Medicago truncatula]
Niben101Scf00530g11015	33.449	41.8	37.084	44.833	24.3	8.137	6.434	3.2	3.009	4.97	2.894	3.752	gb|KEH40304.1|	****	wall-associated receptor kinase galacturonan-binding protein [Medicago truncatula]	IPR025287 (Wall-associated receptor kinase galacturonan-binding domain)	GO:0030247 (polysaccharide binding)
Niben101Scf07440g00009	25.352	37.387	34.7	34.9	46.048	46.377	6.235	6.806	3.73	5.43	4.253	3.426	AT5G08350	***-	GRAM domain-containing protein / ABA-responsive protein-related LENGTH=222	IPR004182 (GRAM domain)
Niben101Scf06301g01001	12.205	33.715	33.999	13.162	41.449	18.137	2.196	2.279	3.203	5.062	2.81	2.822	sp|O65399|E131_ARATH	*-*-	Glucan endo-1,3-beta-glucosidase	IPR012946 (X8 domain)
Niben101Scf03854g02014	23.979	66.738	69.639	52.744	104.5	43.539	8.4	6.974	9.553	9.235	8.975	8.519	AT5G65110	****	acyl-CoA oxidase 2 LENGTH=692	IPR009075 (Acyl-CoA dehydrogenase/oxidase C-terminal), IPR012258 (Acyl-CoA oxidase)	GO:0003995 (acyl-CoA dehydrogenase activity), GO:0003997 (acyl-CoA oxidase activity), GO:0005777 (peroxisome), GO:0006631 (fatty acid metabolic process), GO:0006635 (fatty acid beta-oxidation), GO:0008152 (metabolic process), GO:0016627 (oxidoreductase activity, acting on the CH-CH group of donors), GO:0050660 (flavin adenine dinucleotide binding), GO:0055114 (oxidation-reduction process)
Niben101Scf02725g02001	48.744	72.483	69.705	64.468	99.34	41.625	7.712	5.5	7.6	23.025	6.694	6.783	sp|Q93XX4|C2D61_ARATH	*-*-	C2 domain-containing protein
Niben101Scf04329g04001	45.9	43.042	63.43	47.194	89.9	132.048	8.584	7.892	11.414	15.976	8.729	8.767	AT2G36220	***-	unknown protein	BEST Arabidopsis thaliana protein match is: unknown protein . LENGTH=263
Niben101Scf18107g00005	121.146	163.148	160.387	148.123	148.268	116.698	21.7	20.349	22.255	23.823	21.1	21.954	sp|P58350|AATB_RHIME	***-	Aspartate aminotransferase B	IPR015424 (Pyridoxal phosphate-dependent transferase)	GO:0003824 (catalytic activity), GO:0009058 (biosynthetic process), GO:0030170 (pyridoxal phosphate binding)
Niben101Scf17430g00002	16.47	32.64	36.808	45.837	41.787	38.148	4.315	4.474	4.467	5.913	3.34	5.349	AT4G10270	***-	Wound-responsive family protein LENGTH=90	IPR022251 (Protein of unknown function wound-induced)
Niben101Scf00448g13001	21.598	23.914	23.708	33.679	27.505	53.2	8.4	5.735	2.07	1.166	2.457	3.543	sp|Q5E930|SLAH1_ARATH	****	S-type anion channel SLA	IPR004695 (Voltage-dependent anion channel)	GO:0006873 (cellular ion homeostasis), GO:0008308 (voltage-gated anion channel activity), GO:0016021 (integral component of membrane), GO:0055085 (transmembrane transport)
Niben101Scf13942g00022	4.7	6	3.216	12.05	2.498	12.109	0	0	0.225	0	0.269	0	sp|Q8LHP0|ELOF1_ORYSJ	***-	Transcription elongation factor 1 homolog	IPR007808 (Transcription elongation factor 1)
Niben101Scf09074g00025	23.414	31.002	30.717	42.282	25.904	14.205	7.827	4.955	1.59	2.5	2	1.946	ref|NP_001067297.1|	*-*-	product [Oryza sativa Japonica Group]
Niben101Scf03213g01009	5.804	16.109	28.3	58.742	199.429	20.038	9.058	9.498	6.552	6.657	7.293	7.62	sp|A7TJK8|PRP5_VANPO	--*-	Pre-mRNA-processing ATP-dependent RNA helicase PRP5
Niben101Scf03768g02006	23.735	11.477	8.992	8.047	2.16	43.799	3.3	1.4	0.744	2.5	0.96	0.868	AT5G24600	***-	Protein of unknown function, DUF599 LENGTH=248	IPR006747 (Protein of unknown function DUF599)
Niben101Scf04053g03008	12.682	11.016	9.937	9.946	9.874	11.627	0.796	0.336	0.8	1.035	0.829	0.659	sp|Q9LHP4|RCH2_ARATH	****	Receptor-like protein kinase 2	IPR001611 (Leucine-rich repeat), IPR003591 (Leucine-rich repeat, typical subtype), IPR011009 (Protein kinase-like domain), IPR013210 (Leucine-rich repeat-containing N-terminal, type 2)	GO:0004672 (protein kinase activity), GO:0004674 (protein serine/threonine kinase activity), GO:0005515 (protein binding), GO:0005524 (ATP binding), GO:0006468 (protein phosphorylation), GO:0016772 (transferase activity, transferring phosphorus-containing groups)
Niben101Scf01155g01009	227.395	512.2	477.407	469.867	1163.21	222.68	65.129	62.806	101.667	109.465	77.539	71.721	sp|P46512|CAH1_FLALI	***-	Carbonic anhydrase	IPR001765 (Carbonic anhydrase)	GO:0004089 (carbonate dehydratase activity), GO:0008270 (zinc ion binding), GO:0015976 (carbon utilization)
Niben101Scf01374g15011	25.33	71.958	67.04	74.862	136.469	51.403	9.066	10.109	8	17.625	8.867	9.054	ref|NP_001047761.1|	*-*-	product [Oryza sativa Japonica Group]
Niben101Scf00225g06014	160.819	217.564	259.4	143.835	208.554	57.717	54.518	22.643	27.543	8.1	27.853	22.171	gb|AFW90605.1|	***-	Avr9/Cf-9 rapidly elicited protein 65 [Solanum tuberosum]
Niben101Scf05619g00015	106.847	134.206	97.705	72.46	53.835	38.135	12.432	14.262	9.848	16.46	11.163	10.915	sp|P58905|AMT11_SOLLC	****	Ammonium transporter 1 member	IPR001905 (Ammonium transporter), IPR029020 (Ammonium/urea transporter)	GO:0008519 (ammonium transmembrane transporter activity), GO:0015696 (ammonium transport), GO:0016020 (membrane), GO:0072488 (ammonium transmembrane transport)
Niben101Scf12881g00010	984.652	1339.13	1044.13	538.786	396.713	539.534	117.03	106.509	124.83	204.648	113.1	108.729	AT3G53260	****	phenylalanine ammonia-lyase 2 LENGTH=717	IPR001106 (Aromatic amino acid lyase), IPR023144 (Phenylalanine ammonia-lyase, shielding domain), IPR024083 (Fumarase/histidase, N-terminal)	GO:0003824 (catalytic activity), GO:0005737 (cytoplasm), GO:0006559 (L-phenylalanine catabolic process), GO:0009058 (biosynthetic process), GO:0016841 (ammonia-lyase activity)
Niben101Scf05438g05027	44.369	48.429	48.518	55.363	56.833	22.85	4.965	5.927	7.723	5.63	6.94	7.45	gb|KEH36884.1|	***-	F-box plant-like protein, putative [Medicago truncatula]	IPR007248 (Mpv17/PMP22), IPR027949 (Petal formation-expressed)	GO:0016021 (integral component of membrane)
Niben101Scf04403g00012	41.91	43.567	34.222	51.387	37.085	40.987	10.848	7.953	3.179	3.497	4.629	4.209	AT1G69240	***-	methyl esterase 15 LENGTH=444	IPR029058 (Alpha/Beta hydrolase fold)
Niben101Scf09230g02002	11.685	10.466	6.498	6.12	5.995	18.684	1.469	0.482	0.155	0.614	0	0.899	gb|AES65140.2|	*-*-	VQ motif protein [Medicago truncatula]	IPR008889 (VQ)
Niben101Scf02085g17001	39.075	42.825	43.018	36.963	37.174	49.098	6.189	6.569	5.723	5.576	5.42	4.698	ref|NP_012629.1|	****	Sfc1p [Saccharomyces cerevisiae S288c] RecName: Full=Succinate/fumarate mitochondrial transporter	AltName: Full=Regulator of acetyl-CoA synthase activity [Saccharomyces cerevisiae S288c] emb|CAA89624.1| ACR1 [Saccharomyces cerevisiae] gb|AAT92943.1| YJR095W [Saccharomyces cerevisiae] gb|EDN63411.1| succinate-fumarate transporter [Saccharomyces cerevisiae YJM789] gb|EDV12833.1| succinate-fumarate transport protein [Saccharomyces cerevisiae RM11-1a] gb|EEU08055.1| Sfc1p [Saccharomyces cerevisia…	IPR002067 (Mitochondrial carrier protein), IPR023395 (Mitochondrial carrier domain)
Niben101Scf04003g08001	1481.82	1127.41	916.3	946.369	424.968	448.98	158.313	138.918	148.147	153.375	130.734	130.086	sp|O24151|CAMT4_TOBAC	****	Caffeoyl-CoA O-methyltransferase 4	IPR002935 (O-methyltransferase, family 3), IPR029063 (S-adenosyl-L-methionine-dependent methyltransferase)	GO:0008171 (O-methyltransferase activity)
Niben101Scf10336g01001	886.566	1165.07	1266.09	1023.77	880.733	467.052	262.903	139.346	148.884	65.455	140.07	158.877	AT1G70170	****	matrix metalloproteinase LENGTH=378	IPR021190 (Peptidase M10A), IPR024079 (Metallopeptidase, catalytic domain)	GO:0004222 (metalloendopeptidase activity), GO:0006508 (proteolysis), GO:0008237 (metallopeptidase activity), GO:0008270 (zinc ion binding), GO:0031012 (extracellular matrix)
Niben101Scf04455g00010	29.849	40.816	40.025	44.643	51.396	15.7	6.09	3.227	6.056	4.755	3.862	6.039	gb|AAK20906.1|	*-*-	plastid-targeted protein 2 [Craterostigma plantagineum]
Niben101Scf04881g01002	2.99	5.502	5.645	8.44	14.693	16.353	0.9	0.512	0.178	0.614	0.23	0.256	sp|Q9SI37|WRKY1_ARATH	--**	WRKY transcription factor	IPR003657 (DNA-binding WRKY)	GO:0003700 (sequence-specific DNA binding transcription factor activity), GO:0006355 (regulation of transcription, DNA-templated), GO:0043565 (sequence-specific DNA binding)
Niben101Scf13050g00002	29.096	33.42	27.409	40.803	23.759	19.79	3.206	4.214	3.637	3.375	3.409	4.411			Unknown protein
Niben101Scf08873g01022	3.002	5.796	7.706	9.987	14.8	3.047	0.176	0.145	0.163	0.192	0.215	0.302	AT5G50160	*-**	ferric reduction oxidase 8 LENGTH=728	IPR013121 (Ferric reductase, NAD binding)	GO:0016491 (oxidoreductase activity), GO:0055114 (oxidation-reduction process)
Niben101Scf02429g02004	148.293	152.464	173.029	173.593	171.13	165.666	26.983	28.279	23.55	29.092	22.932	23	AT1G77670	****	Pyridoxal phosphate (PLP)-dependent transferases superfamily protein LENGTH=440	IPR015424 (Pyridoxal phosphate-dependent transferase)	GO:0003824 (catalytic activity), GO:0009058 (biosynthetic process), GO:0030170 (pyridoxal phosphate binding)
Niben101Scf02215g04006	88.617	209.836	233.1	262.7	474.866	51.494	22.095	30.81	38.927	38.787	44.566	33.535	sp|O64823|MCU2_ARATH	***-	Calcium uniporter protein 2, mitochondrial	IPR006769 (Coiled-coil domain containing protein 109, C-terminal)
Niben101Scf00725g01012	21.265	45.575	46.05	48.972	91.655	150.133	4.713	4.16	4.8	37.659	4.499	3.845	sp|Q9M886|LBD41_ARATH	***-	LOB domain-containing protein	IPR004883 (Lateral organ boundaries, LOB)
Niben101Scf00725g01013	21.265	45.575	46.05	48.972	91.655	150.133	4.713	4.16	4.8	37.659	4.499	3.845	sp|Q9M886|LBD41_ARATH	***-	LOB domain-containing protein	IPR004883 (Lateral organ boundaries, LOB)
Niben101Scf08182g02014	3.157	6.4	13.048	13.692	45.46	10.624	1.132	1.828	1.489	1.296	2.303	0.992	sp|G2K045|DNAJ_LISM4	*-*-	Chaperone protein DnaJ	IPR001623 (DnaJ domain)
Niben101Scf05916g00004	70.829	70.7	58.429	54.875	31.737	22.42	7.214	7.402	6.126	8.767	7.194	7.643	sp|Q9LIG2|RLK6_ARATH	*-**	Receptor-like protein kinase	IPR011009 (Protein kinase-like domain), IPR013320 (Concanavalin A-like lectin/glucanase domain)	GO:0004672 (protein kinase activity), GO:0004674 (protein serine/threonine kinase activity), GO:0005524 (ATP binding), GO:0006468 (protein phosphorylation), GO:0016772 (transferase activity, transferring phosphorus-containing groups)
Niben101Scf02351g08017	258.717	298.019	238.638	276.68	266.782	82.716	87.033	27.629	25.287	28.417	23.838	33.651	emb|CDY48471.1|	***-	BnaC05g13310D [Brassica napus]	IPR008889 (VQ)
Niben101Scf02552g03016	151.095	66.469	70.519	50.573	34.852	29.764	9.433	10.706	8.956	12.525	10.042	8.132	AT4G38540	****	FAD/NAD(P)-binding oxidoreductase family protein LENGTH=407	IPR003042 (Aromatic-ring hydroxylase-like)	GO:0008152 (metabolic process), GO:0016491 (oxidoreductase activity)
Niben101Ctg11133g00001	6.324	28.11	31.006	20.3	50.045	3.672	2.502	1.4	3.047	4.157	2.38	3.279	AT5G04040	*-*-	Patatin-like phospholipase family protein LENGTH=825
Niben101Scf00577g07003	173.645	260.299	288.7	208.5	324.732	231.937	34.259	37.9	39.4	38.618	42.908	44	emb|CDX83565.1|	***-	BnaC07g23050D [Brassica napus]
Niben101Scf01061g08031	17.898	19.282	9.78	13.379	6.553	11.822	2.265	2.86	0.465	0.238	0.66	0.38	AT5G49690	*-*-	UDP-Glycosyltransferase superfamily protein LENGTH=460	IPR002213 (UDP-glucuronosyl/UDP-glucosyltransferase)	GO:0008152 (metabolic process), GO:0016758 (transferase activity, transferring hexosyl groups)
Niben101Scf04398g03005	49.9	53.649	52.837	47.778	65.869	95.098	10.726	9.352	7.4	10.27	7.7	8.271	sp|Q3T130|TM45B_BOVIN	***-	Transmembrane protein 45B	IPR006904 (Protein of unknown function DUF716 (TMEM45))
Niben101Scf02375g06002	3.212	21.687	22.854	39.623	51.587	8.775	2.968	1.797	3.342	4.778	2.679	2.605	AT4G37790	*-*-	Homeobox-leucine zipper protein family LENGTH=278	IPR003106 (Leucine zipper, homeobox-associated), IPR009057 (Homeodomain-like)	GO:0003677 (DNA binding), GO:0003700 (sequence-specific DNA binding transcription factor activity), GO:0005634 (nucleus), GO:0006355 (regulation of transcription, DNA-templated), GO:0043565 (sequence-specific DNA binding)
Niben101Scf05238g00006	26.515	43.618	48.19	58.3	68.925	31.443	5.21	6.278	7.685	5.745	7.762	6.713	AT5G12460	***-	Protein of unknown function (DUF604) LENGTH=4	IPR006740 (Protein of unknown function DUF604)
Niben101Scf10199g00005	92.139	62.6	43.49	55.16	9.653	3.216	6.71	0.91	6.87	4.326	9.474	9.357	sp|P82787|DEF19_ARATH	***-	Defensin-like protein 19	IPR008176 (Gamma thionin)	GO:0006952 (defense response)
Niben101Scf01382g01008	7.808	10.415	12.668	11.045	11.314	44.073	1.882	2.669	1.853	1.427	1.558	0.566	sp|P41099|RLA2_PARAR	*-*-	60S acidic ribosomal protein P2	IPR001813 (Ribosomal protein L10/L12)	GO:0003735 (structural constituent of ribosome), GO:0005622 (intracellular), GO:0005840 (ribosome), GO:0006414 (translational elongation)
Niben101Scf11751g01007	836.293	787.244	794.703	486.028	330.227	651.896	117.795	122.354	106.429	89.807	98.014	96.938	sp|A4PU48|METK_MEDTR	****	S-adenosylmethionine synthase	IPR002133 (S-adenosylmethionine synthetase)	GO:0004478 (methionine adenosyltransferase activity), GO:0005524 (ATP binding), GO:0006556 (S-adenosylmethionine biosynthetic process)
Niben101Scf01514g04017	8.44	21.956	32.372	53.043	75.1	33.722	2.616	0.856	6.498	4.709	6.433	9.736			Unknown protein
Niben101Scf06570g04006	9.747	14.88	9.228	3.542	3.2	0	0	0	0.109	0.222	0.115	0.225	sp|P16273|PRPX_HORVU	***-	Pathogen-related protein
Niben101Scf06216g01012	32.053	60.763	60.91	47.099	74.244	16.574	7.788	3.686	6.079	12.172	5.658	6.612	AT1G79900	***-	Mitochondrial substrate carrier family protein LENGTH=296	IPR002067 (Mitochondrial carrier protein), IPR023395 (Mitochondrial carrier domain)	GO:0055085 (transmembrane transport)
Niben101Scf02829g06001	43.018	175.584	146.433	126.25	310.127	30.245	21.9	10.599	23.628	32.037	22.1	20.62	sp|P11029|ACAC_CHICK	*-**	Acetyl-CoA carboxylase	IPR000089 (Biotin/lipoyl attachment), IPR011761 (ATP-grasp fold), IPR011764 (Biotin carboxylation domain), IPR016185 (Pre-ATP-grasp domain)	GO:0003824 (catalytic activity), GO:0004075 (biotin carboxylase activity), GO:0005524 (ATP binding), GO:0008152 (metabolic process), GO:0016874 (ligase activity), GO:0046872 (metal ion binding)
Niben101Scf01483g03010	15.683	17.427	19.323	26.053	23.538	18.944	2.456	3.334	1.822	1.519	2.4	2.395	gb|KEH22364.1|	*-*-	zinc ion-binding protein [Medicago truncatula]
Niben101Scf04958g00015	3.4	6.602	6.157	6.853	9.095	8.268	0.015	0.015	0.016	0.568	0.015	0.023	sp|Q9M9E1|AB40G_ARATH	*-*-	ABC transporter G family member 40	IPR003439 (ABC transporter-like), IPR013525 (ABC-2 type transporter), IPR027417 (P-loop containing nucleoside triphosphate hydrolase)	GO:0005524 (ATP binding), GO:0016020 (membrane), GO:0016887 (ATPase activity)
Niben101Scf01406g01001	175.295	213.214	244.965	227.694	301.8	141.475	51.473	33.043	28	41.088	29.618	25.744	sp|Q9SH93|IPCS2_ARATH	***-	Phosphatidylinositol:ceramide inositolphosphotransferase 2	IPR025749 (Sphingomyelin synthase-like domain)
Niben101Scf28705g00003	0	3.02	2.179	8.087	15.648	16.119	0.214	1.224	0	0	0	0	sp|Q00557|CP1A1_MESAU	*-*-	Cytochrome P450 1	IPR001128 (Cytochrome P450)	GO:0005506 (iron ion binding), GO:0016705 (oxidoreductase activity, acting on paired donors, with incorporation or reduction of molecular oxygen), GO:0020037 (heme binding), GO:0055114 (oxidation-reduction process)
Niben101Scf01212g03007	1.606	6.922	7.22	10.435	10.329	0	0	0	0	0	0	0.031	sp|Q9LNB9|LBD2_ARATH	*-*-	LOB domain-containing protein 2	IPR004883 (Lateral organ boundaries, LOB)
Niben101Scf07013g00006	77.087	102.346	94.765	84.578	108.053	55.374	12.799	12.167	13.012	17.004	11.7	13.612	sp|Q9FN94|RLK7_ARATH	*-**	Receptor-like protein kinase	IPR011009 (Protein kinase-like domain), IPR013320 (Concanavalin A-like lectin/glucanase domain), IPR018392 (LysM domain)	GO:0004672 (protein kinase activity), GO:0004674 (protein serine/threonine kinase activity), GO:0005524 (ATP binding), GO:0006468 (protein phosphorylation), GO:0016772 (transferase activity, transferring phosphorus-containing groups)
Niben101Scf01426g00005	36.55	23.12	16.829	11.032	6.583	3.724	1.392	2.959	1.349	1.94	1.5	1.039			Unknown protein
Niben101Scf06926g00003	16.913	21.457	20.3	31.739	30.1	25.037	4.644	4.122	2.536	1.733	2.633	2.411	AT3G55880.2	*-*-	Alpha/beta hydrolase related protein LENGTH=215	IPR019498 (MENTAL domain)
Niben101Scf01739g08010	21.963	35.775	24.784	53.789	32.295	20.324	8.546	4.053	3.024	3.428	3.386	2.822	gb|AES65140.2|	*-*-	VQ motif protein [Medicago truncatula]	IPR008889 (VQ)
Niben101Scf00307g03011	32.363	54.737	37.15	35.877	58.067	34.203	4.958	7.303	5.9	5.752	5.95	5.899	AT3G18290	****	zinc finger protein-related LENGTH=1254	IPR004039 (Rubredoxin-type fold), IPR008913 (Zinc finger, CHY-type), IPR012312 (Haemerythrin/HHE cation-binding motif), IPR013083 (Zinc finger, RING/FYVE/PHD-type), IPR017921 (Zinc finger, CTCHY-type)	GO:0008270 (zinc ion binding)
Niben101Scf11535g01030	81.085	103.984	92.546	108.487	140.892	101.725	24.482	18.193	12.7	16.9	12.514	13.248	ref|WP_026032496.1|	*-*-	TenA family transcriptional regulator [Prochlorococcus sp. W7]	IPR016084 (Haem oxygenase-like, multi-helical), IPR023214 (HAD-like domain)
Niben101Scf02349g03001	2325.86	4646.57	4408.82	4332	3915.96	6372.12	637.528	490.112	917.403	685.413	734.336	832.097	sp|A7NY33|PER4_VITVI	****	Peroxidase 4	IPR010255 (Haem peroxidase)	GO:0004601 (peroxidase activity), GO:0006979 (response to oxidative stress), GO:0020037 (heme binding), GO:0055114 (oxidation-reduction process)
Niben101Scf04015g00001	11.508	16.48	26.963	35.118	46.93	41.143	1.8	1.476	1.869	15.7	1.175	1.473	AT3G05170	***-	Phosphoglycerate mutase family protein LENGTH=316	IPR001345 (Phosphoglycerate/bisphosphoglycerate mutase, active site), IPR029033 (Histidine phosphatase superfamily)	GO:0003824 (catalytic activity), GO:0008152 (metabolic process)
[truncated: 24,071 more rows]
