# Supplementary material for: Time-resolved dual transcriptomics reveal early induced Nicotiana benthamiana root genes and conserved infection-promoting Phytophthora palmivora effectors
Source: BMC Biol. 2017 May 11;15:39. doi: 10.1186/s12915-017-0379-1 (PMC5427549; doi:10.1186/s12915-017-0379-1)
Supplement: Supplementary file 6 — Dataset 3. P. palmivora expression table. Raw counts were normalised within and between samples. TMM-normalised TPMs were reported. Not manually curated high throughput annotation (as described Methods) is provided. (XLSX 3138 kb) [file 12915_2017_379_MOESM6_ESM.xlsx]

## Sheet: Sheet1
TRINITY_GENE_ID	PLTG_ID	Pfam domains present	Pfam 2 GO terms	myc	6h	18h	24h	30h	48h	72h	Top_blastn_hit_GI	Top_blastn_hit_primary_accession	pident	q_l	s_l	mismatch	qstart	qend	sstart	send	evalue	score	Top_blastn_hit_description	ORF_id	max_ORF_len	'PANTHER'	'Pfam'	'Coils'	'Gene3D'	'SUPERFAMILY'	'SMART'	'PIRSF'	'PRINTS'
LILI_TRINITY_DN91147_c1_g1	PLTG_03682			358.52	19.881	22.974	25.653	25.9	516.141	1083.46	675186766	XM_008904020.1	85.07	1293	161	17	642	1927	1268	1	0	1290	Phytophthora parasitica INRA-310 hypothetical protein partial mRNA	LILI_TRINITY_DN91147_c1_g1_i1|m.5420	593	N D	N D	Coil 584 564	N D	N D	N D	N D	N D
LILI_TRINITY_DN93116_c0_g1	PLTG_04737			3755.63	10361.8	9622.99	11055.2	6396.91	4204.11	4453.65	675193322	XM_008907298.1	93.59	1561	67	22	23	1553	570	2127	0	2298	Phytophthora parasitica INRA-310 elongation factor 1-alpha partial mRNA	LILI_TRINITY_DN93116_c0_g1_i1|m.8605	487	PTHR37453 269 89, PTHR37453:SF1 269 89	N D	N D	N D	N D	N D	N D	N D
LILI_TRINITY_DN97643_c0_g1	PLTG_08374	PF01419		18.393	171.572	128.257	76.949	21.008	5.726	5.263	675204844	XM_008913059.1	94.12	51	2	1	2824	2873	77	127	2e-09	76.8	Phytophthora parasitica INRA-310 ribosomal protein S4 mRNA	LILI_TRINITY_DN97643_c0_g1_i2|m.23122	957	PTHR33354 957 356, PTHR33354:SF3 957 356	Jacalin-like lectin domain PF01419 555 473	N D	G3DSA:2.100.10.30 560 426	SSF51101 555 430	Jacalin-like lectin domain SM00915 566 434	N D	N D
LILI_TRINITY_DN89656_c0_g1	PLTG_03225			0.381	0	0	3.132	13.516	4.474	1.805	675208504	XM_008914889.1	88	50	6	0	222	271	142	191	2e-05	60.2	Phytophthora parasitica INRA-310 hypothetical protein mRNA			'PTHR33657:SF5 59 1', 'PTHR33657 59 1'	nd	nd	nd	nd	nd	nd	nd
LILI_TRINITY_DN96173_c0_g1	PLTG_06944	PF10287,PF10290		316.135	575.138	521.109	734.014	421.815	442.116	297.331	675173934	XM_008897604.1	79.79	1742	304	37	738	2453	1836	117	0	1223	Phytophthora parasitica INRA-310 hypothetical protein mRNA	LILI_TRINITY_DN96173_c0_g1_i1|m.16642	553	'PTHR31737:SF2 552 231', 'PTHR31737:SF2 192 2', 'PTHR31737 192 2', 'PTHR31737 552 231'	'Putative TOS1-like glycosyl hydrolase (DUF2401) PF10287 541 315', 'Glycine-rich protein domain (DUF2403) PF10290 309 261'	nd	'G3DSA:2.60.110.10 175 147', 'G3DSA:2.60.110.10 146 72'	'SSF49870 176 25'	'Thaumatin family SM00205 176 26'	nd	nd
LILI_TRINITY_DN100452_c0_g1	PLTG_11976	PF00964	'Pfam:PF00964 Elicitin > GO:defense response ; GO:0006952', 'Pfam:PF00964 Elicitin > GO:pathogenesis ; GO:0009405', 'Pfam:PF00964 Elicitin > GO:extracellular region ; GO:0005576'	4066.83	88.186	806.388	1570.74	1910.27	416.319	365.306	748937716	KJ530971.1	99.75	397	1	0	133	529	397	1	0	728	Phytophthora palmivora isolate KBNM 9 acidic elicitin mRNA, complete cds	LILI_TRINITY_DN100452_c0_g1_i1|m.45125	118	nd	'Elicitin PF00964 115 22'	nd	'G3DSA:1.10.239.10 117 22'	'SSF48647 118 22'	nd	nd	'Elicitin signature PR00948 85 63', 'Elicitin signature PR00948 103 86', 'Elicitin signature PR00948 62 38', 'Elicitin signature PR00948 37 22', 'Elicitin signature PR00948 118 103'
LILI_TRINITY_DN85766_c0_g1	PLTG_02375	PF01015	'Pfam:PF01015 Ribosomal_S3Ae > GO:structural constituent of ribosome ; GO:0003735', 'Pfam:PF01015 Ribosomal_S3Ae > GO:translation ; GO:0006412', 'Pfam:PF01015 Ribosomal_S3Ae > GO:ribosome ; GO:0005840'	3908.01	7382.82	5062.86	5298.5	3881.86	2898.06	3266	675182982	XM_008902128.1	94.59	980	46	4	54	1026	80	1059	0	1509	Phytophthora parasitica INRA-310 40S ribosomal protein S3a mRNA	LILI_TRINITY_DN85766_c0_g1_i1|m.2459	261	PTHR11830 248 1	Ribosomal S3Ae family PF01015 221 15	N D	N D	N D	N D	N D	N D
LILI_TRINITY_DN66753_c0_g1	PLTG_01285			63229.7	8415.47	1866.47	1941.83	1567.51	2221.86	3462.44	no blast hit	no blast hit	no blast hit	no blast hit	no blast hit	no blast hit	no blast hit	no blast hit	no blast hit	no blast hit	no blast hit	no blast hit	no blast hit
LILI_TRINITY_DN86138_c0_g2	PLTG_02447			14244.4	13562.4	13066	12584.8	12232.3	8341.38	7999.84	189084851	BT032382.1	95.28	212	10	0	39	250	10	221	7e-89	337	Phytophthora capsici clone CBOU49-E03 mRNA sequence
LILI_TRINITY_DN96396_c1_g1	PLTG_07190	PF00240,PF01599	'Pfam:PF00240 ubiquitin > GO:protein binding ; GO:0005515', 'Pfam:PF01599 Ribosomal_S27 > GO:structural constituent of ribosome ; GO:0003735', 'Pfam:PF01599 Ribosomal_S27 > GO:translation ; GO:0006412', 'Pfam:PF01599 Ribosomal_S27 > GO:ribosome ; GO:0005840'	12464.6	17555.3	11755.3	12634.3	10492.8	9254.61	9606.95	675168846	XM_008895060.1	95.97	471	19	0	295	765	471	1	0	765	Phytophthora parasitica INRA-310 ubiquitin-60S ribosomal protein L40 mRNA	LILI_TRINITY_DN96396_c1_g1_i6|m.17808	206	PTHR10666 205 51	Ubiquitin family PF00240 48 1, Ubiquitin family PF00240 124 56, Ribosomal protein S27a PF01599 197 152	N D	G3DSA:3.10.20.90 52 1, G3DSA:3.10.20.90 138 53	SSF54236 127 50, SSF57829 204 150, SSF54236 50 1	Ubiquitin homologues SM00213 122 51, Ubiquitin homologues SM00213 46 1	N D	Ubiquitin signature PR00348 102 82, Ubiquitin signature PR00348 81 61, Ubiquitin signature PR00348 124 103
LILI_TRINITY_DN28792_c0_g1	PLTG_00514			11607.4	13152.3	9107.41	9299.84	7736.1	6886.89	7074.4	675204676	XM_008912975.1	92.16	370	18	9	19	380	1	367	3e-141	512	Phytophthora parasitica INRA-310 hypothetical protein mRNA
LILI_TRINITY_DN60224_c0_g1	PLTG_01075	PF00238	'Pfam:PF00238 Ribosomal_L14 > GO:structural constituent of ribosome ; GO:0003735', 'Pfam:PF00238 Ribosomal_L14 > GO:translation ; GO:0006412', 'Pfam:PF00238 Ribosomal_L14 > GO:ribosome ; GO:0005840'	9383.98	13643.5	10796.7	11722.5	6903.82	6385.04	6755.68	301121609	XM_002908486.1	92.87	463	30	1	31	490	1	463	0	669	Phytophthora infestans T30-4 60S ribosomal protein L23 (PITG_01943) mRNA, complete cds	LILI_TRINITY_DN60224_c0_g1_i1|m.729	141	PTHR11761:SF10 141 4, PTHR11761 141 4	Ribosomal protein L14p/L23e PF00238 141 23	N D	G3DSA:2.40.150.20 141 12	SSF50193 141 12	N D	N D	N D
LILI_TRINITY_DN94090_c3_g1	PLTG_05313	PF00428		9067.87	14092.5	9722.63	10185	9132.38	5680.12	6318.29	675181658	XM_008901466.1	87.05	587	51	16	3	565	23	608	2e-179	640	Phytophthora parasitica INRA-310 hypothetical protein mRNA	LILI_TRINITY_DN94090_c3_g1_i1|m.10559	119	PTHR21141:SF47 114 7, PTHR21141 114 7	60s Acidic ribosomal protein PF00428 110 27	N D	N D	N D	N D	N D	N D
LILI_TRINITY_DN87437_c1_g2	PLTG_02675	PF00673,PF00281		8789.27	11059.7	7970.88	8303.72	7744.82	6792.92	7016.87	675206244	XM_008913759.1	91.23	570	46	4	4	570	62	630	0	773	Phytophthora parasitica INRA-310 60S ribosomal protein L11 mRNA	LILI_TRINITY_DN87437_c1_g2_i1|m.2999	189	PTHR11994 188 16	ribosomal L5P family C-terminus PF00673 174 76, Ribosomal protein L5 PF00281 72 19	N D	G3DSA:3.30.1440.10 184 14	SSF55282 183 19	N D	PIRSF002161 182 2	N D
LILI_TRINITY_DN67614_c0_g1	PLTG_01315			8659.95	12885.7	10108.8	11434.3	7439.95	5782.55	7183.73	301106013	XM_002902044.1	92.77	429	23	1	27	447	24	452	7e-172	614	Phytophthora infestans T30-4 60S ribosomal protein L37a, putative (PITG_10263) mRNA, complete cds
LILI_TRINITY_DN62408_c1_g1	PLTG_01144	PF00411	'Pfam:PF00411 Ribosomal_S11 > GO:structural constituent of ribosome ; GO:0003735', 'Pfam:PF00411 Ribosomal_S11 > GO:translation ; GO:0006412', 'Pfam:PF00411 Ribosomal_S11 > GO:ribosome ; GO:0005840'	8515.97	8131.11	4798.16	6856.33	5450.31	4640.05	5844.83	675162200	XM_008891737.1	95.64	505	22	0	20	524	76	580	0	811	Phytophthora parasitica INRA-310 40S ribosomal protein S14 mRNA	LILI_TRINITY_DN62408_c1_g1_i1|m.811	165	PTHR11759 165 15, PTHR11759:SF12 165 15	Ribosomal protein S11 PF00411 161 43	N D	G3DSA:3.30.420.80 162 31	SSF53137 163 38	N D	PIRSF002131 162 13	N D
LILI_TRINITY_DN94090_c5_g2	PLTG_05317			8482.45	11995.3	8552.25	8500.36	7965.83	4840.6	6057.16	695431614	XM_009532434.1	92.33	287	22	0	86	372	1	287	2e-110	409	Phytophthora sojae hypothetical protein mRNA
LILI_TRINITY_DN74919_c1_g2	PLTG_01547			7826.79	2594.35	2937.34	3605.54	16218.7	34323.8	21451.3	2440150	X75631.1	98.55	3721	52	2	1	3719	3725	5	0	6571	P.megasperma gene for 28S ribosomal RNA	LILI_TRINITY_DN74919_c1_g2_i1|m.1176	101	PTHR33047:SF4 64 12, PTHR33047 64 12	N D	N D	N D	N D	N D	N D	N D
LILI_TRINITY_DN81643_c0_g1	PLTG_01947	PF00203	'Pfam:PF00203 Ribosomal_S19 > GO:structural constituent of ribosome ; GO:0003735', 'Pfam:PF00203 Ribosomal_S19 > GO:translation ; GO:0006412', 'Pfam:PF00203 Ribosomal_S19 > GO:ribosome ; GO:0005840'	7823.86	11552.6	7866.34	8996.26	7333.78	5237.78	5645.64	675174996	XM_008898135.1	92.99	599	36	6	29	622	695	98	0	869	Phytophthora parasitica INRA-310 40S ribosomal protein S15 mRNA	LILI_TRINITY_DN81643_c0_g1_i1|m.1726	155	PTHR11880:SF2 155 2, PTHR11880 155 2	Ribosomal protein S19 PF00203 138 57	N D	G3DSA:3.30.860.10 147 56	SSF54570 139 59	N D	PIRSF002144 155 8	Ribosomal protein S19 family signature PR00975 107 88, Ribosomal protein S19 family signature PR00975 120 108, Ribosomal protein S19 family signature PR00975 135 120
LILI_TRINITY_DN64561_c0_g2	PLTG_01215	PF00827	'Pfam:PF00827 Ribosomal_L15e > GO:structural constituent of ribosome ; GO:0003735', 'Pfam:PF00827 Ribosomal_L15e > GO:translation ; GO:0006412', 'Pfam:PF00827 Ribosomal_L15e > GO:ribosome ; GO:0005840'	7685.1	12046	7604.92	9502.38	9867.42	5528.83	5783.72	675176400	XM_008898837.1	96.53	375	13	0	20	394	39	413	3e-174	621	Phytophthora parasitica INRA-310 60S ribosomal protein mRNA	LILI_TRINITY_DN64561_c0_g2_i1|m.893	116	PTHR11847 116 2	Ribosomal L15 PF00827 116 2	N D	G3DSA:3.40.1120.10 116 1	SSF54189 116 1	N D	N D	N D
LILI_TRINITY_DN52775_c0_g1	PLTG_00879	PF00416	'Pfam:PF00416 Ribosomal_S13 > GO:RNA binding ; GO:0003723', 'Pfam:PF00416 Ribosomal_S13 > GO:structural constituent of ribosome ; GO:0003735', 'Pfam:PF00416 Ribosomal_S13 > GO:translation ; GO:0006412', 'Pfam:PF00416 Ribosomal_S13 > GO:intracellular ; GO:0005622', 'Pfam:PF00416 Ribosomal_S13 > GO:ribosome ; GO:0005840'	7514.83	12234.6	9189.97	10571	6237.19	5264.01	5659.61	675205738	XM_008913506.1	94.43	682	31	5	24	701	763	85	0	1042	Phytophthora parasitica INRA-310 40S ribosomal protein S18 mRNA	LILI_TRINITY_DN52775_c0_g1_i1|m.532	152	PTHR10871 148 1	Ribosomal protein S13/S18 PF00416 142 14	N D	G3DSA:1.10.8.50 83 12, G3DSA:4.10.910.10 147 107	SSF46946 147 13	N D	PIRSF002134 152 4	N D
LILI_TRINITY_DN87839_c1_g1	PLTG_02758			7276.65	32.979	8.537	9.81	11.262	46.147	67.894	no blast hit	no blast hit	no blast hit	no blast hit	no blast hit	no blast hit	no blast hit	no blast hit	no blast hit	no blast hit	no blast hit	no blast hit	no blast hit
LILI_TRINITY_DN80721_c0_g1	PLTG_01858	PF00380	'Pfam:PF00380 Ribosomal_S9 > GO:structural constituent of ribosome ; GO:0003735', 'Pfam:PF00380 Ribosomal_S9 > GO:translation ; GO:0006412', 'Pfam:PF00380 Ribosomal_S9 > GO:ribosome ; GO:0005840'	7116.83	7939.5	6090.45	6959.27	7159.76	4898.97	5150.76	675169594	XM_008895434.1	94.38	516	26	3	146	659	547	33	0	789	Phytophthora parasitica INRA-310 40S ribosomal protein S16 mRNA	LILI_TRINITY_DN80721_c0_g1_i1|m.1560	144	PTHR21569 144 5	Ribosomal protein S9/S16 PF00380 144 12	N D	G3DSA:3.30.230.10 144 7	SSF54211 144 7	N D	N D	N D
LILI_TRINITY_DN39764_c0_g1	PLTG_00671	PF01283	'Pfam:PF01283 Ribosomal_S26e > GO:structural constituent of ribosome ; GO:0003735', 'Pfam:PF01283 Ribosomal_S26e > GO:translation ; GO:0006412', 'Pfam:PF01283 Ribosomal_S26e > GO:intracellular ; GO:0005622', 'Pfam:PF01283 Ribosomal_S26e > GO:ribosome ; GO:0005840'	6974.4	11866.8	8484.7	9800.74	7407.83	4915.7	6089.7	675196336	XM_008908805.1	96.29	377	13	1	13	389	74	449	6e-173	617	Phytophthora parasitica INRA-310 hypothetical protein mRNA	LILI_TRINITY_DN39764_c0_g1_i1|m.390	107	PTHR12538 105 2	Ribosomal protein S26e PF01283 102 1	N D	N D	N D	N D	N D	N D
LILI_TRINITY_DN60067_c0_g1	PLTG_01070	PF00833	'Pfam:PF00833 Ribosomal_S17e > GO:structural constituent of ribosome ; GO:0003735', 'Pfam:PF00833 Ribosomal_S17e > GO:translation ; GO:0006412', 'Pfam:PF00833 Ribosomal_S17e > GO:intracellular ; GO:0005622', 'Pfam:PF00833 Ribosomal_S17e > GO:ribosome ; GO:0005840'	5943.78	8554.83	6779.84	7451.13	5123	3934	4541.87	675181228	XM_008901251.1	92.18	563	36	6	69	630	35	590	0	789	Phytophthora parasitica INRA-310 40S ribosomal protein S17 mRNA	LILI_TRINITY_DN60067_c0_g1_i1|m.722	131	PTHR10732 125 1	Ribosomal S17 PF00833 111 3	N D	G3DSA:1.10.60.20 61 3	SSF116820 61 1	N D	N D	N D
LILI_TRINITY_DN54735_c1_g2	PLTG_00932			5829.9	9056.26	6371.58	6673.34	5630.09	4046.1	4896.99	301107284	XM_002902679.1	95.79	285	6	3	235	516	285	4	4e-124	455	Phytophthora infestans T30-4 hypothetical protein (PITG_10202) mRNA, complete cds
LILI_TRINITY_DN58940_c0_g1	PLTG_01037	PF01248		5770.44	11379.5	8630.58	9648.68	5707.66	4047.79	4560.7	675203062	XM_008912168.1	95.02	562	23	3	12	570	84	643	0	878	Phytophthora parasitica INRA-310 hypothetical protein mRNA	LILI_TRINITY_DN58940_c0_g1_i1|m.659	161	PTHR11843 159 20	Ribosomal protein L7Ae/L30e/S12e/Gadd45 family PF01248 137 43	N D	G3DSA:3.30.1330.30 157 43	SSF55315 156 33	N D	N D	Ribosomal protein S12E family signature PR00972 141 128, Ribosomal protein S12E family signature PR00972 78 62, Ribosomal protein S12E family signature PR00972 124 103, Ribosomal protein S12E family signature PR00972 61 48
LILI_TRINITY_DN87458_c0_g1	PLTG_02679	PF00687		5760.3	10131.8	7478.02	7342.83	5161.41	4304.77	4674.73	675196130	XM_008908702.1	86.87	838	83	20	29	853	147	970	0	913	Phytophthora parasitica INRA-310 hypothetical protein mRNA	LILI_TRINITY_DN87458_c0_g1_i1|m.3005	229	PTHR23105:SF54 228 1, PTHR23105 228 1	Ribosomal protein L1p/L10e family PF00687 224 33	N D	G3DSA:3.30.190.20 72 33, G3DSA:3.30.190.20 227 164, G3DSA:3.40.50.790 162 74	SSF56808 228 33	N D	PIRSF002155 229 24	N D
LILI_TRINITY_DN54735_c1_g1	PLTG_00931			5561.53	16463.8	14037.9	14073.2	13468.6	6343.53	7542.71	301107284	XM_002902679.1	95.79	285	6	3	26	307	285	4	3e-124	455	Phytophthora infestans T30-4 hypothetical protein (PITG_10202) mRNA, complete cds
LILI_TRINITY_DN97301_c1_g2	PLTG_08150	PF00438	'Pfam:PF00438 S-AdoMet_synt_N > GO:methionine adenosyltransferase activity ; GO:0004478', 'Pfam:PF00438 S-AdoMet_synt_N > GO:S-adenosylmethionine biosynthetic process ; GO:0006556'	5539.27	2070.77	1669.58	1583.61	885.758	457.706	619.495	675186944	XM_008904109.1	92.84	405	20	6	1	399	12	413	2e-161	579	Phytophthora parasitica INRA-310 S-adenosylmethionine synthase 2 mRNA	LILI_TRINITY_DN97301_c1_g2_i1|m.22025	133	PTHR11964 132 12	S-adenosylmethionine synthetase, N-terminal domain PF00438 125 28	N D	G3DSA:3.30.300.10 132 35	SSF55973 132 27	N D	N D	N D
LILI_TRINITY_DN58954_c0_g1	PLTG_01032			5393.99	7943.63	6039.4	6307.46	4185.89	3945.75	4021.74	695389728	XM_009521223.1	92.66	872	57	5	22	891	867	1	0	1249	Phytophthora sojae hypothetical protein mRNA	LILI_TRINITY_DN58954_c0_g1_i1|m.654	192	PTHR10934 192 2	N D	N D	G3DSA:3.100.10.10 140 21	SSF52080 140 21	N D	N D	N D
LILI_TRINITY_DN81458_c0_g1	PLTG_01924			5335.65	8902.47	5070.62	5378.33	5511.95	3270.88	3726.25	675184868	XM_008903071.1	90.52	422	27	10	77	494	723	311	3e-151	545	Phytophthora parasitica INRA-310 40S ribosomal protein S29 mRNA
LILI_TRINITY_DN68637_c0_g1	PLTG_01352	PF00828		5261.99	7134.67	5410.93	6180.11	4882.11	3710.82	4407.39	301111413	XM_002904740.1	93.26	534	27	6	20	544	4	537	0	778	Phytophthora infestans T30-4 ribosomal protein L27 (PITG_06799) mRNA, complete cds	LILI_TRINITY_DN68637_c0_g1_i1|m.1028	165	PTHR11721 165 11	Ribosomal protein L18e/L15 PF00828 162 45	N D	G3DSA:3.100.10.10 163 43	SSF52080 164 23	N D	N D	N D
LILI_TRINITY_DN85741_c0_g1	PLTG_02364	PF01280	'Pfam:PF01280 Ribosomal_L19e > GO:structural constituent of ribosome ; GO:0003735', 'Pfam:PF01280 Ribosomal_L19e > GO:translation ; GO:0006412', 'Pfam:PF01280 Ribosomal_L19e > GO:intracellular ; GO:0005622', 'Pfam:PF01280 Ribosomal_L19e > GO:ribosome ; GO:0005840'	5235.62	7309.72	5081.86	5202.2	4315.46	3268.72	3886.07	675168882	XM_008895078.1	93.24	695	37	10	20	707	741	50	0	1014	Phytophthora parasitica INRA-310 60S ribosomal protein mRNA	LILI_TRINITY_DN85741_c0_g1_i1|m.2449	200	PTHR10722 194 16	Ribosomal protein L19e PF01280 161 19	Coil 191 171	G3DSA:1.10.1650.10 70 16, G3DSA:1.10.1200.60 163 106	SSF48140 159 18	N D	N D	N D
LILI_TRINITY_DN55003_c0_g1	PLTG_00943	PF00164	'Pfam:PF00164 Ribosom_S12_S23 > GO:structural constituent of ribosome ; GO:0003735', 'Pfam:PF00164 Ribosom_S12_S23 > GO:translation ; GO:0006412', 'Pfam:PF00164 Ribosom_S12_S23 > GO:intracellular ; GO:0005622', 'Pfam:PF00164 Ribosom_S12_S23 > GO:ribosome ; GO:0005840'	5225.95	8309.68	6424.46	7081.78	4891.82	3862.76	4565.57	675212636	XM_008916955.1	93.25	533	34	2	1	532	74	605	0	784	Phytophthora parasitica INRA-310 40S ribosomal protein S23 mRNA	LILI_TRINITY_DN55003_c0_g1_i1|m.599	145	PTHR11652 145 1, PTHR11652:SF14 145 1	Ribosomal protein S12/S23 PF00164 144 11	N D	G3DSA:2.40.50.140 143 22	SSF50249 143 22	N D	PIRSF002133 145 18	N D
LILI_TRINITY_DN80863_c0_g1	PLTG_01886	PF04758	'Pfam:PF04758 Ribosomal_S30 > GO:structural constituent of ribosome ; GO:0003735', 'Pfam:PF04758 Ribosomal_S30 > GO:translation ; GO:0006412', 'Pfam:PF04758 Ribosomal_S30 > GO:intracellular ; GO:0005622', 'Pfam:PF04758 Ribosomal_S30 > GO:ribosome ; GO:0005840'	4989.89	6268.75	4521.89	5359.94	6051.96	4633	4417.29	301092104	XM_002896179.1	91.98	349	26	2	267	613	355	7	5e-134	488	Phytophthora infestans T30-4 ubiquitin-like protein/ribosomal protein (PITG_19669) mRNA, complete cds	LILI_TRINITY_DN80863_c0_g1_i1|m.1612	110	PTHR12650:SF15 107 24, PTHR12650 107 24	Ribosomal protein S30 PF04758 106 47	N D	N D	N D	N D	N D	N D
LILI_TRINITY_DN55121_c0_g1	PLTG_00950			4973.39	8142.41	5591.87	5925.81	5751.92	3712.87	3885.39	695442955	XM_009535289.1	90.71	581	40	12	144	713	1	578	0	761	Phytophthora sojae hypothetical protein mRNA
LILI_TRINITY_DN96396_c1_g2	PLTG_07191			4964.18	708.878	3814.97	1616.71	7581.43	2942.66	2063.02	675168846	XM_008895060.1	93.43	213	14	0	1	213	213	1	8e-83	316	Phytophthora parasitica INRA-310 ubiquitin-60S ribosomal protein L40 mRNA
LILI_TRINITY_DN97110_c0_g2	PLTG_07961	PF00831	'Pfam:PF00831 Ribosomal_L29 > GO:structural constituent of ribosome ; GO:0003735', 'Pfam:PF00831 Ribosomal_L29 > GO:translation ; GO:0006412', 'Pfam:PF00831 Ribosomal_L29 > GO:intracellular ; GO:0005622', 'Pfam:PF00831 Ribosomal_L29 > GO:ribosome ; GO:0005840'	4929.09	7410.21	6461.62	6736.12	3014.98	3361.23	4241.37	695396462	XM_009523173.1	95.35	452	17	1	22	469	492	41	0	715	Phytophthora sojae hypothetical protein mRNA	LILI_TRINITY_DN97110_c0_g2_i1|m.21182	122	PTHR13872 122 3	Ribosomal L29 protein PF00831 62 7	Coil 107 87, Coil 33 13	G3DSA:1.10.287.310 70 2	SSF46561 63 3	N D	N D	N D
LILI_TRINITY_DN67466_c0_g2	PLTG_01309	PF00163,PF01479	'Pfam:PF00163 Ribosomal_S4 > GO:rRNA binding ; GO:0019843', 'Pfam:PF00163 Ribosomal_S4 > GO:intracellular ; GO:0005622', 'Pfam:PF01479 S4 > GO:RNA binding ; GO:0003723'	4805.88	7568.66	4952.8	5671.37	3819.85	3244.46	3636.82	675204844	XM_008913059.1	93.91	640	38	1	53	691	37	676	0	965	Phytophthora parasitica INRA-310 ribosomal protein S4 mRNA	LILI_TRINITY_DN67466_c0_g2_i1|m.983	226	PTHR11831:SF5 226 18, PTHR11831 226 18	Ribosomal protein S4/S9 N-terminal domain PF00163 98 44, S4 domain PF01479 185 143	N D	G3DSA:3.10.290.10 188 142	SSF55174 196 46	N D	N D	N D
LILI_TRINITY_DN66248_c1_g1	PLTG_01269	PF00177		4717.85	8783.5	6167.97	6295.17	3887.91	2960.13	3416.33	675171438	XM_008896356.1	95.91	636	25	1	299	933	694	59	0	1029	Phytophthora parasitica INRA-310 40S ribosomal protein mRNA	LILI_TRINITY_DN66248_c1_g1_i1|m.941	218	PTHR11205 218 29	Ribosomal protein S7p/S5e PF00177 218 73	N D	G3DSA:1.10.455.10 218 30	SSF47973 218 31	N D	PIRSF002122 218 8	N D
LILI_TRINITY_DN93851_c2_g1	PLTG_05165	PF00268	'Pfam:PF00268 Ribonuc_red_sm > GO:deoxyribonucleoside diphosphate metabolic process ; GO:0009186', 'Pfam:PF00268 Ribonuc_red_sm > GO:oxidation-reduction process ; GO:0055114'	4683	71.254	58.882	60.541	46.543	68.459	82.713	695375109	XM_009517166.1	81.35	1201	196	19	117	1296	2651	1458	0	952	Phytophthora sojae hypothetical protein mRNA	LILI_TRINITY_DN93851_c2_g1_i1|m.10088	371	PTHR23409 371 22, PTHR23409:SF18 371 22	Ribonucleotide reductase, small chain PF00268 328 61	N D	G3DSA:1.10.620.20 332 43	SSF47240 353 40	N D	N D	N D
LILI_TRINITY_DN77740_c0_g1	PLTG_01669	PF03946,PF00298	'Pfam:PF00298 Ribosomal_L11 > GO:structural constituent of ribosome ; GO:0003735', 'Pfam:PF00298 Ribosomal_L11 > GO:translation ; GO:0006412', 'Pfam:PF00298 Ribosomal_L11 > GO:ribosome ; GO:0005840'	4621.84	6417.21	4904.64	5525.12	3594.53	2940.23	3747.51	675179278	XM_008900276.1	95.21	564	22	2	129	687	666	103	0	887	Phytophthora parasitica INRA-310 hypothetical protein mRNA	LILI_TRINITY_DN77740_c0_g1_i1|m.1312	185	PTHR11661 185 29, PTHR11661:SF2 185 29	Ribosomal protein L11, N-terminal domain PF03946 89 35, Ribosomal protein L11, RNA binding domain PF00298 163 95	N D	G3DSA:1.10.10.250 164 101, G3DSA:3.30.1550.10 100 27	SSF54747 106 26, SSF46906 167 95	Ribosomal protein L11/L12 SM00649 164 33	N D	N D
LILI_TRINITY_DN27869_c0_g1	PLTG_00488			4547.18	8291.81	5791.35	6165.79	5719.5	3650.23	4280.35	675196326	XM_008908800.1	93.28	238	11	4	90	322	15	252	2e-91	346	Phytophthora parasitica INRA-310 60S ribosomal protein mRNA
LILI_TRINITY_DN95750_c1_g1	PLTG_06626			4542.19	682.937	329.659	833.876	746.905	1051.8	709.333	695391978	XM_009521900.1	80.69	1191	217	13	1450	2634	1418	235	0	913	Phytophthora sojae hypothetical protein mRNA	LILI_TRINITY_DN95750_c1_g1_i1|m.15241	510	'PTHR33946 500 40', 'PTHR33946:SF4 500 40'	nd	nd	nd	nd	nd	nd	nd
LILI_TRINITY_DN83693_c0_g1	PLTG_02144	PF01201		4526.48	9932.8	6728.77	7316.78	5461.15	3451.34	4159.07	675192956	XM_008907115.1	90.25	718	55	8	60	777	75	777	0	924	Phytophthora parasitica INRA-310 40S ribosomal protein S8 mRNA	LILI_TRINITY_DN83693_c0_g1_i1|m.2129	234	PTHR10394 233 31	Ribosomal protein S8e PF01201 215 30	Coil 234 227	N D	N D	N D	N D	N D
LILI_TRINITY_DN94090_c5_g4	PLTG_05319			4509.81	7859.95	5781.64	5663.7	1996.19	2402.26	2634.2	695370541	XM_009516041.1	95.51	89	4	0	32	120	321	409	2e-30	143	Phytophthora sojae hypothetical protein mRNA
LILI_TRINITY_DN95996_c1_g1	PLTG_06770			4359.41	3.137	0	3.235	7.352	36.283	75.709	no blast hit	no blast hit	no blast hit	no blast hit	no blast hit	no blast hit	no blast hit	no blast hit	no blast hit	no blast hit	no blast hit	no blast hit	no blast hit	LILI_TRINITY_DN95996_c1_g1_i2|m.15873	305	nd	nd	nd	nd	nd	nd	nd	nd
LILI_TRINITY_DN34542_c0_g1	PLTG_00594			4131.06	5577.48	4211.04	4656.48	2981.72	2656.64	3003.18	695371348	XM_009516246.1	84.04	539	37	25	24	515	537	1	1e-129	473	Phytophthora sojae hypothetical protein partial mRNA
LILI_TRINITY_DN78097_c1_g1	PLTG_01702	PF01090	'Pfam:PF01090 Ribosomal_S19e > GO:structural constituent of ribosome ; GO:0003735', 'Pfam:PF01090 Ribosomal_S19e > GO:translation ; GO:0006412', 'Pfam:PF01090 Ribosomal_S19e > GO:ribosome ; GO:0005840'	4011.6	6489.88	4273.86	4723.89	3616.26	2667.4	2834.42	301108006	XM_002903039.1	93.17	615	38	3	79	690	16	629	0	900	Phytophthora infestans T30-4 40S ribosomal protein S19-3 (PITG_09431) mRNA, complete cds	LILI_TRINITY_DN78097_c1_g1_i1|m.1362	154	PTHR11710 154 12	Ribosomal protein S19e PF01090 153 14	N D	N D	SSF46785 153 13	N D	N D	N D
LILI_TRINITY_DN80822_c0_g1	PLTG_01879	PF03947,PF00181	'Pfam:PF03947 Ribosomal_L2_C > GO:structural constituent of ribosome ; GO:0003735', 'Pfam:PF03947 Ribosomal_L2_C > GO:translation ; GO:0006412', 'Pfam:PF03947 Ribosomal_L2_C > GO:ribosome ; GO:0005840', 'Pfam:PF00181 Ribosomal_L2 > GO:structural constituent of ribosome ; GO:0003735', 'Pfam:PF00181 Ribosomal_L2 > GO:translation ; GO:0006412', 'Pfam:PF00181 Ribosomal_L2 > GO:intracellular ; GO:0005…	3987.55	9183.85	6203.6	6927.01	4392.65	3280.24	3789.17	675200904	XM_008911089.1	93.17	454	31	0	20	473	61	514	0	667	Phytophthora parasitica INRA-310 60S ribosomal protein mRNA	LILI_TRINITY_DN80822_c0_g1_i1|m.1599	139	PTHR13691:SF16 139 1, PTHR13691 139 1	Ribosomal Proteins L2, RNA binding domain PF00181 90 14, Ribosomal Proteins L2, C-terminal domain PF03947 139 98	N D	G3DSA:2.40.50.140 85 1, G3DSA:2.30.30.30 139 90	SSF50104 139 98, SSF50249 97 1	N D	N D	N D
LILI_TRINITY_DN101300_c1_g1	PLTG_13547	PF03297		3908.28	9635.49	6871.02	7310.29	4604.1	3260.26	3793.83	675207374	XM_008914324.1	92.43	687	39	11	21	695	711	26	0	968	Phytophthora parasitica INRA-310 hypothetical protein mRNA	LILI_TRINITY_DN101300_c1_g1_i1|m.56114	111	PTHR12850 111 5	S25 ribosomal protein PF03297 106 6	Coil 88 68	N D	N D	N D	N D	N D
LILI_TRINITY_DN86138_c0_g1	PLTG_02446	PF00276,PF03939	'Pfam:PF00276 Ribosomal_L23 > GO:structural constituent of ribosome ; GO:0003735', 'Pfam:PF00276 Ribosomal_L23 > GO:translation ; GO:0006412', 'Pfam:PF00276 Ribosomal_L23 > GO:ribosome ; GO:0005840'	3793.86	6136.8	4016.96	5514.32	3016.41	2012.21	2690.51	189084851	BT032382.1	90.05	603	46	6	39	629	10	610	0	769	Phytophthora capsici clone CBOU49-E03 mRNA sequence	LILI_TRINITY_DN86138_c0_g1_i1|m.2585	163	PTHR11620 163 15	Ribosomal protein L23 PF00276 146 83, Ribosomal protein L23, N-terminal domain PF03939 74 27	N D	G3DSA:3.30.70.330 163 79	SSF54189 156 81	N D	N D	N D
LILI_TRINITY_DN86125_c0_g1	PLTG_02453	PF01198	'Pfam:PF01198 Ribosomal_L31e > GO:structural constituent of ribosome ; GO:0003735', 'Pfam:PF01198 Ribosomal_L31e > GO:translation ; GO:0006412', 'Pfam:PF01198 Ribosomal_L31e > GO:ribosome ; GO:0005840'	3782.53	6785.44	4523.75	4631.07	3847.78	2704.66	2988.04	675162814	XM_008892044.1	89.66	667	33	20	18	649	676	11	0	817	Phytophthora parasitica INRA-310 hypothetical protein mRNA	LILI_TRINITY_DN86125_c0_g1_i1|m.2599	156	PTHR10956 156 50	Ribosomal protein L31e PF01198 132 51	N D	G3DSA:3.10.440.10 137 50	SSF54575 133 51	N D	N D	N D
LILI_TRINITY_DN92426_c1_g1	PLTG_04295	PF01341	'Pfam:PF01341 Glyco_hydro_6 > GO:hydrolase activity, hydrolyzing O-glycosyl compounds ; GO:0004553', 'Pfam:PF01341 Glyco_hydro_6 > GO:cellulose catabolic process ; GO:0030245'	3781.13	91.39	24.886	18.964	34.945	28.891	51.783	301093886	XM_002997742.1	81.37	655	118	4	316	968	31	683	2e-146	531	Phytophthora infestans T30-4 endoglucanase, putative (PITG_18337) mRNA, complete cds	LILI_TRINITY_DN92426_c1_g1_i1|m.7336	481	PTHR34876 423 3, PTHR34876:SF1 423 3	Glycosyl hydrolases family 6 PF01341 326 70	N D	G3DSA:3.20.20.40 341 68	SSF51989 340 67	N D	N D	Glycosyl hydrolase family 6 signature PR00733 161 146, Glycosyl hydrolase family 6 signature PR00733 281 268, Glycosyl hydrolase family 6 signature PR00733 129 116, Glycosyl hydrolase family 6 signature PR00733 246 236, Glycosyl hydrolase family 6 signature PR00733 321 307, Glycosyl hydrolase family 6 signature PR00733 303 283
LILI_TRINITY_DN54936_c0_g2	PLTG_00938	PF01778		3762.62	5987.91	3889.78	4132.65	3370.08	2326.79	2800.91	675173266	XM_008897270.1	92.69	616	31	7	11	617	25	635	0	876	Phytophthora parasitica INRA-310 hypothetical protein mRNA	LILI_TRINITY_DN54936_c0_g2_i1|m.583	168	PTHR10544 168 1	Ribosomal L28e protein family PF01778 146 35	N D	N D	N D	N D	N D	N D
LILI_TRINITY_DN39753_c0_g1	PLTG_00672	PF01282	'Pfam:PF01282 Ribosomal_S24e > GO:structural constituent of ribosome ; GO:0003735', 'Pfam:PF01282 Ribosomal_S24e > GO:translation ; GO:0006412', 'Pfam:PF01282 Ribosomal_S24e > GO:intracellular ; GO:0005622', 'Pfam:PF01282 Ribosomal_S24e > GO:ribosome ; GO:0005840'	3658.53	6014.35	4180.77	4229.4	3655.84	2355.07	2707.41	675193206	XM_008907240.1	93.5	677	25	6	31	691	10	683	0	989	Phytophthora parasitica INRA-310 hypothetical protein mRNA	LILI_TRINITY_DN39753_c0_g1_i1|m.391	182	PTHR10496 182 46	Ribosomal protein S24e PF01282 149 71	Coil 168 141	G3DSA:3.30.70.330 154 52	SSF54189 154 52	N D	N D	N D
LILI_TRINITY_DN90871_c0_g1	PLTG_03580	PF14204,PF00861	'Pfam:PF00861 Ribosomal_L18p > GO:structural constituent of ribosome ; GO:0003735', 'Pfam:PF00861 Ribosomal_L18p > GO:translation ; GO:0006412', 'Pfam:PF00861 Ribosomal_L18p > GO:intracellular ; GO:0005622', 'Pfam:PF00861 Ribosomal_L18p > GO:ribosome ; GO:0005840'	3633.01	7059.25	4950.89	5134.23	3797.63	2750.2	2719.26	675206206	XM_008913740.1	93.07	952	64	2	108	1058	1004	54	0	1391	Phytophthora parasitica INRA-310 hypothetical protein mRNA	LILI_TRINITY_DN90871_c0_g1_i1|m.5155	323	PTHR23410 323 24	Ribosomal L18p/L5e family PF00861 204 49, Ribosomal L18 C-terminal region PF14204 314 223	N D	G3DSA:3.30.420.100 283 171, G3DSA:3.30.420.100 134 32	SSF53137 283 171, SSF53137 134 33	N D	N D	Ribosomal protein L5 signature PR00058 258 238, Ribosomal protein L5 signature PR00058 215 196, Ribosomal protein L5 signature PR00058 126 106, Ribosomal protein L5 signature PR00058 84 65, Ribosomal protein L5 signature PR00058 61 42
LILI_TRINITY_DN90547_c0_g2	PLTG_03476	PF00400	'Pfam:PF00400 WD40 > GO:protein binding ; GO:0005515'	3617.86	3048.68	2525.62	2373.22	1175.95	1034.74	1362.97	675168842	XM_008895058.1	91.49	1081	76	12	121	1187	31	1109	0	1472	Phytophthora parasitica INRA-310 guanine nucleotide-binding protein subunit beta-like protein mRNA	LILI_TRINITY_DN90547_c0_g2_i1|m.4864	340	PTHR19868 339 22, PTHR19868:SF0 339 22	WD domain, G-beta repeat PF00400 336 312, WD domain, G-beta repeat PF00400 245 213, WD domain, G-beta repeat PF00400 158 123, WD domain, G-beta repeat PF00400 203 161, WD domain, G-beta repeat PF00400 68 34, WD domain, G-beta repeat PF00400 116 84	N D	G3DSA:2.130.10.10 173 18, G3DSA:2.130.10.10 338 174	SSF50978 336 31	WD40 repeats SM00320 337 299, WD40 repeats SM00320 203 160, WD40 repeats SM00320 285 248, WD40 repeats SM00320 69 28, WD40 repeats SM00320 116 77, WD40 repeats SM00320 245 206, WD40 repeats SM00320 158 119	N D	G protein beta WD-40 repeat signature PR00320 117 103, G protein beta WD-40 repeat signature PR00320 159 145, G protein beta WD-40 repeat signature PR00320 246 232
LILI_TRINITY_DN88519_c0_g2	PLTG_02926			3588.3	5327.44	723.559	715.856	1308.57	689.979	846.806	no blast hit	no blast hit	no blast hit	no blast hit	no blast hit	no blast hit	no blast hit	no blast hit	no blast hit	no blast hit	no blast hit	no blast hit	no blast hit
LILI_TRINITY_DN34542_c0_g2	PLTG_00595			3574.44	4977.97	3516.63	4084.78	2797.65	2406.37	2690.96	695371348	XM_009516246.1	84.04	539	38	25	24	516	537	1	4e-130	475	Phytophthora sojae hypothetical protein partial mRNA
LILI_TRINITY_DN60078_c0_g1	PLTG_01072	PF01655	'Pfam:PF01655 Ribosomal_L32e > GO:structural constituent of ribosome ; GO:0003735', 'Pfam:PF01655 Ribosomal_L32e > GO:translation ; GO:0006412', 'Pfam:PF01655 Ribosomal_L32e > GO:intracellular ; GO:0005622', 'Pfam:PF01655 Ribosomal_L32e > GO:ribosome ; GO:0005840'	3558.02	6095.49	4723.97	5258.86	3117.77	2424.15	2733	675209168	XM_008915221.1	93.85	520	27	3	154	669	519	1	0	778	Phytophthora parasitica INRA-310 hypothetical protein mRNA	LILI_TRINITY_DN60078_c0_g1_i1|m.723	135	PTHR23413 135 1	Ribosomal protein L32 PF01655 124 18	N D	N D	SSF52042 133 4	N D	N D	N D
LILI_TRINITY_DN94090_c5_g1	PLTG_05316	PF00428		3534.98	6071.51	3535.59	3858.77	3637.3	2402.78	2862.22	695370541	XM_009516041.1	88.92	361	35	3	26	385	13	369	9e-120	440	Phytophthora sojae hypothetical protein mRNA	LILI_TRINITY_DN94090_c5_g1_i1|m.10570	100	PTHR21141 100 1	60s Acidic ribosomal protein PF00428 100 18	Coil 100 77	N D	N D	N D	N D	N D
LILI_TRINITY_DN66236_c0_g1	PLTG_01268	PF00312,PF08069	'Pfam:PF00312 Ribosomal_S15 > GO:structural constituent of ribosome ; GO:0003735', 'Pfam:PF00312 Ribosomal_S15 > GO:translation ; GO:0006412', 'Pfam:PF00312 Ribosomal_S15 > GO:intracellular ; GO:0005622', 'Pfam:PF00312 Ribosomal_S15 > GO:ribosome ; GO:0005840', 'Pfam:PF08069 Ribosomal_S13_N > GO:structural constituent of ribosome ; GO:0003735', 'Pfam:PF08069 Ribosomal_S13_N > GO:translation ; GO:…	3261.17	6173.65	4351.86	4482.12	3101.01	2437.02	3172.29	301090693	XM_002895506.1	93.58	576	25	7	23	587	597	23	0	848	Phytophthora infestans T30-4 40S ribosomal protein S13 (PITG_20264) mRNA, complete cds	LILI_TRINITY_DN66236_c0_g1_i1|m.940	151	PTHR11885 151 2	Ribosomal protein S15 PF00312 147 74, Ribosomal S13/S15 N-terminal domain PF08069 60 1	N D	N D	SSF47060 142 66	N D	N D	N D
LILI_TRINITY_DN94090_c3_g2	PLTG_05314	PF00428		3150.99	5549.02	3141.19	3474.57	2982.33	2044.3	2168.7	675201180	XM_008911227.1	84.56	570	63	17	48	598	86	649	4e-150	542	Phytophthora parasitica INRA-310 hypothetical protein mRNA	LILI_TRINITY_DN94090_c3_g2_i1|m.10564	117	PTHR21141:SF47 112 10, PTHR21141 112 10	60s Acidic ribosomal protein PF00428 108 29	N D	N D	N D	N D	N D	N D
LILI_TRINITY_DN100285_c2_g4	PLTG_11513	PF00091	'Pfam:PF00091 Tubulin > GO:GTPase activity ; GO:0003924'	3116.28	372.464	254.935	301.946	167.287	226.181	251.421	675183850	XM_008902562.1	89.94	686	69	0	3	688	846	161	0	885	Phytophthora parasitica INRA-310 tubulin alpha chain mRNA	LILI_TRINITY_DN100285_c2_g4_i2|m.42182	229	PTHR11588 229 1, PTHR11588:SF111 229 1	Tubulin/FtsZ family, GTPase domain PF00091 209 1	N D	G3DSA:3.40.50.1440 229 1	SSF52490 229 1	Tubulin/FtsZ family, GTPase domain SM00864 228 45	N D	Alpha-tubulin signature PR01162 168 157, Alpha-tubulin signature PR01162 97 84, Alpha-tubulin signature PR01162 222 210, Alpha-tubulin signature PR01162 124 116, Alpha-tubulin signature PR01162 54 41, Alpha-tubulin signature PR01162 156 144, Alpha-tubulin signature PR01162 30 15, Tubulin signature PR01161 170 149, Tubulin signature PR01161 102 91, Tubulin signature PR01161 187 174, Tubulin signat…
LILI_TRINITY_DN68011_c0_g1	PLTG_01335	PF04117	'Pfam:PF04117 Mpv17_PMP22 > GO:integral component of membrane ; GO:0016021'	3109.11	9.585	2.766	1.773	7.586	26.73	108.701	675207836	XM_008914555.1	74.12	568	134	12	42	606	22	579	8e-54	222	Phytophthora parasitica INRA-310 hypothetical protein partial mRNA	LILI_TRINITY_DN68011_c0_g1_i1|m.1013	234	PTHR11266 203 68, PTHR11266:SF29 48 6, PTHR11266:SF29 203 68, PTHR11266 48 6	Mpv17 / PMP22 family PF04117 198 134	N D	N D	N D	N D	N D	N D
LILI_TRINITY_DN2814_c0_g1	PLTG_00052	PF16906	'Pfam:PF16906 Ribosomal_L26 > GO:structural constituent of ribosome ; GO:0003735', 'Pfam:PF16906 Ribosomal_L26 > GO:translation ; GO:0006412', 'Pfam:PF16906 Ribosomal_L26 > GO:large ribosomal subunit ; GO:0015934'	3082.76	4765.13	3154.2	3321.27	2693.44	1836.64	2264.98	675185546	XM_008903410.1	95.16	537	15	6	47	580	131	659	0	837	Phytophthora parasitica INRA-310 ribosomal protein L24 mRNA	LILI_TRINITY_DN2814_c0_g1_i1|m.33	171	PTHR11143 171 29	Ribosomal proteins L26 eukaryotic, L24P archaeal PF16906 148 35	N D	G3DSA:2.30.30.30 149 34	SSF50104 149 35	N D	N D	N D
LILI_TRINITY_DN100118_c3_g4	PLTG_11383	PF00083	'Pfam:PF00083 Sugar_tr > GO:transmembrane transporter activity ; GO:0022857', 'Pfam:PF00083 Sugar_tr > GO:transmembrane transport ; GO:0055085', 'Pfam:PF00083 Sugar_tr > GO:integral component of membrane ; GO:0016021'	3072.84	4130.51	2466.69	3142.12	3815.32	1512.17	1120.92	301111138	XM_002904603.1	85.67	1089	156	0	1	1089	295	1383	0	1147	Phytophthora infestans T30-4 Major Facilitator Superfamily (MFS) (PITG_07711) mRNA, complete cds	LILI_TRINITY_DN100118_c3_g4_i14|m.41218	362	PTHR23500 359 1, PTHR23500:SF164 359 1	Sugar (and other) transporter PF00083 341 1	N D	G3DSA:1.20.1250.20 92 1, G3DSA:1.20.1250.20 333 137	SSF103473 338 1	N D	N D	Sugar transporter signature PR00171 278 266, Sugar transporter signature PR00171 159 149, Sugar transporter signature PR00171 264 243
LILI_TRINITY_DN91563_c0_g1	PLTG_03865			2988.91	52.163	439.361	1027.73	388.647	472.027	364.656	695410710	XM_009526977.1	82.46	114	17	1	10	123	1438	1548	4e-16	97.1	Phytophthora sojae hypothetical protein partial mRNA
LILI_TRINITY_DN74919_c1_g3	PLTG_01548			2961.32	2233.79	2319.5	1918.25	9839.5	17976	13352.1	169307	M54938.1	99.75	1192	2	1	1	1191	1192	1	0	2183	Phytophthora megasperma glycinea ribosomal RNA small subunit (16S-like) gene
LILI_TRINITY_DN87944_c1_g1	PLTG_02768			2884.85	3181.14	3595.35	4128.42	848.241	657.5	467.051	no blast hit	no blast hit	no blast hit	no blast hit	no blast hit	no blast hit	no blast hit	no blast hit	no blast hit	no blast hit	no blast hit	no blast hit	no blast hit
LILI_TRINITY_DN77718_c0_g1	PLTG_01672	PF01246		2685.25	5733.57	3492.59	3731.08	3379.4	1885.33	2048.8	675168054	XM_008894664.1	91.06	738	45	13	44	773	72	796	0	977	Phytophthora parasitica INRA-310 hypothetical protein mRNA	LILI_TRINITY_DN77718_c0_g1_i1|m.1316	188	PTHR10792 180 41, PTHR10792:SF1 180 41	Ribosomal protein L24e PF01246 104 41	N D	G3DSA:2.30.170.20 103 41	SSF57716 95 43	N D	N D	N D
LILI_TRINITY_DN54746_c0_g1	PLTG_00930	PF01157	'Pfam:PF01157 Ribosomal_L21e > GO:structural constituent of ribosome ; GO:0003735', 'Pfam:PF01157 Ribosomal_L21e > GO:translation ; GO:0006412', 'Pfam:PF01157 Ribosomal_L21e > GO:intracellular ; GO:0005622', 'Pfam:PF01157 Ribosomal_L21e > GO:ribosome ; GO:0005840'	2683.98	6068.35	4574.22	4865.67	2810.88	1949.15	2304.5	675188962	XM_008905118.1	95.41	588	26	1	1	588	6	592	0	935	Phytophthora parasitica INRA-310 hypothetical protein mRNA	LILI_TRINITY_DN54746_c0_g1_i1|m.578	160	PTHR20981 156 2	Ribosomal protein L21e PF01157 98 3	N D	G3DSA:2.30.30.70 100 1	SSF50104 99 2	N D	N D	N D
LILI_TRINITY_DN100285_c2_g3	PLTG_11512	PF03953		2637.59	275.483	216.995	215.095	150.947	185.505	224.663	695456715	XM_009538725.1	91.76	425	35	0	1	425	898	1322	3e-165	592	Phytophthora sojae hypothetical protein partial mRNA	LILI_TRINITY_DN100285_c2_g3_i3|m.42180	154	PTHR11588:SF48 150 1, PTHR11588 150 1	Tubulin C-terminal domain PF03953 92 1	Coil 139 119	G3DSA:3.30.1330.20 84 1, G3DSA:1.10.287.600 141 85	SSF55307 136 2	Tubulin/FtsZ family, C-terminal domain SM00865 94 1	N D	Alpha-tubulin signature PR01162 139 123, Alpha-tubulin signature PR01162 61 48, Alpha-tubulin signature PR01162 80 61, Alpha-tubulin signature PR01162 102 86, Alpha-tubulin signature PR01162 43 22
LILI_TRINITY_DN34549_c0_g1	PLTG_00593	PF00410	'Pfam:PF00410 Ribosomal_S8 > GO:structural constituent of ribosome ; GO:0003735', 'Pfam:PF00410 Ribosomal_S8 > GO:translation ; GO:0006412', 'Pfam:PF00410 Ribosomal_S8 > GO:ribosome ; GO:0005840'	2506.76	4985.15	3092.22	3376.33	2263.08	1620.38	1830.02	675213336	XM_008917305.1	93.82	453	22	3	61	507	71	523	0	676	Phytophthora parasitica INRA-310 40S ribosomal protein S15a mRNA	LILI_TRINITY_DN34549_c0_g1_i1|m.361	167	PTHR11758:SF16 167 35, PTHR11758 167 35	Ribosomal protein S8 PF00410 167 43	N D	G3DSA:3.30.1490.10 165 107, G3DSA:3.30.1370.30 106 38	SSF56047 167 40	N D	N D	N D
LILI_TRINITY_DN96121_c1_g1	PLTG_06950			2467.15	249.744	131.25	238.078	466.553	733.575	511.613	no blast hit	no blast hit	no blast hit	no blast hit	no blast hit	no blast hit	no blast hit	no blast hit	no blast hit	no blast hit	no blast hit	no blast hit	no blast hit
LILI_TRINITY_DN89850_c0_g2	PLTG_03255			2441.01	3611.41	2092.01	2331.79	2748.49	1652.62	1923.41	675198636	XM_008909955.1	94.48	362	16	4	72	430	30	390	4e-154	555	Phytophthora parasitica INRA-310 60S ribosomal protein L38 mRNA
LILI_TRINITY_DN109446_c0_g1	PLTG_13944	PF00612	'Pfam:PF00612 IQ > GO:protein binding ; GO:0005515'	2417.07	124.356	105.715	108.198	77.718	75.731	66.081	no blast hit	no blast hit	no blast hit	no blast hit	no blast hit	no blast hit	no blast hit	no blast hit	no blast hit	no blast hit	no blast hit	no blast hit	no blast hit	LILI_TRINITY_DN109446_c0_g1_i1|m.56436	185	N D	IQ calmodulin-binding motif PF00612 20 5, IQ calmodulin-binding motif PF00612 113 98	Coil 185 127, Coil 101 34	G3DSA:1.20.5.190 114 91	N D	Short calmodulin-binding motif containing conserved Ile and Gln residues. SM00015 115 93, Short calmodulin-binding motif containing conserved Ile and Gln residues. SM00015 22 1	N D	N D
LILI_TRINITY_DN89850_c0_g1	PLTG_03254			2401.38	3691.36	2396.34	2272	2801.03	1613.93	1823.67	675198636	XM_008909955.1	94.74	361	16	3	72	429	30	390	3e-155	558	Phytophthora parasitica INRA-310 60S ribosomal protein L38 mRNA
LILI_TRINITY_DN91931_c0_g1	PLTG_04019	PF00318	'Pfam:PF00318 Ribosomal_S2 > GO:structural constituent of ribosome ; GO:0003735', 'Pfam:PF00318 Ribosomal_S2 > GO:translation ; GO:0006412', 'Pfam:PF00318 Ribosomal_S2 > GO:intracellular ; GO:0005622', 'Pfam:PF00318 Ribosomal_S2 > GO:ribosome ; GO:0005840'	2359.63	3827.93	2711.23	2669.86	1321.27	1421.46	1512.04	675213398	XM_008917336.1	89.64	907	67	7	44	933	83	979	0	1129	Phytophthora parasitica INRA-310 ribosomal protein S2 mRNA	LILI_TRINITY_DN91931_c0_g1_i1|m.6393	283	PTHR11489:SF9 283 1, PTHR11489 283 1	Ribosomal protein S2 PF00318 108 12, Ribosomal protein S2 PF00318 176 106	N D	G3DSA:3.40.50.10490 209 25	SSF52313 194 5	N D	N D	Ribosomal protein S2 signature PR00395 130 113, Ribosomal protein S2 signature PR00395 165 151, Ribosomal protein S2 signature PR00395 105 88, Ribosomal protein S2 signature PR00395 27 9, Ribosomal protein S2 signature PR00395 141 130, Ribosomal protein S2 signature PR00395 48 39
LILI_TRINITY_DN346_c0_g1	PLTG_00009	PF05162	'Pfam:PF05162 Ribosomal_L41 > GO:structural constituent of ribosome ; GO:0003735', 'Pfam:PF05162 Ribosomal_L41 > GO:translation ; GO:0006412', 'Pfam:PF05162 Ribosomal_L41 > GO:ribosome ; GO:0005840'	2355.71	3994.21	2503.2	3159.56	2630.42	1575.01	1824.34	301098295	XM_002898195.1	87.97	557	45	17	58	594	3	557	5e-179	638	Phytophthora infestans T30-4 conserved hypothetical protein (PITG_15069) mRNA, complete cds	LILI_TRINITY_DN346_c0_g1_i1|m.11	125	PTHR10666 101 26	Ribosomal protein L41 PF05162 123 101	N D	G3DSA:3.10.20.90 105 25	SSF54236 101 20	Ubiquitin homologues SM00213 96 28	N D	N D
LILI_TRINITY_DN105810_c0_g1	PLTG_13785	PF01247	'Pfam:PF01247 Ribosomal_L35Ae > GO:structural constituent of ribosome ; GO:0003735', 'Pfam:PF01247 Ribosomal_L35Ae > GO:translation ; GO:0006412', 'Pfam:PF01247 Ribosomal_L35Ae > GO:intracellular ; GO:0005622', 'Pfam:PF01247 Ribosomal_L35Ae > GO:ribosome ; GO:0005840'	2337.64	4476.6	2880.26	3086.45	2741.79	1724.3	2116.78	695374617	XM_009517044.1	95.43	481	14	6	49	527	4	478	0	760	Phytophthora sojae hypothetical protein mRNA	LILI_TRINITY_DN105810_c0_g1_i1|m.56314	111	PTHR10902 111 1	Ribosomal protein L35Ae PF01247 105 11	N D	N D	SSF50447 105 11	N D	N D	N D
LILI_TRINITY_DN86861_c0_g1	PLTG_02596	PF16205,PF00366	'Pfam:PF00366 Ribosomal_S17 > GO:structural constituent of ribosome ; GO:0003735', 'Pfam:PF00366 Ribosomal_S17 > GO:translation ; GO:0006412', 'Pfam:PF00366 Ribosomal_S17 > GO:intracellular ; GO:0005622', 'Pfam:PF00366 Ribosomal_S17 > GO:ribosome ; GO:0005840'	2327.97	4969.47	3605.92	3842.57	2575.13	1691.87	2049.34	695380019	XM_009518396.1	93.52	586	29	6	82	659	1	585	0	863	Phytophthora sojae hypothetical protein mRNA	LILI_TRINITY_DN86861_c0_g1_i1|m.2887	190	PTHR10744:SF9 190 36, PTHR10744 190 36	Ribosomal_S17 N-terminal PF16205 101 37, Ribosomal protein S17 PF00366 171 103	N D	G3DSA:2.40.50.140 178 96	SSF50249 176 97	N D	N D	Ribosomal protein S17 family signature PR00973 167 160, Ribosomal protein S17 family signature PR00973 160 150, Ribosomal protein S17 family signature PR00973 140 117
LILI_TRINITY_DN79975_c0_g1	PLTG_01799	PF00327,PF08079		2294.16	3179.58	2670.09	2803.3	1889.18	1525.5	1707.17	189084893	BT032424.1	93.96	910	44	6	65	973	900	1	0	1365	Phytophthora capsici clone CBOU101-E05 mRNA sequence	LILI_TRINITY_DN79975_c0_g1_i1|m.1493	265	PTHR11524 265 5	Ribosomal L30 N-terminal domain PF08079 104 34, Ribosomal protein L30p/L7e PF00327 157 107	Coil 91 71	G3DSA:3.30.1390.20 162 107, G3DSA:3.30.1390.20 263 236, G3DSA:2.60.40.830 235 163	SSF55129 264 107	N D	N D	N D
LILI_TRINITY_DN91789_c0_g1	PLTG_03911	PF00333,PF03719	'Pfam:PF00333 Ribosomal_S5 > GO:RNA binding ; GO:0003723', 'Pfam:PF00333 Ribosomal_S5 > GO:structural constituent of ribosome ; GO:0003735', 'Pfam:PF00333 Ribosomal_S5 > GO:translation ; GO:0006412', 'Pfam:PF00333 Ribosomal_S5 > GO:ribosome ; GO:0005840', 'Pfam:PF03719 Ribosomal_S5_C > GO:structural constituent of ribosome ; GO:0003735', 'Pfam:PF03719 Ribosomal_S5_C > GO:translation ; GO:0006412'…	2284.04	4680.38	3523.66	3576.99	2203.16	1601.16	1748.48	675192868	XM_008907071.1	91.83	1065	62	12	11	1050	60	1124	0	1461	Phytophthora parasitica INRA-310 40S ribosomal protein S2 mRNA	LILI_TRINITY_DN91789_c0_g1_i1|m.6090	261	PTHR13718 257 10	Ribosomal protein S5, N-terminal domain PF00333 147 83, Ribosomal protein S5, C-terminal domain PF03719 237 166	N D	G3DSA:3.30.230.10 229 156, G3DSA:3.30.160.20 145 79	SSF54211 238 159, SSF54768 148 78	N D	N D	N D
LILI_TRINITY_DN80864_c0_g1	PLTG_01877	PF01775	'Pfam:PF01775 Ribosomal_L18A > GO:structural constituent of ribosome ; GO:0003735', 'Pfam:PF01775 Ribosomal_L18A > GO:translation ; GO:0006412', 'Pfam:PF01775 Ribosomal_L18A > GO:ribosome ; GO:0005840'	2261.53	4729.98	3527.58	3524.1	2191.35	1641.56	1823.09	675177514	XM_008899394.1	95.17	559	27	0	166	724	577	19	0	883	Phytophthora parasitica INRA-310 hypothetical protein mRNA	LILI_TRINITY_DN80864_c0_g1_i1|m.1595	193	PTHR10052 193 20	Ribosomal L18ae/LX protein domain PF01775 142 21	N D	G3DSA:3.10.20.10 158 96	SSF160374 160 87	N D	PIRSF002190 192 16	N D
LILI_TRINITY_DN66258_c0_g1	PLTG_01266	PF13499	'Pfam:PF13499 EF-hand_7 > GO:calcium ion binding ; GO:0005509'	2257.75	5898.34	6720.57	9148.51	5347.97	5150.67	4982.03	695468664	XM_009541629.1	96.1	461	18	0	38	498	104	564	0	752	Phytophthora sojae hypothetical protein mRNA	LILI_TRINITY_DN66258_c0_g1_i1|m.938	149	PTHR23050 149 1	EF-hand domain pair PF13499 73 14, EF-hand domain pair PF13499 146 87	N D	G3DSA:1.10.238.10 147 69, G3DSA:1.10.238.10 68 3	SSF47473 148 2	EF-hand, calcium binding motif SM00054 40 12, EF-hand, calcium binding motif SM00054 76 48, EF-hand, calcium binding motif SM00054 113 85, EF-hand, calcium binding motif SM00054 149 121	N D	Recoverin family signature PR00450 73 52, Recoverin family signature PR00450 24 5, Recoverin family signature PR00450 117 99
LILI_TRINITY_DN64561_c0_g1	PLTG_01214			2208.31	3190.28	2475.3	2711.53	1338.85	1405.91	1633.56	695384424	XM_009519702.1	93.85	390	18	1	23	406	719	330	1e-162	582	Phytophthora sojae hypothetical protein mRNA
LILI_TRINITY_DN88147_c1_g1	PLTG_02820	PF07650,PF00189	'Pfam:PF07650 KH_2 > GO:RNA binding ; GO:0003723'	2204.25	4490.1	3061.43	3251.68	2320.39	1648.68	1851.59	675178886	XM_008900080.1	89.79	842	68	12	22	859	881	54	0	1062	Phytophthora parasitica INRA-310 40S ribosomal protein mRNA	LILI_TRINITY_DN88147_c1_g1_i1|m.3297	248	PTHR11760 229 1, PTHR11760:SF20 229 1	Ribosomal protein S3, C-terminal domain PF00189 188 107, KH domain PF07650 93 20	N D	G3DSA:3.30.1140.32 192 94, G3DSA:3.30.300.20 78 21	SSF54814 99 10, SSF54821 192 93	N D	N D	N D
LILI_TRINITY_DN93851_c1_g1	PLTG_05164	PF00268	'Pfam:PF00268 Ribonuc_red_sm > GO:deoxyribonucleoside diphosphate metabolic process ; GO:0009186', 'Pfam:PF00268 Ribonuc_red_sm > GO:oxidation-reduction process ; GO:0055114'	2193.72	62.768	60.179	62.372	53.755	44.696	50.852	301097697	XM_002897897.1	86.5	363	47	2	1	362	536	175	1e-106	398	Phytophthora infestans T30-4 ribonucleoside-diphosphate reductase small chain (PITG_15659) mRNA, complete cds	LILI_TRINITY_DN93851_c1_g1_i1|m.10087	161	PTHR23409:SF18 161 10, PTHR23409 161 10	Ribonucleotide reductase, small chain PF00268 161 68	N D	G3DSA:1.10.620.20 161 57	SSF47240 161 39	N D	N D	N D
LILI_TRINITY_DN80756_c0_g1	PLTG_01859	PF00572	'Pfam:PF00572 Ribosomal_L13 > GO:structural constituent of ribosome ; GO:0003735', 'Pfam:PF00572 Ribosomal_L13 > GO:translation ; GO:0006412', 'Pfam:PF00572 Ribosomal_L13 > GO:ribosome ; GO:0005840'	2180.93	3854.17	2792.95	2790.9	2001.57	1255.42	1442.59	189084922	BT032453.1	94.14	768	29	9	70	834	1	755	0	1155	Phytophthora capsici clone CBOU129-N14 mRNA sequence	LILI_TRINITY_DN80756_c0_g1_i1|m.1561	203	PTHR11545 199 1, PTHR11545:SF3 199 1	Ribosomal protein L13 PF00572 116 8	N D	G3DSA:3.90.1180.10 148 7	SSF52161 149 7	N D	N D	N D
LILI_TRINITY_DN90904_c0_g1	PLTG_03617			2179.49	5639.71	4291.64	4553.71	2372.43	1826.38	1931.63	675196844	XM_008909059.1	93.46	1331	82	5	20	1347	1354	26	0	1971	Phytophthora parasitica INRA-310 60S ribosomal protein L3 mRNA	LILI_TRINITY_DN90904_c0_g1_i1|m.5246	444	PTHR34494 337 102, PTHR34494:SF2 337 102	N D	Coil 90 70	N D	N D	N D	N D	N D
LILI_TRINITY_DN93822_c0_g1	PLTG_05132	PF00153		2165.17	927.024	1172.64	2538	267.838	367.573	346.106	675181452	XM_008901363.1	84.48	1102	146	15	58	1155	202	1282	0	1064	Phytophthora parasitica INRA-310 hypothetical protein mRNA	LILI_TRINITY_DN93822_c0_g1_i1|m.9989	340	PTHR24089:SF396 326 16, PTHR24089 326 16	Mitochondrial carrier protein PF00153 326 234, Mitochondrial carrier protein PF00153 128 42, Mitochondrial carrier protein PF00153 225 135	N D	G3DSA:1.50.40.10 319 41	SSF103506 318 41	N D	N D	Mitochondrial carrier protein signature PR00926 21 1, Mitochondrial carrier protein signature PR00926 168 146, Mitochondrial carrier protein signature PR00926 118 100, Mitochondrial carrier protein signature PR00926 75 57
LILI_TRINITY_DN93218_c0_g1	PLTG_04793	PF06203	'Pfam:PF06203 CCT > GO:protein binding ; GO:0005515'	2144.83	3333.42	3660.62	5078.58	3894.36	3133.87	2745.81	675196776	XM_008909025.1	86.76	1382	142	27	22	1374	1713	344	0	1500	Phytophthora parasitica INRA-310 hypothetical protein mRNA	LILI_TRINITY_DN93218_c0_g1_i1|m.8774	288	PTHR31717 285 147	CCT motif PF06203 282 243	N D	N D	N D	N D	N D	N D
LILI_TRINITY_DN80854_c0_g1	PLTG_01889	PF00900,PF01479,PF16121,PF08071	'Pfam:PF01479 S4 > GO:RNA binding ; GO:0003723'	2107.23	3993.7	3233.84	3497.82	1787.38	1415.98	1596.06	189084964	BT032496.1	91.62	978	67	11	1	969	972	1	0	1338	Phytophthora capsici clone CBOU13-B09 mRNA sequence	LILI_TRINITY_DN80854_c0_g1_i1|m.1621	261	PTHR11581 253 2	40S ribosomal protein S4 C-terminus PF16121 258 212, RS4NT (NUC023) domain PF08071 39 3, Ribosomal family S4e PF00900 169 95, S4 domain PF01479 90 44	N D	N D	N D	S4 RNA-binding domain SM00363 106 42, KOW (Kyprides, Ouzounis, Woese) motif. SM00739 201 174	PIRSF002116 241 1	N D
LILI_TRINITY_DN83389_c0_g1	PLTG_02110	PF00237	'Pfam:PF00237 Ribosomal_L22 > GO:structural constituent of ribosome ; GO:0003735', 'Pfam:PF00237 Ribosomal_L22 > GO:translation ; GO:0006412', 'Pfam:PF00237 Ribosomal_L22 > GO:ribosome ; GO:0005840'	2084.06	4505.82	3156.09	3483.59	2562.61	1689.33	1772.54	675205222	XM_008913248.1	91.23	810	48	8	64	850	10	819	0	1081	Phytophthora parasitica INRA-310 ribosomal protein L22 mRNA	LILI_TRINITY_DN83389_c0_g1_i1|m.2072	190	PTHR11593 185 3	Ribosomal protein L22p/L17e PF00237 153 17	N D	G3DSA:3.90.470.10 157 2	SSF54843 155 3	N D	N D	N D
LILI_TRINITY_DN87748_c0_g1	PLTG_02740	PF01776	'Pfam:PF01776 Ribosomal_L22e > GO:structural constituent of ribosome ; GO:0003735', 'Pfam:PF01776 Ribosomal_L22e > GO:translation ; GO:0006412', 'Pfam:PF01776 Ribosomal_L22e > GO:intracellular ; GO:0005622', 'Pfam:PF01776 Ribosomal_L22e > GO:ribosome ; GO:0005840'	2061.21	6095.44	4057.46	4215.56	3061.01	1910.82	2177.28	675188706	XM_008904990.1	96.74	430	10	1	99	524	439	10	0	713	Phytophthora parasitica INRA-310 hypothetical protein mRNA	LILI_TRINITY_DN87748_c0_g1_i1|m.3128	146	PTHR10064 146 21	Ribosomal L22e protein family PF01776 139 34	N D	N D	N D	N D	N D	N D
LILI_TRINITY_DN90461_c0_g1	PLTG_03412	PF01248		2040.09	3679.71	2922.25	3053.68	1801.18	1485.85	1754.23	189084902	BT032433.1	93.41	956	62	1	58	1012	38	993	0	1415	Phytophthora capsici clone CBOU105-F12 mRNA sequence	LILI_TRINITY_DN90461_c0_g1_i1|m.4724	288	PTHR23105 282 33, PTHR23105:SF41 282 33	Ribosomal protein L7Ae/L30e/S12e/Gadd45 family PF01248 235 156	N D	G3DSA:3.30.1330.30 256 116	SSF55315 235 122	N D	N D	Ribosomal protein L7A/RS6 family signature PR00881 190 177, Ribosomal protein L7A/RS6 family signature PR00881 203 193, Ribosomal protein L7A/RS6 family signature PR00881 172 158, Ribosomal protein L7A/RS6 family signature PR00881 217 203, Ribosomal protein L7A family signature PR00882 80 63, Ribosomal protein L7A family signature PR00882 119 100, Ribosomal protein L7A family signature PR00882 23…
LILI_TRINITY_DN88599_c0_g1	PLTG_02920	PF01159	'Pfam:PF01159 Ribosomal_L6e > GO:structural constituent of ribosome ; GO:0003735', 'Pfam:PF01159 Ribosomal_L6e > GO:translation ; GO:0006412', 'Pfam:PF01159 Ribosomal_L6e > GO:intracellular ; GO:0005622', 'Pfam:PF01159 Ribosomal_L6e > GO:ribosome ; GO:0005840'	2029.78	4821.17	3443.57	3457.49	2661.61	1639.2	1892.65	675205460	XM_008913367.1	93.18	792	46	4	22	812	823	39	0	1157	Phytophthora parasitica INRA-310 hypothetical protein mRNA	LILI_TRINITY_DN88599_c0_g1_i1|m.3504	244	PTHR10715 244 30	Ribosomal protein L6e PF01159 244 139	N D	G3DSA:2.30.30.30 186 99	SSF50104 191 99	N D	N D	N D
LILI_TRINITY_DN65328_c0_g1	PLTG_01239	PF01929	'Pfam:PF01929 Ribosomal_L14e > GO:structural constituent of ribosome ; GO:0003735', 'Pfam:PF01929 Ribosomal_L14e > GO:translation ; GO:0006412', 'Pfam:PF01929 Ribosomal_L14e > GO:intracellular ; GO:0005622', 'Pfam:PF01929 Ribosomal_L14e > GO:ribosome ; GO:0005840'	2026.75	4286.95	2822.82	3045.37	2837.4	1837.77	1993.78	675206204	XM_008913739.1	90.51	453	43	0	44	496	31	483	3e-167	599	Phytophthora parasitica INRA-310 hypothetical protein mRNA	LILI_TRINITY_DN65328_c0_g1_i1|m.917	136	PTHR11127 136 2	Ribosomal protein L14 PF01929 121 49	N D	G3DSA:2.30.30.30 90 5	SSF50104 98 5	N D	N D	N D
LILI_TRINITY_DN80822_c0_g2	PLTG_01880	PF03947	'Pfam:PF03947 Ribosomal_L2_C > GO:structural constituent of ribosome ; GO:0003735', 'Pfam:PF03947 Ribosomal_L2_C > GO:translation ; GO:0006412', 'Pfam:PF03947 Ribosomal_L2_C > GO:ribosome ; GO:0005840'	1969.12	3590.94	2766.88	2927.44	1515.08	1544.93	1762.08	189084970	BT032502.1	96.35	466	17	0	9	474	889	424	0	767	Phytophthora capsici clone CBOU17-M11 mRNA sequence	LILI_TRINITY_DN80822_c0_g2_i1|m.1601	124	PTHR13691:SF16 124 1, PTHR13691 124 1	Ribosomal Proteins L2, C-terminal domain PF03947 98 1	N D	G3DSA:2.30.30.30 37 1, G3DSA:4.10.950.10 114 38	SSF50104 114 1	N D	N D	N D
LILI_TRINITY_DN346_c0_g2	PLTG_00010			1935.36	3839.89	2452.93	2738.36	2420.5	1370.61	1615.03	301098295	XM_002898195.1	87.46	558	47	18	58	595	3	557	5e-174	621	Phytophthora infestans T30-4 conserved hypothetical protein (PITG_15069) mRNA, complete cds
LILI_TRINITY_DN85786_c0_g2	PLTG_02366	PF06966		1926.36	275.095	275.921	308.037	265.929	784.602	1186.53	675194466	XM_008907870.1	82.25	772	84	32	138	862	201	966	2e-172	617	Phytophthora parasitica INRA-310 hypothetical protein mRNA	LILI_TRINITY_DN85786_c0_g2_i1|m.2450	314	PTHR32251 303 12, PTHR32251:SF15 303 12	Protein of unknown function (DUF1295) PF06966 262 26	N D	N D	N D	N D	N D	N D
LILI_TRINITY_DN100118_c3_g3	PLTG_11382			1874.38	1085.67	220.929	146.69	94.087	70.476	64.452	no blast hit	no blast hit	no blast hit	no blast hit	no blast hit	no blast hit	no blast hit	no blast hit	no blast hit	no blast hit	no blast hit	no blast hit	no blast hit
LILI_TRINITY_DN54690_c0_g2	PLTG_00927			1873.48	2762.49	1676.76	1595.4	2844.22	1402.79	1350.03	675169422	XM_008895348.1	95.4	174	8	0	18	191	238	65	5e-71	278	Phytophthora parasitica INRA-310 ubiquitin-40S ribosomal protein S27a, variant mRNA
LILI_TRINITY_DN89580_c0_g1	PLTG_03185	PF01251	'Pfam:PF01251 Ribosomal_S7e > GO:structural constituent of ribosome ; GO:0003735', 'Pfam:PF01251 Ribosomal_S7e > GO:translation ; GO:0006412', 'Pfam:PF01251 Ribosomal_S7e > GO:intracellular ; GO:0005622', 'Pfam:PF01251 Ribosomal_S7e > GO:ribosome ; GO:0005840'	1865.22	3295.48	2708.38	2696.01	1493.22	1126.84	1386.64	695435013	XM_009533270.1	90.46	734	54	12	74	798	1	727	0	953	Phytophthora sojae hypothetical protein mRNA	LILI_TRINITY_DN89580_c0_g1_i1|m.4119	190	PTHR11278 190 1	Ribosomal protein S7e PF01251 187 4	Coil 44 24	N D	N D	N D	N D	N D
LILI_TRINITY_DN35126_c0_g1	PLTG_00615	PF00252	'Pfam:PF00252 Ribosomal_L16 > GO:structural constituent of ribosome ; GO:0003735', 'Pfam:PF00252 Ribosomal_L16 > GO:translation ; GO:0006412', 'Pfam:PF00252 Ribosomal_L16 > GO:ribosome ; GO:0005840'	1823.04	4195.54	3378.4	3390.46	2398.75	2129.98	2183.59	695382413	XM_009519098.1	91.26	595	38	9	41	623	737	145	0	798	Phytophthora sojae hypothetical protein mRNA	LILI_TRINITY_DN35126_c0_g1_i1|m.375	163	PTHR11726 161 1	Ribosomal protein L16p/L10e PF00252 120 5	N D	G3DSA:3.90.1170.10 128 1	SSF54686 131 1	N D	PIRSF005590 137 1	N D
LILI_TRINITY_DN79920_c0_g1	PLTG_01796	PF00964	'Pfam:PF00964 Elicitin > GO:defense response ; GO:0006952', 'Pfam:PF00964 Elicitin > GO:pathogenesis ; GO:0009405', 'Pfam:PF00964 Elicitin > GO:extracellular region ; GO:0005576'	1810.06	644.194	1302.15	1325.75	1336.58	233.837	140.939	675215740	XM_008918507.1	83.72	559	70	10	54	591	1	559	6e-140	508	Phytophthora parasitica INRA-310 hypothetical protein mRNA	LILI_TRINITY_DN79920_c0_g1_i1|m.1491	205	N D	Elicitin PF00964 133 41	N D	G3DSA:1.10.239.10 135 41	SSF48647 136 40	N D	N D	Elicitin signature PR00948 136 121, Elicitin signature PR00948 55 40, Elicitin signature PR00948 80 56, Elicitin signature PR00948 103 81, Elicitin signature PR00948 121 104
LILI_TRINITY_DN73649_c0_g1	PLTG_01474	PF03501		1808.69	4871.56	3369.11	3512.38	2553.55	1525.35	1767.28	675191546	XM_008906410.1	94.68	601	25	4	27	621	630	31	0	926	Phytophthora parasitica INRA-310 hypothetical protein mRNA	LILI_TRINITY_DN73649_c0_g1_i1|m.1105	144	PTHR12146 134 2	Plectin/S10 domain PF03501 94 3	N D	N D	N D	N D	N D	N D
LILI_TRINITY_DN92692_c0_g1	PLTG_04445	PF00300		1775.72	27.952	34.947	40.046	21.373	435.194	759.865	695425308	XM_009530849.1	80.43	741	136	4	414	1145	82	822	3e-154	556	Phytophthora sojae hypothetical protein partial mRNA	LILI_TRINITY_DN92692_c0_g1_i1|m.7748	246	PTHR23029:SF1 243 16, PTHR23029 243 16	Histidine phosphatase superfamily (branch 1) PF00300 232 39	N D	G3DSA:3.40.50.1240 239 28	SSF53254 242 38	Phosphoglycerate mutase family SM00855 195 38	N D	N D
LILI_TRINITY_DN84189_c0_g1	PLTG_02200	PF01092	'Pfam:PF01092 Ribosomal_S6e > GO:structural constituent of ribosome ; GO:0003735', 'Pfam:PF01092 Ribosomal_S6e > GO:translation ; GO:0006412', 'Pfam:PF01092 Ribosomal_S6e > GO:intracellular ; GO:0005622', 'Pfam:PF01092 Ribosomal_S6e > GO:ribosome ; GO:0005840'	1770.19	3820.37	2990.88	3158.29	1205.22	1135.18	1375.51	189085004	BT032536.1	94.1	813	45	3	10	822	9	818	0	1232	Phytophthora capsici clone CBOU53-D02 mRNA sequence	LILI_TRINITY_DN84189_c0_g1_i1|m.2233	201	PTHR11502 200 1	Ribosomal protein S6e PF01092 85 1	N D	N D	N D	N D	PIRSF002129 201 1	N D
LILI_TRINITY_DN91480_c1_g1	PLTG_03801	PF00573,PF14374	'Pfam:PF00573 Ribosomal_L4 > GO:structural constituent of ribosome ; GO:0003735', 'Pfam:PF00573 Ribosomal_L4 > GO:translation ; GO:0006412', 'Pfam:PF00573 Ribosomal_L4 > GO:ribosome ; GO:0005840'	1743.56	3113.32	2056.03	2019.71	1243.28	930.897	955.491	695377665	XM_009517770.1	92.47	1209	91	0	149	1357	1209	1	0	1729	Phytophthora sojae hypothetical protein mRNA	LILI_TRINITY_DN91480_c1_g1_i1|m.5778	387	PTHR19431 364 5	Ribosomal protein L4/L1 family PF00573 266 29, 60S ribosomal protein L4 C-terminal domain PF14374 353 281	N D	G3DSA:3.40.1370.10 267 10	SSF52166 267 10	N D	N D	N D
LILI_TRINITY_DN87871_c0_g1	PLTG_02746	PF00838		1737.3	3215.93	2755.42	2866.53	2579.5	1470.09	1473.28	675204570	XM_008912922.1	87.96	739	67	12	30	747	1032	295	0	852	Phytophthora parasitica INRA-310 hypothetical protein mRNA	LILI_TRINITY_DN87871_c0_g1_i1|m.3143	180	PTHR11991 180 1	Translationally controlled tumour protein PF00838 176 1	N D	G3DSA:2.170.150.10 180 1	SSF51316 180 1	N D	N D	N D
LILI_TRINITY_DN93197_c0_g1	PLTG_04735	PF03951,PF00120	'Pfam:PF03951 Gln-synt_N > GO:glutamate-ammonia ligase activity ; GO:0004356', 'Pfam:PF03951 Gln-synt_N > GO:glutamine biosynthetic process ; GO:0006542', 'Pfam:PF03951 Gln-synt_N > GO:nitrogen compound metabolic process ; GO:0006807', 'Pfam:PF00120 Gln-synt_C > GO:glutamate-ammonia ligase activity ; GO:0004356', 'Pfam:PF00120 Gln-synt_C > GO:nitrogen compound metabolic process ; GO:0006807'	1728.26	630.318	1074	1456.74	2131.99	568.763	582.122	695459427	XM_009539440.1	93.37	1086	71	1	64	1148	38	1123	0	1605	Phytophthora sojae hypothetical protein mRNA	LILI_TRINITY_DN93197_c0_g1_i2|m.8604	381	PTHR20852:SF59 378 41, PTHR20852 378 41	Glutamine synthetase, beta-Grasp domain PF03951 124 49, Glutamine synthetase, catalytic domain PF00120 370 137	N D	G3DSA:3.30.590.10 375 134, G3DSA:3.10.20.70 130 81	SSF55931 378 132, SSF54368 129 41	N D	N D	N D
LILI_TRINITY_DN86400_c1_g1	PLTG_02526			1686.2	444.991	206.362	205.124	351.43	63.076	61.491	675213230	XM_008917252.1	91.52	283	24	0	12	294	1118	836	7e-105	390	Phytophthora parasitica INRA-310 glucokinase mRNA
LILI_TRINITY_DN35195_c0_g1	PLTG_00608	PF01294	'Pfam:PF01294 Ribosomal_L13e > GO:structural constituent of ribosome ; GO:0003735', 'Pfam:PF01294 Ribosomal_L13e > GO:translation ; GO:0006412', 'Pfam:PF01294 Ribosomal_L13e > GO:intracellular ; GO:0005622', 'Pfam:PF01294 Ribosomal_L13e > GO:ribosome ; GO:0005840'	1680.84	3992.08	2949.97	3276.31	1627.83	1102.74	1352.59	189084891	BT032422.1	91.61	870	58	12	80	942	10	871	0	1188	Phytophthora capsici clone CBOU97-M19 mRNA sequence	LILI_TRINITY_DN35195_c0_g1_i1|m.371	205	PTHR11722 204 1	Ribosomal protein L13e PF01294 182 7	N D	N D	N D	N D	N D	N D
LILI_TRINITY_DN9400_c0_g1	PLTG_00198	PF01248		1674.72	3532.92	2070.26	1944.95	2364.91	1337.42	1647.18	189084946	BT032478.1	94.15	427	19	5	228	649	12	437	0	645	Phytophthora capsici clone CBOU173-M13 mRNA sequence	LILI_TRINITY_DN9400_c0_g1_i1|m.102	141	PTHR11449 136 32	Ribosomal protein L7Ae/L30e/S12e/Gadd45 family PF01248 135 43	N D	G3DSA:3.30.1330.30 136 36	SSF55315 136 42	N D	N D	N D
LILI_TRINITY_DN89544_c0_g1	PLTG_03200			1642.49	337.849	81.639	72.458	80.842	92.485	134.593	no blast hit	no blast hit	no blast hit	no blast hit	no blast hit	no blast hit	no blast hit	no blast hit	no blast hit	no blast hit	no blast hit	no blast hit	no blast hit			nd	nd	nd	nd	nd	nd	nd	nd
LILI_TRINITY_DN14481_c0_g2	PLTG_00251			1607.4	2866.39	2248.08	2206.6	1662.52	1248.46	1358.66	675211346	XM_008916310.1	96.34	382	14	0	251	632	449	68	6e-176	628	Phytophthora parasitica INRA-310 60S ribosomal protein L44 mRNA
LILI_TRINITY_DN93990_c0_g1	PLTG_05201			1522.45	75.892	56.343	80.749	42.353	80.197	109.656	675192462	XM_008906868.1	84.62	1723	256	7	2	1723	1966	252	0	1705	Phytophthora parasitica INRA-310 hypothetical protein mRNA			nd	nd	nd	nd	nd	nd	nd	nd
LILI_TRINITY_DN99160_c1_g3	PLTG_10156	PF00012		1506.21	2477.25	1962.78	2691.54	700.774	1303.53	1214.21	695390422	XM_009521415.1	91.96	2215	173	5	23	2234	2621	409	0	3099	Phytophthora sojae hypothetical protein partial mRNA	LILI_TRINITY_DN99160_c1_g3_i2|m.33027	680	PTHR19375:SF222 680 30, PTHR19375 680 30	Hsp70 protein PF00012 638 33	Coil 299 279	G3DSA:3.30.420.40 80 32, G3DSA:3.30.420.40 226 150, G3DSA:3.30.420.40 384 342, G3DSA:3.30.420.40 256 227, G3DSA:1.20.1270.10 649 546, G3DSA:3.90.640.10 337 257, G3DSA:3.30.30.30 142 81, G3DSA:2.60.34.10 545 419	SSF100934 646 564, SSF100920 570 413, SSF53067 214 31, SSF53067 408 217	N D	N D	70kDa heat shock protein signature PR00301 44 31, 70kDa heat shock protein signature PR00301 514 498, 70kDa heat shock protein signature PR00301 436 417, 70kDa heat shock protein signature PR00301 239 229, 70kDa heat shock protein signature PR00301 71 59, 70kDa heat shock protein signature PR00301 89 81, 70kDa heat shock protein signature PR00301 189 169, 70kDa heat shock protein signature PR0030…
LILI_TRINITY_DN93775_c2_g1	PLTG_05062			1502.3	895.653	758.776	964.964	1121.36	996.637	914.347	675191630	XM_008906452.1	83.05	1982	237	51	424	2355	2034	102	0	1707	Phytophthora parasitica INRA-310 hypothetical protein mRNA	LILI_TRINITY_DN93775_c2_g1_i1|m.9770	419	PTHR31827:SF13 415 34, PTHR31827 415 34	N D	N D	N D	N D	N D	N D	N D
LILI_TRINITY_DN87839_c0_g1	PLTG_02757			1498.27	3.097	1.956	2.211	2.544	9.681	13.335	no blast hit	no blast hit	no blast hit	no blast hit	no blast hit	no blast hit	no blast hit	no blast hit	no blast hit	no blast hit	no blast hit	no blast hit	no blast hit			nd	nd	nd	nd	nd	nd	nd	nd
LILI_TRINITY_DN100118_c3_g1	PLTG_11380	PF00083	'Pfam:PF00083 Sugar_tr > GO:transmembrane transporter activity ; GO:0022857', 'Pfam:PF00083 Sugar_tr > GO:transmembrane transport ; GO:0055085', 'Pfam:PF00083 Sugar_tr > GO:integral component of membrane ; GO:0016021'	1468.4	1279.79	737.024	712.344	896.281	204.364	147.302	695445912	XM_009536054.1	89.72	360	37	0	375	734	1	360	1e-125	460	Phytophthora sojae hypothetical protein partial mRNA	LILI_TRINITY_DN100118_c3_g1_i1|m.41195	120	PTHR23500:SF164 120 10, PTHR23500 120 10	Sugar (and other) transporter PF00083 119 28	N D	G3DSA:1.20.1250.20 119 88	SSF103473 119 10	N D	N D	N D
LILI_TRINITY_DN83629_c0_g1	PLTG_02158	PF00153		1464.04	14.251	8.223	14.807	31.577	29.816	24.929	301097699	XM_002897898.1	82.44	837	142	3	739	1574	833	1	0	726	Phytophthora infestans T30-4 mitochondrial carnitine/acylcarnitine carrier protein, putative (PITG_15660) mRNA, complete cds	LILI_TRINITY_DN83629_c0_g1_i1|m.2150	279	PTHR24089:SF384 277 4, PTHR24089 277 4	Mitochondrial carrier protein PF00153 91 3, Mitochondrial carrier protein PF00153 278 195, Mitochondrial carrier protein PF00153 185 97	N D	G3DSA:1.50.40.10 277 4	SSF103506 272 3	N D	N D	N D
LILI_TRINITY_DN96659_c1_g1	PLTG_07384	PF00670,PF05221	'Pfam:PF05221 AdoHcyase > GO:adenosylhomocysteinase activity ; GO:0004013', 'Pfam:PF05221 AdoHcyase > GO:one-carbon metabolic process ; GO:0006730'	1455.08	1544.82	1356.85	931.239	438.502	250.056	293.288	675169410	XM_008895342.1	91.61	1276	106	1	73	1348	67	1341	0	1762	Phytophthora parasitica INRA-310 adenosylhomocysteinase mRNA	LILI_TRINITY_DN96659_c1_g1_i1|m.18601	449	PTHR23420 449 216, PTHR23420 174 28	S-adenosyl-L-homocysteine hydrolase PF05221 448 34, S-adenosyl-L-homocysteine hydrolase, NAD binding domain PF00670 426 266	N D	G3DSA:3.40.50.1480 449 427, G3DSA:3.40.50.720 383 303, G3DSA:3.40.50.1480 302 217, G3DSA:3.40.50.1480 175 33	SSF52283 280 34, SSF51735 426 266	S-adenosyl-L-homocysteine hydrolase SM00996 449 34, S-adenosyl-L-homocysteine hydrolase, NAD binding domain SM00997 426 266	PIRSF001109 449 21	N D
LILI_TRINITY_DN90817_c0_g1	PLTG_03575	PF00022		1396.76	3051.18	3246.9	4036.11	1927.48	1824.14	1818.05	675203540	XM_008912407.1	92.61	1407	84	11	68	1455	106	1511	0	2004	Phytophthora parasitica INRA-310 actin-1 mRNA	LILI_TRINITY_DN90817_c0_g1_i1|m.5144	376	PTHR11937 376 1, PTHR11937:SF244 376 1	Actin PF00022 376 4	N D	G3DSA:3.30.420.40 374 258, G3DSA:3.90.640.10 257 188, G3DSA:3.30.420.40 187 4	SSF53067 154 5, SSF53067 376 148	Actin SM00268 376 6	N D	Actin signature PR00190 253 237, Actin signature PR00190 160 141, Actin signature PR00190 129 116, Actin signature PR00190 36 27, Actin signature PR00190 61 50, Actin signature PR00190 84 62
LILI_TRINITY_DN101082_c3_g2	PLTG_13088	PF01061	'Pfam:PF01061 ABC2_membrane > GO:membrane ; GO:0016020'	1391.98	615.397	413.924	305.101	175.678	224.18	177.855	695461695	XM_009539985.1	83.72	3261	502	21	1	3245	3641	394	0	3053	Phytophthora sojae pleiotropic drug resistance protein ABC superfamily partial mRNA	LILI_TRINITY_DN101082_c3_g2_i3|m.53646	1083	'PTHR19241 69 1', 'PTHR19241:SF222 69 1'	'ABC-2 type transporter PF01061 59 2'	nd	nd	nd	nd	nd	nd
LILI_TRINITY_DN98318_c0_g1	PLTG_09126			1344.17	81.456	124.518	56.661	56.748	43.707	56.95	301118383	XM_002906874.1	95.76	236	10	0	4	239	251	16	3e-102	381	Phytophthora infestans T30-4 histone H2A (PITG_03881) mRNA, complete cds
LILI_TRINITY_DN104137_c0_g5	PLTG_13686			1339.46	2683.88	2261.17	1832.05	1132.38	839.768	1000.5	675174472	XM_008897873.1	98.1	421	8	0	21	441	25	445	0	734	Phytophthora parasitica INRA-310 40S ribosomal protein S20 partial mRNA
LILI_TRINITY_DN90703_c0_g1	PLTG_03565	PF00564	'Pfam:PF00564 PB1 > GO:protein binding ; GO:0005515'	1330.24	498.804	539.306	530.053	346.809	773.462	827.59	675174760	XM_008898017.1	84.73	1048	140	13	83	1111	761	1807	0	1031	Phytophthora parasitica INRA-310 hypothetical protein mRNA	LILI_TRINITY_DN90703_c0_g1_i1|m.5078	315	PTHR20930 111 3	PB1 domain PF00564 69 7	Coil 162 142, Coil 124 104	G3DSA:3.10.20.240 84 5	SSF54277 78 5	N D	N D	N D
LILI_TRINITY_DN90789_c0_g1	PLTG_03537			1311.91	10.417	28.625	142.303	602.45	1407.85	1364.72	675187256	XM_008904265.1	83.33	534	59	15	33	550	587	68	2e-127	466	Phytophthora parasitica INRA-310 hypothetical protein mRNA
LILI_TRINITY_DN94090_c4_g1	PLTG_05315			1309.76	4132.08	2904.11	2846.95	1629.08	943.281	1055.05	675192030	XM_008906652.1	91.26	984	77	5	57	1034	102	1082	0	1332	Phytophthora parasitica INRA-310 hypothetical protein mRNA	LILI_TRINITY_DN94090_c4_g1_i1|m.10566	333	N D	N D	Coil 170 150	N D	N D	N D	N D	N D
LILI_TRINITY_DN94157_c0_g1	PLTG_05385	PF01167,PF13639	'Pfam:PF13639 zf-RING_2 > GO:protein binding ; GO:0005515', 'Pfam:PF13639 zf-RING_2 > GO:zinc ion binding ; GO:0008270'	1259.29	85.934	69.915	53.241	35.871	66.537	57.48	695418626	XM_009529158.1	83.31	1468	235	9	1152	2616	508	1968	0	1345	Phytophthora sojae hypothetical protein partial mRNA	LILI_TRINITY_DN94157_c0_g1_i1|m.10799	592	PTHR16517 588 344	Ring finger domain PF13639 260 220, Tub family PF01167 585 344	N D	G3DSA:3.30.40.10 300 208, G3DSA:3.20.90.10 585 336	SSF54518 588 336, SSF57850 266 211	Ring finger SM00184 259 221	N D	Tubby superfamily signature PR01573 439 415, Tubby superfamily signature PR01573 543 527, Tubby superfamily signature PR01573 591 569, Tubby superfamily signature PR01573 526 509
LILI_TRINITY_DN98668_c0_g1	PLTG_09451	PF00665,PF13976	'Pfam:PF00665 rve > GO:DNA integration ; GO:0015074'	1258.22	497.865	619.39	1061.46	784.909	823.851	691.537	no blast hit	no blast hit	no blast hit	no blast hit	no blast hit	no blast hit	no blast hit	no blast hit	no blast hit	no blast hit	no blast hit	no blast hit	no blast hit	LILI_TRINITY_DN98668_c0_g1_i1|m.29065	418	PTHR11439:SF185 407 1, PTHR11439 407 1	Integrase core domain PF00665 229 119, GAG-pre-integrase domain PF13976 99 36	N D	G3DSA:3.30.420.10 268 117	SSF53098 270 117	N D	N D	N D
LILI_TRINITY_DN96702_c1_g1	PLTG_07568	PF00690,PF00702,PF00122	'Pfam:PF00122 E1-E2_ATPase > GO:nucleotide binding ; GO:0000166', 'Pfam:PF00122 E1-E2_ATPase > GO:metal ion binding ; GO:0046872'	1216.4	1519.51	1213.58	1171.5	517.024	384.662	250.427	107922100	DQ533871.1	90.13	3526	296	20	132	3613	4375	858	0	4536	Phytophthora nicotianae plasma membrane H+-ATPase 1a (PMA1a) gene, complete cds	LILI_TRINITY_DN96702_c1_g1_i1|m.19498	1068	PTHR24093 362 1, PTHR24093 958 878, PTHR24093 1068 999, PTHR24093:SF354 362 1, PTHR24093:SF354 711 390, PTHR24093 711 390, PTHR24093:SF354 1068 999, PTHR24093:SF354 958 878	E1-E2 ATPase PF00122 335 106, Cation transporter/ATPase, N-terminus PF00690 96 30, haloacid dehalogenase-like hydrolase PF00702 611 341	Coil 1068 1068	G3DSA:2.70.150.10 236 134, G3DSA:2.70.150.10 80 45, G3DSA:3.40.1110.10 500 368, G3DSA:1.20.1110.10 363 252, G3DSA:1.20.1110.10 755 562, G3DSA:1.20.1110.10 133 81, G3DSA:1.20.1110.10 1027 928	SSF81653 234 139, SSF81665 768 646, SSF81665 139 28, SSF81665 338 236, SSF81665 1028 930, SSF56784 691 457, SSF56784 362 342	Cation transporter/ATPase, N-terminus SM00831 101 29	N D	P-type cation-transporting ATPase superfamily signature PR00119 200 186, P-type cation-transporting ATPase superfamily signature PR00119 616 597, P-type cation-transporting ATPase superfamily signature PR00119 632 620, P-type cation-transporting ATPase superfamily signature PR00119 507 496, P-type cation-transporting ATPase superfamily signature PR00119 528 518, P-type cation-transporting ATPase …
LILI_TRINITY_DN92160_c0_g1	PLTG_04145			1197.93	3.445	7.208	93.552	206.376	196.318	315.183	no blast hit	no blast hit	no blast hit	no blast hit	no blast hit	no blast hit	no blast hit	no blast hit	no blast hit	no blast hit	no blast hit	no blast hit	no blast hit
LILI_TRINITY_DN109387_c0_g1	PLTG_13943			1168.19	176.305	50.994	60.772	76.212	31.108	28.94	301110682	XM_002904375.1	79.19	1134	228	7	272	1401	1166	37	0	780	Phytophthora infestans T30-4 conserved hypothetical protein (PITG_07390) mRNA, complete cds	LILI_TRINITY_DN109387_c0_g1_i1|m.56433	395	PTHR13510 367 1	N D	N D	G3DSA:3.30.530.20 249 159, G3DSA:3.30.40.10 350 269	SSF55961 247 158	N D	N D	N D
LILI_TRINITY_DN100285_c2_g1	PLTG_11510	PF03953		1160.14	91.712	92.921	85.469	89.26	80.428	73.294	301110171	XM_002904120.1	89.55	335	35	0	4	338	735	1069	2e-115	425	Phytophthora infestans T30-4 alpha-tubulin, putative (PITG_07960) mRNA, complete cds	LILI_TRINITY_DN100285_c2_g1_i3|m.42173	112	PTHR11588:SF111 112 1, PTHR11588 112 1	Tubulin C-terminal domain PF03953 112 43	N D	G3DSA:3.40.50.1440 45 1, G3DSA:3.30.1330.20 112 46	SSF55307 112 26	Tubulin/FtsZ family, C-terminal domain SM00865 112 28	N D	Alpha-tubulin signature PR01162 69 54, Alpha-tubulin signature PR01162 112 101
LILI_TRINITY_DN83655_c0_g1	PLTG_02148	PF00347	'Pfam:PF00347 Ribosomal_L6 > GO:structural constituent of ribosome ; GO:0003735', 'Pfam:PF00347 Ribosomal_L6 > GO:rRNA binding ; GO:0019843', 'Pfam:PF00347 Ribosomal_L6 > GO:translation ; GO:0006412', 'Pfam:PF00347 Ribosomal_L6 > GO:ribosome ; GO:0005840'	1137.98	3009.18	1884.7	2116.1	1542.94	893.777	1080.94	301117071	XM_002906218.1	91.22	706	56	4	19	723	53	753	0	955	Phytophthora infestans T30-4 60S ribosomal protein L9 (PITG_03178) mRNA, complete cds	LILI_TRINITY_DN83655_c0_g1_i1|m.2137	189	PTHR11655 188 1, PTHR11655:SF16 188 1	Ribosomal protein L6 PF00347 175 98, Ribosomal protein L6 PF00347 86 13	N D	G3DSA:3.90.930.12 185 88, G3DSA:3.90.930.12 86 8	SSF56053 86 6, SSF56053 181 87	N D	PIRSF002162 184 4	N D
LILI_TRINITY_DN93333_c0_g1	PLTG_04867			1120.41	6.019	2.853	1.209	9.531	1189.82	1946.88	695461794	XM_009540007.1	74.06	609	142	11	2	599	58	661	1e-57	235	Phytophthora sojae hypothetical protein partial mRNA	LILI_TRINITY_DN93333_c0_g1_i1|m.9021	349	PTHR21514 190 2	N D	N D	N D	N D	N D	N D	N D
LILI_TRINITY_DN94914_c0_g1	PLTG_05970	PF00084		1108.24	61.99	74.853	60.23	38.387	219.93	432.702	301120549	XM_002907956.1	81.97	1442	256	4	1159	2598	1554	115	0	1219	Phytophthora infestans T30-4 lysophospholipid acyltransferase, putative (PITG_01332) mRNA, complete cds	LILI_TRINITY_DN94914_c0_g1_i1|m.12797	487	nd	'Sushi repeat (SCR repeat) PF00084 90 37'	nd	'G3DSA:2.10.70.10 92 36'	'SSF57535 92 36'	'Domain abundant in complement control proteins SM00032 90 37'	nd	nd
LILI_TRINITY_DN62650_c0_g1	PLTG_01151			1083.46	968.274	2248.83	2477.21	3496.64	1633.22	1294.17	no blast hit	no blast hit	no blast hit	no blast hit	no blast hit	no blast hit	no blast hit	no blast hit	no blast hit	no blast hit	no blast hit	no blast hit	no blast hit	LILI_TRINITY_DN62650_c0_g1_i1|m.823	117	N D	N D	Coil 105 67	N D	N D	N D	N D	N D
LILI_TRINITY_DN86278_c0_g1	PLTG_02480	PF00462	'Pfam:PF00462 Glutaredoxin > GO:electron carrier activity ; GO:0009055', 'Pfam:PF00462 Glutaredoxin > GO:protein disulfide oxidoreductase activity ; GO:0015035', 'Pfam:PF00462 Glutaredoxin > GO:cell redox homeostasis ; GO:0045454'	1080.32	942.561	1175.63	1431.88	1011.32	662.381	622.432	695466619	XM_009541147.1	88.76	338	38	0	53	390	35	372	7e-112	414	Phytophthora sojae hypothetical protein mRNA	LILI_TRINITY_DN86278_c0_g1_i1|m.2657	124	PTHR10168 124 21	Glutaredoxin PF00462 99 37	N D	G3DSA:3.40.30.10 124 22	SSF52833 123 26	N D	N D	Glutaredoxin signature PR00160 95 82, Glutaredoxin signature PR00160 109 96, Glutaredoxin signature PR00160 55 37
LILI_TRINITY_DN94914_c0_g3	PLTG_05972			1075.71	20.86	10.709	22.038	20.419	172.961	204.493	no blast hit	no blast hit	no blast hit	no blast hit	no blast hit	no blast hit	no blast hit	no blast hit	no blast hit	no blast hit	no blast hit	no blast hit	no blast hit
LILI_TRINITY_DN89188_c0_g1	PLTG_03073			1058.06	64.966	98.897	1605.06	5175.33	3860.73	2619.43	no blast hit	no blast hit	no blast hit	no blast hit	no blast hit	no blast hit	no blast hit	no blast hit	no blast hit	no blast hit	no blast hit	no blast hit	no blast hit	LILI_TRINITY_DN89188_c0_g1_i1|m.3838	213	N D	N D	N D	G3DSA:3.90.550.10 153 38	N D	N D	N D	N D
LILI_TRINITY_DN104137_c0_g3	PLTG_13684			1051.94	2244.86	1497.98	1912.31	1353.09	722.929	817.746	675174472	XM_008897873.1	98.1	421	8	0	21	441	25	445	0	734	Phytophthora parasitica INRA-310 40S ribosomal protein S20 partial mRNA
LILI_TRINITY_DN549_c0_g1	PLTG_00020			1031.19	1709.76	1967.42	3330.55	3881.67	2578.76	1695.86	301116779	XM_002906072.1	91.36	220	19	0	58	277	40	259	5e-78	302	Phytophthora infestans T30-4 conserved hypothetical protein (PITG_03012) mRNA, complete cds
LILI_TRINITY_DN89259_c0_g1	PLTG_03083	PF01849		1029.82	2728.14	2056.08	1980.05	1054.44	828.436	856.475	301108326	XM_002903199.1	88.83	734	56	18	92	815	5	722	0	878	Phytophthora infestans T30-4 transcription factor BTF3-like protein (PITG_09626) mRNA, complete cds	LILI_TRINITY_DN89259_c0_g1_i1|m.3868	162	PTHR10351 161 9	NAC domain PF01849 98 42	N D	N D	N D	N D	N D	N D
LILI_TRINITY_DN96254_c0_g1	PLTG_07106	PF00578,PF10417	'Pfam:PF00578 AhpC-TSA > GO:antioxidant activity ; GO:0016209', 'Pfam:PF00578 AhpC-TSA > GO:oxidoreductase activity ; GO:0016491', 'Pfam:PF00578 AhpC-TSA > GO:oxidation-reduction process ; GO:0055114', 'Pfam:PF10417 1-cysPrx_C > GO:peroxiredoxin activity ; GO:0051920', 'Pfam:PF10417 1-cysPrx_C > GO:oxidation-reduction process ; GO:0055114'	1028.77	4069.18	3774.26	4449.73	312.837	603.315	2353.99	675192186	XM_008906730.1	89.51	639	67	0	141	779	100	738	0	809	Phytophthora parasitica INRA-310 peroxiredoxin-2 mRNA	LILI_TRINITY_DN96254_c0_g1_i6|m.17387	198	PTHR10681 198 3, PTHR10681:SF109 198 3	AhpC/TSA family PF00578 140 5, C-terminal domain of 1-Cys peroxiredoxin PF10417 195 161	N D	G3DSA:3.40.30.10 196 4	SSF52833 195 3	N D	PIRSF000239 198 1	N D
LILI_TRINITY_DN84299_c0_g1	PLTG_02213			1028.26	7.735	0	2.245	12.047	94.359	173.827	no blast hit	no blast hit	no blast hit	no blast hit	no blast hit	no blast hit	no blast hit	no blast hit	no blast hit	no blast hit	no blast hit	no blast hit	no blast hit
LILI_TRINITY_DN77813_c0_g1	PLTG_01688			1022.45	0	7.11	4.606	3.292	32.264	77.843	no blast hit	no blast hit	no blast hit	no blast hit	no blast hit	no blast hit	no blast hit	no blast hit	no blast hit	no blast hit	no blast hit	no blast hit	no blast hit
LILI_TRINITY_DN98668_c0_g2	PLTG_09452	PF07727		1021.99	428.662	536.064	861.049	691.261	718.105	646.173	no blast hit	no blast hit	no blast hit	no blast hit	no blast hit	no blast hit	no blast hit	no blast hit	no blast hit	no blast hit	no blast hit	no blast hit	no blast hit	LILI_TRINITY_DN98668_c0_g2_i1|m.29075	360	PTHR11439 360 9, PTHR11439:SF185 360 9	Reverse transcriptase (RNA-dependent DNA polymerase) PF07727 278 34	N D	N D	SSF56672 257 110, SSF56672 350 293	N D	N D	N D
LILI_TRINITY_DN96759_c1_g1	PLTG_07480	PF00150	'Pfam:PF00150 Cellulase > GO:hydrolase activity, hydrolyzing O-glycosyl compounds ; GO:0004553', 'Pfam:PF00150 Cellulase > GO:carbohydrate metabolic process ; GO:0005975'	1013.61	374.394	316.486	445.159	264.844	1122.99	963.86	695408759	XM_009526444.1	80.12	1650	305	18	208	1844	1736	97	0	1208	Phytophthora sojae hypothetical protein partial mRNA	LILI_TRINITY_DN96759_c1_g1_i1|m.19052	576	PTHR35923 576 31, PTHR35923:SF1 576 31	Cellulase (glycosyl hydrolase family 5) PF00150 518 173	N D	G3DSA:3.20.20.80 551 155	SSF51445 545 159	N D	N D	N D
LILI_TRINITY_DN96883_c0_g1	PLTG_07669	PF00270	'Pfam:PF00270 DEAD > GO:nucleic acid binding ; GO:0003676', 'Pfam:PF00270 DEAD > GO:ATP binding ; GO:0005524'	1005.76	292.054	244.583	229.534	290.539	176.247	169.807	158530231	EU195919.1	80.2	1859	243	70	47	1851	25	1812	0	1279	Phytophthora infestans putative RNA helicase (RNH1) gene, complete cds	LILI_TRINITY_DN96883_c0_g1_i2|m.19884	265	PTHR24031:SF219 265 86, PTHR24031 265 86	DEAD/DEAH box helicase PF00270 264 165	N D	G3DSA:3.40.50.300 265 124	SSF52540 264 125	N D	N D	N D
LILI_TRINITY_DN93997_c0_g1	PLTG_05208	PF16363		994.536	148.165	114.068	75.786	20.914	14.138	19.088	695463052	XM_009540319.1	84.82	1034	141	14	158	1186	1065	43	0	1026	Phytophthora sojae hypothetical protein mRNA	LILI_TRINITY_DN93997_c0_g1_i1|m.10225	350	PTHR10366 345 27, PTHR10366:SF77 345 27	GDP-mannose 4,6 dehydratase PF16363 334 29	N D	G3DSA:3.90.25.10 344 211, G3DSA:3.40.50.720 210 23	SSF51735 343 24	N D	N D	Nucleotide sugar epimerase signature PR01713 280 265, Nucleotide sugar epimerase signature PR01713 258 243, Nucleotide sugar epimerase signature PR01713 70 54, Nucleotide sugar epimerase signature PR01713 321 304
LILI_TRINITY_DN101082_c3_g5	PLTG_13091			993.745	9.907	2.982	0.887	2.544	7.4	11.955	695461691	XM_009539984.1	81.61	386	69	2	80	464	1	385	5e-83	318	Phytophthora sojae hypothetical protein partial mRNA			nd	nd	nd	nd	nd	nd	nd	nd
LILI_TRINITY_DN68334_c0_g1	PLTG_01341	PF00964	'Pfam:PF00964 Elicitin > GO:defense response ; GO:0006952', 'Pfam:PF00964 Elicitin > GO:pathogenesis ; GO:0009405', 'Pfam:PF00964 Elicitin > GO:extracellular region ; GO:0005576'	984.178	950.283	1757.36	1864.92	884.318	478.821	311.629	675186596	XM_008903935.1	90.45	440	29	5	912	1338	226	665	2e-157	568	Phytophthora parasitica INRA-310 hypothetical protein mRNA	LILI_TRINITY_DN68334_c0_g1_i1|m.1019	185	nd	'Elicitin PF00964 115 23'	nd	'G3DSA:1.10.239.10 117 22'	'SSF48647 117 22'	nd	nd	'Elicitin signature PR00948 118 103', 'Elicitin signature PR00948 103 86', 'Elicitin signature PR00948 85 63', 'Elicitin signature PR00948 62 38', 'Elicitin signature PR00948 37 22'
LILI_TRINITY_DN92642_c0_g1	PLTG_04418			984.047	483.319	670.783	505.09	308.516	576.283	515.408	no blast hit	no blast hit	no blast hit	no blast hit	no blast hit	no blast hit	no blast hit	no blast hit	no blast hit	no blast hit	no blast hit	no blast hit	no blast hit
LILI_TRINITY_DN91343_c0_g1	PLTG_03773	PF00964	'Pfam:PF00964 Elicitin > GO:defense response ; GO:0006952', 'Pfam:PF00964 Elicitin > GO:pathogenesis ; GO:0009405', 'Pfam:PF00964 Elicitin > GO:extracellular region ; GO:0005576'	981.282	223.065	57.974	54.554	41.202	29.138	25.835	675186124	XM_008903699.1	81.82	561	99	1	116	673	833	273	8e-128	468	Phytophthora parasitica INRA-310 hypothetical protein mRNA	LILI_TRINITY_DN91343_c0_g1_i1|m.5706	189	nd	'Elicitin PF00964 114 29'	nd	'G3DSA:1.10.239.10 113 24'	'SSF48647 113 22'	nd	nd	nd
LILI_TRINITY_DN94661_c0_g1	PLTG_05731			979.389	1653.87	1047.96	1201.72	1414.06	799.466	848.804	675192356	XM_008906815.1	89.73	448	43	1	168	612	448	1	5e-158	569	Phytophthora parasitica INRA-310 hypothetical protein mRNA	LILI_TRINITY_DN94661_c0_g1_i1|m.12028	319	nd	nd	nd	nd	nd	nd	nd	nd
LILI_TRINITY_DN101082_c3_g1	PLTG_13087	PF01061	'Pfam:PF01061 ABC2_membrane > GO:membrane ; GO:0016020'	962.178	554.613	355.626	258.078	140.518	154.397	112.865	695461643	XM_009539974.1	85.74	505	64	6	276	776	4080	3580	1e-145	527	Phytophthora sojae pleiotropic drug resistance protein ABC superfamily partial mRNA	LILI_TRINITY_DN101082_c3_g1_i2|m.53642	166	PTHR19241 166 1, PTHR19241:SF222 166 1	ABC-2 type transporter PF01061 101 2	N D	N D	N D	N D	N D	N D
LILI_TRINITY_DN93785_c2_g1	PLTG_05119	PF02800,PF00044	'Pfam:PF02800 Gp_dh_C > GO:oxidoreductase activity, acting on the aldehyde or oxo group of donors, NAD or NADP as acceptor ; GO:0016620', 'Pfam:PF02800 Gp_dh_C > GO:oxidation-reduction process ; GO:0055114', 'Pfam:PF00044 Gp_dh_N > GO:oxidoreductase activity, acting on the aldehyde or oxo group of donors, NAD or NADP as acceptor ; GO:0016620', 'Pfam:PF00044 Gp_dh_N > GO:oxidation-reduction proces…	961.447	314.764	810.375	1383.72	1296.36	761.827	593.676	675164120	XM_008892697.1	90.81	1088	95	4	478	1563	79	1163	0	1450	Phytophthora parasitica INRA-310 glyceraldehyde-3-phosphate dehydrogenase mRNA	LILI_TRINITY_DN93785_c2_g1_i2|m.9952	357	PTHR10836 354 10	Glyceraldehyde 3-phosphate dehydrogenase, NAD binding domain PF00044 171 22, Glyceraldehyde 3-phosphate dehydrogenase, C-terminal domain PF02800 335 176	N D	G3DSA:3.30.360.10 337 180, G3DSA:3.40.50.720 179 19	SSF51735 187 22, SSF55347 335 170	Glyceraldehyde 3-phosphate dehydrogenase, NAD binding domain SM00846 171 22	PIRSF000149 357 20	Glyceraldehyde-3-phosphate dehydrogenase signature PR00078 268 251, Glyceraldehyde-3-phosphate dehydrogenase signature PR00078 142 129, Glyceraldehyde-3-phosphate dehydrogenase signature PR00078 208 192, Glyceraldehyde-3-phosphate dehydrogenase signature PR00078 306 291, Glyceraldehyde-3-phosphate dehydrogenase signature PR00078 183 165
LILI_TRINITY_DN93894_c0_g1	PLTG_05133			959.313	584.402	498.503	550.329	260.084	299.584	242.524	675199878	XM_008910576.1	86.23	922	105	13	468	1378	1440	530	0	979	Phytophthora parasitica INRA-310 hypothetical protein mRNA	LILI_TRINITY_DN93894_c0_g1_i1|m.9991	408	'PTHR24033 368 350', 'PTHR24033 274 177', 'PTHR24033:SF66 368 350', 'PTHR24033:SF66 274 177'	nd	nd	'G3DSA:2.10.25.10 218 184'	nd	'Epidermal growth factor-like domain. SM00181 215 171', 'Epidermal growth factor-like domain. SM00181 252 221'	nd	nd
LILI_TRINITY_DN96160_c1_g1	PLTG_07014	PF00069	'Pfam:PF00069 Pkinase > GO:protein kinase activity ; GO:0004672', 'Pfam:PF00069 Pkinase > GO:ATP binding ; GO:0005524', 'Pfam:PF00069 Pkinase > GO:protein phosphorylation ; GO:0006468'	944.086	171.572	94.671	104.825	96.023	72.542	58.186	301122210	XM_002908786.1	92.54	456	34	0	375	830	155	610	0	654	Phytophthora infestans T30-4 protein kinase, putative (PITG_00208) mRNA, complete cds	LILI_TRINITY_DN96160_c1_g1_i1|m.16980	151	PTHR24362 151 1, PTHR24362:SF285 151 1	Protein kinase domain PF00069 150 4	N D	G3DSA:3.30.200.20 87 2, G3DSA:1.10.510.10 149 88	SSF56112 150 2	Serine/Threonine protein kinases, catalytic domain SM00220 151 4	N D	N D
LILI_TRINITY_DN92778_c0_g1	PLTG_04459			940.75	0.965	3.08	27.818	32.709	43.077	27.007	no blast hit	no blast hit	no blast hit	no blast hit	no blast hit	no blast hit	no blast hit	no blast hit	no blast hit	no blast hit	no blast hit	no blast hit	no blast hit			nd	nd	nd	nd	nd	nd	nd	nd
LILI_TRINITY_DN87944_c0_g1	PLTG_02767			936.763	1258.28	1062.74	1347.17	605.658	274.936	203.466	675172404	XM_008896839.1	78.79	495	84	15	82	561	2329	2817	4e-81	313	Phytophthora parasitica INRA-310 hypothetical protein mRNA
LILI_TRINITY_DN16215_c0_g1	PLTG_00302			919.913	774.421	703.05	764.215	900.92	681.319	925.468	695380152	XM_009518433.1	93.6	203	13	0	45	247	13	215	1e-78	303	Phytophthora sojae hypothetical protein mRNA
LILI_TRINITY_DN94234_c0_g1	PLTG_05449	PF00149	'Pfam:PF00149 Metallophos > GO:hydrolase activity ; GO:0016787'	904.024	315.581	148.777	241.889	146.635	250.407	196.501	189084629	BT032145.1	85.61	1612	198	21	146	1736	1616	18	0	1661	Phytophthora capsici clone CBOT137-L01 mRNA sequence	LILI_TRINITY_DN94234_c0_g1_i1|m.11018	504	PTHR10161:SF16 504 238, PTHR10161:SF16 211 86, PTHR10161 504 238, PTHR10161 211 86	Calcineurin-like phosphoesterase PF00149 393 97	N D	G3DSA:3.60.21.10 293 93, G3DSA:3.60.21.10 468 327	SSF56300 466 331, SSF56300 279 96	N D	N D	N D
LILI_TRINITY_DN93043_c1_g1	PLTG_04631	PF00248		889.729	22.925	120.79	258.112	401.883	390.355	503.052	301104191	XM_002901135.1	84.5	1071	160	6	130	1197	1106	39	0	1053	Phytophthora infestans T30-4 voltage-gated potassium channel subunit beta, putative (PITG_11638) mRNA, complete cds	LILI_TRINITY_DN93043_c1_g1_i1|m.8278	355	PTHR11732:SF231 340 10, PTHR11732 340 10	Aldo/keto reductase family PF00248 335 24	N D	G3DSA:3.20.20.100 336 9	SSF51430 336 10	N D	N D	KCNAB voltage-gated K+ channel beta subunit family signature PR01577 288 276, KCNAB voltage-gated K+ channel beta subunit family signature PR01577 198 179, KCNAB voltage-gated K+ channel beta subunit family signature PR01577 302 289, KCNAB voltage-gated K+ channel beta subunit family signature PR01577 230 224, KCNAB voltage-gated K+ channel beta subunit family signature PR01577 138 128
LILI_TRINITY_DN93820_c0_g1	PLTG_05149	PF00069	'Pfam:PF00069 Pkinase > GO:protein kinase activity ; GO:0004672', 'Pfam:PF00069 Pkinase > GO:ATP binding ; GO:0005524', 'Pfam:PF00069 Pkinase > GO:protein phosphorylation ; GO:0006468'	883.448	10.551	7.326	6.068	10.308	50.086	112.255	301113253	XM_002998351.1	80.61	1057	181	13	382	1426	1165	121	0	795	Phytophthora infestans T30-4 cleavage induced protein kinase (PITG_06236) mRNA, complete cds	LILI_TRINITY_DN93820_c0_g1_i1|m.10031	407	PTHR24349:SF133 387 97, PTHR24349 73 7, PTHR24349 387 97, PTHR24349:SF133 73 7	Protein kinase domain PF00069 379 103	N D	G3DSA:1.10.510.10 382 214, G3DSA:3.30.200.20 213 76	SSF56112 387 99	Serine/Threonine protein kinases, catalytic domain SM00220 379 101	N D	N D
LILI_TRINITY_DN90576_c1_g2	PLTG_03453			872.218	1326.35	1233.45	1156.82	888.761	758.574	784.304	695406566	XM_009525848.1	93.49	338	22	0	63	400	708	371	1e-138	503	Phytophthora sojae hypothetical protein mRNA
LILI_TRINITY_DN98722_c3_g2	PLTG_09668			862.941	1171.31	969.472	1197.38	1061.58	1103.35	813.317	695391858	XM_009521862.1	84.45	1093	166	4	227	1317	263	1353	0	1074	Phytophthora sojae hypothetical protein mRNA	LILI_TRINITY_DN98722_c3_g2_i7|m.30418	479	'PTHR33946 457 12', 'PTHR33946:SF3 457 12'	nd	nd	nd	nd	nd	nd	nd
LILI_TRINITY_DN84189_c0_g2	PLTG_02201			858.343	1184.89	1154.64	705.355	1326.89	644.67	589.223	189085004	BT032536.1	96.07	178	7	0	60	237	975	798	6e-75	291	Phytophthora capsici clone CBOU53-D02 mRNA sequence
LILI_TRINITY_DN84308_c0_g2	PLTG_02238	PF00505		852.733	1704.57	1025.4	1138.61	1187.01	902.278	953.63	695402424	XM_009524730.1	85.41	329	45	3	155	480	670	342	8e-89	339	Phytophthora sojae hypothetical protein mRNA	LILI_TRINITY_DN84308_c0_g2_i2|m.2297	188	PTHR13711 188 3	HMG (high mobility group) box PF00505 159 91, HMG (high mobility group) box PF00505 70 3	Coil 161 141	G3DSA:1.10.30.10 162 89, G3DSA:1.10.30.10 74 1	SSF47095 162 82, SSF47095 75 1	high mobility group SM00398 160 90, high mobility group SM00398 72 2	N D	High mobility group (HMG1/HMG2) protein signature PR00886 163 143, High mobility group (HMG1/HMG2) protein signature PR00886 124 106, High mobility group (HMG1/HMG2) protein signature PR00886 54 32, High mobility group (HMG1/HMG2) protein signature PR00886 143 124
LILI_TRINITY_DN97795_c0_g1	PLTG_08562	PF00025	'Pfam:PF00025 Arf > GO:GTP binding ; GO:0005525'	844.228	1552.01	1796.86	2317.53	1870.36	2131.01	2244.6	695396854	XM_009523296.1	91.11	664	37	10	239	883	2642	1982	0	880	Phytophthora sojae putative GTP-binding ADP-ribosylation factor mRNA	LILI_TRINITY_DN97795_c0_g1_i2|m.24068	181	PTHR11711:SF181 174 1, PTHR11711 174 1	ADP-ribosylation factor family PF00025 176 5	N D	G3DSA:3.40.50.300 180 16	SSF52540 179 14	Sar1p-like members of the Ras-family of small GTPases SM00178 177 5, ARF-like small GTPases SM00177 181 1, Rab subfamily of small GTPases SM00175 169 18	N D	GTP-binding SAR1 protein signature PR00328 71 47, GTP-binding SAR1 protein signature PR00328 140 119, GTP-binding SAR1 protein signature PR00328 99 74, GTP-binding SAR1 protein signature PR00328 42 19
LILI_TRINITY_DN102334_c0_g1	PLTG_13602			828.149	91.604	233.691	500.254	914.726	975.529	841.118	no blast hit	no blast hit	no blast hit	no blast hit	no blast hit	no blast hit	no blast hit	no blast hit	no blast hit	no blast hit	no blast hit	no blast hit	no blast hit
LILI_TRINITY_DN93057_c0_g2	PLTG_04658			816.158	45.299	198.431	435.464	457.527	1052.19	943.874	695440413	XM_009534660.1	82.6	1391	199	25	193	1545	16	1401	0	1188	Phytophthora sojae hypothetical protein mRNA
LILI_TRINITY_DN98759_c3_g1	PLTG_09677			807.793	939.465	990.068	1145.6	243.303	155.585	103.213	301115869	XM_002905618.1	81.08	222	42	0	55	276	583	804	5e-40	178	Phytophthora infestans T30-4 conserved hypothetical protein (PITG_04977) mRNA, complete cds
LILI_TRINITY_DN27763_c0_g1	PLTG_00483			794.539	543.58	340.53	384.307	119.996	111.687	80.033	no blast hit	no blast hit	no blast hit	no blast hit	no blast hit	no blast hit	no blast hit	no blast hit	no blast hit	no blast hit	no blast hit	no blast hit	no blast hit
LILI_TRINITY_DN93834_c1_g1	PLTG_05128			793.387	596.508	977.468	1898.77	2495.76	2316.75	1506.09	301104584	XM_002901331.1	83.59	384	63	0	79	462	1317	1700	1e-95	361	Phytophthora infestans T30-4 conserved hypothetical protein (PITG_11903) mRNA, complete cds			nd	nd	nd	nd	nd	nd	nd	nd
LILI_TRINITY_DN91355_c0_g1	PLTG_03784	PF00642	'Pfam:PF00642 zf-CCCH > GO:metal ion binding ; GO:0046872'	790.993	107.397	84.968	76.154	33.27	44.775	47.121	695373945	XM_009516876.1	86.71	1061	122	14	243	1286	1397	339	0	1160	Phytophthora sojae hypothetical protein mRNA	LILI_TRINITY_DN91355_c0_g1_i1|m.5734	250	PTHR12547 249 39, PTHR12547:SF18 249 39	Zinc finger C-x8-C-x5-C-x3-H type (and similar) PF00642 105 81, Zinc finger C-x8-C-x5-C-x3-H type (and similar) PF00642 69 43	N D	G3DSA:4.10.1000.10 73 37, G3DSA:4.10.1000.10 108 76	SSF90229 108 76, SSF90229 73 41	zinc finger SM00356 69 42, zinc finger SM00356 107 80	N D	N D
LILI_TRINITY_DN79931_c1_g2	PLTG_01798			787.196	1259.85	1708.1	1869.43	4416.7	2459.5	1861.31	675167736	XM_008894505.1	94.74	190	10	0	1	190	190	1	1e-76	296	Phytophthora parasitica INRA-310 hypothetical protein partial mRNA
LILI_TRINITY_DN91830_c2_g1	PLTG_04018	PF16810		785.873	71.013	51.469	63.166	136.945	76.401	69.282	675184650	XM_008902962.1	78.79	1207	208	30	1261	2452	1271	98	0	767	Phytophthora parasitica INRA-310 hypothetical protein mRNA	LILI_TRINITY_DN91830_c2_g1_i1|m.6386	417	nd	'RXLR phytopathogen effector protein, Avirulence activity PF16810 120 30'	'Coil 64 37'	nd	nd	nd	nd	nd
LILI_TRINITY_DN98759_c2_g1	PLTG_09676	PF00375	'Pfam:PF00375 SDF > GO:symporter activity ; GO:0015293', 'Pfam:PF00375 SDF > GO:integral component of membrane ; GO:0016021'	773.872	716.212	832.873	851.216	137.478	120.594	79.745	301115867	XM_002905617.1	76.23	2310	514	26	88	2383	2289	1	0	1192	Phytophthora infestans T30-4 conserved hypothetical protein (PITG_04976) mRNA, complete cds	LILI_TRINITY_DN98759_c2_g1_i3|m.30435	762	PTHR11958:SF44 746 467, PTHR11958:SF44 441 209, PTHR11958 746 467, PTHR11958 441 209	Sodium:dicarboxylate symporter family PF00375 742 290	Coil 165 138	G3DSA:1.10.3860.10 396 287, G3DSA:1.10.3860.10 742 448	SSF118215 396 289, SSF118215 741 452	N D	N D	Glutamate-aspartate symporter signature PR00173 305 285, Glutamate-aspartate symporter signature PR00173 346 326, Glutamate-aspartate symporter signature PR00173 589 570, Glutamate-aspartate symporter signature PR00173 381 356
LILI_TRINITY_DN81448_c0_g2	PLTG_01933	PF01133	'Pfam:PF01133 ER > GO:pyrimidine nucleotide biosynthetic process ; GO:0006221', 'Pfam:PF01133 ER > GO:cell cycle ; GO:0007049', 'Pfam:PF01133 ER > GO:positive regulation of Notch signaling pathway ; GO:0045747'	761.109	685.056	1024.95	1368.12	2099.5	1197.88	1093.04	695431346	XM_009532366.1	94.51	328	18	0	111	438	20	347	1e-139	507	Phytophthora sojae hypothetical protein mRNA	LILI_TRINITY_DN81448_c0_g2_i1|m.1697	144	PTHR12373 144 43	Enhancer of rudimentary PF01133 143 46	N D	N D	SSF143875 143 46	N D	N D	N D
LILI_TRINITY_DN89495_c1_g1	PLTG_03154	PF02020	'Pfam:PF02020 W2 > GO:protein binding ; GO:0005515'	741.354	355.652	268.248	266.287	204.627	329.241	366.477	675168532	XM_008894903.1	85.98	792	103	3	223	1013	1787	1003	0	841	Phytophthora parasitica INRA-310 hypothetical protein mRNA	LILI_TRINITY_DN89495_c1_g1_i1|m.4025	313	PTHR23001 43 2, PTHR23001 313 82	eIF4-gamma/eIF5/eIF2-epsilon PF02020 309 223	Coil 81 45, Coil 42 7	G3DSA:1.25.40.180 311 152	SSF48371 303 150	Domain at the C-termini of GCD6, eIF-2B epsilon, eIF-4 gamma and eIF-5 SM00515 305 210	N D	N D
LILI_TRINITY_DN91140_c0_g1	PLTG_03692	PF00450	'Pfam:PF00450 Peptidase_S10 > GO:serine-type carboxypeptidase activity ; GO:0004185', 'Pfam:PF00450 Peptidase_S10 > GO:proteolysis ; GO:0006508'	712.522	5.081	8.623	21.796	13.787	36.482	29.991	675193524	XM_008907399.1	81.73	1374	236	10	211	1580	286	1648	0	1133	Phytophthora parasitica INRA-310 hypothetical protein mRNA	LILI_TRINITY_DN91140_c0_g1_i1|m.5444	589	PTHR11802:SF30 517 50, PTHR11802 517 50	Serine carboxypeptidase PF00450 500 81	N D	G3DSA:3.40.50.1820 504 73	SSF53474 503 86	N D	N D	Carboxypeptidase C serine protease (S10) family signature PR00724 178 168, Carboxypeptidase C serine protease (S10) family signature PR00724 485 472, Carboxypeptidase C serine protease (S10) family signature PR00724 227 202, Carboxypeptidase C serine protease (S10) family signature PR00724 167 155
LILI_TRINITY_DN96924_c0_g1	PLTG_07715	PF00787	'Pfam:PF00787 PX > GO:phosphatidylinositol binding ; GO:0035091'	707.994	83.842	83.973	82.579	53.895	38.731	32.134	675213722	XM_008917498.1	83.63	2175	339	12	757	2916	2376	204	0	2028	Phytophthora parasitica INRA-310 hypothetical protein mRNA	LILI_TRINITY_DN96924_c0_g1_i1|m.20115	661	N D	PX domain PF00787 620 528	Coil 391 135	G3DSA:3.30.1520.10 622 525	SSF64268 621 525	PhoX homologous domain, present in p47phox and p40phox. SM00312 638 527	N D	N D
LILI_TRINITY_DN96221_c1_g1	PLTG_07021	PF00071	'Pfam:PF00071 Ras > GO:GTP binding ; GO:0005525', 'Pfam:PF00071 Ras > GO:small GTPase mediated signal transduction ; GO:0007264'	707.473	626.926	609.599	760.393	586.605	859.95	854.605	189084986	BT032518.1	86.55	788	91	13	1	782	248	1026	0	854	Phytophthora capsici clone CBOU37-F19 mRNA sequence	LILI_TRINITY_DN96221_c1_g1_i1|m.17019	145	PTHR24073:SF455 145 1, PTHR24073 145 1	Ras family PF00071 114 1	N D	G3DSA:3.40.50.300 145 1	SSF52540 130 1	Ras subfamily of RAS small GTPases SM00173 116 1, Rho (Ras homology) subfamily of Ras-like small GTPases SM00174 116 1, Rab subfamily of small GTPases SM00175 116 1	N D	N D
LILI_TRINITY_DN101082_c2_g1	PLTG_13085	PF00005	'Pfam:PF00005 ABC_tran > GO:ATP binding ; GO:0005524', 'Pfam:PF00005 ABC_tran > GO:ATPase activity ; GO:0016887'	707.103	0	0	0	1.253	6.627	5.52	695461643	XM_009539974.1	79.57	328	67	0	1	328	2868	2541	4e-58	235	Phytophthora sojae pleiotropic drug resistance protein ABC superfamily partial mRNA	LILI_TRINITY_DN101082_c2_g1_i1|m.53639	109	PTHR19241 109 1, PTHR19241:SF222 109 1	ABC transporter PF00005 89 18	N D	G3DSA:3.40.50.300 108 2	SSF52540 108 2	N D	N D	N D
LILI_TRINITY_DN92865_c0_g1	PLTG_04564			707.073	1.448	0	0.288	4.116	93.203	195.691	695407722	XM_009526159.1	76.4	873	170	19	210	1061	940	83	1e-118	438	Phytophthora sojae hypothetical protein partial mRNA	LILI_TRINITY_DN92865_c0_g1_i1|m.8059	352	PTHR31827 332 144, PTHR31827:SF6 332 144	N D	N D	N D	N D	N D	N D	N D
LILI_TRINITY_DN27710_c0_g1	PLTG_00481	PF00233	"Pfam:PF00233 PDEase_I > GO:3',5'-cyclic-nucleotide phosphodiesterase activity ; GO:0004114", 'Pfam:PF00233 PDEase_I > GO:signal transduction ; GO:0007165'	703.236	1216.18	924.659	1080.39	606.453	492.697	605.679	675214180	XM_008917727.1	79.83	1696	280	44	967	2622	75	1748	0	1181	Phytophthora parasitica INRA-310 hypothetical protein, variant 3 mRNA	LILI_TRINITY_DN27710_c0_g1_i1|m.271	674	PTHR11347 656 320	3'5'-cyclic nucleotide phosphodiesterase PF00233 636 399	N D	G3DSA:1.10.1300.10 661 328	SSF109604 656 328	Metal dependent phosphohydrolases with conserved 'HD' motif. SM00471 568 397	N D	3'5'-cyclic nucleotide phosphodiesterase signature PR00387 563 550, 3'5'-cyclic nucleotide phosphodiesterase signature PR00387 455 440, 3'5'-cyclic nucleotide phosphodiesterase signature PR00387 583 567, 3'5'-cyclic nucleotide phosphodiesterase signature PR00387 483 467, 3'5'-cyclic nucleotide phosphodiesterase signature PR00387 408 395
LILI_TRINITY_DN92655_c0_g1	PLTG_04436			690.964	8.446	3.555	2.153	1.403	2.281	2.198	no blast hit	no blast hit	no blast hit	no blast hit	no blast hit	no blast hit	no blast hit	no blast hit	no blast hit	no blast hit	no blast hit	no blast hit	no blast hit			nd	nd	nd	nd	nd	nd	nd	nd
LILI_TRINITY_DN85824_c0_g1	PLTG_02401			680.766	455.689	740.611	1193.12	1466.34	1153.59	757.939	675213362	XM_008917318.1	81.66	1216	188	19	100	1291	1206	2	0	977	Phytophthora parasitica INRA-310 hypothetical protein mRNA
LILI_TRINITY_DN89495_c0_g1	PLTG_03153	PF01873	'Pfam:PF01873 eIF-5_eIF-2B > GO:translation initiation factor activity ; GO:0003743', 'Pfam:PF01873 eIF-5_eIF-2B > GO:translational initiation ; GO:0006413'	680.135	274.505	301.79	267.634	143.726	251.595	287.912	675168532	XM_008894903.1	87.64	801	83	12	111	908	168	955	0	917	Phytophthora parasitica INRA-310 hypothetical protein mRNA	LILI_TRINITY_DN89495_c0_g1_i1|m.4022	168	PTHR23001 167 3	Domain found in IF2B/IF5 PF01873 128 13	N D	G3DSA:3.30.30.50 73 31	SSF100966 102 10, SSF75689 133 99	domain present in translation initiation factor eIF2B and eIF5 SM00653 129 16	N D	N D
LILI_TRINITY_DN81412_c0_g1	PLTG_01928			679.153	11.972	1.848	0.265	1.908	198.957	446.246	no blast hit	no blast hit	no blast hit	no blast hit	no blast hit	no blast hit	no blast hit	no blast hit	no blast hit	no blast hit	no blast hit	no blast hit	no blast hit
LILI_TRINITY_DN95629_c0_g3	PLTG_06504			674.575	423.863	330.631	438.987	318.983	128.593	94.997	189084048	BT031564.1	90.26	390	38	0	33	422	42	431	7e-141	510	Phytophthora capsici clone CBOT33-O01 mRNA sequence	LILI_TRINITY_DN95629_c0_g3_i1|m.14758	140	PTHR24075:SF0 140 12, PTHR24075 140 12	N D	Coil 83 56	G3DSA:1.10.287.110 140 118	SSF46565 140 111	N D	N D	N D
LILI_TRINITY_DN94194_c0_g1	PLTG_05329			672.261	1016.74	691.347	603.455	505.838	336.553	422.472	no blast hit	no blast hit	no blast hit	no blast hit	no blast hit	no blast hit	no blast hit	no blast hit	no blast hit	no blast hit	no blast hit	no blast hit	no blast hit
LILI_TRINITY_DN96047_c0_g1	PLTG_06833			669.746	32.389	20.002	20.553	14.451	28.085	29.021	no blast hit	no blast hit	no blast hit	no blast hit	no blast hit	no blast hit	no blast hit	no blast hit	no blast hit	no blast hit	no blast hit	no blast hit	no blast hit	LILI_TRINITY_DN96047_c0_g1_i1|m.16147	464	nd	nd	nd	nd	nd	nd	nd	nd
LILI_TRINITY_DN100233_c0_g1	PLTG_11600	PF00069	'Pfam:PF00069 Pkinase > GO:protein kinase activity ; GO:0004672', 'Pfam:PF00069 Pkinase > GO:ATP binding ; GO:0005524', 'Pfam:PF00069 Pkinase > GO:protein phosphorylation ; GO:0006468'	663.355	93.776	78.549	133.564	137.113	150.49	145.344	675202714	XM_008911994.1	80.28	1420	239	27	74	1478	65	1458	0	1033	Phytophthora parasitica INRA-310 CAMK/CAMKL protein kinase mRNA	LILI_TRINITY_DN100233_c0_g1_i2|m.42685	439	PTHR24343 354 129, PTHR24343:SF200 354 129, PTHR24343:SF200 106 17, PTHR24343 106 17	Protein kinase domain PF00069 352 74	N D	G3DSA:1.10.510.10 421 189, G3DSA:3.30.200.20 188 63	SSF56112 365 70	Serine/Threonine protein kinases, catalytic domain SM00220 352 71	N D	N D
LILI_TRINITY_DN53423_c0_g1	PLTG_00890			662.403	1515.69	1761.03	1935.02	1660.86	948.377	971.691	675188848	XM_008905061.1	90.21	286	26	1	25	310	44	327	3e-99	372	Phytophthora parasitica INRA-310 hypothetical protein partial mRNA
LILI_TRINITY_DN93749_c0_g1	PLTG_05097	PF00406		660.449	1.434	0	0.127	0.73	6.826	26.59	695439969	XM_009534550.1	77.47	546	123	0	429	974	673	128	2e-85	327	Phytophthora sojae hypothetical protein partial mRNA	LILI_TRINITY_DN93749_c0_g1_i1|m.9906	338	PTHR23359 284 43, PTHR23359:SF108 284 43	Adenylate kinase PF00406 227 50	N D	G3DSA:3.40.50.300 228 44	SSF52540 221 48	N D	N D	Adenylate kinase signature PR00094 143 127, Adenylate kinase signature PR00094 91 77, Adenylate kinase signature PR00094 215 200, Adenylate kinase signature PR00094 62 49
LILI_TRINITY_DN101082_c2_g2	PLTG_13086	PF00005	'Pfam:PF00005 ABC_tran > GO:ATP binding ; GO:0005524', 'Pfam:PF00005 ABC_tran > GO:ATPase activity ; GO:0016887'	653.748	42.927	9.823	1.52	2.207	27.208	30.866	675211578	XM_008916426.1	82.56	344	60	0	2	345	2717	2374	1e-78	303	Phytophthora parasitica INRA-310 hypothetical protein partial mRNA	LILI_TRINITY_DN101082_c2_g2_i1|m.53640	116	PTHR19241 116 1, PTHR19241:SF222 116 1	ABC transporter PF00005 95 15	N D	G3DSA:3.40.50.300 114 5	SSF52540 114 7	N D	N D	N D
LILI_TRINITY_DN90686_c0_g1	PLTG_03526	PF01227		653.467	140.47	96.8	99.102	36.161	30.812	32.575	675178894	XM_008900084.1	82.91	942	122	24	33	970	976	70	0	811	Phytophthora parasitica INRA-310 GTP cyclohydrolase I mRNA	LILI_TRINITY_DN90686_c0_g1_i1|m.4982	264	'PTHR11109 263 33'	'GTP cyclohydrolase I PF01227 260 84'	nd	'G3DSA:1.10.286.10 130 80', 'G3DSA:3.30.1130.10 262 133'	'SSF55620 261 65'	nd	nd	nd
LILI_TRINITY_DN54690_c0_g1	PLTG_00926			648.198	1069.55	835.283	698.101	1222.55	617.94	550.847	675169422	XM_008895348.1	94.25	174	10	0	18	191	238	65	1e-67	267	Phytophthora parasitica INRA-310 ubiquitin-40S ribosomal protein S27a, variant mRNA
LILI_TRINITY_DN93615_c0_g1	PLTG_04996	PF00137	'Pfam:PF00137 ATP-synt_C > GO:hydrogen ion transmembrane transporter activity ; GO:0015078', 'Pfam:PF00137 ATP-synt_C > GO:ATP hydrolysis coupled proton transport ; GO:0015991', 'Pfam:PF00137 ATP-synt_C > GO:proton-transporting two-sector ATPase complex, proton-transporting domain ; GO:0033177'	641.686	392.131	584.821	1040.15	1525.48	1543.69	1583.39	675192978	XM_008907126.1	89.12	533	55	1	81	610	103	635	0	660	Phytophthora parasitica INRA-310 V-type proton ATPase proteolipid subunit, variant mRNA	LILI_TRINITY_DN93615_c0_g1_i1|m.9500	171	PTHR10263 171 3, PTHR10263:SF5 171 3	ATP synthase subunit C PF00137 79 19, ATP synthase subunit C PF00137 162 100	N D	G3DSA:1.20.120.610 164 8	SSF81333 163 95, SSF81333 80 16	N D	N D	Vacuolar ATP synthase 16kDa subunit signature PR00122 83 59, Vacuolar ATP synthase 16kDa subunit signature PR00122 163 140, Vacuolar ATP synthase 16kDa subunit signature PR00122 139 113, Vacuolar ATP synthase 16kDa subunit signature PR00122 57 33
LILI_TRINITY_DN79931_c1_g1	PLTG_01797	PF03134		640.854	782.116	1017.3	1464.75	1407.77	1421.47	1400.74	695415851	XM_009528393.1	90.89	527	47	1	308	833	574	48	0	706	Phytophthora sojae hypothetical protein mRNA	LILI_TRINITY_DN79931_c1_g1_i1|m.1492	202	PTHR12300 183 55	TB2/DP1, HVA22 family PF03134 171 84	Coil 58 31	N D	N D	N D	N D	N D
LILI_TRINITY_DN95431_c0_g1	PLTG_06346	PF00202	'Pfam:PF00202 Aminotran_3 > GO:transaminase activity ; GO:0008483', 'Pfam:PF00202 Aminotran_3 > GO:pyridoxal phosphate binding ; GO:0030170'	636.897	18.232	58.839	85.803	56.505	51.211	65.672	301108953	XM_002903512.1	85.3	1238	179	3	131	1367	100	1335	0	1275	Phytophthora infestans T30-4 ornithine aminotransferase, mitochondrial precursor (PITG_09271) mRNA, complete cds	LILI_TRINITY_DN95431_c0_g1_i1|m.14159	453	PTHR11986:SF18 453 42, PTHR11986 453 42	Aminotransferase class-III PF00202 448 61	N D	G3DSA:3.90.1150.10 103 50, G3DSA:3.90.1150.10 450 356, G3DSA:3.40.640.10 354 104	SSF53383 450 62	N D	N D	N D
LILI_TRINITY_DN95543_c0_g1	PLTG_06416			635.866	82.528	14.415	1.37	9.933	17.336	10.615	695453134	XM_009537836.1	87.32	71	9	0	277	347	289	359	2e-11	82.4	Phytophthora sojae hypothetical protein partial mRNA
LILI_TRINITY_DN96583_c0_g1	PLTG_07380			632.249	146.462	183.205	231.008	140.892	245.08	199.422	675174572	XM_008897923.1	91.22	148	13	0	2204	2351	172	25	3e-47	202	Phytophthora parasitica INRA-310 hypothetical protein mRNA	LILI_TRINITY_DN96583_c0_g1_i3|m.18555	379	N D	N D	Coil 379 378	N D	N D	N D	N D	N D
LILI_TRINITY_DN80747_c0_g1	PLTG_01868	PF07247		628.713	1.555	0	0.691	3.04	87.087	174.894	no blast hit	no blast hit	no blast hit	no blast hit	no blast hit	no blast hit	no blast hit	no blast hit	no blast hit	no blast hit	no blast hit	no blast hit	no blast hit	LILI_TRINITY_DN80747_c0_g1_i1|m.1583	181	N D	Alcohol acetyltransferase PF07247 172 70	N D	N D	SSF52777 163 32	N D	N D	N D
LILI_TRINITY_DN89849_c1_g1	PLTG_03253	PF00160	'Pfam:PF00160 Pro_isomerase > GO:peptidyl-prolyl cis-trans isomerase activity ; GO:0003755', 'Pfam:PF00160 Pro_isomerase > GO:protein peptidyl-prolyl isomerization ; GO:0000413', 'Pfam:PF00160 Pro_isomerase > GO:protein folding ; GO:0006457'	626.709	1257.78	1905.52	2613.95	3262.45	1206.65	1187.68	695392763	XM_009522132.1	89.33	712	62	11	12	714	1	707	0	881	Phytophthora sojae hypothetical protein mRNA	LILI_TRINITY_DN89849_c1_g1_i1|m.4327	188	PTHR11071 188 1	Cyclophilin type peptidyl-prolyl cis-trans isomerase/CLD PF00160 186 25	N D	G3DSA:2.40.100.10 188 16	SSF50891 188 16	N D	PIRSF001467 188 10	Cyclophilin peptidyl-prolyl cis-trans isomerase signature PR00153 89 77, Cyclophilin peptidyl-prolyl cis-trans isomerase signature PR00153 135 120, Cyclophilin peptidyl-prolyl cis-trans isomerase signature PR00153 56 41, Cyclophilin peptidyl-prolyl cis-trans isomerase signature PR00153 147 135, Cyclophilin peptidyl-prolyl cis-trans isomerase signature PR00153 163 148
LILI_TRINITY_DN92375_c0_g1	PLTG_04280			620.538	55.381	29.554	13.345	20.063	24.337	30.385	no blast hit	no blast hit	no blast hit	no blast hit	no blast hit	no blast hit	no blast hit	no blast hit	no blast hit	no blast hit	no blast hit	no blast hit	no blast hit			nd	nd	nd	nd	nd	nd	nd	nd
LILI_TRINITY_DN99362_c2_g1	PLTG_10294	PF16414,PF02460	'Pfam:PF02460 Patched > GO:integral component of membrane ; GO:0016021'	618.675	60.864	116.413	112.907	103.038	74.95	57.231	675181928	XM_008901601.1	84.68	4577	646	32	209	4733	4574	1	0	4518	Phytophthora parasitica INRA-310 hypothetical protein mRNA	LILI_TRINITY_DN99362_c2_g1_i9|m.33927	1488	PTHR10796 853 352, PTHR10796 322 157, PTHR10796:SF116 322 157, PTHR10796:SF116 1472 984, PTHR10796:SF116 953 872, PTHR10796:SF116 853 352, PTHR10796 1472 984, PTHR10796 953 872	Niemann-Pick C1 N terminus PF16414 342 139, Patched family PF02460 1463 1286, Patched family PF02460 1067 539	N D	G3DSA:1.20.1640.10 942 717, G3DSA:1.20.1640.10 1463 1277	SSF82866 936 717, SSF82866 1461 1286	N D	N D	N D
LILI_TRINITY_DN96221_c1_g2	PLTG_07022			617.212	177.659	318.615	393.184	868.445	732.65	585.677	940431	U30474.1	85.57	201	20	8	13	207	1814	2011	3e-48	202	Phytophthora infestans ras related protein PiYpt1 (ypt1) gene, complete cds
LILI_TRINITY_DN91079_c1_g1	PLTG_03664	PF00244		615.028	1555.32	1541.94	2080.59	1544.5	1619.44	1511.32	675172180	XM_008896727.1	89.07	1070	88	22	22	1075	132	1188	0	1301	Phytophthora parasitica INRA-310 14-3-3-like protein mRNA	LILI_TRINITY_DN91079_c1_g1_i1|m.5365	275	PTHR18860 268 19	14-3-3 protein PF00244 258 30	Coil 234 214, Coil 55 35	G3DSA:1.20.190.20 254 26	SSF48445 256 27	14-3-3 homologues SM00101 267 29	PIRSF000868 266 24	14-3-3 protein zeta signature PR00305 160 138, 14-3-3 protein zeta signature PR00305 226 200, 14-3-3 protein zeta signature PR00305 91 62, 14-3-3 protein zeta signature PR00305 256 227, 14-3-3 protein zeta signature PR00305 131 107, 14-3-3 protein zeta signature PR00305 199 173
LILI_TRINITY_DN105835_c0_g1	PLTG_13763			614.527	186.292	138.339	146.126	86.997	92.613	68.367	no blast hit	no blast hit	no blast hit	no blast hit	no blast hit	no blast hit	no blast hit	no blast hit	no blast hit	no blast hit	no blast hit	no blast hit	no blast hit	LILI_TRINITY_DN105835_c0_g1_i1|m.56271	183	N D	N D	Coil 23 3, Coil 111 42, Coil 183 130	N D	N D	N D	N D	N D
LILI_TRINITY_DN90800_c0_g1	PLTG_03573			612.424	277.374	192.585	273.61	396.579	742.075	638.968	695431290	XM_009532352.1	82.03	1124	94	51	29	1063	1155	51	0	857	Phytophthora sojae hypothetical protein mRNA
LILI_TRINITY_DN89546_c0_g1	PLTG_03191	PF00191	'Pfam:PF00191 Annexin > GO:calcium ion binding ; GO:0005509', 'Pfam:PF00191 Annexin > GO:calcium-dependent phospholipid binding ; GO:0005544'	605.762	308.932	1102.27	1425.68	1079.59	1288.37	1187.79	695445202	XM_009535872.1	93.99	981	59	0	168	1148	987	7	0	1485	Phytophthora sojae hypothetical protein partial mRNA	LILI_TRINITY_DN89546_c0_g1_i1|m.4125	328	PTHR10502 322 5	Annexin PF00191 322 261, Annexin PF00191 248 184, Annexin PF00191 89 31, Annexin PF00191 162 100	N D	G3DSA:1.10.220.10 324 260, G3DSA:1.10.220.10 167 96, G3DSA:1.10.220.10 92 27, G3DSA:1.10.220.10 250 180	SSF47874 327 19	Annexin repeats SM00335 91 39, Annexin repeats SM00335 249 197, Annexin repeats SM00335 323 272, Annexin repeats SM00335 163 111	N D	Annexin family signature PR00196 324 311, Annexin family signature PR00196 288 268, Annexin family signature PR00196 214 188, Annexin family signature PR00196 58 36, Annexin family signature PR00196 124 103, Annexin family signature PR00196 92 76
LILI_TRINITY_DN94636_c0_g1	PLTG_05664	PF00400	'Pfam:PF00400 WD40 > GO:protein binding ; GO:0005515'	605.201	133.713	95.179	113.829	49.068	40.796	43.623	675166654	XM_008893964.1	86.2	1145	124	18	2896	4020	1692	562	0	1208	Phytophthora parasitica INRA-310 hypothetical protein mRNA	LILI_TRINITY_DN94636_c0_g1_i1|m.11797	959	PTHR22847 314 68, PTHR22847 959 771, PTHR22847:SF410 314 68, PTHR22847:SF410 687 590, PTHR22847:SF410 959 771, PTHR22847:SF410 572 367, PTHR22847:SF410 744 709, PTHR22847 744 709, PTHR22847 572 367, PTHR22847 687 590	WD domain, G-beta repeat PF00400 202 166, WD domain, G-beta repeat PF00400 674 642, WD domain, G-beta repeat PF00400 953 918	N D	G3DSA:2.130.10.10 257 64, G3DSA:2.130.10.10 954 600	SSF50978 739 594, SSF50978 954 769, SSF50998 679 589, SSF50998 248 79	WD40 repeats SM00320 202 162, WD40 repeats SM00320 675 636, WD40 repeats SM00320 868 818, WD40 repeats SM00320 912 871, WD40 repeats SM00320 954 915, WD40 repeats SM00320 630 588, WD40 repeats SM00320 115 74, WD40 repeats SM00320 813 770	N D	N D
LILI_TRINITY_DN109408_c0_g1	PLTG_13952			602.205	215.705	74.108	59.827	71.517	37.519	68.921	675206668	XM_008913971.1	75.27	752	168	17	302	1044	1083	341	1e-89	342	Phytophthora parasitica INRA-310 hypothetical protein mRNA	LILI_TRINITY_DN109408_c0_g1_i1|m.56451	398	PTHR13510 369 1	N D	N D	G3DSA:3.30.40.10 353 272, G3DSA:3.30.530.20 260 45	SSF55961 256 161	N D	N D	N D
LILI_TRINITY_DN99255_c0_g2	PLTG_10281	PF00169		598.509	250.025	215.321	251.376	175.322	382.405	309.84	675198096	XM_008909685.1	84.83	1424	194	11	1	1413	1477	65	0	1413	Phytophthora parasitica INRA-310 hypothetical protein mRNA	LILI_TRINITY_DN99255_c0_g2_i4|m.33826	424	PTHR10587:SF64 411 250, PTHR10587 411 250	PH domain PF00169 182 75	N D	G3DSA:2.30.29.30 184 68	SSF50729 189 70	Pleckstrin homology domain. SM00233 185 72	N D	N D
LILI_TRINITY_DN92241_c0_g1	PLTG_04191	PF00734	'Pfam:PF00734 CBM_1 > GO:hydrolase activity, hydrolyzing O-glycosyl compounds ; GO:0004553', 'Pfam:PF00734 CBM_1 > GO:cellulose binding ; GO:0030248', 'Pfam:PF00734 CBM_1 > GO:carbohydrate metabolic process ; GO:0005975', 'Pfam:PF00734 CBM_1 > GO:extracellular region ; GO:0005576'	596.726	34.722	116.283	506.633	1158.11	1255.6	684.268	695398522	XM_009523728.1	85.91	220	28	2	656	872	1	220	2e-56	231	Phytophthora sojae hypothetical protein mRNA	LILI_TRINITY_DN92241_c0_g1_i5|m.6864	441	N D	Fungal cellulose binding domain PF00734 279 256, Fungal cellulose binding domain PF00734 138 115	N D	N D	N D	N D	N D	N D
LILI_TRINITY_DN62573_c0_g1	PLTG_01147			595.844	1258.96	726.002	789.673	885.44	505.878	559.344	675205646	XM_008913460.1	93.19	661	32	9	1845	2493	667	8	0	959	Phytophthora parasitica INRA-310 hypothetical protein mRNA	LILI_TRINITY_DN62573_c0_g1_i1|m.814	481	PTHR24006 109 85, PTHR24006 407 125	N D	N D	G3DSA:3.80.10.10 408 85	SSF52047 406 130	Leucine-rich repeat - CC (cysteine-containing) subfamily SM00367 289 264, Leucine-rich repeat - CC (cysteine-containing) subfamily SM00367 236 211, Leucine-rich repeat - CC (cysteine-containing) subfamily SM00367 391 367, Leucine-rich repeat - CC (cysteine-containing) subfamily SM00367 364 339	N D	N D
LILI_TRINITY_DN98401_c0_g1	PLTG_09259	PF04696,PF02037		594.231	151.503	147.599	198.25	157.84	197.897	219.93	675199554	XM_008910414.1	81.85	1570	235	30	21	1571	5	1543	0	1275	Phytophthora parasitica INRA-310 hypothetical protein mRNA	LILI_TRINITY_DN98401_c0_g1_i4|m.28119	550	PTHR12381 548 499, PTHR12381:SF45 548 499	pinin/SDK/memA/ protein conserved region PF04696 274 149, SAP domain PF02037 542 510	Coil 309 274, Coil 32 2	G3DSA:1.10.720.30 548 509	SSF68906 546 509	Putative DNA-binding (bihelical) motif predicted to be involved in chromosomal organisation SM00513 543 509	N D	N D
LILI_TRINITY_DN98710_c0_g1	PLTG_09564	PF00454	'Pfam:PF00454 PI3_PI4_kinase > GO:kinase activity ; GO:0016301'	594.171	1.944	0.994	1.128	4.621	54.958	108.26	301100721	XM_002899404.1	94.59	37	2	0	347	383	79	115	0.0006	58.4	Phytophthora infestans T30-4 phosphatidylinositol kinase (PIK-E3) (PITG_13755) mRNA, complete cds	LILI_TRINITY_DN98710_c0_g1_i1|m.29810	506	PTHR15245 446 121, PTHR15245:SF11 446 121	Phosphatidylinositol 3- and 4-kinase PF00454 411 156	N D	N D	N D	N D	N D	N D
LILI_TRINITY_DN65722_c0_g1	PLTG_01255	PF00153		592.899	3939.04	4325.55	5047.96	2217.66	1957.16	2019.11	675172666	XM_008896970.1	92.32	1107	76	6	121	1218	194	1300	0	1565	Phytophthora parasitica INRA-310 ADP/ATP translocase 1 mRNA	LILI_TRINITY_DN65722_c0_g1_i1|m.927	310	PTHR24089 309 5, PTHR24089:SF31 309 5	Mitochondrial carrier protein PF00153 309 221, Mitochondrial carrier protein PF00153 115 20, Mitochondrial carrier protein PF00153 216 125	N D	G3DSA:1.50.40.10 308 20	SSF103506 304 19	N D	N D	Adenine nucleotide translocator signature PR00927 110 98, Adenine nucleotide translocator signature PR00927 242 226, Adenine nucleotide translocator signature PR00927 86 65, Adenine nucleotide translocator signature PR00927 137 124, Adenine nucleotide translocator signature PR00927 34 22, Mitochondrial carrier protein signature PR00926 52 38, Mitochondrial carrier protein signature PR00926 157 13…
LILI_TRINITY_DN95844_c0_g1	PLTG_06677			588.03	106.257	104.44	105.987	129.462	178.783	185.493	695409078	XM_009526533.1	82.76	377	44	16	218	585	374	10	4e-82	316	Phytophthora sojae hypothetical protein partial mRNA	LILI_TRINITY_DN95844_c0_g1_i3|m.15499	135	N D	N D	Coil 84 64	N D	N D	N D	N D	N D
LILI_TRINITY_DN97128_c0_g1	PLTG_07963			583.793	542.816	357.96	342.465	234.23	160.266	157.676	no blast hit	no blast hit	no blast hit	no blast hit	no blast hit	no blast hit	no blast hit	no blast hit	no blast hit	no blast hit	no blast hit	no blast hit	no blast hit
LILI_TRINITY_DN90817_c0_g2	PLTG_03576			581.408	1516.69	1443.63	1482.4	2149.01	1051.09	781.825	169301	M59715.1	90.42	334	22	7	75	399	209	541	6e-117	431	P.infestans actin (actA) gene, complete cds
LILI_TRINITY_DN40040_c1_g1	PLTG_00690	PF02297	'Pfam:PF02297 COX6B > GO:cytochrome-c oxidase activity ; GO:0004129', 'Pfam:PF02297 COX6B > GO:mitochondrion ; GO:0005739'	577.832	1086.68	1142.88	1307.29	1136.16	590.876	585.749	301104788	XM_002901433.1	89.22	306	27	5	31	331	27	331	1e-100	377	Phytophthora infestans T30-4 conserved hypothetical protein (PITG_12049) mRNA, complete cds	LILI_TRINITY_DN40040_c1_g1_i1|m.448	108	PTHR11387 101 10	Cytochrome oxidase c subunit VIb PF02297 96 39	N D	G3DSA:1.10.10.140 101 28	SSF47694 101 31	N D	N D	N D
LILI_TRINITY_DN89850_c1_g1	PLTG_03256	PF00076	'Pfam:PF00076 RRM_1 > GO:nucleic acid binding ; GO:0003676'	572.462	536.394	429.29	480.841	261.43	153.743	152.902	675198638	XM_008909956.1	86.06	825	89	11	482	1295	880	71	0	863	Phytophthora parasitica INRA-310 hypothetical protein mRNA	LILI_TRINITY_DN89850_c1_g1_i1|m.4328	274	PTHR24012 223 146, PTHR24012:SF442 117 15, PTHR24012:SF442 223 146, PTHR24012 117 15, PTHR24012:SF442 260 253, PTHR24012 260 253	RNA recognition motif. (a.k.a. RRM, RBD, or RNP domain) PF00076 103 39, RNA recognition motif. (a.k.a. RRM, RBD, or RNP domain) PF00076 212 150	N D	G3DSA:3.30.70.330 231 144, G3DSA:3.30.70.330 118 24	SSF54928 215 37	RNA recognition motif SM00360 106 38, RNA recognition motif SM00360 215 149	N D	N D
LILI_TRINITY_DN94442_c1_g1	PLTG_05580	PF00149	'Pfam:PF00149 Metallophos > GO:hydrolase activity ; GO:0016787'	568.105	307.43	271.922	216.684	156.306	248.852	201.877	no blast hit	no blast hit	no blast hit	no blast hit	no blast hit	no blast hit	no blast hit	no blast hit	no blast hit	no blast hit	no blast hit	no blast hit	no blast hit	LILI_TRINITY_DN94442_c1_g1_i3|m.11474	487	PTHR10161:SF16 487 233, PTHR10161 487 233, PTHR10161:SF16 207 82, PTHR10161 207 82	Calcineurin-like phosphoesterase PF00149 380 140	N D	G3DSA:3.60.21.10 484 95	SSF56300 276 99, SSF56300 454 318	N D	N D	N D
LILI_TRINITY_DN94551_c0_g1	PLTG_05615	PF12796,PF13637		556.744	44.602	48.184	47.83	10.074	13.963	17.202	no blast hit	no blast hit	no blast hit	no blast hit	no blast hit	no blast hit	no blast hit	no blast hit	no blast hit	no blast hit	no blast hit	no blast hit	no blast hit	LILI_TRINITY_DN94551_c0_g1_i1|m.11600	540	PTHR10489:SF584 437 350, PTHR10489 437 350, PTHR10489 537 461, PTHR10489:SF584 537 461, PTHR10489:SF584 213 62, PTHR10489 213 62	Ankyrin repeats (many copies) PF13637 170 124, Ankyrin repeats (3 copies) PF12796 398 316	N D	G3DSA:1.25.40.20 509 251, G3DSA:1.25.40.20 250 59	SSF48403 171 39, SSF48403 507 126	N D	N D	N D
LILI_TRINITY_DN78097_c0_g1	PLTG_01701			553.839	298.408	328.827	345.078	176.922	203.279	232.583	385281402	JQ429143.1	89.44	161	14	3	107	266	1641	1799	1e-47	200	Phytophthora capsici ribosomal protein S19-3 gene, promoter region and 5' UTR
LILI_TRINITY_DN96759_c0_g1	PLTG_07479			548.369	173.985	113.755	86.137	85.388	52.638	50.941	695408753	XM_009526442.1	83.41	452	75	0	201	652	35	486	2e-113	420	Phytophthora sojae hypothetical protein mRNA	LILI_TRINITY_DN96759_c0_g1_i1|m.19051	152	PTHR35923 152 39, PTHR35923:SF1 152 39	N D	N D	N D	N D	N D	N D	N D
LILI_TRINITY_DN100589_c1_g1	PLTG_12135			547.608	8.379	6.635	2.314	3.526	4.553	4.044	675189910	XM_008905592.1	88.76	89	10	0	248	336	1199	1111	2e-19	110	Phytophthora parasitica INRA-310 hypothetical protein mRNA			nd	nd	nd	nd	nd	nd	nd	nd
LILI_TRINITY_DN99462_c0_g1	PLTG_10536	PF00085,PF04777	'Pfam:PF00085 Thioredoxin > GO:cell redox homeostasis ; GO:0045454', 'Pfam:PF04777 Evr1_Alr > GO:thiol oxidase activity ; GO:0016972', 'Pfam:PF04777 Evr1_Alr > GO:oxidation-reduction process ; GO:0055114'	546.025	142.159	128.754	113.748	45.486	56.713	58.378	675169586	XM_008895430.1	81.76	1842	306	22	1388	3208	1974	142	0	1513	Phytophthora parasitica INRA-310 hypothetical protein mRNA	LILI_TRINITY_DN99462_c0_g1_i1|m.35388	602	PTHR22897:SF8 598 494, PTHR22897 598 494, PTHR22897 477 1, PTHR22897:SF8 477 1	Erv1 / Alr family PF04777 431 343, Thioredoxin PF00085 126 39	Coil 195 168	G3DSA:3.40.30.10 176 38, G3DSA:1.20.120.310 442 338	SSF69000 433 340, SSF52833 147 30	N D	N D	N D
LILI_TRINITY_DN96594_c0_g1	PLTG_07379	PF01151	'Pfam:PF01151 ELO > GO:integral component of membrane ; GO:0016021'	545.995	996.87	813.411	743.755	560.855	174.213	133.357	695436442	XM_009533678.1	88.45	779	88	2	34	811	3	780	0	939	Phytophthora sojae hypothetical protein partial mRNA	LILI_TRINITY_DN96594_c0_g1_i3|m.18548	302	PTHR11157:SF36 301 11, PTHR11157 301 11	GNS1/SUR4 family PF01151 292 65	N D	N D	N D	N D	N D	N D
LILI_TRINITY_DN99303_c0_g2	PLTG_10300	PF00063	'Pfam:PF00063 Myosin_head > GO:motor activity ; GO:0003774', 'Pfam:PF00063 Myosin_head > GO:ATP binding ; GO:0005524', 'Pfam:PF00063 Myosin_head > GO:myosin complex ; GO:0016459'	541.337	41.841	47.255	53.322	93.226	78.897	46.921	675183942	XM_008902608.1	84.8	1092	132	22	1	1060	1090	1	0	1066	Phytophthora parasitica INRA-310 hypothetical protein mRNA	LILI_TRINITY_DN99303_c0_g2_i1|m.33950	288	PTHR13140 288 6, PTHR13140:SF293 288 6	Myosin head (motor domain) PF00063 279 76	N D	G3DSA:3.40.50.300 208 130	SSF52540 277 53	Myosin. Large ATPases. SM00242 288 67	N D	Myosin heavy chain signature PR00193 184 159, Myosin heavy chain signature PR00193 237 210, Myosin heavy chain signature PR00193 122 103
LILI_TRINITY_DN88589_c0_g1	PLTG_02915			540.465	548.621	758.528	1031.91	1832.78	814.601	670.789	218766459	FJ493002.1	94.34	212	11	1	408	619	222	12	3e-84	324	Phytophthora cinnamomi clone PC02 Ric1 protein mRNA, complete cds
LILI_TRINITY_DN94566_c0_g2	PLTG_05634			537.31	431.732	171.643	164.767	223.951	53.491	77.939	301098566	XM_002898330.1	76.36	715	165	4	100	812	1	713	1e-101	381	Phytophthora infestans T30-4 conserved hypothetical protein (PITG_15420) mRNA, complete cds	LILI_TRINITY_DN94566_c0_g2_i1|m.11664	241	PTHR13510 238 5	N D	N D	G3DSA:3.30.530.20 227 151	SSF55961 238 150	N D	N D	N D
LILI_TRINITY_DN104175_c0_g2	PLTG_13696			512.545	240.601	227.466	243.144	130.332	179.03	214.289	675168846	XM_008895060.1	100	52	0	0	309	360	72	123	2e-16	97.1	Phytophthora parasitica INRA-310 ubiquitin-60S ribosomal protein L40 mRNA
LILI_TRINITY_DN98429_c1_g1	PLTG_09321	PF00005	'Pfam:PF00005 ABC_tran > GO:ATP binding ; GO:0005524', 'Pfam:PF00005 ABC_tran > GO:ATPase activity ; GO:0016887'	510.722	602.085	761.543	941.775	335.332	613.355	846.253	675197364	XM_008909319.1	91.5	3341	277	7	35	3372	99	3435	0	4590	Phytophthora parasitica INRA-310 hypothetical protein mRNA	LILI_TRINITY_DN98429_c1_g1_i1|m.28435	1038	PTHR19211:SF5 1030 875, PTHR19211:SF5 780 301, PTHR19211 1030 875, PTHR19211 780 301	ABC transporter PF00005 584 455, ABC transporter PF00005 927 698	Coil 1028 1003	G3DSA:3.40.50.300 772 677, G3DSA:3.40.50.300 1014 859, G3DSA:3.40.50.300 655 446, G3DSA:2.40.50.40 849 809, G3DSA:1.25.10.10 331 60	SSF52540 755 669, SSF48371 330 257, SSF48371 797 728, SSF48371 222 41, SSF48371 967 912, SSF48371 439 366, SSF48371 652 579, SSF54160 845 804, SSF52540 636 445	ATPases associated with a variety of cellular activities SM00382 637 464, ATPases associated with a variety of cellular activities SM00382 972 706	N D	N D
LILI_TRINITY_DN101314_c0_g1	PLTG_13544	PF06203	'Pfam:PF06203 CCT > GO:protein binding ; GO:0005515'	503.71	455.984	357.095	432.137	214.448	411.91	434.002	675198284	XM_008909779.1	78.8	1448	224	50	1	1377	114	1549	0	896	Phytophthora parasitica INRA-310 hypothetical protein mRNA	LILI_TRINITY_DN101314_c0_g1_i1|m.56103	203	N D	CCT motif PF06203 191 145	N D	N D	N D	N D	N D	N D
LILI_TRINITY_DN77166_c0_g1	PLTG_01629			503.449	524.972	455.041	426.184	176.856	207.673	196.156	675192956	XM_008907115.1	100	58	0	0	298	355	106	163	9e-20	108	Phytophthora parasitica INRA-310 40S ribosomal protein S8 mRNA
LILI_TRINITY_DN62556_c0_g1	PLTG_01145			503.149	399.464	310.813	335.314	139.91	168.288	190.708	695380063	XM_009518408.1	100	58	0	0	451	508	28	85	1e-19	108	Phytophthora sojae hypothetical protein mRNA
LILI_TRINITY_DN100068_c0_g2	PLTG_11319	PF01363	'Pfam:PF01363 FYVE > GO:metal ion binding ; GO:0046872'	502.347	199.578	139.365	185.343	112.457	80.157	60.111	695384493	XM_009519724.1	90.41	3815	363	2	621	4435	4727	916	0	5014	Phytophthora sojae hypothetical protein partial mRNA	LILI_TRINITY_DN100068_c0_g2_i1|m.40804	1338	N D	FYVE zinc finger PF01363 76 20	Coil 764 744, Coil 1124 1104, Coil 1023 1003, Coil 955 935, Coil 261 241, Coil 291 268, Coil 726 674, Coil 333 306	G3DSA:3.30.40.10 76 20, G3DSA:3.30.1520.10 225 155	SSF64268 223 161, SSF57903 82 19	Protein present in Fab1, YOTB, Vac1, and EEA1 SM00064 80 13	N D	N D
LILI_TRINITY_DN88202_c0_g1	PLTG_02847			501.676	224.674	157.39	179.263	165.267	147.547	121.739	675188934	XM_008905104.1	82.5	817	109	18	22	820	843	43	0	686	Phytophthora parasitica INRA-310 hypothetical protein mRNA
LILI_TRINITY_DN95721_c0_g2	PLTG_06548			498.3	289.332	497.8	667.462	1092.82	1586.22	1581.44	695465294	XM_009540850.1	88.38	198	23	0	190	387	42	239	4e-59	239	Phytophthora sojae programmed cell death PDCD4-like protein mRNA
LILI_TRINITY_DN92136_c0_g1	PLTG_04138	PF00226,PF01556,PF00684	'Pfam:PF00684 DnaJ_CXXCXGXG > GO:heat shock protein binding ; GO:0031072', 'Pfam:PF00684 DnaJ_CXXCXGXG > GO:unfolded protein binding ; GO:0051082'	498.059	786.031	616.742	693.173	332.929	378.171	334.937	675162816	XM_008892045.1	89.66	1325	129	5	145	1462	133	1456	0	1681	Phytophthora parasitica INRA-310 hypothetical protein mRNA	LILI_TRINITY_DN92136_c0_g1_i1|m.6730	418	PTHR24078 418 26, PTHR24078:SF192 418 26	DnaJ C terminal domain PF01556 350 129, DnaJ central domain PF00684 221 155, DnaJ domain PF00226 87 30	N D	G3DSA:1.10.287.110 115 26, G3DSA:2.60.260.20 351 272, G3DSA:2.10.230.10 221 156, G3DSA:2.60.260.20 155 126, G3DSA:2.60.260.20 268 223	SSF49493 360 272, SSF46565 117 26, SSF57938 224 152, SSF49493 160 126, SSF49493 269 227	DnaJ molecular chaperone homology domain SM00271 82 28	N D	DnaJ domain signature PR00625 101 82, DnaJ domain signature PR00625 49 31, DnaJ domain signature PR00625 82 62
LILI_TRINITY_DN92255_c0_g1	PLTG_04183			497.679	340.557	310.824	345.228	205.871	174.301	177.012	695458126	XM_009539060.1	82.55	1020	148	19	1450	2441	1190	173	0	870	Phytophthora sojae hypothetical protein mRNA	LILI_TRINITY_DN92255_c0_g1_i1|m.6834	256	PTHR38899 256 1, PTHR38899:SF2 256 1	N D	N D	N D	N D	N D	N D	N D
LILI_TRINITY_DN91581_c0_g1	PLTG_03863	PF03127,PF00790	'Pfam:PF03127 GAT > GO:intracellular protein transport ; GO:0006886', 'Pfam:PF03127 GAT > GO:intracellular ; GO:0005622', 'Pfam:PF00790 VHS > GO:intracellular protein transport ; GO:0006886'	496.537	23.461	23.719	33.08	26.414	33.404	34.749	695467682	XM_009541389.1	78.98	1004	182	14	908	1883	1095	93	0	658	Phytophthora sojae hypothetical protein mRNA	LILI_TRINITY_DN91581_c0_g1_i1|m.5931	611	PTHR13856 479 66, PTHR13856:SF83 479 66	VHS domain PF00790 214 72, GAT domain PF03127 350 276	N D	G3DSA:1.20.58.160 352 270, G3DSA:1.25.40.90 218 72	SSF48464 218 72, SSF89009 350 271	Domain present in VPS-27, Hrs and STAM SM00288 214 74	N D	N D
LILI_TRINITY_DN91348_c0_g1	PLTG_03754	PF13414	'Pfam:PF13414 TPR_11 > GO:protein binding ; GO:0005515'	496.467	1257.9	1366.36	1377.61	728.46	357.158	298.214	675170326	XM_008895800.1	87.43	374	44	3	60	430	97	470	8e-116	427	Phytophthora parasitica INRA-310 chaperone DnaK mRNA	LILI_TRINITY_DN91348_c0_g1_i1|m.5626	143	PTHR22904 143 59	TPR repeat PF13414 131 69	N D	G3DSA:1.25.40.10 142 66	SSF48452 143 68	Tetratricopeptide repeats SM00028 100 67, Tetratricopeptide repeats SM00028 134 101	N D	N D
LILI_TRINITY_DN96949_c0_g1	PLTG_07690	PF02887,PF00224	'Pfam:PF00224 PK > GO:magnesium ion binding ; GO:0000287', 'Pfam:PF00224 PK > GO:pyruvate kinase activity ; GO:0004743', 'Pfam:PF00224 PK > GO:potassium ion binding ; GO:0030955', 'Pfam:PF00224 PK > GO:glycolytic process ; GO:0006096'	495.285	203.05	404.296	547.554	587.073	375.858	337.44	675206690	XM_008913982.1	85.12	1646	225	12	102	1738	1679	45	0	1664	Phytophthora parasitica INRA-310 pyruvate kinase mRNA	LILI_TRINITY_DN96949_c0_g1_i1|m.19989	562	PTHR11817 561 27, PTHR11817:SF35 561 27	Pyruvate kinase, alpha/beta domain PF02887 546 446, Pyruvate kinase, barrel domain PF00224 428 74	N D	G3DSA:2.40.33.10 247 150, G3DSA:3.20.20.60 149 75, G3DSA:3.20.20.60 414 248, G3DSA:3.40.1380.20 547 415	SSF51621 429 235, SSF51621 151 60, SSF50800 246 147, SSF52935 546 411	N D	N D	Pyruvate kinase family signature PR01050 331 305, Pyruvate kinase family signature PR01050 152 136, Pyruvate kinase family signature PR01050 417 401, Pyruvate kinase family signature PR01050 400 382, Pyruvate kinase family signature PR01050 356 332, Pyruvate kinase family signature PR01050 381 357
LILI_TRINITY_DN95514_c0_g1	PLTG_06414			494.553	318.209	315.492	362.591	253.218	636.552	482.76	675193830	XM_008907552.1	90.12	597	59	0	87	683	128	724	0	776	Phytophthora parasitica INRA-310 hypothetical protein mRNA	LILI_TRINITY_DN95514_c0_g1_i1|m.14420	226	PTHR31152 219 32	N D	N D	N D	N D	N D	N D	N D
LILI_TRINITY_DN91045_c0_g1	PLTG_03656	PF13410,PF13409	'Pfam:PF13409 GST_N_2 > GO:protein binding ; GO:0005515'	493.672	627.624	619.519	821.878	425.884	346.194	246.872	675190682	XM_008905978.1	77.95	721	149	9	92	807	25	740	8e-120	442	Phytophthora parasitica INRA-310 hypothetical protein partial mRNA	LILI_TRINITY_DN91045_c0_g1_i1|m.5350	338	PTHR32419:SF22 338 23, PTHR32419 338 23	Glutathione S-transferase, N-terminal domain PF13409 177 58, Glutathione S-transferase, C-terminal domain PF13410 291 223	N D	G3DSA:1.20.1050.10 304 197, G3DSA:3.40.30.10 93 34, G3DSA:3.40.30.10 196 151	SSF47616 316 188, SSF52833 104 35, SSF52833 179 144	N D	N D	N D
LILI_TRINITY_DN89043_c1_g1	PLTG_03054	PF00071	'Pfam:PF00071 Ras > GO:GTP binding ; GO:0005525', 'Pfam:PF00071 Ras > GO:small GTPase mediated signal transduction ; GO:0007264'	487.481	935.899	854.15	813.231	445.751	407.253	420.635	695445584	XM_009535971.1	91.69	963	63	13	116	1064	1	960	0	1319	Phytophthora sojae GTP-binding protein mRNA	LILI_TRINITY_DN89043_c1_g1_i1|m.3772	214	PTHR24071 214 1	Ras family PF00071 165 9	N D	G3DSA:3.40.50.300 194 4	SSF52540 181 7	Rab subfamily of small GTPases SM00175 168 8, Rho (Ras homology) subfamily of Ras-like small GTPases SM00174 168 10, Ran (Ras-related nuclear proteins) /TC4 subfamily of small GTPases SM00176 214 13, Ras subfamily of RAS small GTPases SM00173 168 5	N D	GTP-binding nuclear protein Ran/Tc4 family signature PR00627 184 162, GTP-binding nuclear protein Ran/Tc4 family signature PR00627 86 68, GTP-binding nuclear protein Ran/Tc4 family signature PR00627 142 124, GTP-binding nuclear protein Ran/Tc4 family signature PR00627 35 21, GTP-binding nuclear protein Ran/Tc4 family signature PR00627 109 88
LILI_TRINITY_DN99630_c0_g1	PLTG_10687			486.859	166.263	117.969	155.314	80.029	123.952	111.565	695463346	XM_009540398.1	82.6	1816	257	34	346	2118	2115	316	0	1548	Phytophthora sojae hypothetical protein partial mRNA	LILI_TRINITY_DN99630_c0_g1_i1|m.36412	624	PTHR12136:SF55 619 464, PTHR12136 619 464	N D	Coil 318 298, Coil 372 345	G3DSA:3.30.530.20 611 483	SSF55961 612 472	N D	N D	N D
LILI_TRINITY_DN90518_c0_g2	PLTG_03457			483.854	10.055	7.164	5.377	3.657	15.606	45.926	675190448	XM_008905861.1	82.29	1152	193	8	153	1297	1836	689	0	987	Phytophthora parasitica INRA-310 hypothetical protein partial mRNA	LILI_TRINITY_DN90518_c0_g2_i1|m.4827	404	PTHR13510 399 1	N D	N D	G3DSA:3.30.40.10 361 281	N D	N D	N D	N D
LILI_TRINITY_DN86488_c1_g1	PLTG_02514	PF01176	'Pfam:PF01176 eIF-1a > GO:RNA binding ; GO:0003723', 'Pfam:PF01176 eIF-1a > GO:translation initiation factor activity ; GO:0003743', 'Pfam:PF01176 eIF-1a > GO:translational initiation ; GO:0006413'	483.103	464.94	414.054	418.227	502.264	288.117	269.803	301104173	XM_002901126.1	83.7	687	77	24	37	694	2	682	5e-172	616	Phytophthora infestans T30-4 eukaryotic translation initiation factor 1A, putative (PITG_11630) mRNA, complete cds	LILI_TRINITY_DN86488_c1_g1_i1|m.2729	139	PTHR21668 139 2	Translation initiation factor 1A / IF-1 PF01176 94 32	N D	G3DSA:2.40.50.140 135 2	SSF50249 137 2	eukaryotic translation initiation factor 1A SM00652 110 28	N D	N D
LILI_TRINITY_DN79961_c0_g1	PLTG_01794	PF14223		481.75	2007.52	1693.98	1414.76	414.126	196.868	197.055	675200048	XM_008910661.1	84.8	487	52	16	48	515	507	24	3e-128	470	Phytophthora parasitica INRA-310 hypothetical protein mRNA	LILI_TRINITY_DN79961_c0_g1_i1|m.1488	115	N D	gag-polypeptide of LTR copia-type PF14223 82 1	N D	N D	N D	N D	N D	N D
LILI_TRINITY_DN95955_c0_g1	PLTG_06796	PF00787,PF00069	'Pfam:PF00787 PX > GO:phosphatidylinositol binding ; GO:0035091', 'Pfam:PF00069 Pkinase > GO:protein kinase activity ; GO:0004672', 'Pfam:PF00069 Pkinase > GO:ATP binding ; GO:0005524', 'Pfam:PF00069 Pkinase > GO:protein phosphorylation ; GO:0006468'	473.225	152.602	122.4	140.852	82.245	68.834	59.814	189084170	BT031686.1	84.71	1687	210	34	390	2068	17	1663	0	1642	Phytophthora capsici clone CBOT57-F21 mRNA sequence	LILI_TRINITY_DN95955_c0_g1_i1|m.16006	556	PTHR24351:SF65 549 199, PTHR24351 549 199	Protein kinase domain PF00069 472 216, PX domain PF00787 151 75	N D	G3DSA:3.30.1520.10 172 66, G3DSA:3.30.200.20 282 195, G3DSA:1.10.510.10 484 283	SSF64268 170 69, SSF56112 496 197	Extension to Ser/Thr-type protein kinases SM00133 543 473, Serine/Threonine protein kinases, catalytic domain SM00220 472 216, PhoX homologous domain, present in p47phox and p40phox. SM00312 174 63	N D	N D
LILI_TRINITY_DN99255_c1_g1	PLTG_10283	PF13632		471.191	272.105	195.61	221.037	158.579	404.844	359.433	675198096	XM_008909685.1	82.97	2560	375	39	12	2551	1422	3940	0	2255	Phytophthora parasitica INRA-310 hypothetical protein mRNA	LILI_TRINITY_DN99255_c1_g1_i1|m.33829	624	PTHR10587:SF64 179 81, PTHR10587 179 81	Glycosyl transferase family group 2 PF13632 453 238	N D	G3DSA:3.90.550.10 322 248, G3DSA:3.90.550.10 145 84	SSF53448 130 72, SSF53448 434 245	N D	N D	N D
LILI_TRINITY_DN86008_c0_g1	PLTG_02436	PF09802	'Pfam:PF09802 Sec66 > GO:posttranslational protein targeting to membrane, translocation ; GO:0031204', 'Pfam:PF09802 Sec66 > GO:Sec62/Sec63 complex ; GO:0031207'	470.24	230.801	177.499	205.389	129.415	79.734	73.23	675210744	XM_008916009.1	85.32	770	86	12	82	841	99	851	0	771	Phytophthora parasitica INRA-310 hypothetical protein mRNA	LILI_TRINITY_DN86008_c0_g1_i1|m.2569	213	N D	Preprotein translocase subunit Sec66 PF09802 179 75	Coil 212 152, Coil 133 113	N D	N D	N D	N D	N D
LILI_TRINITY_DN84181_c0_g1	PLTG_02199	PF01652	'Pfam:PF01652 IF4E > GO:RNA binding ; GO:0003723', 'Pfam:PF01652 IF4E > GO:translation initiation factor activity ; GO:0003743', 'Pfam:PF01652 IF4E > GO:translational initiation ; GO:0006413', 'Pfam:PF01652 IF4E > GO:cytoplasm ; GO:0005737'	468.296	370.399	309.3	230.651	182.159	89.359	93.609	675212042	XM_008916658.1	87	808	86	12	185	988	247	1039	0	893	Phytophthora parasitica INRA-310 hypothetical protein, variant mRNA	LILI_TRINITY_DN84181_c0_g1_i2|m.2230	216	PTHR11960:SF19 213 17, PTHR11960 213 17	Eukaryotic initiation factor 4E PF01652 187 27	N D	G3DSA:3.30.760.10 201 18	SSF55418 199 20	N D	N D	N D
LILI_TRINITY_DN107600_c0_g1	PLTG_13853			467.545	196.87	293.232	399.851	533.486	290.892	245.516	675215446	XM_008918360.1	86.99	292	37	1	408	699	1	291	2e-85	327	Phytophthora parasitica INRA-310 hypothetical protein partial mRNA			nd	nd	nd	nd	nd	nd	nd	nd
LILI_TRINITY_DN88604_c0_g1	PLTG_02935	PF00076,PF00397	'Pfam:PF00076 RRM_1 > GO:nucleic acid binding ; GO:0003676', 'Pfam:PF00397 WW > GO:protein binding ; GO:0005515'	462.506	252.988	318.086	339.747	262.777	217.234	183.391	189084879	BT032410.1	81.18	1435	175	54	79	1474	1381	3	0	1066	Phytophthora capsici clone CBOU81-L12 mRNA sequence	LILI_TRINITY_DN88604_c0_g1_i1|m.3541	261	PTHR24012 28 12, PTHR24012 230 127, PTHR24012:SF348 28 12, PTHR24012:SF348 230 127	WW domain PF00397 46 19, RNA recognition motif. (a.k.a. RRM, RBD, or RNP domain) PF00076 220 150	N D	G3DSA:2.20.70.10 49 20, G3DSA:3.30.70.330 232 144	SSF54928 234 137, SSF51045 48 13	RNA recognition motif SM00360 222 149, Domain with 2 conserved Trp (W) residues SM00456 48 16	N D	N D
LILI_TRINITY_DN94433_c1_g1	PLTG_05533			458.459	6.381	0	0	0.917	9.521	18.606	no blast hit	no blast hit	no blast hit	no blast hit	no blast hit	no blast hit	no blast hit	no blast hit	no blast hit	no blast hit	no blast hit	no blast hit	no blast hit
LILI_TRINITY_DN82497_c0_g1	PLTG_02003	PF01849		458.278	2875.57	1925.04	1818.59	685.752	401.001	509.791	675172162	XM_008896718.1	92.21	565	41	1	1	565	153	714	0	797	Phytophthora parasitica INRA-310 hypothetical protein mRNA	LILI_TRINITY_DN82497_c0_g1_i1|m.1823	183	PTHR21713 183 4	NAC domain PF01849 96 41	N D	G3DSA:1.10.8.10 182 143	N D	N D	PIRSF015901 183 3	N D
LILI_TRINITY_DN92033_c0_g1	PLTG_04115			457.026	35.111	108.438	332.643	386.403	266.531	198.146	675164424	XM_008892849.1	84.58	201	31	0	780	980	1	201	5e-47	200	Phytophthora parasitica INRA-310 hypothetical protein partial mRNA
LILI_TRINITY_DN92410_c0_g1	PLTG_04323	PF00150	'Pfam:PF00150 Cellulase > GO:hydrolase activity, hydrolyzing O-glycosyl compounds ; GO:0004553', 'Pfam:PF00150 Cellulase > GO:carbohydrate metabolic process ; GO:0005975'	455.824	324.269	234.739	265.47	159.767	440.234	368.507	695386956	XM_009520437.1	84.4	1801	251	19	62	1837	279	2074	0	1742	Phytophthora sojae cellulase-1, endo-1,4-beta-glucanase mRNA	LILI_TRINITY_DN92410_c0_g1_i1|m.7388	542	PTHR35923:SF2 541 3, PTHR35923 541 3	Cellulase (glycosyl hydrolase family 5) PF00150 490 151	N D	G3DSA:3.20.20.80 528 124	SSF51445 523 150	N D	N D	N D
LILI_TRINITY_DN25532_c0_g1	PLTG_00430			454.472	62.352	26.496	52.286	62.341	74.838	61.877	no blast hit	no blast hit	no blast hit	no blast hit	no blast hit	no blast hit	no blast hit	no blast hit	no blast hit	no blast hit	no blast hit	no blast hit	no blast hit
LILI_TRINITY_DN91850_c0_g1	PLTG_03957	PF00306,PF02874,PF00006	'Pfam:PF00306 ATP-synt_ab_C > GO:hydrolase activity, acting on acid anhydrides, catalyzing transmembrane movement of substances ; GO:0016820', 'Pfam:PF00306 ATP-synt_ab_C > GO:ATP hydrolysis coupled proton transport ; GO:0015991', 'Pfam:PF00306 ATP-synt_ab_C > GO:proton-transporting two-sector ATPase complex, catalytic domain ; GO:0033178', 'Pfam:PF02874 ATP-synt_ab_N > GO:proton transport ; GO:0…	453.83	1831.77	2109.09	2173.57	1070.14	757.019	735.458	189085060	BT032592.1	92.86	1736	117	5	60	1794	1751	22	0	2512	Phytophthora capsici clone CBOU109-N08 mRNA sequence	LILI_TRINITY_DN91850_c0_g1_i1|m.6226	501	PTHR15184 498 4, PTHR15184:SF8 498 4	ATP synthase alpha/beta family, nucleotide-binding domain PF00006 377 154, ATP synthase alpha/beta family, beta-barrel domain PF02874 97 30, ATP synthase alpha/beta chain, C terminal domain PF00306 498 391	Coil 501 485	G3DSA:2.40.10.170 99 21, G3DSA:1.10.1140.10 498 380, G3DSA:3.40.50.300 379 101	SSF50615 99 24, SSF47917 495 380, SSF52540 382 102	ATPases associated with a variety of cellular activities SM00382 440 166	PIRSF039072 501 3	N D
LILI_TRINITY_DN97582_c0_g1	PLTG_08248			452.829	64.511	162.62	241.348	497.204	1075.47	1305.71	301094781	XM_002896449.1	93.89	360	22	0	1	360	3139	2780	6e-151	544	Phytophthora infestans T30-4 conserved hypothetical protein (PITG_17627) mRNA, complete cds	LILI_TRINITY_DN97582_c0_g1_i1|m.22507	119	N D	N D	N D	N D	SSF63748 52 15	N D	N D	N D
LILI_TRINITY_DN97244_c1_g1	PLTG_08056	PF00647,PF00043,PF02798	'Pfam:PF00647 EF1G > GO:translation elongation factor activity ; GO:0003746', 'Pfam:PF00647 EF1G > GO:translational elongation ; GO:0006414', 'Pfam:PF02798 GST_N > GO:protein binding ; GO:0005515'	450.595	1414.89	1207.53	1184.11	711.727	425.872	431.411	675165666	XM_008893470.1	91.58	1306	102	6	122	1419	1331	26	0	1796	Phytophthora parasitica INRA-310 hypothetical protein mRNA	LILI_TRINITY_DN97244_c1_g1_i2|m.21565	444	PTHR11260 271 19, PTHR11260 444 302, PTHR11260:SF143 271 19, PTHR11260:SF143 444 302	Glutathione S-transferase, N-terminal domain PF02798 114 40, Glutathione S-transferase, C-terminal domain PF00043 235 151, Elongation factor 1 gamma, conserved domain PF00647 392 285	N D	G3DSA:3.40.30.10 116 42, G3DSA:1.20.1050.10 249 118, G3DSA:3.30.70.1010 444 286	SSF89942 444 295, SSF52833 123 32, SSF47616 247 111	N D	N D	N D
LILI_TRINITY_DN96073_c0_g2	PLTG_06843	PF11938		449.623	70.155	58.428	68.82	55.644	144.852	173.402	695387930	XM_009520746.1	87.77	507	61	1	34	539	23	529	9e-165	592	Phytophthora sojae hypothetical protein mRNA	LILI_TRINITY_DN96073_c0_g2_i3|m.16192	170	N D	TLR4 regulator and MIR-interacting MSAP PF11938 105 49, TLR4 regulator and MIR-interacting MSAP PF11938 158 105	N D	N D	N D	N D	N D	N D
LILI_TRINITY_DN86026_c0_g1	PLTG_02433	PF00005	'Pfam:PF00005 ABC_tran > GO:ATP binding ; GO:0005524', 'Pfam:PF00005 ABC_tran > GO:ATPase activity ; GO:0016887'	446.117	9.143	2.388	2.119	7.707	47.646	42.291	189084798	BT032328.1	81.82	550	91	6	1	547	1095	1638	2e-123	453	Phytophthora capsici clone CBOT177-I13 mRNA sequence	LILI_TRINITY_DN86026_c0_g1_i1|m.2563	182	PTHR19241 51 1, PTHR19241 182 112, PTHR19241:SF222 51 1, PTHR19241:SF222 182 112	ABC transporter PF00005 178 145	N D	G3DSA:3.40.50.300 178 127	SSF52540 177 81	N D	N D	N D
LILI_TRINITY_DN85787_c0_g1	PLTG_02371	PF00334	'Pfam:PF00334 NDK > GO:nucleoside diphosphate kinase activity ; GO:0004550', 'Pfam:PF00334 NDK > GO:nucleoside diphosphate phosphorylation ; GO:0006165', 'Pfam:PF00334 NDK > GO:GTP biosynthetic process ; GO:0006183', 'Pfam:PF00334 NDK > GO:UTP biosynthetic process ; GO:0006228', 'Pfam:PF00334 NDK > GO:CTP biosynthetic process ; GO:0006241'	442.09	995.033	1746.91	2289.1	2045.33	1161.68	1287.99	695433529	XM_009532905.1	91.31	495	36	4	241	729	494	1	0	669	Phytophthora sojae hypothetical protein mRNA	LILI_TRINITY_DN85787_c0_g1_i1|m.2456	174	PTHR11349 173 21	Nucleoside diphosphate kinase PF00334 158 27	N D	G3DSA:3.30.70.141 173 24	SSF54919 161 24	SM00562 163 26	N D	Nucleoside diphosphate kinase signature PR01243 156 137, Nucleoside diphosphate kinase signature PR01243 51 29, Nucleoside diphosphate kinase signature PR01243 130 114, Nucleoside diphosphate kinase signature PR01243 110 93, Nucleoside diphosphate kinase signature PR01243 92 73
LILI_TRINITY_DN99160_c1_g1	PLTG_10154	PF00012		441.418	1355.75	1277.97	1991.19	983.109	572.312	557.282	429115	X75672.1	93.25	741	40	7	3	741	1606	874	0	1083	P.cinnamomi GRP78/BiP mRNA for glucose regulated protein/BiP	LILI_TRINITY_DN99160_c1_g1_i1|m.33021	211	PTHR19375 210 1	Hsp70 protein PF00012 188 1	Coil 178 158	G3DSA:1.20.1270.10 198 95, G3DSA:2.60.34.10 94 1	SSF100920 120 1, SSF100934 194 114	N D	N D	N D
LILI_TRINITY_DN98406_c1_g1	PLTG_09225	PF03152	'Pfam:PF03152 UFD1 > GO:ubiquitin-dependent protein catabolic process ; GO:0006511'	440.657	35.567	34.709	36.074	23.908	27.687	33.024	301099551	XM_002898821.1	82.54	1604	262	14	211	1805	1	1595	0	1395	Phytophthora infestans T30-4 vacuolar amino acid transporter, putative (PITG_14398) mRNA, complete cds	LILI_TRINITY_DN98406_c1_g1_i1|m.27948	592	PTHR12555 62 1	Ubiquitin fusion degradation protein UFD1 PF03152 54 1	N D	N D	N D	N D	N D	N D
LILI_TRINITY_DN96718_c1_g1	PLTG_07532	PF05365	'Pfam:PF05365 UCR_UQCRX_QCR9 > GO:mitochondrial electron transport, ubiquinol to cytochrome c ; GO:0006122', 'Pfam:PF05365 UCR_UQCRX_QCR9 > GO:mitochondrial inner membrane ; GO:0005743', 'Pfam:PF05365 UCR_UQCRX_QCR9 > GO:mitochondrial respiratory chain complex III ; GO:0005750'	438.142	1431.08	1410.92	1602.48	1136.7	603.435	602.951	675169124	XM_008895199.1	82.98	517	57	18	229	728	109	611	7e-119	438	Phytophthora parasitica INRA-310 hypothetical protein mRNA	LILI_TRINITY_DN96718_c1_g1_i1|m.19302	146	PTHR12980:SF0 130 57, PTHR12980 130 57	Ubiquinol-cytochrome C reductase, UQCRX/QCR9 like PF05365 116 69	Coil 142 118	G3DSA:1.20.5.260 128 67	SSF81514 117 66	N D	N D	N D
LILI_TRINITY_DN98722_c1_g1	PLTG_09665	PF14295		435.868	453.491	401.357	326.08	265.958	61.641	41.946	no blast hit	no blast hit	no blast hit	no blast hit	no blast hit	no blast hit	no blast hit	no blast hit	no blast hit	no blast hit	no blast hit	no blast hit	no blast hit	LILI_TRINITY_DN98722_c1_g1_i2|m.30383	124	'PTHR33946:SF2 124 49', 'PTHR33946 124 49'	'PAN domain PF14295 102 58'	nd	'G3DSA:3.50.4.10 118 52'	nd	'APPLE domain SM00223 121 51'	nd	nd
LILI_TRINITY_DN52706_c0_g1	PLTG_00877			431.34	1937.85	1972.66	2155.14	1255.49	706.973	690.318	695430760	XM_009532223.1	94.65	243	13	0	73	315	26	268	1e-100	377	Phytophthora sojae hypothetical protein mRNA
LILI_TRINITY_DN80884_c0_g1	PLTG_01890	PF00514	'Pfam:PF00514 Arm > GO:protein binding ; GO:0005515'	430.068	639.515	469.067	479.298	382.811	319.998	338.106	675188144	XM_008904709.1	86.2	2594	326	18	933	3503	2619	35	0	2778	Phytophthora parasitica INRA-310 hypothetical protein, variant mRNA	LILI_TRINITY_DN80884_c0_g1_i1|m.1624	802	PTHR23316:SF16 582 165, PTHR23316 582 165	Armadillo/beta-catenin-like repeat PF00514 278 241, Armadillo/beta-catenin-like repeat PF00514 450 412, Armadillo/beta-catenin-like repeat PF00514 364 336, Armadillo/beta-catenin-like repeat PF00514 492 453	Coil 802 800	G3DSA:1.25.10.10 580 163	SSF48371 582 162	Armadillo/beta-catenin-like repeats SM00185 450 410, Armadillo/beta-catenin-like repeats SM00185 535 497, Armadillo/beta-catenin-like repeats SM00185 237 196, Armadillo/beta-catenin-like repeats SM00185 324 281, Armadillo/beta-catenin-like repeats SM00185 279 239, Armadillo/beta-catenin-like repeats SM00185 406 366, Armadillo/beta-catenin-like repeats SM00185 364 326, Armadillo/beta-catenin-like …	N D	N D
LILI_TRINITY_DN89481_c0_g1	PLTG_03152			429.948	145.537	190.078	178.676	199.174	410.155	343.474	no blast hit	no blast hit	no blast hit	no blast hit	no blast hit	no blast hit	no blast hit	no blast hit	no blast hit	no blast hit	no blast hit	no blast hit	no blast hit
LILI_TRINITY_DN105865_c0_g1	PLTG_13780			428.415	434.87	478.749	570.283	331.18	470.56	531.495	no blast hit	no blast hit	no blast hit	no blast hit	no blast hit	no blast hit	no blast hit	no blast hit	no blast hit	no blast hit	no blast hit	no blast hit	no blast hit
LILI_TRINITY_DN39937_c0_g1	PLTG_00678			427.413	1302.56	1397.44	1491.12	1003.8	558.237	612.25	695425878	XM_009530987.1	95.78	332	14	0	74	405	53	384	2e-148	536	Phytophthora sojae hypothetical protein mRNA
LILI_TRINITY_DN81449_c1_g1	PLTG_01934	PF00149,PF16891	'Pfam:PF00149 Metallophos > GO:hydrolase activity ; GO:0016787'	425.7	305.902	260.652	305.355	282.682	272.041	260.825	675172940	XM_008897107.1	88.78	1185	101	16	31	1185	112	1294	0	1423	Phytophthora parasitica INRA-310 serine/threonine-protein phosphatase PP1-beta catalytic subunit mRNA	LILI_TRINITY_DN81449_c1_g1_i1|m.1698	346	PTHR11668 345 32, PTHR11668:SF213 345 32	Serine-threonine protein phosphatase N-terminal domain PF16891 81 34, Calcineurin-like phosphoesterase PF00149 274 83	N D	G3DSA:3.60.21.10 330 32	SSF56300 329 49	Protein phosphatase 2A homologues, catalytic domain. SM00156 325 55	N D	Serine/threonine phosphatase family signature PR00114 205 179, Serine/threonine phosphatase family signature PR00114 139 112, Serine/threonine phosphatase family signature PR00114 169 145, Serine/threonine phosphatase family signature PR00114 235 208, Serine/threonine phosphatase family signature PR00114 110 83, Serine/threonine phosphatase family signature PR00114 303 287, Serine/threonine phosp…
LILI_TRINITY_DN99160_c1_g2	PLTG_10155	PF00012		425.54	1847.89	1805.4	2128.62	1040.61	548.349	472.579	675170326	XM_008895800.1	91.33	1464	118	6	85	1541	2604	1143	0	1991	Phytophthora parasitica INRA-310 chaperone DnaK mRNA	LILI_TRINITY_DN99160_c1_g2_i1|m.33022	643	PTHR19375 642 46, PTHR19375:SF195 642 46	Hsp70 protein PF00012 640 48	Coil 640 620	G3DSA:2.60.34.10 606 416, G3DSA:3.30.420.40 276 249, G3DSA:3.30.420.40 406 363, G3DSA:3.90.640.10 359 277, G3DSA:3.30.420.40 96 47, G3DSA:3.30.420.40 248 166, G3DSA:3.30.30.30 157 97	SSF100920 590 436, SSF100934 641 584, SSF53067 427 240, SSF53067 230 46	N D	N D	70kDa heat shock protein signature PR00301 60 47, 70kDa heat shock protein signature PR00301 87 75, 70kDa heat shock protein signature PR00301 106 98, 70kDa heat shock protein signature PR00301 259 249, 70kDa heat shock protein signature PR00301 534 518, 70kDa heat shock protein signature PR00301 430 410, 70kDa heat shock protein signature PR00301 456 437, 70kDa heat shock protein signature PR003…
LILI_TRINITY_DN91830_c0_g1	PLTG_04014			423.967	10.832	15.96	17.075	58.179	24.959	17.86	no blast hit	no blast hit	no blast hit	no blast hit	no blast hit	no blast hit	no blast hit	no blast hit	no blast hit	no blast hit	no blast hit	no blast hit	no blast hit
LILI_TRINITY_DN97153_c0_g1	PLTG_07950	PF00481	'Pfam:PF00481 PP2C > GO:catalytic activity ; GO:0003824'	422.985	20.753	10.882	14.519	9.466	16.156	21.864	301111479	XM_002904773.1	81.61	1555	251	24	142	1686	1	1530	0	1254	Phytophthora infestans T30-4 protein phosphatase 2C, putative (PITG_06835) mRNA, complete cds	LILI_TRINITY_DN97153_c0_g1_i1|m.21144	514	PTHR13832 503 270, PTHR13832 254 36, PTHR13832:SF330 503 270, PTHR13832:SF330 254 36	Protein phosphatase 2C PF00481 496 190	Coil 156 136	G3DSA:3.60.40.10 507 180	SSF81606 505 182	Serine/threonine phosphatases, family 2C, catalytic domain SM00332 501 177	N D	N D
LILI_TRINITY_DN96517_c0_g2	PLTG_07333	PF00307	'Pfam:PF00307 CH > GO:protein binding ; GO:0005515'	421.813	91.376	85.54	118.538	53.698	53.874	44.057	301101903	XM_002899994.1	81.81	885	132	19	98	963	64	938	0	715	Phytophthora infestans T30-4 conserved hypothetical protein (PITG_13405) mRNA, complete cds	LILI_TRINITY_DN96517_c0_g2_i1|m.18315	290	N D	Calponin homology (CH) domain PF00307 118 3	N D	G3DSA:1.10.418.10 122 4	SSF47576 119 5	Calponin homology domain SM00033 118 2	N D	N D
LILI_TRINITY_DN77641_c0_g1	PLTG_01664	PF00717		419.399	240.252	206.33	208.59	122.596	142.715	148.658	675209982	XM_008915628.1	88.44	571	65	1	72	641	645	75	0	688	Phytophthora parasitica INRA-310 signal peptidase I mRNA	LILI_TRINITY_DN77641_c0_g1_i1|m.1307	180	PTHR10806 180 1	Peptidase S24-like PF00717 104 53	N D	G3DSA:2.10.109.10 144 51	SSF51306 147 50	N D	N D	Eukaryotic signal peptidase (S26B) family signature PR00728 123 112, Eukaryotic signal peptidase (S26B) family signature PR00728 68 53
LILI_TRINITY_DN96294_c1_g2	PLTG_07105	PF01381,PF08523	'Pfam:PF01381 HTH_3 > GO:sequence-specific DNA binding ; GO:0043565'	413.649	180.997	126.981	154.174	83.433	179.189	219.44	695430722	XM_009532214.1	88.07	436	52	0	3309	3744	514	79	4e-142	518	Phytophthora sojae hypothetical protein mRNA	LILI_TRINITY_DN96294_c1_g2_i1|m.17364	166	PTHR10245:SF33 154 68, PTHR10245 154 68	Helix-turn-helix PF01381 154 103, Multiprotein bridging factor 1 PF08523 95 27	N D	G3DSA:1.10.260.40 154 98	SSF47413 154 97	Helix-turn-helix XRE-family like proteins SM00530 157 102	N D	N D
LILI_TRINITY_DN87873_c2_g2	PLTG_02756			411.916	0.804	1.502	13.138	188.922	819.545	1010.43	301106327	XM_002902201.1	79.9	383	63	13	97	469	10	388	9e-68	268	Phytophthora infestans T30-4 conserved hypothetical protein (PITG_10459) mRNA, complete cds
LILI_TRINITY_DN100117_c1_g1	PLTG_11342	PF00754		411.425	596.065	313.385	336.351	124.925	94.264	67.188	no blast hit	no blast hit	no blast hit	no blast hit	no blast hit	no blast hit	no blast hit	no blast hit	no blast hit	no blast hit	no blast hit	no blast hit	no blast hit	LILI_TRINITY_DN100117_c1_g1_i2|m.40948	224	N D	F5/8 type C domain PF00754 152 48	N D	G3DSA:2.60.120.260 190 10	SSF49785 150 17	N D	N D	N D
LILI_TRINITY_DN93632_c1_g1	PLTG_05054	PF03358	'Pfam:PF03358 FMN_red > GO:oxidoreductase activity ; GO:0016491'	410.593	17.482	452.912	1198.7	1377.27	763.454	535.426	695416652	XM_009528601.1	88.58	604	67	2	63	665	1	603	0	732	Phytophthora sojae hypothetical protein partial mRNA	LILI_TRINITY_DN93632_c1_g1_i2|m.9752	220	PTHR30546 218 6	NADPH-dependent FMN reductase PF03358 162 35	N D	G3DSA:3.40.50.360 219 19	SSF52218 218 21	N D	N D	N D
LILI_TRINITY_DN90681_c0_g2	PLTG_03525	PF03092	'Pfam:PF03092 BT1 > GO:transport ; GO:0006810', 'Pfam:PF03092 BT1 > GO:integral component of membrane ; GO:0016021'	409.561	128.016	58.547	38.1	25.526	10.223	12.669	675201336	XM_008911305.1	84.2	1620	248	8	233	1848	1748	133	0	1567	Phytophthora parasitica INRA-310 hypothetical protein partial mRNA	LILI_TRINITY_DN90681_c0_g2_i1|m.4981	538	PTHR31585:SF5 537 145, PTHR31585:SF5 123 3, PTHR31585 123 3, PTHR31585 537 145	BT1 family PF03092 123 47	N D	N D	SSF103473 486 150, SSF103473 122 40	N D	N D	N D
LILI_TRINITY_DN77708_c0_g1	PLTG_01673			407.107	988.786	719.118	748.245	453.355	488.375	625.858	675212482	XM_008916878.1	87.88	297	36	0	279	575	375	79	3e-92	350	Phytophthora parasitica INRA-310 hypothetical protein mRNA
LILI_TRINITY_DN105807_c0_g1	PLTG_13773			406.987	1328.04	1433.68	1652.64	1212.69	704.524	743.89	675214188	XM_008917731.1	92.44	397	27	2	36	429	76	472	8e-157	564	Phytophthora parasitica INRA-310 hypothetical protein mRNA
LILI_TRINITY_DN53588_c0_g2	PLTG_00895			402.769	541.677	379.961	322.096	190.325	161.064	209.668	301123398	XM_002909380.1	97.14	70	2	0	1	70	1107	1176	4e-23	119	Phytophthora infestans T30-4 conserved hypothetical protein (PITG_00880) mRNA, complete cds
LILI_TRINITY_DN93081_c0_g1	PLTG_04651	PF12661		400.385	141.154	129.337	209.177	132.941	357.446	302.563	675166964	XM_008894119.1	84.51	1336	187	16	164	1484	471	1801	0	1303	Phytophthora parasitica INRA-310 hypothetical protein mRNA	LILI_TRINITY_DN93081_c0_g1_i1|m.8315	404	nd	'Human growth factor-like EGF PF12661 321 309'	nd	'G3DSA:2.10.25.10 246 211', 'G3DSA:2.10.25.10 323 249'	nd	'Epidermal growth factor-like domain. SM00181 322 290', 'Epidermal growth factor-like domain. SM00181 244 203', 'Epidermal growth factor-like domain. SM00181 289 250'	nd	nd
LILI_TRINITY_DN89392_c0_g1	PLTG_03101			397.59	32.068	43.202	27.968	44.158	103.266	96.433	695452204	XM_009537622.1	80.88	1114	150	37	112	1171	1105	1	0	819	Phytophthora sojae hypothetical protein partial mRNA
LILI_TRINITY_DN97984_c0_g1	PLTG_08776	PF00690,PF00702,PF00689,PF00122,PF13246	'Pfam:PF00122 E1-E2_ATPase > GO:nucleotide binding ; GO:0000166', 'Pfam:PF00122 E1-E2_ATPase > GO:metal ion binding ; GO:0046872'	397.219	23.608	19.721	22.775	20.465	53.148	67.18	301100473	XM_002899281.1	81.61	3698	627	35	198	3853	1322	5008	0	3013	Phytophthora infestans T30-4 mannose-1-phosphate guanyltransferase beta, putative (PITG_14229) mRNA, complete cds	LILI_TRINITY_DN97984_c0_g1_i1|m.25331	1213	PTHR24093:SF294 82 15, PTHR24093 82 15, PTHR24093:SF294 1142 1019, PTHR24093 934 104, PTHR24093 1142 1019, PTHR24093:SF294 934 104	Cation transporting ATPase, C-terminus PF00689 1134 882, Cation transporter/ATPase, N-terminus PF00690 177 109, E1-E2 ATPase PF00122 447 188, haloacid dehalogenase-like hydrolase PF00702 812 686, Cation transport ATPase (P-type) PF13246 619 515	Coil 1213 1212, Coil 1171 1151	G3DSA:3.40.1110.10 694 446, G3DSA:1.20.1110.10 214 162, G3DSA:1.20.1110.10 1137 1041, G3DSA:1.20.1110.10 968 767, G3DSA:2.70.150.10 329 215, G3DSA:2.70.150.10 161 119	SSF81660 699 462, SSF56784 474 454, SSF56784 899 635, SSF81653 328 219, SSF81665 966 848, SSF81665 1138 1030, SSF81665 450 348, SSF81665 220 108	Cation transporter/ATPase, N-terminus SM00831 182 108	N D	P-type cation-transporting ATPase superfamily signature PR00119 698 687, P-type cation-transporting ATPase superfamily signature PR00119 719 709, P-type cation-transporting ATPase superfamily signature PR00119 281 267, P-type cation-transporting ATPase superfamily signature PR00119 834 822, P-type cation-transporting ATPase superfamily signature PR00119 470 456, P-type cation-transporting ATPase …
LILI_TRINITY_DN99576_c0_g1	PLTG_10672	PF12796,PF01363,PF00612,PF00063,PF13857	'Pfam:PF01363 FYVE > GO:metal ion binding ; GO:0046872', 'Pfam:PF00612 IQ > GO:protein binding ; GO:0005515', 'Pfam:PF00063 Myosin_head > GO:motor activity ; GO:0003774', 'Pfam:PF00063 Myosin_head > GO:ATP binding ; GO:0005524', 'Pfam:PF00063 Myosin_head > GO:myosin complex ; GO:0016459'	395.346	44.334	54.657	55.107	24.862	79.184	78.798	675212742	XM_008917008.1	84.66	4212	613	21	196	4392	231	4424	0	4169	Phytophthora parasitica INRA-310 hypothetical protein mRNA	LILI_TRINITY_DN99576_c0_g1_i1|m.36237	1378	PTHR13140 863 757, PTHR13140 740 7	Ankyrin repeats (3 copies) PF12796 1177 1078, FYVE zinc finger PF01363 1348 1273, Ankyrin repeats (many copies) PF13857 1050 997, IQ calmodulin-binding motif PF00612 855 837, IQ calmodulin-binding motif PF00612 832 816, Myosin head (motor domain) PF00063 745 77	Coil 906 859	G3DSA:3.30.40.10 1349 1270, G3DSA:1.25.40.20 1260 1118, G3DSA:1.25.40.20 1065 978, G3DSA:1.25.40.20 1117 1066	SSF48403 1259 982, SSF57903 1351 1254, SSF52540 866 787, SSF52540 733 62	Myosin. Large ATPases. SM00242 810 69, ankyrin repeats SM00248 1006 977, ankyrin repeats SM00248 1102 1073, ankyrin repeats SM00248 1136 1107, ankyrin repeats SM00248 1069 1043, ankyrin repeats SM00248 1039 1010, ankyrin repeats SM00248 1175 1143, ankyrin repeats SM00248 1211 1179, ankyrin repeats SM00248 1244 1215, Short calmodulin-binding motif containing conserved Ile and Gln residues. SM00015…	N D	Ankyrin repeat signature PR01415 1026 1011, Ankyrin repeat signature PR01415 1212 1198, Myosin heavy chain signature PR00193 201 176, Myosin heavy chain signature PR00193 489 461, Myosin heavy chain signature PR00193 542 514, Myosin heavy chain signature PR00193 124 105, Myosin heavy chain signature PR00193 251 224
LILI_TRINITY_DN90012_c0_g1	PLTG_03316	PF00134		395.166	14.304	10.168	10.167	7.95	17.535	28.17	695427772	XM_009531485.1	84.39	711	100	8	261	961	25	734	0	688	Phytophthora sojae hypothetical protein partial mRNA	LILI_TRINITY_DN90012_c0_g1_i1|m.4488	359	PTHR10177:SF189 254 5, PTHR10177:SF189 292 274, PTHR10177 254 5, PTHR10177 292 274, PTHR10177 359 322, PTHR10177:SF189 359 322	Cyclin, N-terminal domain PF00134 152 30	N D	G3DSA:1.10.472.10 154 42	SSF47954 153 18	domain present in cyclins, TFIIB and Retinoblastoma SM00385 147 63	N D	N D
LILI_TRINITY_DN98429_c1_g2	PLTG_09322			394.454	481.402	350.19	563.789	522.337	545.008	856.041	675197364	XM_008909319.1	93.06	389	24	3	59	446	3435	3049	2e-157	566	Phytophthora parasitica INRA-310 hypothetical protein mRNA
LILI_TRINITY_DN90817_c0_g3	PLTG_03577			391.73	293.019	310.846	357.916	364.459	276.132	309.72	29838405	AY244551.1	90.74	367	27	7	8	368	999	1364	1e-132	483	Phytophthora brassicae actin A (ActA) mRNA, complete cds
LILI_TRINITY_DN86523_c0_g1	PLTG_02530	PF13181,PF13414,PF00515	'Pfam:PF13181 TPR_8 > GO:protein binding ; GO:0005515', 'Pfam:PF13414 TPR_11 > GO:protein binding ; GO:0005515', 'Pfam:PF00515 TPR_1 > GO:protein binding ; GO:0005515'	391.058	368.227	383.084	326.333	201.708	184.468	210.085	675169558	XM_008895416.1	90.36	799	77	0	164	962	73	871	0	1050	Phytophthora parasitica INRA-310 hypothetical protein mRNA	LILI_TRINITY_DN86523_c0_g1_i1|m.2790	263	PTHR22904 253 4	Tetratricopeptide repeat PF13181 102 76, Tetratricopeptide repeat PF00515 241 210, TPR repeat PF13414 71 6, TPR repeat PF13414 205 134	Coil 130 110	G3DSA:1.25.40.10 111 5, G3DSA:1.25.40.10 247 135	SSF48452 245 133, SSF48452 118 6	Tetratricopeptide repeats SM00028 39 6, Tetratricopeptide repeats SM00028 208 175, Tetratricopeptide repeats SM00028 73 40, Tetratricopeptide repeats SM00028 107 74, Tetratricopeptide repeats SM00028 168 135, Tetratricopeptide repeats SM00028 242 209	N D	N D
LILI_TRINITY_DN97360_c0_g1	PLTG_08128	PF00069	'Pfam:PF00069 Pkinase > GO:protein kinase activity ; GO:0004672', 'Pfam:PF00069 Pkinase > GO:ATP binding ; GO:0005524', 'Pfam:PF00069 Pkinase > GO:protein phosphorylation ; GO:0006468'	390.447	24.708	24.054	18.077	25.058	26.817	32.784	301095394	XM_002896752.1	79.95	728	131	9	136	851	19	743	3e-143	521	Phytophthora infestans T30-4 deoxyuridine 5'-triphosphate nucleotidohydrolase (PITG_17289) mRNA, complete cds	LILI_TRINITY_DN97360_c0_g1_i1|m.21897	650	PTHR24362 643 397	Protein kinase domain PF00069 641 399	N D	G3DSA:1.10.510.10 641 502, G3DSA:3.30.40.10 278 212, G3DSA:3.30.200.20 501 389	SSF56112 641 397	Serine/Threonine protein kinases, catalytic domain SM00220 646 398	N D	N D
LILI_TRINITY_DN96127_c0_g1	PLTG_07016	PF00027		390.327	335.919	664.321	937.583	1333.91	421.224	438.423	301093926	XM_002997762.1	88.94	877	94	2	90	966	35	908	0	1079	Phytophthora infestans T30-4 inositol oxygenase (PITG_18361) mRNA, complete cds	LILI_TRINITY_DN96127_c0_g1_i1|m.16998	368	PTHR24353 349 102	Cyclic nucleotide-binding domain PF00027 223 141, Cyclic nucleotide-binding domain PF00027 341 261	N D	G3DSA:2.60.120.10 224 105, G3DSA:2.60.120.10 350 228	SSF51206 225 99, SSF51206 349 229	Cyclic nucleotide-monophosphate binding domain SM00100 237 120, Cyclic nucleotide-monophosphate binding domain SM00100 359 242	PIRSF000548 368 3	cAMP-dependent protein kinase signature PR00103 155 141, cAMP-dependent protein kinase signature PR00103 349 337, cAMP-dependent protein kinase signature PR00103 194 185, cAMP-dependent protein kinase signature PR00103 208 197
LILI_TRINITY_DN86096_c0_g1	PLTG_02439			388.524	246.969	151.489	163.028	89.158	148.002	140.554	695453327	XM_009537882.1	86.76	370	45	3	139	507	82	448	5e-110	409	Phytophthora sojae hypothetical protein mRNA	LILI_TRINITY_DN86096_c0_g1_i1|m.2575	161	PTHR19957 158 41	N D	Coil 133 106	G3DSA:1.20.5.110 130 72	SSF58038 123 59	Helical region found in SNAREs SM00397 130 60	N D	N D
LILI_TRINITY_DN98947_c4_g2	PLTG_09891	PF01061,PF06422	'Pfam:PF01061 ABC2_membrane > GO:membrane ; GO:0016020', 'Pfam:PF06422 PDR_CDR > GO:ATP binding ; GO:0005524', 'Pfam:PF06422 PDR_CDR > GO:ATPase activity, coupled to transmembrane movement of substances ; GO:0042626', 'Pfam:PF06422 PDR_CDR > GO:transport ; GO:0006810', 'Pfam:PF06422 PDR_CDR > GO:integral component of membrane ; GO:0016021'	388.444	40.674	44.218	47.761	30.277	29.728	25.185	675170436	XM_008895855.1	90.02	1232	121	2	276	1506	4159	2929	0	1592	Phytophthora parasitica INRA-310 hypothetical protein mRNA	LILI_TRINITY_DN98947_c4_g2_i2|m.31681	408	PTHR19241 408 1, PTHR19241:SF285 408 1	CDR ABC transporter PF06422 407 360, ABC-2 type transporter PF01061 323 112	N D	N D	N D	N D	N D	N D
LILI_TRINITY_DN99590_c0_g2	PLTG_10670			386.651	458.464	210.263	280.438	70.011	59.304	42.211	no blast hit	no blast hit	no blast hit	no blast hit	no blast hit	no blast hit	no blast hit	no blast hit	no blast hit	no blast hit	no blast hit	no blast hit	no blast hit			nd	nd	nd	nd	nd	nd	nd	nd
LILI_TRINITY_DN96322_c0_g1	PLTG_07187	PF03144,PF03764,PF00009,PF14492,PF00679	'Pfam:PF03144 GTP_EFTU_D2 > GO:GTP binding ; GO:0005525', 'Pfam:PF03764 EFG_IV > GO:GTP binding ; GO:0005525'	385.498	943.647	948.984	1002.18	534.553	343.658	390.595	675165742	XM_008893508.1	92.91	2879	173	12	112	2965	1	2873	0	4157	Phytophthora parasitica INRA-310 translation elongation factor aEF-2 mRNA	LILI_TRINITY_DN96322_c0_g1_i1|m.17789	859	PTHR23115:SF187 237 115, PTHR23115:SF187 83 2, PTHR23115:SF187 267 260, PTHR23115:SF187 360 348, PTHR23115:SF187 833 748, PTHR23115 267 260, PTHR23115 237 115, PTHR23115:SF187 700 386, PTHR23115 83 2, PTHR23115 360 348, PTHR23115 833 748, PTHR23115 700 386	Elongation factor Tu domain 2 PF03144 485 409, Elongation factor Tu GTP binding domain PF00009 359 17, Elongation factor G C-terminus PF00679 826 741, Elongation factor G, domain IV PF03764 735 623, Elongation Factor G, domain II PF14492 571 502	Coil 859 856	G3DSA:2.40.30.10 499 354, G3DSA:3.30.230.10 743 586, G3DSA:3.40.50.300 71 1, G3DSA:3.40.50.300 237 110, G3DSA:3.90.1430.10 343 239, G3DSA:3.30.70.870 575 501, G3DSA:3.30.70.240 845 744	SSF54980 857 743, SSF54980 574 499, SSF52540 358 115, SSF52540 81 4, SSF54211 742 576, SSF50447 494 359	Elongation factor G, domain IV SM00889 738 622, Elongation factor G C-terminus SM00838 829 740	N D	GTP-binding elongation factor signature PR00315 145 134, GTP-binding elongation factor signature PR00315 34 21, GTP-binding elongation factor signature PR00315 128 118, GTP-binding elongation factor signature PR00315 179 170
LILI_TRINITY_DN101211_c6_g1	PLTG_13385	PF12796,PF08477	'Pfam:PF08477 Roc > GO:GTP binding ; GO:0005525', 'Pfam:PF08477 Roc > GO:small GTPase mediated signal transduction ; GO:0007264'	383.856	152.978	108.319	175.395	172.254	345.285	247.939	no blast hit	no blast hit	no blast hit	no blast hit	no blast hit	no blast hit	no blast hit	no blast hit	no blast hit	no blast hit	no blast hit	no blast hit	no blast hit	LILI_TRINITY_DN101211_c6_g1_i8|m.55121	280	PTHR24198 98 1	Ras of Complex, Roc, domain of DAPkinase PF08477 265 171, Ankyrin repeats (3 copies) PF12796 62 1	N D	G3DSA:1.25.40.20 110 1, G3DSA:3.30.70.1390 249 168	SSF52540 262 169, SSF48403 244 229, SSF48403 114 1	ankyrin repeats SM00248 63 34, ankyrin repeats SM00248 30 1	N D	Ankyrin repeat signature PR01415 17 2, Ankyrin repeat signature PR01415 64 50
LILI_TRINITY_DN96294_c1_g1	PLTG_07104	PF03647	'Pfam:PF03647 Tmemb_14 > GO:membrane ; GO:0016020'	380.94	81.228	70.023	83.339	83.826	61.593	50.507	675181632	XM_008901453.1	86.27	408	54	2	43	449	407	1	1e-119	442	Phytophthora parasitica INRA-310 hypothetical protein mRNA	LILI_TRINITY_DN96294_c1_g1_i1|m.17360	120	PTHR12668 120 1, PTHR12668:SF0 120 1	Transmembrane proteins 14C PF03647 104 5	N D	N D	N D	N D	N D	N D
LILI_TRINITY_DN16215_c0_g2	PLTG_00303			380.009	592.727	578.121	622.315	733.539	424.469	515.359	695380152	XM_009518433.1	93.1	203	14	0	45	247	13	215	5e-77	298	Phytophthora sojae hypothetical protein mRNA
LILI_TRINITY_DN94427_c0_g1	PLTG_05527			380.009	1235.43	670.297	707.105	238.823	191.9	127.709	675185570	XM_008903422.1	78.68	1496	254	35	39	1500	1785	321	0	935	Phytophthora parasitica INRA-310 hypothetical protein mRNA	LILI_TRINITY_DN94427_c0_g1_i1|m.11250	385	PTHR31737:SF5 359 2, PTHR31737 359 2	N D	Coil 233 213	G3DSA:2.60.110.10 145 73, G3DSA:2.60.110.10 177 146	SSF49870 177 25	Thaumatin family SM00205 176 25	N D	N D
LILI_TRINITY_DN84266_c0_g2	PLTG_02224			377.444	503.737	436.519	442.868	370.324	217.601	238.263	675205526	XM_008913400.1	80.77	286	38	10	21	293	1513	1232	7e-50	207	Phytophthora parasitica INRA-310 pyruvate dehydrogenase (acetyl-transferring) E1 component, alpha subunit mRNA
LILI_TRINITY_DN94165_c0_g1	PLTG_05338	PF01284	'Pfam:PF01284 MARVEL > GO:membrane ; GO:0016020'	376.593	2.239	53.857	60.956	67.065	154.134	94.066	675196288	XM_008908781.1	81.12	1139	189	13	2631	3763	1188	70	0	889	Phytophthora parasitica INRA-310 hypothetical protein mRNA	LILI_TRINITY_DN94165_c0_g1_i1|m.10625	397	N D	Membrane-associating domain PF01284 366 232	N D	N D	N D	N D	N D	N D
LILI_TRINITY_DN94914_c0_g2	PLTG_05971			375.961	0	0	0	9.064	64.432	87.423	no blast hit	no blast hit	no blast hit	no blast hit	no blast hit	no blast hit	no blast hit	no blast hit	no blast hit	no blast hit	no blast hit	no blast hit	no blast hit
LILI_TRINITY_DN99744_c0_g1	PLTG_10932	PF00487	'Pfam:PF00487 FA_desaturase > GO:lipid metabolic process ; GO:0006629'	375.43	795.308	771.992	754.129	389.255	121.655	120.207	675169416	XM_008895345.1	86.29	1145	126	17	16	1131	104	1246	0	1216	Phytophthora parasitica INRA-310 hypothetical protein mRNA	LILI_TRINITY_DN99744_c0_g1_i1|m.38115	342	PTHR11351 307 21	Fatty acid desaturase PF00487 269 63	N D	N D	N D	N D	N D	Fatty acid desaturase family 1 signature PR00075 201 183, Fatty acid desaturase family 1 signature PR00075 58 38, Fatty acid desaturase family 1 signature PR00075 237 216, Fatty acid desaturase family 1 signature PR00075 272 258, Fatty acid desaturase family 1 signature PR00075 84 62, Fatty acid desaturase family 1 signature PR00075 105 85, Fatty acid desaturase family 1 signature PR00075 151 122
LILI_TRINITY_DN54936_c0_g1	PLTG_00937			374.869	377.545	402.902	419.494	105.947	192.395	266.193	675173266	XM_008897270.1	92.35	405	24	6	3	405	236	635	1e-158	569	Phytophthora parasitica INRA-310 hypothetical protein mRNA
LILI_TRINITY_DN90734_c0_g1	PLTG_03568	PF03031		374.469	9.679	3.544	3.984	7.632	1441.05	2924.47	675164986	XM_008893130.1	76.88	852	167	17	373	1206	18	857	1e-123	455	Phytophthora parasitica INRA-310 hypothetical protein partial mRNA	LILI_TRINITY_DN90734_c0_g1_i1|m.5083	309	PTHR12210 303 120	NLI interacting factor-like phosphatase PF03031 299 139	N D	G3DSA:3.40.50.1000 303 130	SSF56784 302 127	catalytic domain of ctd-like phosphatases SM00577 280 137	N D	N D
LILI_TRINITY_DN96946_c0_g1	PLTG_07729	PF14748,PF03807		373.116	9.626	28.787	35.233	33.336	77.414	104.256	301106553	XM_002902314.1	82.74	927	152	7	160	1081	174	1097	0	819	Phytophthora infestans T30-4 delta-1-pyrroline-5-carboxylate reductase, putative (PITG_10595) mRNA, complete cds	LILI_TRINITY_DN96946_c0_g1_i1|m.20155	371	PTHR11645:SF0 344 78, PTHR11645 344 78	Pyrroline-5-carboxylate reductase dimerisation PF14748 344 243, NADP oxidoreductase coenzyme F420-dependent PF03807 180 86	N D	G3DSA:3.40.50.720 239 86, G3DSA:1.10.3730.10 345 243	SSF48179 346 243, SSF51735 241 86	N D	N D	N D
LILI_TRINITY_DN76538_c0_g1	PLTG_01600			372.205	126.916	213.775	218.791	209.547	151.59	204.958	675165496	XM_008893385.1	83.78	222	30	4	131	346	1	222	5e-49	206	Phytophthora parasitica INRA-310 hypothetical protein partial mRNA
LILI_TRINITY_DN95629_c0_g2	PLTG_06503	PF02889,PF00226		371.774	321.225	240.607	318.734	136.636	96.137	80.908	675176128	XM_008898701.1	86.61	1389	186	0	1	1389	1870	482	0	1535	Phytophthora parasitica INRA-310 hypothetical protein mRNA	LILI_TRINITY_DN95629_c0_g2_i1|m.14757	462	PTHR24075 461 1, PTHR24075:SF0 461 1	Sec63 Brl domain PF02889 417 110, DnaJ domain PF00226 49 2	N D	G3DSA:1.10.150.20 305 246, G3DSA:2.60.40.150 430 310, G3DSA:1.10.3380.10 244 130, G3DSA:1.10.287.110 59 2	SSF46565 74 2, SSF158702 306 131, SSF81296 426 311	Domain of unknown function in Sec63p, Brr2p and other proteins. SM00611 424 95, Sec63 Brl domain SM00973 423 102, DnaJ molecular chaperone homology domain SM00271 44 1	N D	DnaJ domain signature PR00625 44 24, DnaJ domain signature PR00625 22 7
LILI_TRINITY_DN86480_c0_g1	PLTG_02516	PF00964	'Pfam:PF00964 Elicitin > GO:defense response ; GO:0006952', 'Pfam:PF00964 Elicitin > GO:pathogenesis ; GO:0009405', 'Pfam:PF00964 Elicitin > GO:extracellular region ; GO:0005576'	371.423	435.754	63.474	65.561	110.278	45.421	37.277	no blast hit	no blast hit	no blast hit	no blast hit	no blast hit	no blast hit	no blast hit	no blast hit	no blast hit	no blast hit	no blast hit	no blast hit	no blast hit	LILI_TRINITY_DN86480_c0_g1_i1|m.2734	168	nd	'Elicitin PF00964 104 22'	nd	'G3DSA:1.10.239.10 105 16'	'SSF48647 105 15'	nd	nd	nd
LILI_TRINITY_DN94370_c0_g1	PLTG_05508	PF00173		371.393	428.622	455.019	462.591	235.035	146.846	157.901	695456244	XM_009538613.1	88.03	401	38	6	102	497	1	396	2e-127	466	Phytophthora sojae hypothetical protein partial mRNA	LILI_TRINITY_DN94370_c0_g1_i1|m.11203	165	PTHR19359 162 31	Cytochrome b5-like Heme/Steroid binding domain PF00173 112 36	N D	G3DSA:3.10.120.10 115 31	SSF55856 117 32	N D	N D	Cytochrome B5 signature PR00363 94 87, Cytochrome B5 signature PR00363 112 100, Cytochrome B5 signature PR00363 86 72, Cytochrome B5 signature PR00363 72 62
LILI_TRINITY_DN95721_c0_g3	PLTG_06549			371.253	149.05	225.943	354.623	514.602	869.081	934.093	695465294	XM_009540850.1	94.44	54	3	0	3	56	186	239	1e-12	84.2	Phytophthora sojae programmed cell death PDCD4-like protein mRNA
LILI_TRINITY_DN96603_c0_g1	PLTG_07433	PF01926	'Pfam:PF01926 MMR_HSR1 > GO:GTP binding ; GO:0005525'	370.462	140.631	122.724	152.24	75.979	78.395	76.736	189084675	BT032191.1	87.2	1453	184	2	2150	3602	1545	95	0	1652	Phytophthora capsici clone CBOT149-F17 mRNA sequence	LILI_TRINITY_DN96603_c0_g1_i1|m.18851	603	PTHR11089:SF7 500 285, PTHR11089:SF7 242 9, PTHR11089 500 285, PTHR11089 242 9	50S ribosome-binding GTPase PF01926 387 327	Coil 261 241	G3DSA:3.40.50.300 245 163, G3DSA:3.40.50.300 390 296	SSF52540 245 162, SSF52540 416 296	N D	N D	N D
LILI_TRINITY_DN83696_c0_g1	PLTG_02147	PF01014		367.516	126.755	104.775	184.986	251.478	158.831	123.697	695372300	XM_009516482.1	85.96	926	120	8	94	1017	1	918	0	981	Phytophthora sojae hypothetical protein partial mRNA	LILI_TRINITY_DN83696_c0_g1_i1|m.2135	338	PTHR10395:SF13 337 241, PTHR10395:SF13 203 27, PTHR10395 337 241, PTHR10395 203 27	Uricase PF01014 163 40, Uricase PF01014 328 185	N D	G3DSA:3.10.270.10 335 33	SSF55620 334 182, SSF55620 171 36	N D	PIRSF000241 338 22	Uricase signature PR00093 96 82, Uricase signature PR00093 207 191, Uricase signature PR00093 53 42, Uricase signature PR00093 219 207, Uricase signature PR00093 131 118
LILI_TRINITY_DN104175_c0_g1	PLTG_13695			367.206	161.357	164.003	171.733	100.625	169.453	208.593	675168846	XM_008895060.1	100	52	0	0	309	360	72	123	2e-16	97.1	Phytophthora parasitica INRA-310 ubiquitin-60S ribosomal protein L40 mRNA
LILI_TRINITY_DN79821_c0_g1	PLTG_01792	PF06522		365.523	90.599	199.392	639.264	1376.06	1048.96	924.649	no blast hit	no blast hit	no blast hit	no blast hit	no blast hit	no blast hit	no blast hit	no blast hit	no blast hit	no blast hit	no blast hit	no blast hit	no blast hit	LILI_TRINITY_DN79821_c0_g1_i1|m.1487	105	PTHR33417:SF6 100 13, PTHR33417 100 13	NADH-ubiquinone reductase complex 1 MLRQ subunit PF06522 91 32	N D	N D	N D	N D	N D	N D
LILI_TRINITY_DN97604_c0_g1	PLTG_08350			363.038	85.572	69.839	69.856	39.5	94.383	93.697	301113939	XM_002998694.1	75.24	2209	418	82	140	2287	162	2302	0	929	Phytophthora infestans T30-4 conserved hypothetical protein (PITG_06662) mRNA, complete cds	LILI_TRINITY_DN97604_c0_g1_i2|m.22990	694	PTHR31836:SF10 446 66, PTHR31836 446 66	N D	N D	G3DSA:2.40.40.10 172 92	SSF50685 172 69	N D	N D	N D
LILI_TRINITY_DN87943_c0_g1	PLTG_02769	PF00169		362.708	149.05	87.853	136.684	116.554	105.332	86.693	675171386	XM_008896330.1	84.17	1030	130	20	154	1155	184	1208	0	968	Phytophthora parasitica INRA-310 hypothetical protein mRNA	LILI_TRINITY_DN87943_c0_g1_i1|m.3182	293	PTHR12092 277 36	PH domain PF00169 151 61	N D	G3DSA:2.30.29.30 251 158, G3DSA:2.30.29.30 157 53	SSF50729 249 158, SSF50729 156 54	Pleckstrin homology domain. SM00233 153 60, Pleckstrin homology domain. SM00233 252 160	N D	N D
LILI_TRINITY_DN90576_c1_g5	PLTG_03455	PF00736	'Pfam:PF00736 EF1_GNE > GO:translation elongation factor activity ; GO:0003746', 'Pfam:PF00736 EF1_GNE > GO:translational elongation ; GO:0006414'	361.976	1344.41	1108.33	1091.62	856.772	522.544	394.872	695406566	XM_009525848.1	90.59	340	32	0	1	340	707	368	4e-123	451	Phytophthora sojae hypothetical protein mRNA	LILI_TRINITY_DN90576_c1_g5_i1|m.4826	111	PTHR11595 111 1	EF-1 guanine nucleotide exchange domain PF00736 111 27	N D	G3DSA:3.30.70.60 111 18	SSF54984 111 21	EF-1 guanine nucleotide exchange domain SM00888 111 24	N D	N D
LILI_TRINITY_DN91959_c0_g1	PLTG_04054	PF12796,PF13857		361.335	3.62	14.426	14.945	9.101	12.217	31.107	675179680	XM_008900477.1	85.15	579	86	0	861	1439	1930	2508	3e-165	593	Phytophthora parasitica INRA-310 hypothetical protein, variant 5 mRNA	LILI_TRINITY_DN91959_c0_g1_i1|m.6490	226	PTHR24198 206 1	Ankyrin repeats (3 copies) PF12796 98 7, Ankyrin repeats (many copies) PF13857 206 152	N D	G3DSA:1.25.40.20 221 2	SSF48403 218 3	ankyrin repeats SM00248 161 131, ankyrin repeats SM00248 194 165, ankyrin repeats SM00248 29 2, ankyrin repeats SM00248 63 33, ankyrin repeats SM00248 127 100, ankyrin repeats SM00248 96 67	N D	Ankyrin repeat signature PR01415 195 181, Ankyrin repeat signature PR01415 83 68
LILI_TRINITY_DN81441_c0_g1	PLTG_01930			352.74	360.103	274.581	306.621	178.353	129.661	160.805	675169420	XM_008895347.1	88.17	93	5	5	39	125	1	93	5e-19	106	Phytophthora parasitica INRA-310 ubiquitin-40S ribosomal protein S27a mRNA
LILI_TRINITY_DN89397_c0_g1	PLTG_03103	PF01529	'Pfam:PF01529 zf-DHHC > GO:zinc ion binding ; GO:0008270'	351.939	84.74	116.316	176.638	163.134	205.369	176.419	675207272	XM_008914273.1	84.39	1358	195	13	682	2029	1475	125	0	1317	Phytophthora parasitica INRA-310 hypothetical protein, variant 5 mRNA	LILI_TRINITY_DN89397_c0_g1_i1|m.3923	463	PTHR22883 393 1, PTHR22883:SF50 393 1	DHHC palmitoyltransferase PF01529 240 87	Coil 314 294	N D	N D	N D	N D	N D
LILI_TRINITY_DN105833_c0_g1	PLTG_13776			351.297	92.891	21.255	18.607	16.275	5.989	9.347	675206714	XM_008913994.1	74.25	1064	247	25	377	1428	1049	1	1e-113	422	Phytophthora parasitica INRA-310 hypothetical protein partial mRNA	LILI_TRINITY_DN105833_c0_g1_i1|m.56299	456	PTHR13510 427 44	N D	N D	G3DSA:3.30.530.20 294 110	N D	N D	N D	N D
LILI_TRINITY_DN90584_c0_g1	PLTG_03473	PF11834,PF00071	'Pfam:PF00071 Ras > GO:GTP binding ; GO:0005525', 'Pfam:PF00071 Ras > GO:small GTPase mediated signal transduction ; GO:0007264'	350.917	136.864	91.57	93.333	57.374	65.756	69.707	301106736	XM_002902405.1	89.78	822	84	0	265	1086	909	88	0	1053	Phytophthora infestans T30-4 ras-like protein (PITG_09898) mRNA, complete cds	LILI_TRINITY_DN90584_c0_g1_i1|m.4859	269	PTHR24070:SF257 266 54, PTHR24070 266 54	KHA, dimerisation domain of potassium ion channel PF11834 68 5, Ras family PF00071 254 91	N D	G3DSA:3.40.50.300 255 87	SSF52540 253 87, SSF89837 76 21	Ras subfamily of RAS small GTPases SM00173 256 84, Rho (Ras homology) subfamily of Ras-like small GTPases SM00174 256 91, Rab subfamily of small GTPases SM00175 256 87	N D	Transforming protein P21 ras signature PR00449 126 110, Transforming protein P21 ras signature PR00449 205 192, Transforming protein P21 ras signature PR00449 253 231, Transforming protein P21 ras signature PR00449 108 87, Transforming protein P21 ras signature PR00449 149 127
LILI_TRINITY_DN95365_c0_g1	PLTG_06226	PF02518,PF00183	'Pfam:PF00183 HSP90 > GO:ATP binding ; GO:0005524', 'Pfam:PF00183 HSP90 > GO:unfolded protein binding ; GO:0051082', 'Pfam:PF00183 HSP90 > GO:protein folding ; GO:0006457', 'Pfam:PF00183 HSP90 > GO:response to stress ; GO:0006950'	350.045	1155.59	961.184	1503.38	803.382	873.666	756.23	675213812	XM_008917543.1	93.4	2151	138	4	46	2193	191	2340	0	3182	Phytophthora parasitica INRA-310 heat shock protein 90-2 mRNA	LILI_TRINITY_DN95365_c0_g1_i1|m.13626	729	PTHR11528 729 24	Histidine kinase-, DNA gyrase B-, and HSP90-like ATPase PF02518 204 52, Hsp90 protein PF00183 722 208	Coil 571 551, Coil 284 264	G3DSA:3.30.565.10 299 284, G3DSA:3.30.565.10 232 30	SSF110942 692 571, SSF55874 238 30, SSF54211 547 291	Histidine kinase-like ATPases SM00387 206 52	PIRSF002583 729 4	90kDa heat shock protein signature PR00775 73 51, 90kDa heat shock protein signature PR00775 50 30, 90kDa heat shock protein signature PR00775 135 118, 90kDa heat shock protein signature PR00775 165 143, 90kDa heat shock protein signature PR00775 211 194, 90kDa heat shock protein signature PR00775 230 212, 90kDa heat shock protein signature PR00775 117 100
LILI_TRINITY_DN102331_c0_g1	PLTG_13593			349.795	24.171	2.669	3.938	10.766	21.586	52.425	675206698	XM_008913986.1	82.52	1190	204	4	64	1251	82	1269	0	1042	Phytophthora parasitica INRA-310 hypothetical protein mRNA	LILI_TRINITY_DN102331_c0_g1_i1|m.56132	416	PTHR13510 414 6	N D	N D	G3DSA:3.30.530.20 256 178	N D	N D	N D	N D
LILI_TRINITY_DN99883_c0_g2	PLTG_10944	PF05794		349.514	49.509	24.908	32.228	31.418	68.228	83.901	675180172	XM_008900723.1	76.67	2435	492	59	13	2405	2464	64	0	1280	Phytophthora parasitica INRA-310 hypothetical protein mRNA	LILI_TRINITY_DN99883_c0_g2_i2|m.38173	553	PTHR12832 219 15, PTHR12832:SF11 219 15, PTHR12832:SF11 553 235, PTHR12832 553 235	T-complex protein 11 PF05794 552 251	Coil 177 137	N D	N D	N D	N D	N D
LILI_TRINITY_DN95126_c0_g1	PLTG_06086	PF06814	'Pfam:PF06814 Lung_7-TM_R > GO:integral component of membrane ; GO:0016021'	348.583	85.009	91.365	112.24	79.748	83.339	84.198	675193212	XM_008907243.1	85.08	1508	217	6	130	1632	1523	19	0	1531	Phytophthora parasitica INRA-310 hypothetical protein mRNA	LILI_TRINITY_DN95126_c0_g1_i1|m.13147	495	PTHR21229:SF18 495 48, PTHR21229 495 48	Lung seven transmembrane receptor PF06814 430 147	N D	N D	N D	N D	N D	N D
LILI_TRINITY_DN92359_c0_g1	PLTG_04252	PF08447,PF07716	'Pfam:PF08447 PAS_3 > GO:protein binding ; GO:0005515', 'Pfam:PF07716 bZIP_2 > GO:transcription factor activity, sequence-specific DNA binding ; GO:0003700', 'Pfam:PF07716 bZIP_2 > GO:sequence-specific DNA binding ; GO:0043565', 'Pfam:PF07716 bZIP_2 > GO:regulation of transcription, DNA-templated ; GO:0006355'	348.312	103.938	89.214	119.804	87.044	80.947	68.303	695399151	XM_009523894.1	85.4	1164	158	4	242	1396	138	1298	0	1197	Phytophthora sojae hypothetical protein partial mRNA	LILI_TRINITY_DN92359_c0_g1_i1|m.7136	387	N D	PAS fold PF08447 374 300, Basic region leucine zipper PF07716 275 243	N D	G3DSA:1.20.5.170 275 241, G3DSA:3.30.450.20 374 277	SSF55785 374 294, SSF57959 277 240	N D	N D	N D
LILI_TRINITY_DN95422_c0_g1	PLTG_06328	PF00170	'Pfam:PF00170 bZIP_1 > GO:transcription factor activity, sequence-specific DNA binding ; GO:0003700', 'Pfam:PF00170 bZIP_1 > GO:sequence-specific DNA binding ; GO:0043565', 'Pfam:PF00170 bZIP_1 > GO:regulation of transcription, DNA-templated ; GO:0006355'	346.749	83.038	63.41	86.816	55.476	113.665	120.744	695466598	XM_009541142.1	85.22	1238	167	10	23	1248	103	1336	0	1258	Phytophthora sojae hypothetical protein partial mRNA	LILI_TRINITY_DN95422_c0_g1_i1|m.14101	414	PTHR11462 316 197	bZIP transcription factor PF00170 244 197	Coil 244 210	G3DSA:3.10.450.50 408 268, G3DSA:1.20.5.170 244 198	SSF57959 243 197, SSF54427 406 269	basic region leucin zipper SM00338 254 190	N D	N D
LILI_TRINITY_DN97964_c2_g1	PLTG_08766			345.968	193.397	236.695	214.485	280.549	173.033	143.418	no blast hit	no blast hit	no blast hit	no blast hit	no blast hit	no blast hit	no blast hit	no blast hit	no blast hit	no blast hit	no blast hit	no blast hit	no blast hit	LILI_TRINITY_DN97964_c2_g1_i5|m.25309	295	PTHR33171:SF1 292 8, PTHR33171 292 8	N D	N D	N D	N D	N D	N D	N D
LILI_TRINITY_DN80836_c1_g1	PLTG_01872	PF02777,PF00081	'Pfam:PF02777 Sod_Fe_C > GO:superoxide dismutase activity ; GO:0004784', 'Pfam:PF02777 Sod_Fe_C > GO:metal ion binding ; GO:0046872', 'Pfam:PF02777 Sod_Fe_C > GO:superoxide metabolic process ; GO:0006801', 'Pfam:PF02777 Sod_Fe_C > GO:oxidation-reduction process ; GO:0055114', 'Pfam:PF00081 Sod_Fe_N > GO:superoxide dismutase activity ; GO:0004784', 'Pfam:PF00081 Sod_Fe_N > GO:metal ion binding ; G…	343.914	363.911	839.422	1299.36	513.872	375.348	602.534	695396549	XM_009523201.1	89.06	832	66	19	65	891	73	884	0	1009	Phytophthora sojae hypothetical protein mRNA	LILI_TRINITY_DN80836_c1_g1_i1|m.1588	229	PTHR11404 219 17	Iron/manganese superoxide dismutases, C-terminal domain PF02777 214 111, Iron/manganese superoxide dismutases, alpha-hairpin domain PF00081 101 18	N D	G3DSA:1.10.287.990 102 36	SSF46609 102 12, SSF54719 219 107	N D	PIRSF000349 225 3	Manganese superoxide dismutase signature PR01703 56 43, Manganese superoxide dismutase signature PR01703 98 85, Manganese superoxide dismutase signature PR01703 33 22, Manganese superoxide dismutase signature PR01703 193 181, Manganese superoxide dismutase signature PR01703 148 140
LILI_TRINITY_DN85673_c0_g1	PLTG_02361	PF00025	'Pfam:PF00025 Arf > GO:GTP binding ; GO:0005525'	343.273	504.005	535.124	715.177	661.527	782.425	729.151	695390902	XM_009521565.1	88.54	602	66	2	60	658	52	653	0	726	Phytophthora sojae COPII GTPase subunit SAR1 mRNA	LILI_TRINITY_DN85673_c0_g1_i1|m.2442	210	PTHR11711 210 10, PTHR11711:SF174 210 10	ADP-ribosylation factor family PF00025 208 27	N D	G3DSA:3.40.50.300 208 35	SSF52540 209 36	ARF-like small GTPases SM00177 198 22, Sar1p-like members of the Ras-family of small GTPases SM00178 210 23	N D	GTP-binding SAR1 protein signature PR00328 93 69, GTP-binding SAR1 protein signature PR00328 64 41, GTP-binding SAR1 protein signature PR00328 208 184, GTP-binding SAR1 protein signature PR00328 121 96, GTP-binding SAR1 protein signature PR00328 162 141
LILI_TRINITY_DN92756_c1_g1	PLTG_04492	PF08507		341.961	228.522	177.78	211.411	161.535	235.089	198.732	301120461	XM_002907912.1	85.79	732	100	3	201	930	790	61	0	773	Phytophthora infestans T30-4 transmembrane protein, putative (PITG_01285) mRNA, complete cds	LILI_TRINITY_DN92756_c1_g1_i1|m.7875	269	PTHR38894 266 46	COPI associated protein PF08507 255 125	N D	N D	N D	N D	N D	N D
LILI_TRINITY_DN98533_c1_g1	PLTG_09382	PF01083	'Pfam:PF01083 Cutinase > GO:hydrolase activity ; GO:0016787', 'Pfam:PF01083 Cutinase > GO:metabolic process ; GO:0008152'	341.29	17.401	3.371	5.078	27.013	34.648	13.006	695452422	XM_009537668.1	96.08	51	2	0	1	51	759	709	7e-12	84.2	Phytophthora sojae hypothetical protein partial mRNA	LILI_TRINITY_DN98533_c1_g1_i1|m.28717	217	'PTHR33630:SF2 217 9', 'PTHR33630 217 9'	'Cutinase PF01083 202 28'	nd	'G3DSA:3.40.50.1820 208 22'	'SSF53474 194 21'	nd	nd	nd
LILI_TRINITY_DN83670_c1_g1	PLTG_02145	PF01852	'Pfam:PF01852 START > GO:lipid binding ; GO:0008289'	340.037	461.172	828.486	433.472	156.288	515.264	619.399	695461818	XM_009540012.1	86.07	761	99	5	101	856	759	1	0	811	Phytophthora sojae hypothetical protein partial mRNA	LILI_TRINITY_DN83670_c1_g1_i1|m.2130	272	PTHR12136 271 55, PTHR12136:SF53 271 55	START domain PF01852 262 85	N D	G3DSA:3.30.530.20 268 81	SSF55961 268 75	in StAR and phosphatidylcholine transfer protein SM00234 271 71	N D	N D
LILI_TRINITY_DN80880_c0_g2	PLTG_01874			339.566	466.2	831.792	1122.55	1134.09	739.699	624.117	695426796	XM_009531216.1	94.67	300	16	0	102	401	29	328	2e-127	466	Phytophthora sojae hypothetical protein mRNA	LILI_TRINITY_DN80880_c0_g2_i1|m.1589	133	nd	nd	nd	nd	nd	nd	nd	nd
LILI_TRINITY_DN91869_c0_g1	PLTG_04004	PF03900,PF01379	'Pfam:PF03900 Porphobil_deamC > GO:hydroxymethylbilane synthase activity ; GO:0004418', 'Pfam:PF03900 Porphobil_deamC > GO:tetrapyrrole biosynthetic process ; GO:0033014', 'Pfam:PF01379 Porphobil_deam > GO:hydroxymethylbilane synthase activity ; GO:0004418', 'Pfam:PF01379 Porphobil_deam > GO:tetrapyrrole biosynthetic process ; GO:0033014'	337.833	74.431	87.756	71.56	25.217	17.647	19.465	675212674	XM_008916974.1	84.04	658	103	2	1045	1701	749	93	7e-177	632	Phytophthora parasitica INRA-310 porphobilinogen deaminase, variant mRNA	LILI_TRINITY_DN91869_c0_g1_i3|m.6355	356	PTHR11557 335 1, PTHR11557:SF0 335 1	Porphobilinogen deaminase, C-terminal domain PF03900 308 240, Porphobilinogen deaminase, dipyromethane cofactor binding domain PF01379 227 10	N D	G3DSA:3.30.160.40 319 235, G3DSA:3.40.190.10 213 116, G3DSA:3.40.190.10 115 7	SSF54782 311 235, SSF53850 233 8	N D	PIRSF001438 328 1	Porphobilinogen deaminase signature PR00151 69 49, Porphobilinogen deaminase signature PR00151 173 156, Porphobilinogen deaminase signature PR00151 102 83, Porphobilinogen deaminase signature PR00151 261 244
LILI_TRINITY_DN91780_c0_g1	PLTG_03913			336.05	130.201	99.966	86.816	54.737	72.94	99.314	695432805	XM_009532733.1	89.5	657	62	4	111	761	121	776	0	824	Phytophthora sojae hypothetical protein mRNA	LILI_TRINITY_DN91780_c0_g1_i1|m.6094	352	N D	N D	Coil 66 39	N D	N D	N D	N D	N D
LILI_TRINITY_DN94676_c0_g1	PLTG_05695	PF07714	'Pfam:PF07714 Pkinase_Tyr > GO:protein kinase activity ; GO:0004672', 'Pfam:PF07714 Pkinase_Tyr > GO:protein phosphorylation ; GO:0006468'	335.97	144.666	89.052	111.307	56.364	84.814	77.867	675183874	XM_008902574.1	83.8	1648	243	21	185	1814	467	2108	0	1543	Phytophthora parasitica INRA-310 TKL protein kinase mRNA	LILI_TRINITY_DN94676_c0_g1_i1|m.11899	472	PTHR23257 472 120	Protein tyrosine kinase PF07714 463 205	Coil 239 219	G3DSA:1.10.510.10 463 267, G3DSA:3.30.200.20 266 197, G3DSA:3.30.200.20 125 111	SSF56112 468 191	Serine/Threonine protein kinases, catalytic domain SM00220 465 203	N D	Tyrosine kinase catalytic domain signature PR00109 375 365, Tyrosine kinase catalytic domain signature PR00109 292 279, Tyrosine kinase catalytic domain signature PR00109 406 384, Tyrosine kinase catalytic domain signature PR00109 337 319
LILI_TRINITY_DN67954_c0_g1	PLTG_01328			335.499	361.591	306.858	340.392	210.585	167.363	194.166	695390784	XM_009521528.1	91.43	210	18	0	113	322	215	6	3e-74	289	Phytophthora sojae hypothetical protein mRNA
LILI_TRINITY_DN94164_c0_g2	PLTG_05387			334.668	1074.3	852.508	919.368	375.805	219.555	151.097	695454942	XM_009538297.1	81.3	909	142	19	1908	2803	1	894	0	712	Phytophthora sojae hypothetical protein mRNA	LILI_TRINITY_DN94164_c0_g2_i2|m.10817	497	'PTHR16631 294 5', 'PTHR16631:SF12 294 5'	nd	nd	'G3DSA:3.20.20.80 279 26'	'SSF51445 278 26'	nd	nd	nd
LILI_TRINITY_DN101329_c0_g1	PLTG_13529	PF03134		331.853	343.332	487.924	700.715	647.3	643.171	614.136	695410355	XM_009526867.1	88.98	581	60	4	162	740	579	1	0	715	Phytophthora sojae hypothetical protein partial mRNA	LILI_TRINITY_DN101329_c0_g1_i1|m.56086	215	PTHR12300 211 48	TB2/DP1, HVA22 family PF03134 164 78	N D	N D	N D	N D	N D	N D
LILI_TRINITY_DN92894_c0_g1	PLTG_04539	PF03031		329.478	0	0.864	0.242	1.038	12.145	45.757	no blast hit	no blast hit	no blast hit	no blast hit	no blast hit	no blast hit	no blast hit	no blast hit	no blast hit	no blast hit	no blast hit	no blast hit	no blast hit	LILI_TRINITY_DN92894_c0_g1_i1|m.7994	333	PTHR12210 326 117, PTHR12210:SF29 326 117	NLI interacting factor-like phosphatase PF03031 323 163	N D	G3DSA:3.40.50.1000 327 153	SSF56784 327 151	catalytic domain of ctd-like phosphatases SM00577 304 161	N D	N D
LILI_TRINITY_DN93519_c0_g1	PLTG_04934			328.777	246.285	195.016	192.815	83.218	72.103	73.398	695433533	XM_009532906.1	82.25	1127	188	9	882	1999	1328	205	0	963	Phytophthora sojae hypothetical protein partial mRNA	LILI_TRINITY_DN93519_c0_g1_i1|m.9293	162	N D	N D	Coil 162 148	N D	N D	N D	N D	N D
LILI_TRINITY_DN90858_c0_g1	PLTG_03602	PF03656		324.099	322.888	274.051	252.24	124.467	123.106	109.664	301095592	XM_002896850.1	86.94	360	46	1	92	450	46	405	2e-108	403	Phytophthora infestans T30-4 conserved hypothetical protein (PITG_16666) mRNA, complete cds	LILI_TRINITY_DN90858_c0_g1_i1|m.5209	127	PTHR12388 111 4	Pam16 PF03656 111 7	N D	G3DSA:1.10.287.110 116 51	N D	N D	N D	N D
LILI_TRINITY_DN92025_c1_g1	PLTG_04112			323.478	124.838	164.176	104.882	74.594	254.546	218.197	no blast hit	no blast hit	no blast hit	no blast hit	no blast hit	no blast hit	no blast hit	no blast hit	no blast hit	no blast hit	no blast hit	no blast hit	no blast hit
LILI_TRINITY_DN94566_c0_g3	PLTG_05635			320.843	301.036	90.263	78.031	129.958	39.688	48.036	no blast hit	no blast hit	no blast hit	no blast hit	no blast hit	no blast hit	no blast hit	no blast hit	no blast hit	no blast hit	no blast hit	no blast hit	no blast hit	LILI_TRINITY_DN94566_c0_g3_i2|m.11666	154	PTHR13510:SF18 143 6, PTHR13510 143 6	N D	N D	N D	N D	N D	N D	N D
LILI_TRINITY_DN92612_c0_g1	PLTG_04417			317.387	25.445	13.951	21.071	19.306	28.245	21.952	no blast hit	no blast hit	no blast hit	no blast hit	no blast hit	no blast hit	no blast hit	no blast hit	no blast hit	no blast hit	no blast hit	no blast hit	no blast hit	LILI_TRINITY_DN92612_c0_g1_i1|m.7696	427	N D	N D	Coil 119 99	G3DSA:2.30.29.30 419 338	SSF50729 422 338	N D	N D	N D
LILI_TRINITY_DN92421_c0_g1	PLTG_04313			317.277	115.414	94.369	112.366	59.095	151.981	135.892	675176300	XM_008898787.1	82.81	1233	152	33	125	1325	1266	62	0	1048	Phytophthora parasitica INRA-310 hypothetical protein mRNA
LILI_TRINITY_DN99559_c0_g2	PLTG_10616	PF03083	'Pfam:PF03083 MtN3_slv > GO:integral component of membrane ; GO:0016021'	316.926	38.127	65.592	90.881	94.124	36.977	19.497	675172360	XM_008896817.1	81.88	469	81	4	15	481	427	893	6e-105	392	Phytophthora parasitica INRA-310 hypothetical protein mRNA	LILI_TRINITY_DN99559_c0_g2_i3|m.35951	159	PTHR10791 99 8	Sugar efflux transporter for intercellular exchange PF03083 89 5	Coil 106 86	N D	N D	N D	N D	N D
LILI_TRINITY_DN107566_c0_g1	PLTG_13845			314.512	146.369	173.663	124.606	758.981	1085.23	853.185	124374453	DQ832717.1	98.16	1035	14	4	26	1057	5182	6214	0	1801	Phytophthora sojae mitochondrion, complete genome
LILI_TRINITY_DN97232_c0_g1	PLTG_08055	PF03030	'Pfam:PF03030 H_PPase > GO:inorganic diphosphatase activity ; GO:0004427', 'Pfam:PF03030 H_PPase > GO:hydrogen-translocating pyrophosphatase activity ; GO:0009678', 'Pfam:PF03030 H_PPase > GO:proton transport ; GO:0015992', 'Pfam:PF03030 H_PPase > GO:membrane ; GO:0016020'	314.011	144.224	739.866	1035.2	825.082	297.591	231.612	675166828	XM_008894051.1	88.29	2553	263	27	380	2907	202	2743	0	3025	Phytophthora parasitica INRA-310 V-type H(+)-translocating pyrophosphatase mRNA	LILI_TRINITY_DN97232_c0_g1_i1|m.21557	769	PTHR31998 748 11	Inorganic H+ pyrophosphatase PF03030 731 16	N D	N D	N D	N D	PIRSF001265 744 4	N D
LILI_TRINITY_DN96160_c1_g2	PLTG_07015			313.049	60.851	39.561	44.191	34.44	39.09	36.258	189083988	BT031504.1	85.38	971	115	14	4249	5192	1665	695	0	981	Phytophthora capsici clone CBOT25-E01 mRNA sequence	LILI_TRINITY_DN96160_c1_g2_i1|m.16981	675	PTHR10869 326 133, PTHR10869 659 563, PTHR10869:SF59 326 133, PTHR10869:SF59 659 563	N D	N D	N D	N D	Prolyl 4-hydroxylase alpha subunit homologues. SM00702 653 474	N D	N D
LILI_TRINITY_DN84177_c0_g1	PLTG_02212	PF00034	'Pfam:PF00034 Cytochrom_C > GO:electron carrier activity ; GO:0009055', 'Pfam:PF00034 Cytochrom_C > GO:heme binding ; GO:0020037'	312.087	1052.99	1273.13	1231.5	681.15	673.178	755.243	675181144	XM_008901209.1	95.79	356	15	0	236	591	420	65	7e-160	575	Phytophthora parasitica INRA-310 cytochrome c mRNA	LILI_TRINITY_DN84177_c0_g1_i1|m.2256	112	PTHR11961 112 8	Cytochrome c PF00034 108 11	N D	G3DSA:1.10.760.10 111 8	SSF46626 109 8	N D	N D	Class IA and IB cytochrome C signature PR00604 60 50, Class IA and IB cytochrome C signature PR00604 49 34, Class IA and IB cytochrome C signature PR00604 28 21, Class IA and IB cytochrome C signature PR00604 108 100, Class IA and IB cytochrome C signature PR00604 93 83, Class IA and IB cytochrome C signature PR00604 80 64
LILI_TRINITY_DN87142_c0_g1	PLTG_02624			311.747	959.386	1106.24	1087.36	788.837	578.547	808.005	695383877	XM_009519546.1	82.35	170	20	8	1	163	188	22	2e-29	139	Phytophthora sojae hypothetical protein mRNA
LILI_TRINITY_DN99956_c0_g1	PLTG_11148			311.667	283.353	431.484	414.934	225.971	489.706	493.207	695416463	XM_009528549.1	92.31	104	7	1	94	196	167	64	1e-31	147	Phytophthora sojae hypothetical protein mRNA
LILI_TRINITY_DN67466_c0_g1	PLTG_01308			311.627	218.346	185.993	116.189	306.888	336.952	230.464	695432814	XM_009532735.1	90.91	77	3	1	108	180	727	803	8e-18	100	Phytophthora sojae hypothetical protein mRNA
LILI_TRINITY_DN73574_c0_g1	PLTG_01470			310.705	20.538	8.58	31.641	32.213	60.046	83.764	no blast hit	no blast hit	no blast hit	no blast hit	no blast hit	no blast hit	no blast hit	no blast hit	no blast hit	no blast hit	no blast hit	no blast hit	no blast hit
LILI_TRINITY_DN91620_c0_g1	PLTG_03901	PF10287,PF10290		310.144	455.89	235.83	268.717	120.819	48.794	42.348	301111739	XM_002904903.1	80.89	1277	212	26	121	1385	1302	46	0	977	Phytophthora infestans T30-4 conserved hypothetical protein (PITG_06976) mRNA, complete cds	LILI_TRINITY_DN91620_c0_g1_i1|m.6064	416	'PTHR31737:SF4 416 102', 'PTHR31737 416 102'	'Putative TOS1-like glycosyl hydrolase (DUF2401) PF10287 412 178', 'Glycine-rich protein domain (DUF2403) PF10290 173 123'	nd	'G3DSA:2.60.120.200 358 299'	'SSF49899 375 303'	nd	nd	nd
LILI_TRINITY_DN81269_c0_g1	PLTG_01908	PF00085,PF13848	'Pfam:PF00085 Thioredoxin > GO:cell redox homeostasis ; GO:0045454'	310.094	622.274	956.029	1386.05	819.966	628.785	584.369	695392491	XM_009522055.1	88.76	1548	171	1	132	1679	1556	12	0	1892	Phytophthora sojae hypothetical protein partial mRNA	LILI_TRINITY_DN81269_c0_g1_i1|m.1662	560	PTHR18929 194 13, PTHR18929:SF74 194 13, PTHR18929:SF74 557 294, PTHR18929 557 294	Thioredoxin-like domain PF13848 365 220, Thioredoxin PF00085 514 409, Thioredoxin PF00085 167 63	Coil 560 555	G3DSA:3.40.30.10 279 173, G3DSA:3.40.30.10 542 405, G3DSA:3.40.30.10 171 59	SSF52833 278 175, SSF52833 401 267, SSF52833 171 61, SSF52833 518 407	N D	N D	Thioredoxin family signature PR00421 89 81, Thioredoxin family signature PR00421 98 89, Thioredoxin family signature PR00421 143 132
LILI_TRINITY_DN99387_c0_g1	PLTG_10397			309.373	274.88	275.672	218.193	235.241	132.309	99.225	695411936	XM_009527317.1	91.2	216	18	1	44	259	21	235	2e-75	292	Phytophthora sojae hypothetical protein partial mRNA
LILI_TRINITY_DN92412_c1_g1	PLTG_04330	PF00153		308.852	895.693	897.839	822.039	425.809	401.535	449.166	695466988	XM_009541231.1	93.1	1014	68	2	1	1013	103	1115	0	1483	Phytophthora sojae hypothetical protein mRNA	LILI_TRINITY_DN92412_c1_g1_i1|m.7415	333	PTHR24089 320 22, PTHR24089:SF50 320 22	Mitochondrial carrier protein PF00153 320 241, Mitochondrial carrier protein PF00153 224 140, Mitochondrial carrier protein PF00153 123 39	N D	G3DSA:1.50.40.10 319 41	SSF103506 315 38	N D	N D	N D
LILI_TRINITY_DN99832_c0_g1	PLTG_10984			306.798	71.468	89.917	64.767	38.368	38.779	35.865	189084706	BT032222.1	83.23	465	78	0	4	468	1046	582	9e-116	427	Phytophthora capsici clone CBOT153-K13 mRNA sequence	LILI_TRINITY_DN99832_c0_g1_i1|m.38514	157	PTHR10869 157 1, PTHR10869:SF59 157 1	N D	N D	N D	N D	N D	N D	N D
LILI_TRINITY_DN91694_c0_g1	PLTG_03871	PF13843		303.983	179.053	193.849	174.6	122.971	162.372	144.638	no blast hit	no blast hit	no blast hit	no blast hit	no blast hit	no blast hit	no blast hit	no blast hit	no blast hit	no blast hit	no blast hit	no blast hit	no blast hit	LILI_TRINITY_DN91694_c0_g1_i1|m.5977	135	PTHR28576 131 32, PTHR28576:SF4 131 32	Transposase IS4 PF13843 132 19	N D	N D	N D	N D	N D	N D
LILI_TRINITY_DN91830_c0_g2	PLTG_04015			303.242	10.832	15.96	11.376	143.511	22.288	19.489	no blast hit	no blast hit	no blast hit	no blast hit	no blast hit	no blast hit	no blast hit	no blast hit	no blast hit	no blast hit	no blast hit	no blast hit	no blast hit
LILI_TRINITY_DN98408_c0_g1	PLTG_09298	PF00627,PF16158,PF00564,PF00569	'Pfam:PF00564 PB1 > GO:protein binding ; GO:0005515', 'Pfam:PF00569 ZZ > GO:zinc ion binding ; GO:0008270'	303.091	53.464	70.077	95.452	63.594	220.703	217.474	695427287	XM_009531353.1	77.05	1364	263	30	43	1369	34	1384	0	739	Phytophthora sojae hypothetical protein partial mRNA	LILI_TRINITY_DN98408_c0_g1_i3|m.28334	838	PTHR20930:SF0 446 43, PTHR20930:SF0 801 574, PTHR20930 446 43, PTHR20930 801 574	UBA/TS-N domain PF00627 835 800, Ig-like domain from next to BRCA1 gene PF16158 716 613, PB1 domain PF00564 96 47, Zinc finger, ZZ type PF00569 314 280, Zinc finger, ZZ type PF00569 386 347	N D	G3DSA:1.10.8.10 837 801, G3DSA:3.10.20.240 94 57	SSF54277 103 42, SSF57850 395 337, SSF57850 330 277, SSF46934 837 796	Ubiquitin associated domain SM00165 837 799, Zinc-binding domain, present in Dystrophin, CREB-binding protein. SM00291 388 343, Zinc-binding domain, present in Dystrophin, CREB-binding protein. SM00291 324 278	N D	N D
LILI_TRINITY_DN39911_c0_g1	PLTG_00684	PF00179		301.549	891.095	785.694	1109.24	488.477	618.945	699.705	695426839	XM_009531227.1	93.06	519	32	2	176	690	519	1	0	756	Phytophthora sojae hypothetical protein mRNA	LILI_TRINITY_DN39911_c0_g1_i1|m.437	172	PTHR24068 172 24	Ubiquitin-conjugating enzyme PF00179 166 30	N D	G3DSA:3.10.110.10 171 15	SSF54495 171 16	Ubiquitin-conjugating enzyme E2, catalytic domain homologues SM00212 172 29	N D	N D
LILI_TRINITY_DN87892_c0_g1	PLTG_02751			301.539	312.096	215.439	263.673	185.648	148.616	113.876	695375552	XM_009517275.1	80.11	890	118	35	90	939	84	954	6e-170	608	Phytophthora sojae hypothetical protein mRNA
LILI_TRINITY_DN80880_c0_g4	PLTG_01876			300.737	508.268	947.06	1054.3	1270.06	640.826	476.534	695426796	XM_009531216.1	95.33	300	14	0	102	401	29	328	7e-131	477	Phytophthora sojae hypothetical protein mRNA			nd	nd	nd	nd	nd	nd	nd	nd
LILI_TRINITY_DN64911_c0_g3	PLTG_01227	PF01459	'Pfam:PF01459 Porin_3 > GO:transmembrane transport ; GO:0055085', 'Pfam:PF01459 Porin_3 > GO:mitochondrial outer membrane ; GO:0005741'	300.386	1501.84	1324.06	1507.42	1365.09	473.056	411.745	695431829	XM_009532489.1	90.45	440	42	0	35	474	30	469	6e-162	580	Phytophthora sojae hypothetical protein mRNA	LILI_TRINITY_DN64911_c0_g3_i1|m.909	157	PTHR11743:SF23 156 12, PTHR11743 156 12	Eukaryotic porin PF01459 146 15	N D	G3DSA:2.40.160.10 155 10	SSF56655 71 8	N D	N D	N D
LILI_TRINITY_DN80882_c0_g1	PLTG_01870			298.894	185.273	51.112	48.624	49.274	200.337	445.58	675198264	XM_008909769.1	77.41	841	145	34	265	1073	150	977	9e-125	459	Phytophthora parasitica INRA-310 hypothetical protein mRNA
LILI_TRINITY_DN91784_c1_g2	PLTG_03918			296.93	47.297	171.599	507.6	407.701	383.816	300.918	675210268	XM_008915771.1	76.95	898	167	22	1458	2322	240	1130	2e-129	475	Phytophthora parasitica INRA-310 hypothetical protein mRNA	LILI_TRINITY_DN91784_c1_g2_i1|m.6113	272	PTHR22797:SF32 156 45, PTHR22797 156 45	N D	N D	N D	N D	N D	N D	N D
LILI_TRINITY_DN105803_c0_g1	PLTG_13769	PF03283	'Pfam:PF03283 PAE > GO:hydrolase activity ; GO:0016787'	293.414	12.347	9.866	15.579	25.32	82.015	87.166	695421059	XM_009529781.1	77.79	977	213	4	1248	2222	1122	148	1e-166	599	Phytophthora sojae hypothetical protein partial mRNA	LILI_TRINITY_DN105803_c0_g1_i1|m.56278	424	'PTHR21562 284 73'	'Pectinacetylesterase PF03283 319 87'	nd	'G3DSA:3.40.50.1820 302 190'	'SSF53474 258 191'	nd	nd	nd
LILI_TRINITY_DN100118_c1_g1	PLTG_11378	PF00083	'Pfam:PF00083 Sugar_tr > GO:transmembrane transporter activity ; GO:0022857', 'Pfam:PF00083 Sugar_tr > GO:transmembrane transport ; GO:0055085', 'Pfam:PF00083 Sugar_tr > GO:integral component of membrane ; GO:0016021'	293.304	10.363	152.235	738.136	1453.49	1046.13	841.302	675187548	XM_008904411.1	83.84	464	62	10	1	460	1279	1733	2e-116	429	Phytophthora parasitica INRA-310 hypothetical protein mRNA	LILI_TRINITY_DN100118_c1_g1_i1|m.41191	114	PTHR23500 111 1, PTHR23500:SF164 111 1	Sugar (and other) transporter PF00083 94 1	N D	G3DSA:1.20.1250.20 89 6	SSF103473 91 2	N D	N D	N D
LILI_TRINITY_DN14097_c0_g1	PLTG_00242			292.643	35.164	4.268	8.636	10.663	3.804	8.064	675206696	XM_008913985.1	76.82	1096	243	11	469	1557	1125	34	4e-169	606	Phytophthora parasitica INRA-310 hypothetical protein mRNA	LILI_TRINITY_DN14097_c0_g1_i1|m.115	397	PTHR13510 395 1	N D	N D	G3DSA:3.30.40.10 351 270	N D	N D	N D	N D
LILI_TRINITY_DN99303_c0_g1	PLTG_10299	PF00612,PF00063	'Pfam:PF00612 IQ > GO:protein binding ; GO:0005515', 'Pfam:PF00063 Myosin_head > GO:motor activity ; GO:0003774', 'Pfam:PF00063 Myosin_head > GO:ATP binding ; GO:0005524', 'Pfam:PF00063 Myosin_head > GO:myosin complex ; GO:0016459'	291.26	52.123	41.603	49.891	43.101	76.154	51.093	675183942	XM_008902608.1	84.6	3701	520	23	1	3691	1066	4726	0	3631	Phytophthora parasitica INRA-310 hypothetical protein mRNA	LILI_TRINITY_DN99303_c0_g1_i1|m.33948	1194	PTHR13140:SF293 679 628, PTHR13140 452 1, PTHR13140 908 884, PTHR13140 821 755, PTHR13140 852 837, PTHR13140:SF293 452 1, PTHR13140:SF293 733 703, PTHR13140:SF293 908 884, PTHR13140:SF293 821 755, PTHR13140 601 471, PTHR13140 733 703, PTHR13140 679 628, PTHR13140:SF293 601 471, PTHR13140:SF293 852 837	Myosin head (motor domain) PF00063 512 29, IQ calmodulin-binding motif PF00612 571 552, IQ calmodulin-binding motif PF00612 619 602, IQ calmodulin-binding motif PF00612 641 623	Coil 778 744, Coil 813 793, Coil 678 644, Coil 722 688	N D	SSF52540 582 32	Short calmodulin-binding motif containing conserved Ile and Gln residues. SM00015 619 597, Short calmodulin-binding motif containing conserved Ile and Gln residues. SM00015 594 572, Short calmodulin-binding motif containing conserved Ile and Gln residues. SM00015 642 620, Short calmodulin-binding motif containing conserved Ile and Gln residues. SM00015 571 549, Myosin. Large ATPases. SM00242 525 2	N D	Myosin heavy chain signature PR00193 255 227, Myosin heavy chain signature PR00193 202 174
LILI_TRINITY_DN90478_c0_g1	PLTG_03409	PF00071	'Pfam:PF00071 Ras > GO:GTP binding ; GO:0005525', 'Pfam:PF00071 Ras > GO:small GTPase mediated signal transduction ; GO:0007264'	291.15	677.602	677.321	678.654	421.039	279.649	274.007	695417051	XM_009528710.1	88.67	962	86	14	22	980	5	946	0	1151	Phytophthora sojae hypothetical protein mRNA	LILI_TRINITY_DN90478_c0_g1_i1|m.4717	251	PTHR24073 251 28, PTHR24073:SF414 251 28	Ras family PF00071 199 36	N D	G3DSA:3.40.50.300 251 33	SSF52540 207 33	Rab subfamily of small GTPases SM00175 201 36, Rho (Ras homology) subfamily of Ras-like small GTPases SM00174 201 37, Ran (Ras-related nuclear proteins) /TC4 subfamily of small GTPases SM00176 247 40, ARF-like small GTPases SM00177 202 18, Ras subfamily of RAS small GTPases SM00173 201 32	N D	Transforming protein P21 ras signature PR00449 156 143, Transforming protein P21 ras signature PR00449 198 176, Transforming protein P21 ras signature PR00449 74 58, Transforming protein P21 ras signature PR00449 103 81, Transforming protein P21 ras signature PR00449 56 35
LILI_TRINITY_DN90815_c0_g1	PLTG_03588			291.05	92.69	51.944	52.332	46.524	74.432	62.374	no blast hit	no blast hit	no blast hit	no blast hit	no blast hit	no blast hit	no blast hit	no blast hit	no blast hit	no blast hit	no blast hit	no blast hit	no blast hit
LILI_TRINITY_DN92121_c0_g1	PLTG_04133	PF01116	'Pfam:PF01116 F_bP_aldolase > GO:zinc ion binding ; GO:0008270', 'Pfam:PF01116 F_bP_aldolase > GO:aldehyde-lyase activity ; GO:0016832', 'Pfam:PF01116 F_bP_aldolase > GO:carbohydrate metabolic process ; GO:0005975'	290.359	595.422	798.867	1199.2	855.743	440.689	457.406	695381515	XM_009518817.1	92.28	1088	80	2	68	1153	46	1131	0	1541	Phytophthora sojae hypothetical protein mRNA	LILI_TRINITY_DN92121_c0_g1_i1|m.6717	358	PTHR30559:SF0 358 1, PTHR30559 358 1	Fructose-bisphosphate aldolase class-II PF01116 356 17	N D	G3DSA:3.20.20.70 356 10	SSF51569 356 1	N D	PIRSF001359 358 12	N D
LILI_TRINITY_DN77431_c1_g1	PLTG_01648			289.918	4.732	1.761	164.237	811.164	695.872	588.934	695385676	XM_009520049.1	78.04	296	56	8	106	398	1479	1768	1e-40	178	Phytophthora sojae hypothetical protein partial mRNA	LILI_TRINITY_DN77431_c1_g1_i1|m.1290	132	nd	nd	nd	nd	nd	nd	nd	nd
LILI_TRINITY_DN96517_c0_g1	PLTG_07332			288.726	59.537	51.393	65.089	45.879	54.249	45.388	675162754	XM_008892014.1	79.82	1194	237	4	23	1214	65	1256	0	867	Phytophthora parasitica INRA-310 hypothetical protein mRNA	LILI_TRINITY_DN96517_c0_g1_i1|m.18311	447	N D	N D	Coil 413 372, Coil 447 428, Coil 361 281	N D	N D	N D	N D	N D
LILI_TRINITY_DN92324_c0_g1	PLTG_04253	PF00043,PF02798	'Pfam:PF02798 GST_N > GO:protein binding ; GO:0005515'	285.189	1440.4	2359.7	2707.26	793.514	860.206	1256.7	695457668	XM_009538956.1	84.6	682	102	3	73	753	42	721	0	675	Phytophthora sojae hypothetical protein mRNA	LILI_TRINITY_DN92324_c0_g1_i4|m.7143	248	PTHR11260:SF143 237 2, PTHR11260 237 2	Glutathione S-transferase, N-terminal domain PF02798 100 25, Glutathione S-transferase, C-terminal domain PF00043 221 134	N D	G3DSA:1.20.1050.10 242 114, G3DSA:3.40.30.10 113 27	SSF52833 109 19, SSF47616 231 106	N D	N D	N D
LILI_TRINITY_DN94122_c0_g1	PLTG_05324			281.312	109.823	60.114	122.096	153.033	212.833	183.953	no blast hit	no blast hit	no blast hit	no blast hit	no blast hit	no blast hit	no blast hit	no blast hit	no blast hit	no blast hit	no blast hit	no blast hit	no blast hit	LILI_TRINITY_DN94122_c0_g1_i8|m.10598	172	N D	N D	N D	G3DSA:3.40.50.300 72 17	N D	N D	N D	N D
LILI_TRINITY_DN95762_c0_g2	PLTG_06609	PF00909	'Pfam:PF00909 Ammonium_transp > GO:ammonium transmembrane transporter activity ; GO:0008519', 'Pfam:PF00909 Ammonium_transp > GO:ammonium transport ; GO:0015696', 'Pfam:PF00909 Ammonium_transp > GO:membrane ; GO:0016020'	280.311	50.273	26.215	41.785	30.249	22.711	20.909	675202000	XM_008911637.1	82.87	1372	235	0	257	1628	1607	236	0	1232	Phytophthora parasitica INRA-310 hypothetical protein mRNA	LILI_TRINITY_DN95762_c0_g2_i2|m.15158	462	PTHR11730:SF44 419 4, PTHR11730 419 4	Ammonium Transporter Family PF00909 415 14	N D	G3DSA:1.10.3430.10 396 6	SSF111352 396 8	N D	N D	N D
LILI_TRINITY_DN95732_c0_g1	PLTG_06589			277.425	137.293	74.875	82.602	96.846	160.537	113.427	189084220	BT031736.1	83.01	1613	218	37	257	1837	1691	103	0	1410	Phytophthora capsici clone CBOT65-J22 mRNA sequence	LILI_TRINITY_DN95732_c0_g1_i1|m.15087	447	nd	nd	nd	nd	nd	nd	nd	nd
LILI_TRINITY_DN67560_c0_g1	PLTG_01313			276.634	0.724	4.085	99.401	918.972	176.988	128.286	no blast hit	no blast hit	no blast hit	no blast hit	no blast hit	no blast hit	no blast hit	no blast hit	no blast hit	no blast hit	no blast hit	no blast hit	no blast hit			nd	nd	nd	nd	nd	nd	nd	nd
LILI_TRINITY_DN39702_c0_g1	PLTG_00670			275.582	1188.5	1087.73	1627.91	1098.82	584.999	559.889	675173298	XM_008897286.1	93.55	217	14	0	80	296	97	313	1e-84	324	Phytophthora parasitica INRA-310 protein translocase SEC61 complex gamma subunit, archaeal and eukaryotic mRNA
LILI_TRINITY_DN100013_c3_g2	PLTG_11197	PF00083	'Pfam:PF00083 Sugar_tr > GO:transmembrane transporter activity ; GO:0022857', 'Pfam:PF00083 Sugar_tr > GO:transmembrane transport ; GO:0055085', 'Pfam:PF00083 Sugar_tr > GO:integral component of membrane ; GO:0016021'	274.079	3258.8	1586.97	1181.44	1602.69	503.98	476.614	695441373	XM_009534897.1	93.18	396	27	0	1	396	911	1306	2e-162	582	Phytophthora sojae hypothetical protein partial mRNA	LILI_TRINITY_DN100013_c3_g2_i2|m.39971	130	PTHR23503 130 1, PTHR23503:SF20 130 1	Sugar (and other) transporter PF00083 123 1	N D	G3DSA:1.20.1250.20 123 4	SSF103473 122 4	N D	N D	Sugar transporter signature PR00171 47 26, Sugar transporter signature PR00171 61 49
LILI_TRINITY_DN65722_c0_g2	PLTG_01256			272.767	366.713	684.496	484.226	167.287	330.78	396.782	675172666	XM_008896970.1	90.58	308	20	6	1	299	993	1300	1e-107	399	Phytophthora parasitica INRA-310 ADP/ATP translocase 1 mRNA
LILI_TRINITY_DN53588_c0_g1	PLTG_00894			271.535	249.596	202.699	218.377	156.849	107.876	148.064	301123398	XM_002909380.1	97.14	70	2	0	1	70	1107	1176	4e-23	119	Phytophthora infestans T30-4 conserved hypothetical protein (PITG_00880) mRNA, complete cds
LILI_TRINITY_DN85805_c0_g1	PLTG_02397			270.473	62.205	57.11	76.062	93.872	123.234	116.837	695443699	XM_009535470.1	86.18	1346	170	10	239	1573	1341	1	0	1441	Phytophthora sojae hypothetical protein partial mRNA	LILI_TRINITY_DN85805_c0_g1_i1|m.2502	463	PTHR36068:SF1 463 97, PTHR36068 463 97	N D	N D	N D	N D	N D	N D	N D
LILI_TRINITY_DN80880_c0_g3	PLTG_01875			270.453	291.625	291.838	552.332	540.202	308.404	391.735	695426796	XM_009531216.1	93.96	447	27	0	102	548	29	475	0	676	Phytophthora sojae hypothetical protein mRNA	LILI_TRINITY_DN80880_c0_g3_i1|m.1592	181	nd	nd	nd	nd	nd	nd	nd	nd
LILI_TRINITY_DN91617_c0_g1	PLTG_03887	PF08597	'Pfam:PF08597 eIF3_subunit > GO:translation initiation factor activity ; GO:0003743', 'Pfam:PF08597 eIF3_subunit > GO:cytoplasm ; GO:0005737', 'Pfam:PF08597 eIF3_subunit > GO:eukaryotic translation initiation factor 3 complex ; GO:0005852'	270.383	163.716	112.307	117.007	103.974	67.765	61.01	675164906	XM_008893090.1	85.6	743	107	0	284	1026	902	160	0	780	Phytophthora parasitica INRA-310 hypothetical protein mRNA	LILI_TRINITY_DN91617_c0_g1_i1|m.6018	261	N D	Translation initiation factor eIF3 subunit PF08597 261 1	N D	G3DSA:1.10.246.60 220 146	N D	N D	N D	N D
LILI_TRINITY_DN85812_c0_g1	PLTG_02395	PF03221		269.692	18.487	19.58	12.988	14.769	16.068	21.687	no blast hit	no blast hit	no blast hit	no blast hit	no blast hit	no blast hit	no blast hit	no blast hit	no blast hit	no blast hit	no blast hit	no blast hit	no blast hit	LILI_TRINITY_DN85812_c0_g1_i1|m.2494	226	N D	Tc5 transposase DNA-binding domain PF03221 162 103	N D	G3DSA:1.10.10.60 160 102, G3DSA:1.10.10.60 77 23	SSF46689 160 100	N D	N D	N D
LILI_TRINITY_DN86632_c0_g1	PLTG_02560			269.241	402.507	300.396	604.134	736.598	283.676	186.929	no blast hit	no blast hit	no blast hit	no blast hit	no blast hit	no blast hit	no blast hit	no blast hit	no blast hit	no blast hit	no blast hit	no blast hit	no blast hit	LILI_TRINITY_DN86632_c0_g1_i2|m.2819	194	nd	nd	nd	nd	nd	nd	nd	nd
LILI_TRINITY_DN93717_c1_g1	PLTG_05116	PF00191	'Pfam:PF00191 Annexin > GO:calcium ion binding ; GO:0005509', 'Pfam:PF00191 Annexin > GO:calcium-dependent phospholipid binding ; GO:0005544'	268.71	30.459	53.392	158.745	169.139	158.05	146.194	189084745	BT032263.1	82.32	628	107	4	87	712	2670	2045	5e-150	542	Phytophthora capsici clone CBOT165-E07 mRNA sequence	LILI_TRINITY_DN93717_c1_g1_i1|m.9946	210	PTHR10502 208 1, PTHR10502:SF129 208 1	Annexin PF00191 44 2, Annexin PF00191 206 144, Annexin PF00191 130 66	N D	G3DSA:1.10.220.10 48 2, G3DSA:1.10.220.10 209 140, G3DSA:1.10.220.10 133 60	SSF47874 209 2	Annexin repeats SM00335 206 155, Annexin repeats SM00335 132 79, Annexin repeats SM00335 45 2	N D	N D
LILI_TRINITY_DN90787_c1_g1	PLTG_03570	PF05699	'Pfam:PF05699 Dimer_Tnp_hAT > GO:protein dimerization activity ; GO:0046983'	268.419	38.422	63.593	158.377	239.871	312.806	246.343	301123412	XM_002909387.1	81.71	410	72	2	8029	8435	106	515	8e-88	339	Phytophthora infestans T30-4 conserved hypothetical protein (PITG_00886) mRNA, complete cds	LILI_TRINITY_DN90787_c1_g1_i1|m.5084	907	PTHR23272 842 614, PTHR23272 444 387, PTHR23272 370 294	hAT family C-terminal dimerisation region PF05699 849 780	N D	N D	SSF53098 643 327, SSF53098 849 719	N D	N D	N D
LILI_TRINITY_DN96501_c2_g2	PLTG_07378	PF00249,PF13921		268.179	118.578	137.442	116.661	71.582	93.849	73.799	189084552	BT032068.1	80.52	1627	294	18	167	1779	56	1673	0	1227	Phytophthora capsici clone CBOT125-J12 mRNA sequence	LILI_TRINITY_DN96501_c2_g2_i2|m.18537	508	PTHR10641 441 401, PTHR10641 242 58, PTHR10641:SF514 242 58, PTHR10641:SF514 441 401	Myb-like DNA-binding domain PF00249 81 36, Myb-like DNA-binding domain PF13921 146 90	Coil 412 392	G3DSA:1.10.10.60 139 94, G3DSA:1.10.10.60 93 37, G3DSA:1.10.10.60 181 140	SSF46689 96 33, SSF46689 179 84	SANT SWI3, ADA2, N-CoR and TFIIIB'' DNA-binding domains SM00717 134 86, SANT SWI3, ADA2, N-CoR and TFIIIB'' DNA-binding domains SM00717 83 34, SANT SWI3, ADA2, N-CoR and TFIIIB'' DNA-binding domains SM00717 185 137	N D	N D
LILI_TRINITY_DN91830_c1_g1	PLTG_04016	PF00085	'Pfam:PF00085 Thioredoxin > GO:cell redox homeostasis ; GO:0045454'	267.027	1918.83	2076.31	2755.03	132.333	479.236	1941.59	675184618	XM_008902946.1	92.64	326	24	0	236	561	488	163	2e-128	470	Phytophthora parasitica INRA-310 hypothetical protein mRNA	LILI_TRINITY_DN91830_c1_g1_i1|m.6385	105	PTHR10438 105 1, PTHR10438:SF261 105 1	Thioredoxin PF00085 102 5	N D	G3DSA:3.40.30.10 104 3	SSF52833 102 2	N D	N D	Thioredoxin family signature PR00421 80 69, Thioredoxin family signature PR00421 29 21, Thioredoxin family signature PR00421 38 29
LILI_TRINITY_DN90288_c0_g1	PLTG_03373			266.857	322.901	288.596	282.2	181.514	153.042	150.848	675176218	XM_008898746.1	81.83	820	103	27	12	796	43	851	0	647	Phytophthora parasitica INRA-310 translation initiation factor SUI1 mRNA	LILI_TRINITY_DN90288_c0_g1_i1|m.4627	129	PTHR21396 125 1	N D	N D	G3DSA:3.40.30.10 93 8	SSF52833 93 8	Mitochondrial ribosomal protein L51 / S25 / CI-B8 domain SM00916 92 18	N D	N D
LILI_TRINITY_DN96868_c0_g1	PLTG_07661	PF00026		265.765	72.729	48.8	46.459	37.61	33.603	35.078	675176518	XM_008898896.1	79.81	1476	274	18	875	2336	1493	28	0	1053	Phytophthora parasitica INRA-310 hypothetical protein mRNA	LILI_TRINITY_DN96868_c0_g1_i1|m.19855	750	PTHR13683 476 51, PTHR13683:SF253 476 51	Eukaryotic aspartyl protease PF00026 464 121	Coil 750 744	G3DSA:2.40.70.10 280 118, G3DSA:2.40.70.10 479 281	SSF50630 468 110	N D	N D	N D
LILI_TRINITY_DN95907_c0_g1	PLTG_06789			264.172	85.625	48.724	46.229	28.182	73.243	119.894	675186676	XM_008903975.1	83.95	1277	163	21	4746	5996	123	1383	0	1184	Phytophthora parasitica INRA-310 hypothetical protein mRNA	LILI_TRINITY_DN95907_c0_g1_i1|m.15965	885	nd	nd	nd	nd	nd	nd	nd	nd
LILI_TRINITY_DN91054_c1_g1	PLTG_03652			263.691	331.173	295.696	362.453	202.092	482.418	458.185	675210280	XM_008915777.1	86.81	1137	141	9	23	1153	2224	1091	0	1260	Phytophthora parasitica INRA-310 hypothetical protein mRNA
LILI_TRINITY_DN93106_c0_g1	PLTG_04698			263.43	98.401	52.312	62.648	60.059	75.692	66.763	675185956	XM_008903615.1	81.92	1156	185	12	305	1448	1281	138	0	955	Phytophthora parasitica INRA-310 hypothetical protein mRNA	LILI_TRINITY_DN93106_c0_g1_i1|m.8474	380	N D	N D	Coil 111 91, Coil 134 114	N D	N D	N D	N D	N D
LILI_TRINITY_DN65926_c0_g1	PLTG_01261	PF02271	'Pfam:PF02271 UCR_14kD > GO:mitochondrial electron transport, ubiquinol to cytochrome c ; GO:0006122', 'Pfam:PF02271 UCR_14kD > GO:mitochondrial respiratory chain complex III ; GO:0005750'	260.285	714.603	907.737	891.136	678.634	389.366	366.02	695370127	XM_009515935.1	89.97	319	32	0	240	558	351	33	3e-111	412	Phytophthora sojae hypothetical protein mRNA	LILI_TRINITY_DN65926_c0_g1_i1|m.933	121	PTHR12022 118 21	Ubiquinol-cytochrome C reductase complex 14kD subunit PF02271 116 20	N D	G3DSA:1.10.1090.10 119 11	SSF81524 119 36	N D	N D	N D
LILI_TRINITY_DN92763_c1_g2	PLTG_04483			260.034	4.102	19.829	37.732	99.484	71.074	45.027	no blast hit	no blast hit	no blast hit	no blast hit	no blast hit	no blast hit	no blast hit	no blast hit	no blast hit	no blast hit	no blast hit	no blast hit	no blast hit
LILI_TRINITY_DN96222_c0_g1	PLTG_07070	PF07714	'Pfam:PF07714 Pkinase_Tyr > GO:protein kinase activity ; GO:0004672', 'Pfam:PF07714 Pkinase_Tyr > GO:protein phosphorylation ; GO:0006468'	259.914	95.868	73.394	93.495	77.363	162.898	142.56	675193762	XM_008907518.1	81.7	1093	195	4	909	1997	850	1941	0	905	Phytophthora parasitica INRA-310 TKL protein kinase partial mRNA	LILI_TRINITY_DN96222_c0_g1_i1|m.17206	664	PTHR23257:SF513 62 54, PTHR23257:SF513 663 374, PTHR23257 62 54, PTHR23257 663 374	Protein tyrosine kinase PF07714 652 396	N D	G3DSA:1.10.510.10 651 444, G3DSA:3.30.200.20 443 368	SSF56112 653 382	N D	N D	N D
LILI_TRINITY_DN97922_c0_g1	PLTG_08718			259.373	34.172	25.891	21.796	14.302	62.095	70.63	695395679	XM_009522932.1	78.76	2368	432	50	479	2806	1	2337	0	1520	Phytophthora sojae hypothetical protein partial mRNA	LILI_TRINITY_DN97922_c0_g1_i1|m.24979	775	nd	nd	nd	nd	nd	nd	nd	nd
LILI_TRINITY_DN97679_c1_g1	PLTG_08354	PF00005,PF00664	'Pfam:PF00005 ABC_tran > GO:ATP binding ; GO:0005524', 'Pfam:PF00005 ABC_tran > GO:ATPase activity ; GO:0016887', 'Pfam:PF00664 ABC_membrane > GO:ATP binding ; GO:0005524', 'Pfam:PF00664 ABC_membrane > GO:ATPase activity, coupled to transmembrane movement of substances ; GO:0042626', 'Pfam:PF00664 ABC_membrane > GO:transport ; GO:0006810', 'Pfam:PF00664 ABC_membrane > GO:transmembrane transport ;…	258.692	25.995	6.246	11.526	13.132	37.726	52.305	189084728	BT032246.1	78.76	2646	538	22	62	2697	3848	1217	0	1751	Phytophthora capsici clone CBOT161-F20 mRNA sequence	LILI_TRINITY_DN97679_c1_g1_i1|m.23001	886	PTHR24221 883 128, PTHR24221:SF214 883 128	ABC transporter transmembrane region PF00664 594 311, ABC transporter PF00005 812 662, ABC transporter PF00005 162 13	N D	G3DSA:1.20.1560.10 628 301, G3DSA:3.40.50.300 878 643, G3DSA:3.40.50.300 224 2	SSF52540 235 2, SSF52540 882 635, SSF90123 625 300	ATPases associated with a variety of cellular activities SM00382 860 671, ATPases associated with a variety of cellular activities SM00382 210 22	N D	N D
LILI_TRINITY_DN15960_c0_g1	PLTG_00281			258.502	0.711	0.681	0.196	1.758	22.758	51.558	301110680	XM_002904374.1	80.4	1158	222	4	194	1347	64	1220	0	876	Phytophthora infestans T30-4 conserved hypothetical protein (PITG_07389) mRNA, complete cds	LILI_TRINITY_DN15960_c0_g1_i1|m.169	397	PTHR13510 367 1	N D	N D	G3DSA:3.30.530.20 254 52	SSF55961 255 44	N D	N D	N D
LILI_TRINITY_DN99056_c1_g1	PLTG_10015			257.72	37.645	42.457	35.026	23.094	23.205	23.236	695381679	XM_009518870.1	85.97	998	140	0	299	1296	1	998	0	1068	Phytophthora sojae hypothetical protein partial mRNA	LILI_TRINITY_DN99056_c1_g1_i1|m.32320	356	nd	nd	nd	nd	nd	nd	nd	nd
LILI_TRINITY_DN16189_c0_g1	PLTG_00295			256.889	52.606	105.629	129.73	181.103	150.362	109.528	301126258	XM_002909788.1	87.2	547	55	10	1	532	806	260	4e-170	608	Phytophthora infestans T30-4 conserved hypothetical protein (PITG_22406) mRNA, complete cds
LILI_TRINITY_DN98384_c0_g1	PLTG_09187	PF00335	'Pfam:PF00335 Tetraspannin > GO:integral component of membrane ; GO:0016021'	256.488	116.687	92.77	84.997	57.87	47.598	40.655	695397001	XM_009523336.1	81.23	783	147	0	135	917	1	783	4e-177	632	Phytophthora sojae hypothetical protein partial mRNA	LILI_TRINITY_DN98384_c0_g1_i1|m.27724	354	PTHR19282:SF160 331 260, PTHR19282 212 59, PTHR19282 331 260, PTHR19282:SF160 212 59	Tetraspanin family PF00335 334 62	N D	N D	N D	N D	N D	Transmembrane four family signature PR00259 88 65, Transmembrane four family signature PR00259 131 105, Transmembrane four family signature PR00259 160 132
LILI_TRINITY_DN88139_c0_g1	PLTG_02828	PF04178	'Pfam:PF04178 Got1 > GO:vesicle-mediated transport ; GO:0016192'	256.478	63.009	47.082	75.256	93.75	141.942	148.938	189084618	BT032134.1	79.45	803	134	21	52	828	7	804	3e-149	540	Phytophthora capsici clone CBOT137-E23 mRNA sequence	LILI_TRINITY_DN88139_c0_g1_i1|m.3304	257	PTHR23137 249 35, PTHR23137:SF3 249 35	Got1/Sft2-like family PF04178 236 126	N D	N D	N D	N D	N D	N D
LILI_TRINITY_DN87801_c0_g1	PLTG_02753			253.974	106.096	185.561	132.309	86.277	199.141	188.606	695378337	XM_009517960.1	95.83	672	25	2	158	826	1050	379	0	1083	Phytophthora sojae hypothetical protein partial mRNA	LILI_TRINITY_DN87801_c0_g1_i1|m.3155	372	'PTHR33129 137 20', 'PTHR33129:SF3 137 20'	nd	nd	nd	nd	nd	nd	nd
LILI_TRINITY_DN98303_c1_g1	PLTG_09146	PF05653	'Pfam:PF05653 Mg_trans_NIPA > GO:magnesium ion transmembrane transporter activity ; GO:0015095', 'Pfam:PF05653 Mg_trans_NIPA > GO:magnesium ion transport ; GO:0015693', 'Pfam:PF05653 Mg_trans_NIPA > GO:integral component of membrane ; GO:0016021'	252.441	127.68	109.335	126.057	107.388	113.123	94.219	695387652	XM_009520656.1	82.89	976	160	6	1008	1981	971	1	0	870	Phytophthora sojae hypothetical protein partial mRNA	LILI_TRINITY_DN98303_c1_g1_i2|m.27506	324	PTHR12570:SF9 302 5, PTHR12570 302 5	Magnesium transporter NIPA PF05653 279 57	N D	N D	SSF103481 113 16	N D	N D	N D
LILI_TRINITY_DN55769_c0_g1	PLTG_00969			251.679	157.107	165.667	131.031	265.958	106.408	79.929	no blast hit	no blast hit	no blast hit	no blast hit	no blast hit	no blast hit	no blast hit	no blast hit	no blast hit	no blast hit	no blast hit	no blast hit	no blast hit
LILI_TRINITY_DN90681_c0_g1	PLTG_03524			249.676	35.433	19.083	21.278	21.148	7.56	8.2	675201336	XM_008911305.1	89.24	158	14	1	295	452	1	155	9e-46	195	Phytophthora parasitica INRA-310 hypothetical protein partial mRNA
LILI_TRINITY_DN89442_c1_g1	PLTG_03160	PF00071	'Pfam:PF00071 Ras > GO:GTP binding ; GO:0005525', 'Pfam:PF00071 Ras > GO:small GTPase mediated signal transduction ; GO:0007264'	249.165	173.61	165.634	174.427	215.084	189.723	151.482	675203414	XM_008912344.1	82.34	957	137	22	85	1019	125	1071	0	802	Phytophthora parasitica INRA-310 hypothetical protein mRNA	LILI_TRINITY_DN89442_c1_g1_i1|m.4043	200	PTHR24073 200 6, PTHR24073:SF132 200 6	Ras family PF00071 172 13	N D	G3DSA:3.40.50.300 200 4	SSF52540 182 8	Rab subfamily of small GTPases SM00175 175 12, Rho (Ras homology) subfamily of Ras-like small GTPases SM00174 175 14, Ras subfamily of RAS small GTPases SM00173 175 9, Ran (Ras-related nuclear proteins) /TC4 subfamily of small GTPases SM00176 189 17	N D	Transforming protein P21 ras signature PR00449 51 35, Transforming protein P21 ras signature PR00449 33 12, Transforming protein P21 ras signature PR00449 128 115, Transforming protein P21 ras signature PR00449 172 150, Transforming protein P21 ras signature PR00449 75 53
LILI_TRINITY_DN99825_c1_g1	PLTG_11040	PF00005	'Pfam:PF00005 ABC_tran > GO:ATP binding ; GO:0005524', 'Pfam:PF00005 ABC_tran > GO:ATPase activity ; GO:0016887'	248.744	11.422	8.569	10.363	12.44	12.049	14.217	675183610	XM_008902442.1	79.09	2276	425	33	2263	4526	16	2252	0	1519	Phytophthora parasitica INRA-310 betaine aldehyde dehydrogenase mRNA	LILI_TRINITY_DN99825_c1_g1_i1|m.38842	592	PTHR24220:SF577 581 355, PTHR24220 581 355	ABC transporter PF00005 526 370, ABC transporter PF00005 216 92	N D	G3DSA:3.40.50.300 292 169, G3DSA:3.40.50.300 126 92, G3DSA:3.40.50.300 582 349	SSF52540 582 350, SSF52540 244 92	ATPases associated with a variety of cellular activities SM00382 579 379, ATPases associated with a variety of cellular activities SM00382 284 95	N D	N D
LILI_TRINITY_DN91864_c0_g2	PLTG_04001			247.793	169.843	167.255	143.305	99.577	90.763	93.577	189084585	BT032101.1	79.71	340	44	15	1	320	539	205	6e-54	222	Phytophthora capsici clone CBOT133-B03 mRNA sequence
LILI_TRINITY_DN94164_c0_g1	PLTG_05386			247.272	470.141	314.023	379.39	251.693	123.178	92.654	no blast hit	no blast hit	no blast hit	no blast hit	no blast hit	no blast hit	no blast hit	no blast hit	no blast hit	no blast hit	no blast hit	no blast hit	no blast hit
LILI_TRINITY_DN96718_c2_g1	PLTG_07533	PF01503,PF01502	'Pfam:PF01502 PRA-CH > GO:phosphoribosyl-AMP cyclohydrolase activity ; GO:0004635', 'Pfam:PF01502 PRA-CH > GO:histidine biosynthetic process ; GO:0000105'	246.751	91.457	99.61	70.731	48.629	34.831	25.153	675169122	XM_008895198.1	80.01	1401	271	8	28	1422	62	1459	0	1027	Phytophthora parasitica INRA-310 phosphoribosyl-ATP diphosphatase mRNA	LILI_TRINITY_DN96718_c2_g1_i1|m.19304	473	PTHR21256:SF3 459 250, PTHR21256:SF3 118 15, PTHR21256 459 250, PTHR21256 118 15	Phosphoribosyl-AMP cyclohydrolase PF01502 343 271, Phosphoribosyl-ATP pyrophosphohydrolase PF01503 431 350	Coil 396 373	N D	SSF101386 431 349, SSF141734 353 248	N D	N D	N D
LILI_TRINITY_DN98317_c0_g1	PLTG_09134	PF01363,PF01590	'Pfam:PF01363 FYVE > GO:metal ion binding ; GO:0046872', 'Pfam:PF01590 GAF > GO:protein binding ; GO:0005515'	246.691	165.968	139.722	167.231	88.316	95.595	98.07	675174528	XM_008897901.1	86.97	1519	178	14	176	1681	1722	211	0	1690	Phytophthora parasitica INRA-310 hypothetical protein, variant mRNA	LILI_TRINITY_DN98317_c0_g1_i1|m.27453	447	PTHR33121 317 145, PTHR33121:SF12 317 145	GAF domain PF01590 312 188, FYVE zinc finger PF01363 88 28	N D	G3DSA:3.30.40.10 92 28, G3DSA:3.30.450.40 313 187	SSF57903 92 28, SSF55781 314 188	Protein present in Fab1, YOTB, Vac1, and EEA1 SM00064 93 24, Domain present in phytochromes and cGMP-specific phosphodiesterases. SM00065 326 186	N D	N D
LILI_TRINITY_DN90187_c0_g1	PLTG_03335	PF01214	'Pfam:PF01214 CK_II_beta > GO:protein kinase regulator activity ; GO:0019887', 'Pfam:PF01214 CK_II_beta > GO:protein kinase CK2 complex ; GO:0005956'	245.669	280.377	291.914	284.387	223.474	189.851	178.745	675176858	XM_008899066.1	82.53	1362	166	52	93	1429	171	1485	0	1131	Phytophthora parasitica INRA-310 hypothetical protein, variant 1 mRNA	LILI_TRINITY_DN90187_c0_g1_i2|m.4538	218	PTHR11740:SF3 214 1, PTHR11740 214 1	Casein kinase II regulatory subunit PF01214 187 10	N D	G3DSA:1.10.1820.10 100 5, G3DSA:2.20.25.20 174 101	SSF57798 195 8	Casein kinase II regulatory subunit SM01085 187 10	N D	Casein kinase II regulatory subunit family signature PR00472 121 100, Casein kinase II regulatory subunit family signature PR00472 168 151, Casein kinase II regulatory subunit family signature PR00472 26 10, Casein kinase II regulatory subunit family signature PR00472 41 27, Casein kinase II regulatory subunit family signature PR00472 96 75
LILI_TRINITY_DN21856_c0_g1	PLTG_00395			245.358	41.009	77.89	94.059	145.784	56.569	46.086	no blast hit	no blast hit	no blast hit	no blast hit	no blast hit	no blast hit	no blast hit	no blast hit	no blast hit	no blast hit	no blast hit	no blast hit	no blast hit	LILI_TRINITY_DN21856_c0_g1_i1|m.225	199	N D	N D	Coil 199 166, Coil 27 7, Coil 118 70, Coil 67 47	N D	N D	N D	N D	N D
LILI_TRINITY_DN100822_c0_g1	PLTG_12537			245.118	188.048	156.179	118.964	74.024	209.515	174.878	no blast hit	no blast hit	no blast hit	no blast hit	no blast hit	no blast hit	no blast hit	no blast hit	no blast hit	no blast hit	no blast hit	no blast hit	no blast hit	LILI_TRINITY_DN100822_c0_g1_i1|m.49562	115	PTHR10587 78 1, PTHR10587:SF64 78 1	N D	N D	N D	N D	N D	N D	N D
LILI_TRINITY_DN91201_c0_g1	PLTG_03728	PF14593,PF00069	'Pfam:PF00069 Pkinase > GO:protein kinase activity ; GO:0004672', 'Pfam:PF00069 Pkinase > GO:ATP binding ; GO:0005524', 'Pfam:PF00069 Pkinase > GO:protein phosphorylation ; GO:0006468'	243.986	97.369	94.661	113.76	97.922	89.535	84.382	675188700	XM_008904987.1	87.44	1568	191	4	214	1779	1564	1	0	1799	Phytophthora parasitica INRA-310 AGC/PDK1 protein kinase mRNA	LILI_TRINITY_DN91201_c0_g1_i1|m.5548	486	PTHR24356 486 391, PTHR24356 340 17	Protein kinase domain PF00069 284 31, PH domain PF14593 480 386	N D	G3DSA:3.30.200.20 147 12, G3DSA:2.30.29.30 484 369, G3DSA:1.10.510.10 316 148	SSF50729 316 296, SSF50729 482 373, SSF56112 338 27	Serine/Threonine protein kinases, catalytic domain SM00220 302 28	N D	N D
LILI_TRINITY_DN87873_c2_g1	PLTG_02755			243.264	99.822	153.251	109.384	708.593	950.538	727.201	124374453	DQ832717.1	97.02	403	12	0	1	403	6593	6191	0	678	Phytophthora sojae mitochondrion, complete genome
LILI_TRINITY_DN95525_c0_g2	PLTG_06436			242.513	345.946	400.979	457.709	306.309	362.238	334.408	675211152	XM_008916213.1	89.66	1238	122	4	29	1260	228	1465	0	1572	Phytophthora parasitica INRA-310 CK1/CK1/CK1-D protein kinase, variant mRNA	LILI_TRINITY_DN95525_c0_g2_i1|m.14486	426	nd	nd	nd	nd	nd	nd	nd	nd
LILI_TRINITY_DN99832_c0_g2	PLTG_10985			241.461	79.432	54.624	63.27	32.176	39.935	41.674	695391028	XM_009521603.1	82.24	2044	349	12	765	2804	59	2092	0	1751	Phytophthora sojae hypothetical protein mRNA	LILI_TRINITY_DN99832_c0_g2_i2|m.38517	715	nd	nd	nd	nd	nd	nd	nd	nd
LILI_TRINITY_DN93717_c2_g1	PLTG_05117			240.379	55.837	110.848	206.632	249.58	198.734	122.381	695467458	XM_009541338.1	83.44	785	109	17	583	1352	2482	3260	0	710	Phytophthora sojae hypothetical protein mRNA	LILI_TRINITY_DN93717_c2_g1_i1|m.9947	451	nd	nd	nd	nd	nd	nd	nd	nd
LILI_TRINITY_DN92414_c0_g1	PLTG_04300	PF00766,PF01012		240.129	333.278	533.72	766.196	632.428	341.385	290.295	695430440	XM_009532148.1	90	1000	98	2	37	1035	26	1024	0	1291	Phytophthora sojae hypothetical protein mRNA	LILI_TRINITY_DN92414_c0_g1_i1|m.7340	330	PTHR10909:SF299 329 125, PTHR10909 329 125	Electron transfer flavoprotein domain PF01012 186 22, Electron transfer flavoprotein FAD-binding domain PF00766 293 211	N D	G3DSA:3.40.50.620 203 20, G3DSA:3.40.50.1220 330 205	SSF52467 330 210, SSF52402 207 21	Electron transfer flavoprotein domain SM00893 203 22	PIRSF000089 330 18	N D
LILI_TRINITY_DN98255_c0_g1	PLTG_09056			240.109	641.217	529.257	408.913	189.306	103.705	80.627	675176538	XM_008898906.1	83.87	1116	128	25	2639	3731	1471	385	0	1016	Phytophthora parasitica INRA-310 hypothetical protein mRNA	LILI_TRINITY_DN98255_c0_g1_i3|m.26992	780	nd	nd	nd	nd	nd	nd	nd	nd
LILI_TRINITY_DN90576_c1_g1	PLTG_03452			239.848	1123.46	976.906	991.85	846.689	321.522	303.862	675193056	XM_008907165.1	88.8	375	33	4	11	376	127	501	4e-123	451	Phytophthora parasitica INRA-310 hypothetical protein mRNA	LILI_TRINITY_DN90576_c1_g1_i1|m.4818	125	PTHR11595 125 4	N D	N D	G3DSA:1.20.1050.10 75 16	SSF47616 72 11	N D	N D	N D
LILI_TRINITY_DN92848_c0_g1	PLTG_04552	PF15916,PF00293	'Pfam:PF00293 NUDIX > GO:hydrolase activity ; GO:0016787'	237.674	72.34	40.706	39.816	32.541	43.077	50.034	675174204	XM_008897739.1	82.34	940	162	4	159	1096	1061	124	0	813	Phytophthora parasitica INRA-310 hypothetical protein partial mRNA	LILI_TRINITY_DN92848_c0_g1_i1|m.8025	318	PTHR13622 314 78	Domain of unknown function (DUF4743) PF15916 135 49, NUDIX domain PF00293 276 144	Coil 318 298	G3DSA:3.90.79.10 288 105	SSF55811 288 128	N D	N D	N D
LILI_TRINITY_DN99710_c0_g2	PLTG_10850	PF00300,PF01513	'Pfam:PF01513 NAD_kinase > GO:NAD+ kinase activity ; GO:0003951', 'Pfam:PF01513 NAD_kinase > GO:NADP biosynthetic process ; GO:0006741', 'Pfam:PF01513 NAD_kinase > GO:metabolic process ; GO:0008152'	236.382	23.648	37.594	41.543	24.777	58.898	63.08	301122302	XM_002908832.1	82.56	866	151	0	607	1472	959	94	0	763	Phytophthora infestans T30-4 conserved hypothetical protein (PITG_00257) mRNA, complete cds	LILI_TRINITY_DN99710_c0_g2_i1|m.37448	513	PTHR13158:SF5 316 215, PTHR13158 316 215, PTHR13158 513 342, PTHR13158:SF5 513 342	Histidine phosphatase superfamily (branch 1) PF00300 216 33, ATP-NAD kinase PF01513 510 422	N D	G3DSA:3.40.50.1240 240 32, G3DSA:3.40.50.10330 513 402	SSF111331 512 402, SSF53254 239 33	Phosphoglycerate mutase family SM00855 203 32	N D	N D
LILI_TRINITY_DN88809_c0_g1	PLTG_02992	PF00378	'Pfam:PF00378 ECH_1 > GO:catalytic activity ; GO:0003824', 'Pfam:PF00378 ECH_1 > GO:metabolic process ; GO:0008152'	234.429	149.412	362.39	648.141	605.686	313.723	246.519	189084928	BT032460.1	86.84	836	106	4	22	855	16	849	0	931	Phytophthora capsici clone CBOU133-N21 mRNA sequence	LILI_TRINITY_DN88809_c0_g1_i1|m.3641	283	PTHR11941 280 17, PTHR11941:SF54 280 17	Enoyl-CoA hydratase/isomerase PF00378 282 38	N D	G3DSA:3.90.226.10 281 28	SSF52096 282 26	N D	N D	N D
LILI_TRINITY_DN96869_c0_g1	PLTG_07654			233.757	48.664	24.973	20.679	28.341	13.07	17.643	695378902	XM_009518103.1	79.4	403	83	0	308	710	10	412	3e-72	285	Phytophthora sojae hypothetical protein partial mRNA
LILI_TRINITY_DN93012_c0_g1	PLTG_04670			233.347	449.724	611.101	616.316	436.322	1194.44	1065.4	675196144	XM_008908709.1	79.37	795	150	12	95	879	254	1044	1e-151	547	Phytophthora parasitica INRA-310 hypothetical protein mRNA
LILI_TRINITY_DN99913_c4_g1	PLTG_11110			232.605	18.299	29.9	31.629	15.022	86.21	127.789	675184536	XM_008902905.1	78.22	1460	294	21	2376	3823	1508	61	0	913	Phytophthora parasitica INRA-310 hypothetical protein mRNA	LILI_TRINITY_DN99913_c4_g1_i2|m.39406	507	nd	nd	nd	nd	nd	nd	nd	nd
LILI_TRINITY_DN33640_c0_g1	PLTG_00584			232.395	1.18	0	0.391	1.01	9.96	26.116	695421429	XM_009529875.1	74.48	1050	243	24	702	1737	1039	1	3e-116	431	Phytophthora sojae hypothetical protein partial mRNA	LILI_TRINITY_DN33640_c0_g1_i1|m.355	396	nd	nd	nd	nd	nd	nd	nd	nd
LILI_TRINITY_DN97819_c0_g2	PLTG_08565	PF00928		230.672	24.506	21.007	28.014	19.156	29.082	46.584	695384794	XM_009519811.1	87.05	826	106	1	1522	2346	1328	503	0	931	Phytophthora sojae hypothetical protein mRNA	LILI_TRINITY_DN97819_c0_g2_i1|m.24083	278	PTHR10529 276 1, PTHR10529:SF257 276 1	Adaptor complexes medium subunit family PF00928 276 8	N D	G3DSA:2.60.40.1170 170 8	SSF49447 276 8	N D	N D	Clathrin coat assembly protein signature PR00314 170 155, Clathrin coat assembly protein signature PR00314 113 86, Clathrin coat assembly protein signature PR00314 38 10, Clathrin coat assembly protein signature PR00314 206 195
LILI_TRINITY_DN96553_c0_g1	PLTG_07294			230.281	86.121	63.658	55.901	72.677	52.67	49.192	no blast hit	no blast hit	no blast hit	no blast hit	no blast hit	no blast hit	no blast hit	no blast hit	no blast hit	no blast hit	no blast hit	no blast hit	no blast hit
LILI_TRINITY_DN99020_c0_g1	PLTG_09964	PF01167		230.191	0.979	0	0.53	3.947	83.403	187.058	301092916	XM_002997263.1	80.23	1194	218	15	119	1303	95	1279	0	881	Phytophthora infestans T30-4 cleavage induced conserved hypothetical protein (PITG_18680) mRNA, complete cds	LILI_TRINITY_DN99020_c0_g1_i1|m.32060	393	PTHR16517 383 244	Tub family PF01167 384 106	N D	G3DSA:3.20.90.10 384 96	SSF54518 384 284	N D	N D	Tubby superfamily signature PR01573 367 348, Tubby superfamily signature PR01573 313 296, Tubby superfamily signature PR01573 391 369
LILI_TRINITY_DN84083_c0_g1	PLTG_02198	PF02466		229.44	348.494	360.921	361.394	267.66	236.923	270.549	675200058	XM_008910666.1	83.17	499	84	0	75	573	608	110	2e-124	457	Phytophthora parasitica INRA-310 hypothetical protein mRNA	LILI_TRINITY_DN84083_c0_g1_i1|m.2224	141	PTHR21382 122 2, PTHR21382:SF1 122 2	Tim17/Tim22/Tim23/Pmp24 family PF02466 118 9	N D	N D	N D	N D	N D	N D
LILI_TRINITY_DN99276_c0_g1	PLTG_10160	PF06140	'Pfam:PF06140 Ifi-6-16 > GO:integral component of membrane ; GO:0016021'	228.628	8.888	4.398	5.296	5.313	6.778	6.371	no blast hit	no blast hit	no blast hit	no blast hit	no blast hit	no blast hit	no blast hit	no blast hit	no blast hit	no blast hit	no blast hit	no blast hit	no blast hit	LILI_TRINITY_DN99276_c0_g1_i2|m.33046	198	PTHR16932 131 11	Interferon-induced 6-16 family PF06140 99 23	N D	N D	N D	N D	N D	N D
LILI_TRINITY_DN93542_c0_g1	PLTG_04956	PF10260		228.558	39.709	16.717	15.671	18.875	14.33	17.997	675202658	XM_008911966.1	81.09	534	93	5	1335	1861	692	160	9e-113	420	Phytophthora parasitica INRA-310 hypothetical protein mRNA	LILI_TRINITY_DN93542_c0_g1_i1|m.9374	207	PTHR13527 156 8, PTHR13527:SF0 156 8	Uncharacterized conserved domain (SAYSvFN) PF10260 144 74	Coil 203 183	N D	N D	N D	N D	N D
LILI_TRINITY_DN96035_c0_g1	PLTG_06921	PF00487	'Pfam:PF00487 FA_desaturase > GO:lipid metabolic process ; GO:0006629'	227.687	272.521	284.479	349.223	236.429	226.341	214.081	189084089	BT031605.1	87.96	3605	433	1	218	3821	12	3616	0	4252	Phytophthora capsici clone CBOT41-J15 mRNA sequence	LILI_TRINITY_DN96035_c0_g1_i1|m.16539	1202	'PTHR12879:SF8 77 3', 'PTHR12879 77 3'	'Fatty acid desaturase PF00487 72 4'	nd	nd	nd	nd	nd	nd
LILI_TRINITY_DN94057_c1_g1	PLTG_05274	PF00168	'Pfam:PF00168 C2 > GO:protein binding ; GO:0005515'	226.615	12.588	47.881	129.223	189.016	151.263	127.307	675200680	XM_008910977.1	79.25	1224	199	31	16	1200	120	1327	0	802	Phytophthora parasitica INRA-310 hypothetical protein mRNA	LILI_TRINITY_DN94057_c1_g1_i1|m.10430	375	N D	C2 domain PF00168 175 80	N D	G3DSA:2.60.40.150 213 69	SSF49562 216 77	Protein kinase C conserved region 2 (CalB) SM00239 189 81	N D	N D
LILI_TRINITY_DN63904_c0_g2	PLTG_01196			225.863	13.406	20.726	15.406	18.408	21.427	22.177	no blast hit	no blast hit	no blast hit	no blast hit	no blast hit	no blast hit	no blast hit	no blast hit	no blast hit	no blast hit	no blast hit	no blast hit	no blast hit
LILI_TRINITY_DN76072_c0_g1	PLTG_01583	PF01417		225.713	75.597	76.398	92.631	47.357	39.106	31.821	301097982	XM_002898039.1	81.61	2180	361	21	175	2343	102	2252	0	1768	Phytophthora infestans T30-4 conserved hypothetical protein (PITG_15848) mRNA, complete cds	LILI_TRINITY_DN76072_c0_g1_i1|m.1198	725	PTHR21514:SF0 669 259, PTHR21514:SF0 159 1, PTHR21514 669 259, PTHR21514 159 1	ENTH domain PF01417 121 6	N D	G3DSA:1.25.40.90 124 1	SSF48464 117 5	N D	N D	N D
LILI_TRINITY_DN95409_c0_g1	PLTG_06325			225.092	54.188	47.374	57.64	77.185	84.144	72.812	675165868	XM_008893571.1	87.54	1156	143	1	1251	2405	1236	81	0	1336	Phytophthora parasitica INRA-310 hypothetical protein, variant 1 mRNA	LILI_TRINITY_DN95409_c0_g1_i1|m.14076	416	PTHR11227 416 38, PTHR11227:SF18 416 38	N D	N D	G3DSA:2.130.10.10 389 356, G3DSA:2.130.10.10 295 46	SSF50978 295 50	WD40 repeats SM00320 249 209, WD40 repeats SM00320 293 252, WD40 repeats SM00320 75 37	N D	N D
LILI_TRINITY_DN86032_c0_g1	PLTG_02435			224.771	84.633	48.033	85.815	40.865	32.958	39.965	no blast hit	no blast hit	no blast hit	no blast hit	no blast hit	no blast hit	no blast hit	no blast hit	no blast hit	no blast hit	no blast hit	no blast hit	no blast hit
LILI_TRINITY_DN97339_c1_g1	PLTG_08115			224.21	5.577	1.632	1.6	1.469	6.762	14.362	no blast hit	no blast hit	no blast hit	no blast hit	no blast hit	no blast hit	no blast hit	no blast hit	no blast hit	no blast hit	no blast hit	no blast hit	no blast hit	LILI_TRINITY_DN97339_c1_g1_i1|m.21813	316	N D	N D	Coil 116 69	N D	N D	N D	N D	N D
LILI_TRINITY_DN74919_c1_g4	PLTG_01549			224.07	122.345	174.398	148.555	693.965	1317.02	1109.16	169307	M54938.1	99.66	1193	2	2	1	1192	1192	1	0	2180	Phytophthora megasperma glycinea ribosomal RNA small subunit (16S-like) gene			nd	nd	nd	nd	nd	nd	nd	nd
LILI_TRINITY_DN94996_c2_g1	PLTG_05976	PF03992		222.868	552.482	700.294	1007.99	1140.12	79.144	77.498	675176716	XM_008898995.1	89.87	385	37	2	239	622	477	94	2e-135	494	Phytophthora parasitica INRA-310 hypothetical protein mRNA	LILI_TRINITY_DN94996_c2_g1_i1|m.12814	106	PTHR38052 106 2	Antibiotic biosynthesis monooxygenase PF03992 77 3	N D	G3DSA:3.30.70.900 98 4	SSF54909 99 1	N D	N D	N D
LILI_TRINITY_DN91563_c1_g1	PLTG_03866	PF00964	'Pfam:PF00964 Elicitin > GO:defense response ; GO:0006952', 'Pfam:PF00964 Elicitin > GO:pathogenesis ; GO:0009405', 'Pfam:PF00964 Elicitin > GO:extracellular region ; GO:0005576'	222.838	11.234	102.614	205.896	146.504	57.104	39.7	no blast hit	no blast hit	no blast hit	no blast hit	no blast hit	no blast hit	no blast hit	no blast hit	no blast hit	no blast hit	no blast hit	no blast hit	no blast hit	LILI_TRINITY_DN91563_c1_g1_i1|m.5945	235	nd	'Elicitin PF00964 115 23'	nd	'G3DSA:1.10.239.10 117 23'	'SSF48647 117 23'	nd	nd	'Elicitin signature PR00948 103 86', 'Elicitin signature PR00948 62 38', 'Elicitin signature PR00948 118 103', 'Elicitin signature PR00948 37 22', 'Elicitin signature PR00948 85 63'
LILI_TRINITY_DN94899_c0_g1	PLTG_05843			221.936	110.909	74	87.496	47.609	45.972	43.479	675180334	XM_008900804.1	76.61	1509	330	19	312	1802	1506	3	0	809	Phytophthora parasitica INRA-310 hypothetical protein mRNA	LILI_TRINITY_DN94899_c0_g1_i1|m.12395	502	PTHR11819:SF114 481 20, PTHR11819 481 20	N D	N D	N D	N D	N D	N D	N D
LILI_TRINITY_DN99705_c1_g1	PLTG_10860	PF00025	'Pfam:PF00025 Arf > GO:GTP binding ; GO:0005525'	221.656	82.193	52.96	70.754	64.698	69.934	65.864	695414898	XM_009528128.1	89.61	539	56	0	58	596	1	539	0	686	Phytophthora sojae hypothetical protein partial mRNA	LILI_TRINITY_DN99705_c1_g1_i1|m.37498	199	PTHR11711 198 20	ADP-ribosylation factor family PF00025 194 24	Coil 136 116	G3DSA:3.40.50.300 197 35	SSF52540 197 33	ARF-like small GTPases SM00177 199 20, Sar1p-like members of the Ras-family of small GTPases SM00178 196 24, Rab subfamily of small GTPases SM00175 199 37	N D	GTP-binding SAR1 protein signature PR00328 90 66, GTP-binding SAR1 protein signature PR00328 118 93, GTP-binding SAR1 protein signature PR00328 159 138, GTP-binding SAR1 protein signature PR00328 61 38
LILI_TRINITY_DN91896_c0_g1	PLTG_03978	PF01428	'Pfam:PF01428 zf-AN1 > GO:zinc ion binding ; GO:0008270'	221.095	212.032	265.525	178.642	149.778	365.428	370.304	675178124	XM_008899699.1	78.62	711	116	23	368	1054	699	1	1e-118	438	Phytophthora parasitica INRA-310 hypothetical protein mRNA	LILI_TRINITY_DN91896_c0_g1_i1|m.6280	216	PTHR10634 215 135	AN1-like Zinc finger PF01428 191 156	N D	G3DSA:4.10.1110.10 211 136	SSF118310 209 137	AN1-like Zinc finger SM00154 193 156	N D	N D
LILI_TRINITY_DN97865_c1_g2	PLTG_08579	PF00264	'Pfam:PF00264 Tyrosinase > GO:oxidoreductase activity ; GO:0016491', 'Pfam:PF00264 Tyrosinase > GO:metabolic process ; GO:0008152'	220.364	187.767	44.207	38.745	33.486	15.071	16.801	301110519	XM_002904294.1	79.87	1371	232	29	4065	5422	1343	4	0	963	Phytophthora infestans T30-4 conserved hypothetical protein (PITG_08178) mRNA, complete cds	LILI_TRINITY_DN97865_c1_g2_i1|m.24159	640	'PTHR11474:SF41 279 25', 'PTHR11474 279 25'	'Common central domain of tyrosinase PF00264 259 57'	nd	'G3DSA:1.10.1280.10 118 28', 'G3DSA:1.10.1280.10 346 306', 'G3DSA:1.10.1280.10 272 153'	'SSF48056 138 26', 'SSF48056 261 196'	nd	nd	'Tyrosinase copper-binding domain signature PR00092 233 222', 'Tyrosinase copper-binding domain signature PR00092 259 241', 'Tyrosinase copper-binding domain signature PR00092 91 74', 'Tyrosinase copper-binding domain signature PR00092 111 106'
LILI_TRINITY_DN101199_c2_g1	PLTG_13149			219.472	81.965	85.411	86.321	62.463	58.148	57.728	675162882	XM_008892078.1	78.54	983	154	40	85	1038	170	1124	1e-164	593	Phytophthora parasitica INRA-310 hypothetical protein mRNA	LILI_TRINITY_DN101199_c2_g1_i3|m.53878	1419	PTHR19860 755 453, PTHR19860:SF16 232 43, PTHR19860:SF16 755 453, PTHR19860:SF16 1322 793, PTHR19860:SF16 415 271, PTHR19860 1322 793, PTHR19860 232 43, PTHR19860 415 271	N D	Coil 1238 1208, Coil 1170 1143, Coil 910 890, Coil 990 963	N D	SSF52540 237 73, SSF52540 343 278	N D	N D	N D
LILI_TRINITY_DN92919_c0_g1	PLTG_04577	PF00150,PF07983	'Pfam:PF00150 Cellulase > GO:hydrolase activity, hydrolyzing O-glycosyl compounds ; GO:0004553', 'Pfam:PF00150 Cellulase > GO:carbohydrate metabolic process ; GO:0005975'	219.211	26.088	104.397	352.562	480.087	426.136	282.464	675169390	XM_008895332.1	83.2	2054	327	17	805	2849	2333	289	0	1866	Phytophthora parasitica INRA-310 hypothetical protein mRNA	LILI_TRINITY_DN92919_c0_g1_i1|m.8103	766	PTHR31297:SF16 706 514, PTHR31297:SF16 291 24, PTHR31297 480 323, PTHR31297 706 514, PTHR31297:SF16 480 323, PTHR31297 291 24	X8 domain PF07983 684 619, Cellulase (glycosyl hydrolase family 5) PF00150 469 215	N D	G3DSA:3.20.20.80 298 148, G3DSA:3.20.20.80 485 336, G3DSA:3.20.20.80 603 522	SSF51445 481 335, SSF51445 297 147, SSF51445 600 509	Possibly involved in carbohydrate binding SM00768 697 618	N D	N D
LILI_TRINITY_DN98851_c0_g1	PLTG_09725			219.131	73.157	57.909	51.134	24.506	33.221	31.219	675188170	XM_008904722.1	79.45	910	181	6	1036	1942	156	1062	7e-179	640	Phytophthora parasitica INRA-310 hypothetical protein mRNA	LILI_TRINITY_DN98851_c0_g1_i1|m.30784	324	'PTHR16631:SF9 273 36', 'PTHR16631 273 36'	nd	nd	'G3DSA:3.20.20.80 273 28'	'SSF51445 273 24'	nd	nd	nd
LILI_TRINITY_DN98118_c0_g1	PLTG_08919			217.058	54.737	40.263	42.775	38.059	48.723	58.844	390399298	HE795980.1	92.31	39	1	2	19	56	107	70	0.001	54.7	Chlamydophila felis partial CF0611 gene for hypothetical protein, isolate 6910	LILI_TRINITY_DN98118_c0_g1_i1|m.26108	106	PTHR13146 104 25, PTHR13146:SF1 104 25	N D	N D	N D	N D	N D	N D	N D
LILI_TRINITY_DN99492_c0_g1	PLTG_10465			216.036	65.234	44.921	43.097	20.84	27.695	25.859	675166528	XM_008893901.1	80.02	2963	558	27	1757	4696	3062	111	0	2161	Phytophthora parasitica INRA-310 hypothetical protein, variant 1 mRNA	LILI_TRINITY_DN99492_c0_g1_i1|m.34920	949	nd	nd	nd	nd	nd	nd	nd	nd
LILI_TRINITY_DN98722_c2_g1	PLTG_09666			215.014	82.743	61.14	70.512	56.374	39.154	30.649	695458629	XM_009539186.1	78.94	432	89	2	1	431	1404	1834	2e-74	292	Phytophthora sojae hypothetical protein partial mRNA	LILI_TRINITY_DN98722_c2_g1_i1|m.30385	350	nd	nd	nd	nd	nd	nd	nd	nd
LILI_TRINITY_DN85857_c1_g1	PLTG_02389	PF00240,PF13373	'Pfam:PF00240 ubiquitin > GO:protein binding ; GO:0005515'	214.513	119.851	87.259	126.609	170.608	228.829	227.191	301119682	XM_002907523.1	84.62	852	131	0	148	999	852	1	0	848	Phytophthora infestans T30-4 ubiquitin family protein, putative (PITG_02662) mRNA, complete cds	LILI_TRINITY_DN85857_c1_g1_i1|m.2483	283	PTHR10621 124 36	DUF2407 C-terminal domain PF13373 276 134, Ubiquitin family PF00240 106 39	N D	G3DSA:3.10.20.90 114 32	SSF54236 110 28	Ubiquitin homologues SM00213 106 34	N D	N D
LILI_TRINITY_DN98722_c0_g1	PLTG_09664	PF14295		214.443	381.513	241.957	216.293	129.35	41.45	34.91	301106976	XM_002902525.1	100	28	0	0	408	435	261	234	0.006	52.8	Phytophthora infestans T30-4 SCP-like extracellular protein (PITG_10035) mRNA, complete cds	LILI_TRINITY_DN98722_c0_g1_i1|m.30382	148	PTHR33946:SF2 146 1, PTHR33946 146 1	PAN domain PF14295 86 42	N D	G3DSA:3.50.4.10 102 36	SSF57414 101 38	APPLE domain SM00223 105 35	N D	N D
LILI_TRINITY_DN39911_c0_g2	PLTG_00685			214.333	924.423	1124.19	1652.7	693.188	688.066	636.176	695426839	XM_009531227.1	92.29	376	25	2	1	372	376	1	5e-147	531	Phytophthora sojae hypothetical protein mRNA
LILI_TRINITY_DN92303_c0_g1	PLTG_04254	PF05368		213.742	33.127	25.491	24.652	13.6	50.549	76.271	675190334	XM_008905804.1	89.26	857	86	1	93	943	1033	177	0	1068	Phytophthora parasitica INRA-310 hypothetical protein mRNA	LILI_TRINITY_DN92303_c0_g1_i1|m.7144	279	PTHR14194 279 1	NmrA-like family PF05368 220 11	N D	G3DSA:3.40.50.720 217 11	SSF51735 244 11	N D	N D	N D
LILI_TRINITY_DN84220_c0_g1	PLTG_02229	PF00166	'Pfam:PF00166 Cpn10 > GO:protein folding ; GO:0006457', 'Pfam:PF00166 Cpn10 > GO:cytoplasm ; GO:0005737'	213.241	1501.67	1103.92	1203.69	598.774	417.882	401.427	301114336	XM_002998892.1	89.85	325	29	3	37	358	1	324	7e-112	414	Phytophthora infestans T30-4 10 kDa chaperonin (PITG_05264) mRNA, complete cds	LILI_TRINITY_DN84220_c0_g1_i1|m.2282	117	PTHR10772 117 22	Chaperonin 10 Kd subunit PF00166 115 24	N D	G3DSA:2.30.33.40 117 24	SSF50129 116 23	Chaperonin 10 Kd subunit SM00883 116 24	N D	10kDa chaperonin signature PR00297 40 25, 10kDa chaperonin signature PR00297 68 47, 10kDa chaperonin signature PR00297 94 82, 10kDa chaperonin signature PR00297 116 103
LILI_TRINITY_DN94898_c0_g1	PLTG_05889	PF00262	'Pfam:PF00262 Calreticulin > GO:calcium ion binding ; GO:0005509', 'Pfam:PF00262 Calreticulin > GO:unfolded protein binding ; GO:0051082', 'Pfam:PF00262 Calreticulin > GO:protein folding ; GO:0006457', 'Pfam:PF00262 Calreticulin > GO:endoplasmic reticulum ; GO:0005783'	213.131	1449.94	1222.19	1780.29	1112.18	595.971	464.98	695386086	XM_009520166.1	87.35	1383	157	8	26	1390	1410	28	0	1568	Phytophthora sojae hypothetical protein mRNA	LILI_TRINITY_DN94898_c0_g1_i1|m.12553	426	PTHR11073 419 1	Calreticulin family PF00262 262 23, Calreticulin family PF00262 339 265	Coil 426 360	G3DSA:2.10.250.10 305 285, G3DSA:2.60.120.200 244 14	SSF63887 313 206, SSF49899 223 16	N D	PIRSF002356 424 1	Calreticulin signature PR00626 340 320, Calreticulin signature PR00626 119 101, Calreticulin signature PR00626 143 127, Calreticulin signature PR00626 233 220, Calreticulin signature PR00626 270 248, Calreticulin signature PR00626 305 286
LILI_TRINITY_DN95656_c0_g1	PLTG_06475	PF13091		213.121	104.059	213.559	384.353	328.617	320.501	242.002	695369674	XM_009515820.1	86.88	1601	204	6	58	1655	48	1645	0	1788	Phytophthora sojae phospholipase D-like protein mRNA	LILI_TRINITY_DN95656_c0_g1_i2|m.14659	550	PTHR18896:SF78 506 49, PTHR18896 506 49	PLD-like domain PF13091 467 341	N D	G3DSA:3.30.870.10 467 333, G3DSA:3.30.870.10 272 81	SSF56024 471 310, SSF56024 277 79	Phospholipase D. Active site motifs. SM00155 448 421, Phospholipase D. Active site motifs. SM00155 221 191	N D	N D
LILI_TRINITY_DN93837_c0_g1	PLTG_05168	PF12796,PF01363	'Pfam:PF01363 FYVE > GO:metal ion binding ; GO:0046872'	212.229	66.749	47.86	55.417	44.588	92.126	68.496	301121597	XM_002908480.1	80.46	1182	209	15	489	1662	1392	225	0	883	Phytophthora infestans T30-4 myosin-like protein (PITG_01937) mRNA, complete cds	LILI_TRINITY_DN93837_c0_g1_i1|m.10102	439	PTHR24189 439 121	Ankyrin repeats (3 copies) PF12796 246 151, FYVE zinc finger PF01363 420 342	N D	G3DSA:1.25.40.20 192 139, G3DSA:1.25.40.20 324 244, G3DSA:3.30.40.10 423 342, G3DSA:1.25.40.20 243 193	SSF57903 419 331, SSF48403 323 144	Protein present in Fab1, YOTB, Vac1, and EEA1 SM00064 422 338, ankyrin repeats SM00248 281 249, ankyrin repeats SM00248 213 181, ankyrin repeats SM00248 313 284, ankyrin repeats SM00248 176 146, ankyrin repeats SM00248 245 217	N D	Ankyrin repeat signature PR01415 246 232, Ankyrin repeat signature PR01415 197 182
LILI_TRINITY_DN99030_c0_g2	PLTG_10022	PF13520	'Pfam:PF13520 AA_permease_2 > GO:amino acid transmembrane transporter activity ; GO:0015171', 'Pfam:PF13520 AA_permease_2 > GO:amino acid transmembrane transport ; GO:0003333', 'Pfam:PF13520 AA_permease_2 > GO:membrane ; GO:0016020'	211.938	126.46	178.105	123.339	65.418	214.356	214.738	675179988	XM_008900631.1	80.35	1603	296	18	1	1593	1623	30	0	1197	Phytophthora parasitica INRA-310 hypothetical protein mRNA	LILI_TRINITY_DN99030_c0_g2_i1|m.32365	545	PTHR11785 545 101, PTHR11785:SF286 545 101	Amino acid permease PF13520 538 119	N D	N D	N D	N D	N D	N D
LILI_TRINITY_DN94505_c0_g1	PLTG_05607			211.678	399.611	307.236	293.852	134.69	123.298	136.992	675168514	XM_008894894.1	91.32	2338	173	14	19	2336	19	2346	0	3166	Phytophthora parasitica INRA-310 hypothetical protein mRNA	LILI_TRINITY_DN94505_c0_g1_i1|m.11571	855	PTHR37067:SF1 850 185, PTHR37067 126 5, PTHR37067 850 185, PTHR37067:SF1 126 5, PTHR37067:SF1 157 145, PTHR37067 157 145	N D	Coil 855 854	N D	N D	N D	N D	N D
LILI_TRINITY_DN90121_c0_g1	PLTG_03341	PF00069	'Pfam:PF00069 Pkinase > GO:protein kinase activity ; GO:0004672', 'Pfam:PF00069 Pkinase > GO:ATP binding ; GO:0005524', 'Pfam:PF00069 Pkinase > GO:protein phosphorylation ; GO:0006468'	211.608	27.483	58.374	29.073	19.549	53.746	64.364	189084784	BT032314.1	80.46	1653	276	28	48	1672	30	1663	0	1219	Phytophthora capsici clone CBOT173-L23 mRNA sequence	LILI_TRINITY_DN90121_c0_g1_i1|m.4563	556	PTHR24347 112 44, PTHR24347:SF1 544 141, PTHR24347 544 141, PTHR24347:SF1 112 44	Protein kinase domain PF00069 447 147	N D	G3DSA:3.30.200.20 274 144, G3DSA:1.10.510.10 465 275	SSF56112 488 144	Serine/Threonine protein kinases, catalytic domain SM00220 447 147	N D	N D
LILI_TRINITY_DN96820_c0_g1	PLTG_07606			210.336	87.341	86.2	82.925	48.04	65.652	62.944	675174262	XM_008897768.1	80.82	1992	293	58	678	2619	2077	125	0	1480	Phytophthora parasitica INRA-310 hypothetical protein mRNA	LILI_TRINITY_DN96820_c0_g1_i1|m.19632	531	N D	N D	Coil 202 168	N D	SSF57959 205 158	N D	N D	N D
LILI_TRINITY_DN88011_c0_g1	PLTG_02788	PF01145,PFH dom		209.334	588.947	594.946	598.435	333.368	230.105	235.776	301108148	XM_002903110.1	92.16	918	69	2	219	1136	920	6	0	1293	Phytophthora infestans T30-4 prohibitin-2 (PITG_09512) mRNA, complete cds	LILI_TRINITY_DN88011_c0_g1_i1|m.3226	299	PTHR23222:SF1 298 8, PTHR23222 298 8	SPFH domain / Band 7 family PF01145 218 47	N D	N D	SSF117892 211 76	prohibitin homologues SM00244 205 43	N D	Prohibitin signature PR00679 168 152, Prohibitin signature PR00679 147 129, Prohibitin signature PR00679 223 200, Prohibitin signature PR00679 194 175, Prohibitin signature PR00679 239 223, Prohibitin signature PR00679 104 88, Prohibitin signature PR00679 125 106
LILI_TRINITY_DN92659_c0_g1	PLTG_04437	PF07712		208.512	26.29	16.036	37.686	59.582	80.197	75.235	675178408	XM_008899841.1	81.33	1398	246	10	80	1465	2897	1503	0	1122	Phytophthora parasitica INRA-310 hypothetical protein mRNA	LILI_TRINITY_DN92659_c0_g1_i1|m.7731	490	PTHR33390 201 15, PTHR33390 487 337, PTHR33390 319 222, PTHR33390:SF1 487 337, PTHR33390:SF1 201 15, PTHR33390:SF1 319 222	Stress up-regulated Nod 19 PF07712 427 42	N D	N D	N D	N D	N D	N D
LILI_TRINITY_DN95067_c0_g1	PLTG_06002	PF00106		207.901	282.629	24.335	26.989	37.246	71.513	91.435	675214942	XM_008918108.1	81.36	177	30	3	731	906	89	263	3e-29	141	Phytophthora parasitica INRA-310 hypothetical protein partial mRNA	LILI_TRINITY_DN95067_c0_g1_i4|m.12869	243	PTHR24322 133 10, PTHR24322 193 161, PTHR24322:SF653 193 161, PTHR24322:SF653 133 10	short chain dehydrogenase PF00106 201 6	N D	G3DSA:3.40.50.720 233 5	SSF51735 235 6	N D	N D	Short-chain dehydrogenase/reductase (SDR) superfamily signature PR00080 139 131, Short-chain dehydrogenase/reductase (SDR) superfamily signature PR00080 180 161, Short-chain dehydrogenase/reductase (SDR) superfamily signature PR00080 85 74, Glucose/ribitol dehydrogenase family signature PR00081 24 7, Glucose/ribitol dehydrogenase family signature PR00081 141 125, Glucose/ribitol dehydrogenase fam…
LILI_TRINITY_DN96170_c0_g1	PLTG_06994	PF00069	'Pfam:PF00069 Pkinase > GO:protein kinase activity ; GO:0004672', 'Pfam:PF00069 Pkinase > GO:ATP binding ; GO:0005524', 'Pfam:PF00069 Pkinase > GO:protein phosphorylation ; GO:0006468'	206.829	21.557	14.545	19.113	64.838	249.865	255.056	675188458	XM_008904866.1	83.92	479	74	2	9	484	1251	1729	6e-124	455	Phytophthora parasitica INRA-310 CAMK protein kinase mRNA	LILI_TRINITY_DN96170_c0_g1_i1|m.16870	171	PTHR24347:SF243 157 1, PTHR24347 157 1	Protein kinase domain PF00069 159 2	N D	G3DSA:1.10.510.10 161 1	SSF56112 162 1	Serine/Threonine protein kinases, catalytic domain SM00220 159 1	N D	N D
LILI_TRINITY_DN60588_c0_g1	PLTG_01081			206.619	558.702	531.742	543.501	444.89	175.075	210.197	675196338	XM_008908806.1	84.48	451	41	17	89	512	496	48	7e-113	418	Phytophthora parasitica INRA-310 hypothetical protein mRNA
LILI_TRINITY_DN91470_c0_g1	PLTG_03804	PF00557		206.338	575.339	612.96	626.046	569.039	272.775	244.249	675208010	XM_008914642.1	84.9	1450	181	28	24	1459	1510	85	0	1430	Phytophthora parasitica INRA-310 DNA-binding protein, 42 kDa mRNA	LILI_TRINITY_DN91470_c0_g1_i1|m.5788	393	PTHR10804:SF11 300 277, PTHR10804:SF11 255 1, PTHR10804 255 1, PTHR10804 389 326, PTHR10804:SF11 389 326, PTHR10804 300 277	Metallopeptidase family M24 PF00557 250 37	N D	G3DSA:1.10.10.10 327 257, G3DSA:3.90.230.10 353 332, G3DSA:3.90.230.10 254 34	SSF55920 355 329, SSF55920 257 25, SSF46785 327 257	N D	N D	Methionine aminopeptidase-1 signature PR00599 247 235, Methionine aminopeptidase-1 signature PR00599 135 119, Methionine aminopeptidase-1 signature PR00599 107 94
LILI_TRINITY_DN98328_c0_g1	PLTG_09155	PF11380,PF17101,PF17102,PF17103	'Pfam:PF11380 Stealth_CR2 > GO:transferase activity, transferring phosphorus-containing groups ; GO:0016772'	206.138	68.13	50.994	63.685	28.659	31.1	28.419	675174790	XM_008898032.1	84.59	1746	237	22	1741	3471	1758	30	0	1705	Phytophthora parasitica INRA-310 hypothetical protein mRNA	LILI_TRINITY_DN98328_c0_g1_i1|m.27569	508	PTHR24045 462 53	Stealth protein CR1, conserved region 1 PF17101 128 103, Stealth protein CR4, conserved region 4 PF17103 426 382, Stealth protein CR3, conserved region 3 PF17102 335 287, Stealth protein CR2, conserved region 2 PF11380 242 134	N D	N D	N D	N D	N D	N D
LILI_TRINITY_DN100402_c0_g1	PLTG_11907	PF02990	'Pfam:PF02990 EMP70 > GO:integral component of membrane ; GO:0016021'	206.048	204.176	160.253	183.547	103.057	115.666	106.382	675201584	XM_008911429.1	88.52	2012	226	5	61	2071	121	2128	0	2431	Phytophthora parasitica INRA-310 hypothetical protein mRNA	LILI_TRINITY_DN100402_c0_g1_i1|m.44626	646	PTHR10766 646 1, PTHR10766:SF1 646 1	Endomembrane protein 70 PF02990 603 56	N D	N D	N D	N D	N D	N D
LILI_TRINITY_DN40019_c0_g1	PLTG_00688	PF00542,PF16320	'Pfam:PF00542 Ribosomal_L12 > GO:structural constituent of ribosome ; GO:0003735', 'Pfam:PF00542 Ribosomal_L12 > GO:translation ; GO:0006412', 'Pfam:PF16320 Ribosomal_L12_N > GO:structural constituent of ribosome ; GO:0003735', 'Pfam:PF16320 Ribosomal_L12_N > GO:translation ; GO:0006412', 'Pfam:PF16320 Ribosomal_L12_N > GO:intracellular ; GO:0005622', 'Pfam:PF16320 Ribosomal_L12_N > GO:ribosome ;…	205.597	492.516	350.817	320.012	205.113	119.773	124.435	675196840	XM_008909057.1	86.09	769	80	19	107	856	762	2	0	802	Phytophthora parasitica INRA-310 ribosomal protein L7/L12 mRNA	LILI_TRINITY_DN40019_c0_g1_i1|m.445	174	PTHR24089:SF321 171 46, PTHR24089 171 46	Ribosomal protein L7/L12 C-terminal domain PF00542 173 107, Ribosomal protein L7/L12 dimerisation domain PF16320 94 47	N D	G3DSA:1.20.5.710 94 50, G3DSA:3.30.1390.10 174 101	SSF48300 109 47, SSF54736 174 102	N D	N D	N D
LILI_TRINITY_DN100692_c1_g2	PLTG_12298			205.086	12.883	10.73	4.352	2.862	8.221	12.404	no blast hit	no blast hit	no blast hit	no blast hit	no blast hit	no blast hit	no blast hit	no blast hit	no blast hit	no blast hit	no blast hit	no blast hit	no blast hit
LILI_TRINITY_DN74919_c1_g1	PLTG_01546			204.435	1059.91	773.786	895.453	791.204	320.549	376.057	no blast hit	no blast hit	no blast hit	no blast hit	no blast hit	no blast hit	no blast hit	no blast hit	no blast hit	no blast hit	no blast hit	no blast hit	no blast hit
LILI_TRINITY_DN92048_c0_g1	PLTG_04117	PF01588	'Pfam:PF01588 tRNA_bind > GO:tRNA binding ; GO:0000049'	204.405	47.176	83.368	155.752	615.189	331.928	228.771	695437786	XM_009534004.1	92.5	640	43	3	1416	2050	726	87	0	911	Phytophthora sojae hypothetical protein mRNA	LILI_TRINITY_DN92048_c0_g1_i1|m.6673	255	PTHR11586 254 79, PTHR11586:SF23 254 79	Putative tRNA binding domain PF01588 189 96	N D	G3DSA:2.40.50.140 233 91	SSF50249 249 91	N D	N D	N D
LILI_TRINITY_DN99160_c0_g1	PLTG_10153	PF00012		204.235	256.058	317.34	262.234	95.181	61.107	65.27	675211386	XM_008916330.1	89.26	596	55	4	153	742	39	631	0	737	Phytophthora parasitica INRA-310 chaperone dnaK mRNA	LILI_TRINITY_DN99160_c0_g1_i1|m.33020	176	PTHR19375 176 25, PTHR19375:SF179 176 25	Hsp70 protein PF00012 176 27	N D	G3DSA:3.30.30.30 138 95, G3DSA:3.30.420.40 176 139, G3DSA:3.30.420.40 94 25	SSF53067 176 27	N D	N D	70kDa heat shock protein signature PR00301 66 54, 70kDa heat shock protein signature PR00301 85 77, 70kDa heat shock protein signature PR00301 176 162, 70kDa heat shock protein signature PR00301 39 26
LILI_TRINITY_DN95050_c1_g3	PLTG_05982			203.183	435.674	694.232	652.597	461.128	606.282	420.595	301102102	XM_002900093.1	79.93	279	24	14	33	279	1	279	2e-40	176	Phytophthora infestans T30-4 conserved hypothetical protein (PITG_12749) mRNA, complete cds
LILI_TRINITY_DN88861_c0_g1	PLTG_02983	PF07059		202.632	0	1.048	0	3.161	196.326	393.187	no blast hit	no blast hit	no blast hit	no blast hit	no blast hit	no blast hit	no blast hit	no blast hit	no blast hit	no blast hit	no blast hit	no blast hit	no blast hit	LILI_TRINITY_DN88861_c0_g1_i1|m.3623	317	PTHR12136:SF47 317 78, PTHR12136 317 78	Protein of unknown function (DUF1336) PF07059 308 95	N D	N D	N D	N D	N D	N D
LILI_TRINITY_DN101086_c1_g3	PLTG_13054	PF01648,PF02801,PF00109	'Pfam:PF01648 ACPS > GO:magnesium ion binding ; GO:0000287', 'Pfam:PF01648 ACPS > GO:holo-[acyl-carrier-protein] synthase activity ; GO:0008897'	202.191	118.671	114.133	143.731	81.74	46.873	44.955	675165822	XM_008893548.1	88.17	2198	257	1	1	2195	1893	4090	0	2615	Phytophthora parasitica INRA-310 holo-[acyl-carrier-protein] synthase mRNA	LILI_TRINITY_DN101086_c1_g3_i1|m.53221	730	PTHR10982 162 1, PTHR10982:SF14 162 1	Beta-ketoacyl synthase, C-terminal domain PF02801 411 321, 4'-phosphopantetheinyl transferase superfamily PF01648 698 601, Beta-ketoacyl synthase, N-terminal domain PF00109 204 12	Coil 560 540	G3DSA:3.40.47.10 217 3, G3DSA:3.40.47.10 455 319, G3DSA:3.90.470.20 727 600	SSF53901 459 322, SSF53901 242 174, SSF56214 726 600, SSF53901 210 5	N D	N D	N D
LILI_TRINITY_DN94962_c1_g1	PLTG_05923	PF00255	'Pfam:PF00255 GSHPx > GO:glutathione peroxidase activity ; GO:0004602', 'Pfam:PF00255 GSHPx > GO:response to oxidative stress ; GO:0006979', 'Pfam:PF00255 GSHPx > GO:oxidation-reduction process ; GO:0055114'	202.021	312.86	210.177	313.61	386.459	449.269	399.542	675161682	XM_008891478.1	82.03	1714	263	30	186	1872	1752	57	0	1417	Phytophthora parasitica INRA-310 hypothetical protein mRNA	LILI_TRINITY_DN94962_c1_g1_i1|m.12652	575	PTHR11592:SF8 535 197, PTHR11592 535 197	Glutathione peroxidase PF00255 461 354	Coil 56 36, Coil 170 147	G3DSA:3.40.30.10 509 352	SSF52833 508 352	N D	N D	Glutathione peroxidase family signature PR01011 389 372, Glutathione peroxidase family signature PR01011 481 472, Glutathione peroxidase family signature PR01011 424 408
LILI_TRINITY_DN91902_c0_g1	PLTG_04052			201.951	503.094	453.334	558.631	410.338	658.824	603.521	no blast hit	no blast hit	no blast hit	no blast hit	no blast hit	no blast hit	no blast hit	no blast hit	no blast hit	no blast hit	no blast hit	no blast hit	no blast hit	LILI_TRINITY_DN91902_c0_g1_i1|m.6463	287	N D	N D	N D	N D	N D	N D	N D	N D
LILI_TRINITY_DN96800_c0_g1	PLTG_07616	PF02037,PF10252		201.77	111.392	109.043	105.032	99.531	105.587	104.553	695433838	XM_009532981.1	84.84	798	118	2	3024	3818	884	87	0	800	Phytophthora sojae hypothetical protein mRNA	LILI_TRINITY_DN96800_c0_g1_i1|m.19672	262	PTHR22055 232 11, PTHR22055:SF0 232 11	Casein kinase substrate phosphoprotein PP28 PF10252 197 116, SAP domain PF02037 256 225	Coil 210 171, Coil 252 232	G3DSA:1.10.720.30 260 223	SSF68906 258 223	Putative DNA-binding (bihelical) motif predicted to be involved in chromosomal organisation SM00513 257 223	N D	N D
LILI_TRINITY_DN95587_c0_g1	PLTG_06446	PF02690	'Pfam:PF02690 Na_Pi_cotrans > GO:sodium-dependent phosphate transmembrane transporter activity ; GO:0015321', 'Pfam:PF02690 Na_Pi_cotrans > GO:sodium-dependent phosphate transport ; GO:0044341', 'Pfam:PF02690 Na_Pi_cotrans > GO:membrane ; GO:0016020'	201.5	0.617	1.167	0.818	0.814	1.395	1.027	675192094	XM_008906684.1	84.23	1471	224	6	118	1583	1495	28	0	1424	Phytophthora parasitica INRA-310 hypothetical protein partial mRNA	LILI_TRINITY_DN95587_c0_g1_i1|m.14530	511	PTHR10010 489 3, PTHR10010:SF8 489 3	Na+/Pi-cotransporter PF02690 170 67, Na+/Pi-cotransporter PF02690 393 279	N D	N D	N D	N D	N D	N D
LILI_TRINITY_DN67523_c0_g1	PLTG_01312			201.5	74.847	54.333	362.66	6434.96	17378.3	17545.6	675199514	XM_008910394.1	84.43	122	13	2	148	266	3985	3867	5e-22	115	Phytophthora parasitica INRA-310 hypothetical protein, variant 2 mRNA
LILI_TRINITY_DN104137_c0_g4	PLTG_13685			200.779	565.875	234.674	241.313	294.523	111.791	202.029	675174472	XM_008897873.1	98.1	421	8	0	21	441	25	445	0	734	Phytophthora parasitica INRA-310 40S ribosomal protein S20 partial mRNA
LILI_TRINITY_DN101211_c6_g4	PLTG_13388	PF16095		199.737	67.916	65.322	111.272	87.764	170.585	141.18	no blast hit	no blast hit	no blast hit	no blast hit	no blast hit	no blast hit	no blast hit	no blast hit	no blast hit	no blast hit	no blast hit	no blast hit	no blast hit	LILI_TRINITY_DN101211_c6_g4_i3|m.55132	561	N D	C-terminal of Roc, COR, domain PF16095 325 188	N D	N D	N D	N D	N D	N D
LILI_TRINITY_DN85967_c0_g1	PLTG_02411	PF01798,PF08156		199.336	563.904	476.902	400.956	129.836	121.575	118.762	695431986	XM_009532530.1	92.74	1419	100	2	33	1448	1419	1	0	2047	Phytophthora sojae hypothetical protein partial mRNA	LILI_TRINITY_DN85967_c0_g1_i1|m.2531	482	PTHR10894 480 1, PTHR10894:SF1 480 1	NOP5NT (NUC127) domain PF08156 66 2, snoRNA binding domain, fibrillarin PF01798 398 170	Coil 477 456	N D	SSF89124 401 157	NOSIC (NUC001) domain SM00931 215 163	N D	N D
LILI_TRINITY_DN96711_c0_g1	PLTG_07466	PF16363		198.414	28.287	21.396	23.938	16.462	21.108	18.325	675206834	XM_008914054.1	82.34	1076	182	7	123	1194	74	1145	0	928	Phytophthora parasitica INRA-310 hypothetical protein mRNA	LILI_TRINITY_DN96711_c0_g1_i2|m.19002	421	PTHR10366:SF429 320 42, PTHR10366 320 42, PTHR10366 414 351, PTHR10366:SF429 414 351	GDP-mannose 4,6 dehydratase PF16363 387 44	N D	G3DSA:3.40.50.720 240 43, G3DSA:3.90.25.10 285 241, G3DSA:3.90.25.10 399 345	SSF51735 390 42	N D	N D	N D
LILI_TRINITY_DN97301_c1_g1	PLTG_08149			197.673	131.742	101.674	94.358	26.377	23.404	36.194	695416728	XM_009528621.1	82.13	3150	498	46	828	3946	1	3116	0	2638	Phytophthora sojae hypothetical protein partial mRNA	LILI_TRINITY_DN97301_c1_g1_i1|m.22013	1047	N D	N D	N D	G3DSA:3.50.50.60 812 665	SSF51905 1012 950, SSF51905 810 662	N D	N D	N D
LILI_TRINITY_DN89567_c0_g1	PLTG_03184			197.583	7.387	5.576	7.979	7.118	36.865	44.53	no blast hit	no blast hit	no blast hit	no blast hit	no blast hit	no blast hit	no blast hit	no blast hit	no blast hit	no blast hit	no blast hit	no blast hit	no blast hit	LILI_TRINITY_DN89567_c0_g1_i2|m.4113	669	N D	N D	N D	N D	SSF56672 596 113	N D	N D	N D
LILI_TRINITY_DN97819_c0_g1	PLTG_08564	PF01217		197.553	137.722	127.37	148.601	105.461	62.024	56.493	675208986	XM_008915130.1	86.09	532	65	5	109	634	2	530	9e-157	564	Phytophthora parasitica INRA-310 hypothetical protein mRNA	LILI_TRINITY_DN97819_c0_g1_i1|m.24081	155	PTHR10529 155 1	Clathrin adaptor complex small chain PF01217 127 3	N D	G3DSA:3.30.450.60 139 3	SSF64356 139 3	N D	N D	Clathrin coat assembly protein signature PR00314 33 13, Clathrin coat assembly protein signature PR00314 126 99
LILI_TRINITY_DN95264_c0_g1	PLTG_06196	PF13367	'Pfam:PF13367 PrsW-protease > GO:peptidase activity ; GO:0008233'	197.533	13.138	7.489	11.813	17.108	107.804	184.859	no blast hit	no blast hit	no blast hit	no blast hit	no blast hit	no blast hit	no blast hit	no blast hit	no blast hit	no blast hit	no blast hit	no blast hit	no blast hit	LILI_TRINITY_DN95264_c0_g1_i1|m.13513	463	N D	Protease prsW family PF13367 357 152	N D	N D	N D	N D	N D	N D
LILI_TRINITY_DN98822_c0_g2	PLTG_09723			196.882	2.628	3.134	5.354	5.621	22.017	56.766	no blast hit	no blast hit	no blast hit	no blast hit	no blast hit	no blast hit	no blast hit	no blast hit	no blast hit	no blast hit	no blast hit	no blast hit	no blast hit
LILI_TRINITY_DN100638_c0_g1	PLTG_12139	PF08241,PF05118	'Pfam:PF08241 Methyltransf_11 > GO:methyltransferase activity ; GO:0008168', 'Pfam:PF08241 Methyltransf_11 > GO:metabolic process ; GO:0008152', 'Pfam:PF05118 Asp_Arg_Hydrox > GO:peptidyl-amino acid modification ; GO:0018193'	193.025	23.085	30.149	34.082	41.52	35.111	35.215	675188942	XM_008905108.1	82.91	2428	366	33	29	2416	494	2912	0	2139	Phytophthora parasitica INRA-310 hypothetical protein mRNA	LILI_TRINITY_DN100638_c0_g1_i2|m.46305	566	PTHR12366 540 352	Methyltransferase domain PF08241 214 108, Aspartyl/Asparaginyl beta-hydroxylase PF05118 532 367	N D	G3DSA:3.40.50.150 241 85, G3DSA:2.60.120.330 549 409	SSF51197 544 379, SSF53335 309 85	N D	N D	N D
LILI_TRINITY_DN94022_c0_g1	PLTG_05287			191.181	182.646	164.662	164.571	161.816	106.855	89.637	675210668	XM_008915971.1	80.85	961	135	25	590	1522	985	1924	0	710	Phytophthora parasitica INRA-310 hypothetical protein, variant mRNA	LILI_TRINITY_DN94022_c0_g1_i1|m.10469	476	nd	nd	nd	nd	nd	nd	nd	nd
LILI_TRINITY_DN96694_c0_g1	PLTG_07383			189.859	28.703	34.352	33.368	18.127	40.565	83.628	675165714	XM_008893494.1	81.11	1461	260	8	282	1740	181	1627	0	1155	Phytophthora parasitica INRA-310 hypothetical protein mRNA	LILI_TRINITY_DN96694_c0_g1_i1|m.18596	502	N D	N D	N D	N D	SSF55718 124 21	N D	N D	N D
LILI_TRINITY_DN97719_c0_g1	PLTG_08515	PF01583,PF00719,PF14306,PF01747	'Pfam:PF00719 Pyrophosphatase > GO:magnesium ion binding ; GO:0000287', 'Pfam:PF00719 Pyrophosphatase > GO:inorganic diphosphatase activity ; GO:0004427', 'Pfam:PF00719 Pyrophosphatase > GO:phosphate-containing compound metabolic process ; GO:0006796', 'Pfam:PF00719 Pyrophosphatase > GO:cytoplasm ; GO:0005737', 'Pfam:PF01747 ATP-sulfurylase > GO:sulfate adenylyltransferase (ATP) activity ; GO:000…	189.839	105.667	165.04	280.945	59.554	37.032	39.612	675180534	XM_008900904.1	83.94	3052	476	9	59	3097	1	3051	0	2909	Phytophthora parasitica INRA-310 sulfate adenylyltransferase partial mRNA	LILI_TRINITY_DN97719_c0_g1_i1|m.23823	1031	PTHR11055:SF1 403 341, PTHR11055:SF1 776 753, PTHR11055 735 431, PTHR11055 403 341, PTHR11055 314 85, PTHR11055 776 753, PTHR11055:SF1 314 85, PTHR11055:SF1 735 431	Inorganic pyrophosphatase PF00719 1015 837, Adenylylsulphate kinase PF01583 295 139, ATP-sulfurylase PF01747 733 527, PUA-like domain PF14306 518 353	N D	G3DSA:3.40.50.620 772 540, G3DSA:3.40.50.300 315 117, G3DSA:3.90.80.10 1025 796, G3DSA:3.10.400.10 539 354	SSF50324 1027 796, SSF52540 310 138, SSF52374 770 527, SSF88697 522 431, SSF88697 402 341	N D	N D	N D
LILI_TRINITY_DN91967_c1_g1	PLTG_04060			189.759	64.618	42.111	43.109	91.599	183.663	168.628	no blast hit	no blast hit	no blast hit	no blast hit	no blast hit	no blast hit	no blast hit	no blast hit	no blast hit	no blast hit	no blast hit	no blast hit	no blast hit	LILI_TRINITY_DN91967_c1_g1_i1|m.6505	243	PTHR38899 243 1, PTHR38899:SF1 243 1	N D	N D	N D	N D	N D	N D	N D
LILI_TRINITY_DN93036_c0_g2	PLTG_04667	PF00270,PF00271	'Pfam:PF00270 DEAD > GO:nucleic acid binding ; GO:0003676', 'Pfam:PF00270 DEAD > GO:ATP binding ; GO:0005524'	189.689	266.81	217.763	196.891	108.351	78.794	71.745	675177172	XM_008899223.1	86.36	2288	253	23	25	2281	2316	57	0	2442	Phytophthora parasitica INRA-310 hypothetical protein mRNA	LILI_TRINITY_DN93036_c0_g2_i1|m.8381	641	PTHR24031 632 94, PTHR24031:SF235 632 94, PTHR24031:SF235 68 35, PTHR24031 68 35	Helicase conserved C-terminal domain PF00271 513 404, DEAD/DEAH box helicase PF00270 370 188	N D	G3DSA:3.40.50.300 394 145, G3DSA:3.40.50.300 551 395	SSF52540 530 249	helicase superfamily c-terminal domain SM00490 513 432, DEAD-like helicases superfamily SM00487 403 183	N D	N D
LILI_TRINITY_DN99590_c0_g1	PLTG_10669			189.649	230.157	117.083	179.056	29.061	33.675	24.68	no blast hit	no blast hit	no blast hit	no blast hit	no blast hit	no blast hit	no blast hit	no blast hit	no blast hit	no blast hit	no blast hit	no blast hit	no blast hit
LILI_TRINITY_DN97993_c0_g1	PLTG_08777	PF00097	'Pfam:PF00097 zf-C3HC4 > GO:metal ion binding ; GO:0046872'	189.559	70.275	41.7	45.515	54.933	42.87	32.342	675174350	XM_008897812.1	77.18	390	84	4	234	622	97	482	7e-54	222	Phytophthora parasitica INRA-310 hypothetical protein partial mRNA	LILI_TRINITY_DN97993_c0_g1_i1|m.25336	205	N D	Zinc finger, C3HC4 type (RING finger) PF00097 126 89	N D	G3DSA:3.30.40.10 130 84	SSF57850 132 81	Ring finger SM00184 126 89	N D	N D
LILI_TRINITY_DN92833_c0_g1	PLTG_04516	PF03151		189.508	35.553	33.25	31.18	16.21	18.931	17.619	675187022	XM_008904148.1	82.7	1179	192	9	23	1198	1274	105	0	1037	Phytophthora parasitica INRA-310 hypothetical protein mRNA	LILI_TRINITY_DN92833_c0_g1_i1|m.7926	354	PTHR11132:SF43 324 13, PTHR11132 324 13	Triose-phosphate Transporter family PF03151 313 18	N D	N D	SSF103481 318 206, SSF103481 162 93	N D	N D	N D
LILI_TRINITY_DN96675_c0_g1	PLTG_07446			189.028	93.816	85.087	78.181	50.977	58.483	57.68	301100515	XM_002899302.1	87.28	1620	186	14	50	1659	1	1610	0	1832	Phytophthora infestans T30-4 FACT complex subunit SSRP1, putative (PITG_14260) mRNA, complete cds	LILI_TRINITY_DN96675_c0_g1_i1|m.18923	579	nd	nd	nd	nd	nd	nd	nd	nd
LILI_TRINITY_DN52050_c0_g1	PLTG_00860			188.977	202.929	112.188	134.301	79.252	65.548	82.256	695370545	XM_009516042.1	100	56	0	0	1	56	92	37	1e-18	104	Phytophthora sojae hypothetical protein mRNA
LILI_TRINITY_DN90930_c0_g1	PLTG_03640	PF02167	'Pfam:PF02167 Cytochrom_C1 > GO:electron carrier activity ; GO:0009055', 'Pfam:PF02167 Cytochrom_C1 > GO:heme binding ; GO:0020037'	188.697	804.25	744.793	778.884	351.795	215.935	240.967	675213680	XM_008917477.1	85.93	1272	136	26	14	1269	129	1373	0	1317	Phytophthora parasitica INRA-310 hypothetical protein mRNA	LILI_TRINITY_DN90930_c0_g1_i1|m.5290	270	PTHR10266 268 1, PTHR10266:SF3 268 1	Cytochrome C1 family PF02167 260 43	N D	G3DSA:1.20.5.100 268 228, G3DSA:1.10.760.10 227 35	SSF46626 226 38, SSF81496 269 227	N D	N D	Cytochrome C1 signature PR00603 163 139, Cytochrome C1 signature PR00603 126 106, Cytochrome C1 signature PR00603 60 41, Cytochrome C1 signature PR00603 207 188, Cytochrome C1 signature PR00603 227 208, Cytochrome C1 signature PR00603 188 177, Cytochrome C1 signature PR00603 242 227, Cytochrome C1 signature PR00603 80 61
LILI_TRINITY_DN91977_c0_g1	PLTG_04061			188.557	177.029	140.716	123.213	58.076	59.791	61.556	no blast hit	no blast hit	no blast hit	no blast hit	no blast hit	no blast hit	no blast hit	no blast hit	no blast hit	no blast hit	no blast hit	no blast hit	no blast hit	LILI_TRINITY_DN91977_c0_g1_i2|m.6507	181	N D	N D	Coil 63 43, Coil 106 79	N D	N D	N D	N D	N D
LILI_TRINITY_DN97741_c0_g1	PLTG_08516			188.096	178.128	212.954	225.688	248.401	141.048	111.004	675165572	XM_008893423.1	82.89	982	145	15	207	1173	1	974	0	861	Phytophthora parasitica INRA-310 hypothetical protein mRNA	LILI_TRINITY_DN97741_c0_g1_i1|m.23825	308	nd	nd	nd	nd	nd	nd	nd	nd
LILI_TRINITY_DN98462_c0_g2	PLTG_09307	PF00069	'Pfam:PF00069 Pkinase > GO:protein kinase activity ; GO:0004672', 'Pfam:PF00069 Pkinase > GO:ATP binding ; GO:0005524', 'Pfam:PF00069 Pkinase > GO:protein phosphorylation ; GO:0006468'	188.066	94.688	62.805	39.275	33.448	80.468	64.5	675194458	XM_008907866.1	82.99	1346	196	22	260	1582	100	1435	0	1186	Phytophthora parasitica INRA-310 TKL protein kinase mRNA	LILI_TRINITY_DN98462_c0_g2_i1|m.28390	425	PTHR23257:SF450 425 237, PTHR23257 425 237, PTHR23257 206 148, PTHR23257:SF450 206 148	Protein kinase domain PF00069 425 248	Coil 114 87	G3DSA:1.10.510.10 425 308, G3DSA:3.30.200.20 307 220	SSF56112 425 229	Serine/Threonine protein kinases, catalytic domain SM00220 425 245	N D	N D
LILI_TRINITY_DN98608_c0_g1	PLTG_09432			187.926	680.591	561.102	458.596	142.8	89.048	113.644	675188636	XM_008904955.1	89.17	2622	257	15	2750	5350	179	2794	0	3243	Phytophthora parasitica INRA-310 5-methyltetrahydropteroyltriglutamate-homocysteine S-methyltransferase mRNA	LILI_TRINITY_DN98608_c0_g1_i1|m.28985	766	nd	nd	nd	nd	nd	nd	nd	nd
LILI_TRINITY_DN97788_c0_g1	PLTG_08470	PF00391,PF01326,PF02896	'Pfam:PF00391 PEP-utilizers > GO:transferase activity, transferring phosphorus-containing groups ; GO:0016772', 'Pfam:PF00391 PEP-utilizers > GO:phosphorylation ; GO:0016310', 'Pfam:PF01326 PPDK_N > GO:ATP binding ; GO:0005524', 'Pfam:PF01326 PPDK_N > GO:kinase activity ; GO:0016301', 'Pfam:PF01326 PPDK_N > GO:phosphorylation ; GO:0016310', 'Pfam:PF02896 PEP-utilizers_C > GO:transferase activity,…	187.805	15.256	1.264	14.347	6.753	18.54	17.876	16356686	AY037892.1	89.6	2924	275	19	151	3048	6243	3323	0	3688	Phytophthora cinnamomi pyruvate phosphate dikinase (Pdk1) gene, partial cds	LILI_TRINITY_DN97788_c0_g1_i1|m.23602	900	PTHR22931 645 1, PTHR22931 897 661, PTHR22931:SF27 897 661, PTHR22931:SF27 645 1	PEP-utilising enzyme, TIM barrel domain PF02896 887 528, PEP-utilising enzyme, mobile domain PF00391 514 428, Pyruvate phosphate dikinase, PEP/pyruvate binding domain PF01326 311 71, Pyruvate phosphate dikinase, PEP/pyruvate binding domain PF01326 66 26, Pyruvate phosphate dikinase, PEP/pyruvate binding domain PF01326 363 309	N D	G3DSA:3.20.20.60 890 543, G3DSA:1.20.80.30 203 120, G3DSA:3.30.470.20 347 251, G3DSA:3.30.1490.20 249 206, G3DSA:3.30.1490.20 119 16, G3DSA:1.10.189.10 407 348, G3DSA:3.50.30.10 517 408	SSF52009 520 393, SSF51621 890 524, SSF56059 385 13	N D	PIRSF000853 896 6	N D
LILI_TRINITY_DN86099_c0_g1	PLTG_02426			187.775	545.216	596.092	645.827	385.168	253.238	281.814	695417393	XM_009528800.1	90.95	597	54	0	268	864	597	1	0	804	Phytophthora sojae hypothetical protein partial mRNA
LILI_TRINITY_DN96221_c0_g1	PLTG_07020			187.365	9.988	22.466	20.368	31.952	51.083	46.544	675201516	XM_008911395.1	100	38	0	0	1	38	71	108	1e-08	71.3	Phytophthora parasitica INRA-310 hypothetical protein mRNA
LILI_TRINITY_DN62492_c0_g2	PLTG_01140	PF01408,PF08635	'Pfam:PF01408 GFO_IDH_MocA > GO:oxidoreductase activity ; GO:0016491'	186.723	3.593	112.501	232.205	306.009	85.141	120.728	695411425	XM_009527176.1	84.93	1108	165	2	212	1318	1122	16	0	1120	Phytophthora sojae hypothetical protein partial mRNA			'PTHR22604:SF14 258 34', 'PTHR22604:SF14 394 276', 'PTHR22604 258 34', 'PTHR22604 394 276'	'Putative oxidoreductase C terminal PF08635 321 180', 'Oxidoreductase family, NAD-binding Rossmann fold PF01408 177 34'	nd	'G3DSA:3.40.50.720 251 34'	'SSF51735 191 34', 'SSF55347 370 187'	nd	nd	nd
LILI_TRINITY_DN88018_c0_g1	PLTG_02805	PF00538	'Pfam:PF00538 Linker_histone > GO:DNA binding ; GO:0003677', 'Pfam:PF00538 Linker_histone > GO:nucleosome assembly ; GO:0006334', 'Pfam:PF00538 Linker_histone > GO:nucleosome ; GO:0000786', 'Pfam:PF00538 Linker_histone > GO:nucleus ; GO:0005634'	185.892	426.397	400.914	355.119	385.243	560.757	454.446	675175692	XM_008898483.1	83.83	711	69	30	27	706	738	43	8e-178	634	Phytophthora parasitica INRA-310 hypothetical protein mRNA	LILI_TRINITY_DN88018_c0_g1_i1|m.3259	203	PTHR11467 203 26	linker histone H1 and H5 family PF00538 102 38	N D	G3DSA:1.10.10.10 108 32	SSF46785 114 36	Domain in histone families 1 and 5 SM00526 98 34	N D	Histone H5 signature PR00624 203 185, Histone H5 signature PR00624 44 23, Histone H5 signature PR00624 141 127, Histone H5 signature PR00624 180 163, Histone H5 signature PR00624 67 50
LILI_TRINITY_DN93258_c0_g1	PLTG_04777			185.461	1074	802.8	683.513	543.701	257.799	290.68	695431626	XM_009532437.1	93.91	197	11	1	1	196	238	42	1e-76	296	Phytophthora sojae hypothetical protein mRNA
LILI_TRINITY_DN93816_c0_g1	PLTG_05170	PF00155	'Pfam:PF00155 Aminotran_1_2 > GO:pyridoxal phosphate binding ; GO:0030170', 'Pfam:PF00155 Aminotran_1_2 > GO:biosynthetic process ; GO:0009058'	184.82	164.145	136.285	218.031	162.049	103.601	84.061	695414584	XM_009528048.1	91.91	1322	107	0	23	1344	3095	4416	0	1849	Phytophthora sojae tyrosine biosynthesis bifunctional enzyme partial mRNA	LILI_TRINITY_DN93816_c0_g1_i3|m.10117	494	PTHR11751 449 42, PTHR11751:SF306 449 42	Aminotransferase class I and II PF00155 442 65	N D	G3DSA:3.40.640.10 314 77, G3DSA:3.90.1150.10 450 315	SSF53383 449 54	N D	N D	N D
LILI_TRINITY_DN94431_c0_g1	PLTG_05544			184.63	286.048	85.151	58.607	43.372	16.682	22.313	675162382	XM_008891828.1	75.62	1403	297	33	240	1610	43	1432	0	654	Phytophthora parasitica INRA-310 hypothetical protein partial mRNA	LILI_TRINITY_DN94431_c0_g1_i1|m.11351	448	nd	nd	nd	nd	nd	nd	nd	nd
LILI_TRINITY_DN99667_c0_g2	PLTG_10678			184.339	96.913	86.934	94.612	67.439	83.307	76.03	675202426	XM_008911850.1	86.71	2694	354	3	1830	4519	3591	898	0	2988	Phytophthora parasitica INRA-310 hypothetical protein mRNA	LILI_TRINITY_DN99667_c0_g2_i1|m.36292	867	PTHR10527:SF5 390 1, PTHR10527:SF5 861 411, PTHR10527 390 1, PTHR10527 861 411	N D	N D	G3DSA:1.25.10.10 512 412, G3DSA:1.25.10.10 707 570, G3DSA:1.25.10.10 369 3	SSF48371 560 416, SSF48371 373 3, SSF48371 765 600	N D	N D	N D
LILI_TRINITY_DN88732_c0_g1	PLTG_02967	PF02939	'Pfam:PF02939 UcrQ > GO:ubiquinol-cytochrome-c reductase activity ; GO:0008121'	184.089	587.164	523.573	610.79	555.355	369.415	350.398	675169298	XM_008895286.1	92	250	20	0	473	722	375	126	1e-92	351	Phytophthora parasitica INRA-310 hypothetical protein partial mRNA	LILI_TRINITY_DN88732_c0_g1_i1|m.3595	134	N D	UcrQ family PF02939 129 73	N D	G3DSA:1.20.5.210 129 67	SSF81508 133 62	N D	N D	N D
LILI_TRINITY_DN99645_c0_g1	PLTG_10741	PF00856	'Pfam:PF00856 SET > GO:protein binding ; GO:0005515'	184.009	96.404	101.62	135.072	74.94	119.51	107.016	675189984	XM_008905629.1	80.68	1035	189	9	61	1085	928	1961	0	793	Phytophthora parasitica INRA-310 CMGC/CDK protein kinase partial mRNA	LILI_TRINITY_DN99645_c0_g1_i1|m.36757	357	PTHR22884 242 75	SET domain PF00856 228 124	N D	G3DSA:2.170.270.10 251 42	SSF82199 249 66	associated with SET domains SM00570 112 49, SET (Su(var)3-9, Enhancer-of-zeste, Trithorax) domain SM00317 235 113	N D	N D
LILI_TRINITY_DN96861_c1_g2	PLTG_07651	PF12265		183.959	59.604	48.627	61.566	36.544	29.784	31.596	675165170	XM_008893222.1	85.32	940	124	9	4	932	948	12	0	959	Phytophthora parasitica INRA-310 hypothetical protein, variant mRNA	LILI_TRINITY_DN96861_c1_g2_i1|m.19815	296	PTHR22850:SF82 295 28, PTHR22850 295 28	Histone-binding protein RBBP4 or subunit C of CAF1 complex PF12265 107 38	N D	G3DSA:2.130.10.10 296 139	SSF50978 296 141	WD40 repeats SM00320 272 232, WD40 repeats SM00320 173 132, WD40 repeats SM00320 225 185	N D	N D
LILI_TRINITY_DN97127_c0_g1	PLTG_07861			183.688	62.446	40.609	33.506	23.505	15.972	22.193	675188088	XM_008904681.1	81.18	1291	219	14	2946	4213	50	1339	0	1016	Phytophthora parasitica INRA-310 hypothetical protein mRNA	LILI_TRINITY_DN97127_c0_g1_i1|m.20748	409	PTHR13510 406 102, PTHR13510 70 1	N D	N D	G3DSA:3.30.530.20 277 156	SSF55961 277 156	N D	N D	N D
LILI_TRINITY_DN101159_c0_g1	PLTG_13254			183.628	73.948	28.798	30.95	16.247	26.331	22.233	675212350	XM_008916812.1	82.2	427	76	0	3	429	3470	3896	5e-98	368	Phytophthora parasitica INRA-310 hypothetical protein mRNA	LILI_TRINITY_DN101159_c0_g1_i2|m.54388	142	PTHR24093:SF307 142 15, PTHR24093 142 15	N D	N D	N D	N D	N D	N D	N D
LILI_TRINITY_DN94480_c0_g1	PLTG_05539	PF14687		183.207	94.111	71.201	68.924	44.092	31.745	38.713	695405358	XM_009525490.1	84.47	966	150	0	367	1332	127	1092	0	953	Phytophthora sojae hypothetical protein partial mRNA	LILI_TRINITY_DN94480_c0_g1_i2|m.11320	371	PTHR31596 319 58	Domain of unknown function (DUF4460) PF14687 182 81	Coil 237 210	N D	N D	N D	N D	N D
LILI_TRINITY_DN96474_c0_g1	PLTG_07275	PF00067	'Pfam:PF00067 p450 > GO:iron ion binding ; GO:0005506', 'Pfam:PF00067 p450 > GO:oxidoreductase activity, acting on paired donors, with incorporation or reduction of molecular oxygen ; GO:0016705', 'Pfam:PF00067 p450 > GO:heme binding ; GO:0020037', 'Pfam:PF00067 p450 > GO:oxidation-reduction process ; GO:0055114'	183.157	2.225	0.475	3.247	4.976	2.48	2.535	675177770	XM_008899522.1	82.14	1652	279	11	143	1783	1853	207	0	1402	Phytophthora parasitica INRA-310 hypothetical protein mRNA	LILI_TRINITY_DN96474_c0_g1_i1|m.18124	544	PTHR24296 543 61, PTHR24296:SF24 543 61	Cytochrome P450 PF00067 525 58	N D	G3DSA:1.10.630.10 534 58	SSF48264 534 58	N D	N D	E-class P450 group I signature PR00463 341 324, E-class P450 group I signature PR00463 370 344, E-class P450 group I signature PR00463 458 434, E-class P450 group I signature PR00463 505 482, E-class P450 group I signature PR00463 410 392, E-class P450 group I signature PR00463 482 472, P450 superfamily signature PR00385 493 482, P450 superfamily signature PR00385 352 335, P450 superfamily signat…
LILI_TRINITY_DN92129_c0_g1	PLTG_04126	PF00854	'Pfam:PF00854 PTR2 > GO:transporter activity ; GO:0005215', 'Pfam:PF00854 PTR2 > GO:transport ; GO:0006810', 'Pfam:PF00854 PTR2 > GO:membrane ; GO:0016020'	182.766	72.259	54.322	105.066	246.624	185.975	132.539	189084166	BT031682.1	83.48	1852	293	6	246	2085	1851	1	0	1712	Phytophthora capsici clone CBOT57-C18 mRNA sequence	LILI_TRINITY_DN92129_c0_g1_i1|m.6702	611	PTHR11654:SF64 604 313, PTHR11654:SF64 264 1, PTHR11654 604 313, PTHR11654 264 1	POT family PF00854 542 101	N D	G3DSA:1.20.1250.20 234 49, G3DSA:1.20.1250.20 579 435	SSF103473 315 26	N D	N D	N D
LILI_TRINITY_DN104137_c0_g2	PLTG_13683	PF00338		182.646	698.985	171.556	247.945	139.601	133.377	146.154	675174472	XM_008897873.1	98.1	421	8	0	21	441	25	445	0	734	Phytophthora parasitica INRA-310 40S ribosomal protein S20 partial mRNA	LILI_TRINITY_DN104137_c0_g2_i1|m.56212	145	PTHR11700:SF10 143 33, PTHR11700 143 33	Ribosomal protein S10p/S20e PF00338 140 46	N D	G3DSA:3.30.70.600 143 42	SSF54999 141 44	N D	N D	Ribosomal protein S10 family signature PR00971 94 79, Ribosomal protein S10 family signature PR00971 57 44, Ribosomal protein S10 family signature PR00971 115 101
LILI_TRINITY_DN100897_c0_g1	PLTG_12654	PF03493	'Pfam:PF03493 BK_channel_a > GO:calcium-activated potassium channel activity ; GO:0015269', 'Pfam:PF03493 BK_channel_a > GO:potassium ion transport ; GO:0006813', 'Pfam:PF03493 BK_channel_a > GO:membrane ; GO:0016020'	181.544	46.922	61.378	61.796	48.835	57.351	41.304	675195502	XM_008908388.1	85.41	2440	340	9	447	2877	655	3087	0	2519	Phytophthora parasitica INRA-310 CMGC/CDK/CDC2 protein kinase, variant 1 mRNA	LILI_TRINITY_DN100897_c0_g1_i1|m.50392	1071	PTHR10027 1011 64, PTHR10027 1071 1035, PTHR10027:SF30 1011 64, PTHR10027:SF30 1071 1035	Calcium-activated BK potassium channel alpha subunit PF03493 546 448	N D	G3DSA:3.40.50.720 450 309, G3DSA:3.40.50.720 856 745	SSF81324 291 81, SSF51735 474 313	N D	N D	N D
LILI_TRINITY_DN94537_c0_g1	PLTG_05595			181.504	141.676	130.018	117.306	81.086	88.522	76.944	675172084	XM_008896679.1	81.47	1263	194	23	305	1538	1302	51	0	1000	Phytophthora parasitica INRA-310 hypothetical protein mRNA
LILI_TRINITY_DN88577_c1_g1	PLTG_02910	PF00076	'Pfam:PF00076 RRM_1 > GO:nucleic acid binding ; GO:0003676'	181.494	331.012	221.88	216.696	91.767	77.685	79.4	675206884	XM_008914079.1	83.18	743	110	6	49	776	101	843	0	665	Phytophthora parasitica INRA-310 hypothetical protein partial mRNA	LILI_TRINITY_DN88577_c1_g1_i1|m.3487	257	PTHR24012:SF243 171 70, PTHR24012 171 70	RNA recognition motif. (a.k.a. RRM, RBD, or RNP domain) PF00076 169 100	N D	G3DSA:3.30.70.330 172 71	SSF54928 178 90	RNA recognition motif SM00360 172 99	N D	N D
LILI_TRINITY_DN93109_c0_g1	PLTG_04700	PF09273		181.434	55.019	59.671	74.404	35.45	14.896	19.746	no blast hit	no blast hit	no blast hit	no blast hit	no blast hit	no blast hit	no blast hit	no blast hit	no blast hit	no blast hit	no blast hit	no blast hit	no blast hit	LILI_TRINITY_DN93109_c0_g1_i1|m.8482	435	PTHR13271:SF48 435 16, PTHR13271 435 16	Rubisco LSMT substrate-binding PF09273 407 284	N D	G3DSA:3.90.1410.10 267 15, G3DSA:3.90.1420.10 424 269	SSF81822 422 276, SSF82199 273 17	N D	N D	N D
LILI_TRINITY_DN98103_c0_g1	PLTG_08924	PF09444		181.434	26.96	13.129	16.477	13.768	9.8	9.732	695378259	XM_009517939.1	79.1	1641	287	33	709	2303	790	2420	0	1079	Phytophthora sojae hypothetical protein partial mRNA	LILI_TRINITY_DN98103_c0_g1_i1|m.26117	776	N D	MRC1-like domain PF09444 441 337	Coil 202 165, Coil 593 573, Coil 388 368, Coil 414 394, Coil 517 490	N D	N D	N D	N D	N D
LILI_TRINITY_DN86113_c0_g1	PLTG_02450	PF05047		179.741	460.18	472.158	482.603	367.443	194.843	209.876	675197980	XM_008909627.1	84.63	579	66	15	59	622	72	642	5e-154	555	Phytophthora parasitica INRA-310 hypothetical protein mRNA	LILI_TRINITY_DN86113_c0_g1_i1|m.2591	169	PTHR12878 141 23	Mitochondrial ribosomal protein L51 / S25 / CI-B8 domain PF05047 98 50	N D	G3DSA:3.40.30.10 112 32	SSF52833 112 32	Mitochondrial ribosomal protein L51 / S25 / CI-B8 domain SM00916 114 41	N D	N D
LILI_TRINITY_DN97900_c0_g1	PLTG_08702	PF14259,PF05918		179.42	310.742	249.403	252.355	202.559	212.474	226.942	695392561	XM_009522075.1	85.94	512	69	3	4	514	4	513	4e-150	544	Phytophthora sojae hypothetical protein partial mRNA	LILI_TRINITY_DN97900_c0_g1_i2|m.24896	482	N D	Apoptosis inhibitory protein 5 (API5) PF05918 106 33, RNA recognition motif (a.k.a. RRM, RBD, or RNP domain) PF14259 339 282	N D	G3DSA:3.30.70.330 351 282	SSF54928 362 271, SSF48371 152 31	N D	N D	N D
LILI_TRINITY_DN63904_c0_g1	PLTG_01195			179.14	42.243	0	21.013	22.056	21.355	27.986	no blast hit	no blast hit	no blast hit	no blast hit	no blast hit	no blast hit	no blast hit	no blast hit	no blast hit	no blast hit	no blast hit	no blast hit	no blast hit
LILI_TRINITY_DN98421_c2_g1	PLTG_09296			178.699	81.697	82.666	95.475	99.802	270.032	257.953	695373187	XM_009516694.1	75.45	1731	341	64	774	2477	180	1853	0	765	Phytophthora sojae hypothetical protein partial mRNA	LILI_TRINITY_DN98421_c2_g1_i4|m.28308	645	'PTHR24362 447 5', 'PTHR24362:SF272 447 5'	nd	nd	nd	nd	nd	nd	nd
LILI_TRINITY_DN95448_c0_g1	PLTG_06344	PF00043,PF13417	'Pfam:PF13417 GST_N_3 > GO:protein binding ; GO:0005515'	178.439	219.245	142.985	124.767	116.816	29.226	35.945	695441584	XM_009534951.1	83.16	671	110	3	52	721	1770	2438	1e-170	610	Phytophthora sojae hypothetical protein mRNA	LILI_TRINITY_DN95448_c0_g1_i1|m.14155	243	PTHR11260 222 20	Glutathione S-transferase, C-terminal domain PF00043 222 154, Glutathione S-transferase, N-terminal domain PF13417 99 25	N D	G3DSA:1.20.1050.10 238 104, G3DSA:3.40.30.10 99 20	SSF52833 108 21, SSF47616 229 103	N D	N D	N D
LILI_TRINITY_DN91864_c0_g1	PLTG_04000			178.268	122.519	88.436	92.769	69.674	77.765	69.852	189084585	BT032101.1	81.16	1088	171	13	2	1077	516	1581	0	843	Phytophthora capsici clone CBOT133-B03 mRNA sequence	LILI_TRINITY_DN91864_c0_g1_i1|m.6342	259	N D	N D	Coil 177 150	N D	N D	N D	N D	N D
LILI_TRINITY_DN97140_c0_g1	PLTG_07923	PF00694,PF00330	'Pfam:PF00694 Aconitase_C > GO:metabolic process ; GO:0008152', 'Pfam:PF00330 Aconitase > GO:metabolic process ; GO:0008152'	177.707	158.756	227.358	305.815	85.089	66.178	68.793	695438041	XM_009534068.1	87.13	2153	265	9	88	2236	29	2173	0	2431	Phytophthora sojae putative hydratase partial mRNA	LILI_TRINITY_DN97140_c0_g1_i1|m.21025	719	PTHR11670 679 21, PTHR11670:SF34 679 21	Aconitase C-terminal domain PF00694 620 559, Aconitase family (aconitate hydratase) PF00330 450 74	N D	G3DSA:3.30.499.10 470 314, G3DSA:3.30.499.10 186 31, G3DSA:3.40.1060.10 310 187, G3DSA:3.20.19.10 655 518	SSF53732 469 30, SSF52016 673 512	N D	N D	Aconitase family signature PR00415 253 240, Aconitase family signature PR00415 322 308, Aconitase family signature PR00415 407 394, Aconitase family signature PR00415 163 150, Aconitase family signature PR00415 179 164
LILI_TRINITY_DN77771_c0_g1	PLTG_01680			177.527	80.625	53.403	68.901	71.171	237.202	424.855	675199678	XM_008910476.1	81.48	1193	209	12	902	2088	1805	619	0	968	Phytophthora parasitica INRA-310 hypothetical protein mRNA	LILI_TRINITY_DN77771_c0_g1_i1|m.1328	404	nd	nd	nd	nd	nd	nd	nd	nd
LILI_TRINITY_DN89492_c0_g1	PLTG_03157			177.527	135.014	129.24	120.99	78.99	68.419	69.635	675181664	XM_008901469.1	85.51	780	110	1	137	916	13	789	0	811	Phytophthora parasitica INRA-310 hypothetical protein partial mRNA	LILI_TRINITY_DN89492_c0_g1_i1|m.4034	304	PTHR36074 304 46	N D	N D	N D	N D	N D	N D	N D
LILI_TRINITY_DN35101_c0_g1	PLTG_00612			177.497	37.376	50.95	70.8	360.073	413.608	406.265	675210582	XM_008915928.1	84.29	630	74	22	227	839	697	76	6e-165	592	Phytophthora parasitica INRA-310 hypothetical protein mRNA
LILI_TRINITY_DN95142_c0_g1	PLTG_06136	PF00085,PF07749	'Pfam:PF00085 Thioredoxin > GO:cell redox homeostasis ; GO:0045454', 'Pfam:PF07749 ERp29 > GO:endoplasmic reticulum ; GO:0005783'	177.176	365.908	286.359	396.535	272.842	176.135	146.949	695388954	XM_009521017.1	89.2	1065	106	4	848	1903	200	1264	0	1321	Phytophthora sojae hypothetical protein partial mRNA	LILI_TRINITY_DN95142_c0_g1_i1|m.13322	415	'PTHR18929:SF87 363 3', 'PTHR18929 363 3'	'Thioredoxin PF00085 132 29', 'Thioredoxin PF00085 252 147', 'Endoplasmic reticulum protein ERp29, C-terminal domain PF07749 358 268'	nd	'G3DSA:3.40.30.10 135 27', 'G3DSA:3.40.30.10 266 143', 'G3DSA:1.20.1150.12 367 267'	'SSF52833 135 27', 'SSF52833 255 144', 'SSF47933 367 267'	nd	nd	'Thioredoxin family signature PR00421 55 47', 'Thioredoxin family signature PR00421 108 97', 'Thioredoxin family signature PR00421 64 55'
LILI_TRINITY_DN97645_c0_g1	PLTG_08362	PF00270,PF00271	'Pfam:PF00270 DEAD > GO:nucleic acid binding ; GO:0003676', 'Pfam:PF00270 DEAD > GO:ATP binding ; GO:0005524'	176.886	333.613	263.31	261.371	134.681	85.691	76.977	189084149	BT031665.1	93.45	1358	81	6	52	1402	1	1357	0	2008	Phytophthora capsici clone CBOT53-I08 mRNA sequence	LILI_TRINITY_DN97645_c0_g1_i1|m.23082	410	PTHR24031 410 3, PTHR24031:SF84 410 3	DEAD/DEAH box helicase PF00270 224 62, Helicase conserved C-terminal domain PF00271 371 262	N D	G3DSA:3.40.50.300 407 250, G3DSA:3.40.50.300 249 29	SSF52540 393 105	helicase superfamily c-terminal domain SM00490 371 290, DEAD-like helicases superfamily SM00487 253 56	N D	N D
LILI_TRINITY_DN84266_c0_g1	PLTG_02223	PF00676	'Pfam:PF00676 E1_dh > GO:oxidoreductase activity, acting on the aldehyde or oxo group of donors, disulfide as acceptor ; GO:0016624', 'Pfam:PF00676 E1_dh > GO:metabolic process ; GO:0008152'	176.776	384.395	411.05	406.771	175.2	145.091	143.747	675205526	XM_008913400.1	89.79	1244	115	7	30	1272	24	1256	0	1583	Phytophthora parasitica INRA-310 pyruvate dehydrogenase (acetyl-transferring) E1 component, alpha subunit mRNA	LILI_TRINITY_DN84266_c0_g1_i1|m.2274	423	PTHR11516:SF40 400 13, PTHR11516 400 13	Dehydrogenase E1 component PF00676 386 88	Coil 378 358	G3DSA:3.40.50.970 397 51	SSF52518 397 77	N D	N D	N D
LILI_TRINITY_DN99132_c0_g2	PLTG_10120			176.515	118.591	61.216	72.977	98.605	98.195	82.087	695381619	XM_009518850.1	90.91	198	18	0	82	279	1	198	1e-67	267	Phytophthora sojae hypothetical protein partial mRNA
LILI_TRINITY_DN91188_c0_g1	PLTG_03708	PF00071	'Pfam:PF00071 Ras > GO:GTP binding ; GO:0005525', 'Pfam:PF00071 Ras > GO:small GTPase mediated signal transduction ; GO:0007264'	176.245	148.5	128.656	108.095	104.769	118.314	123.737	675187242	XM_008904258.1	88.19	779	76	11	310	1076	847	73	0	915	Phytophthora parasitica INRA-310 hypothetical protein, variant 3 mRNA	LILI_TRINITY_DN91188_c0_g1_i1|m.5489	203	PTHR24073 202 1, PTHR24073:SF285 202 1	Ras family PF00071 170 9	N D	G3DSA:3.40.50.300 203 3	SSF52540 180 4	Ran (Ras-related nuclear proteins) /TC4 subfamily of small GTPases SM00176 203 13, Ras subfamily of RAS small GTPases SM00173 172 5, Rab subfamily of small GTPases SM00175 172 8, Rho (Ras homology) subfamily of Ras-like small GTPases SM00174 172 10	N D	Transforming protein P21 ras signature PR00449 47 31, Transforming protein P21 ras signature PR00449 127 114, Transforming protein P21 ras signature PR00449 71 49, Transforming protein P21 ras signature PR00449 29 8, Transforming protein P21 ras signature PR00449 169 147
LILI_TRINITY_DN98903_c0_g1	PLTG_09831	PF00702,PF00122,PF00690,PF12424,PF00689	'Pfam:PF00122 E1-E2_ATPase > GO:nucleotide binding ; GO:0000166', 'Pfam:PF00122 E1-E2_ATPase > GO:metal ion binding ; GO:0046872', 'Pfam:PF12424 ATP_Ca_trans_C > GO:calcium-transporting ATPase activity ; GO:0005388'	176.175	86.805	53.673	30.697	23.879	38.938	31.588	675165238	XM_008893256.1	86.26	3305	429	18	88	3378	347	3640	0	3565	Phytophthora parasitica INRA-310 calcium-translocating P-type ATPase, PMCA-type mRNA	LILI_TRINITY_DN98903_c0_g1_i1|m.31398	1064	PTHR24093 867 281, PTHR24093 254 23, PTHR24093 1009 883	haloacid dehalogenase-like hydrolase PF00702 745 409, Plasma membrane calcium transporter ATPase C terminal PF12424 1057 1031, E1-E2 ATPase PF00122 403 300, E1-E2 ATPase PF00122 251 121, Cation transporter/ATPase, N-terminus PF00690 98 30, Cation transporting ATPase, C-terminus PF00689 999 816	N D	G3DSA:3.40.1110.10 620 402, G3DSA:1.20.1110.10 251 192, G3DSA:1.20.1110.10 1002 704	SSF81665 150 30, SSF81665 406 296, SSF81665 1003 781, SSF81660 625 418, SSF56784 835 565, SSF56784 430 410, SSF81653 248 151	Cation transporter/ATPase, N-terminus SM00831 103 28	N D	P-type cation-transporting ATPase superfamily signature PR00119 645 635, P-type cation-transporting ATPase superfamily signature PR00119 750 731, P-type cation-transporting ATPase superfamily signature PR00119 767 755, P-type cation-transporting ATPase superfamily signature PR00119 624 613, P-type cation-transporting ATPase superfamily signature PR00119 212 198, P-type cation-transporting ATPase …
LILI_TRINITY_DN98712_c2_g1	PLTG_09558	PF01670	'Pfam:PF01670 Glyco_hydro_12 > GO:cellulase activity ; GO:0008810', 'Pfam:PF01670 Glyco_hydro_12 > GO:polysaccharide catabolic process ; GO:0000272'	176.155	305.594	255.821	250.893	146.158	129.98	115.16	675214274	XM_008917774.1	88.25	2613	288	13	542	3141	2691	85	0	3107	Phytophthora parasitica INRA-310 hypothetical protein mRNA	LILI_TRINITY_DN98712_c2_g1_i2|m.29785	809	'PTHR34002:SF5 241 1', 'PTHR34002 241 1'	'Glycosyl hydrolase family 12 PF01670 241 33'	nd	'G3DSA:2.60.120.180 241 21'	'SSF49899 241 21'	nd	nd	nd
LILI_TRINITY_DN92162_c0_g1	PLTG_04166	PF00332	'Pfam:PF00332 Glyco_hydro_17 > GO:hydrolase activity, hydrolyzing O-glycosyl compounds ; GO:0004553', 'Pfam:PF00332 Glyco_hydro_17 > GO:carbohydrate metabolic process ; GO:0005975'	176.014	163.837	100.172	153.667	117.845	98.139	76.672	675191694	XM_008906484.1	82.89	1192	187	14	81	1262	1	1185	0	1055	Phytophthora parasitica INRA-310 hypothetical protein partial mRNA	LILI_TRINITY_DN92162_c0_g1_i1|m.6802	419	PTHR16631:SF9 335 34, PTHR16631 335 34	Glycosyl hydrolases family 17 PF00332 320 241	N D	G3DSA:3.20.20.80 322 56	SSF51445 325 51	N D	N D	N D
LILI_TRINITY_DN89487_c0_g2	PLTG_03159			175.554	144.21	151.414	140.38	56.729	81.25	89.228	no blast hit	no blast hit	no blast hit	no blast hit	no blast hit	no blast hit	no blast hit	no blast hit	no blast hit	no blast hit	no blast hit	no blast hit	no blast hit
LILI_TRINITY_DN9339_c0_g1	PLTG_00197			174.952	133.619	123.729	340.991	76.474	167.794	55.642	no blast hit	no blast hit	no blast hit	no blast hit	no blast hit	no blast hit	no blast hit	no blast hit	no blast hit	no blast hit	no blast hit	no blast hit	no blast hit
LILI_TRINITY_DN91810_c1_g1	PLTG_03989	PF00227	'Pfam:PF00227 Proteasome > GO:threonine-type endopeptidase activity ; GO:0004298', 'Pfam:PF00227 Proteasome > GO:proteolysis involved in cellular protein catabolic process ; GO:0051603', 'Pfam:PF00227 Proteasome > GO:proteasome core complex ; GO:0005839'	174.922	241.968	429.301	515.418	606.724	340.995	293.978	675169142	XM_008895208.1	87.14	754	95	2	620	1372	806	54	0	854	Phytophthora parasitica INRA-310 hypothetical protein mRNA	LILI_TRINITY_DN91810_c1_g1_i1|m.6311	247	PTHR11599:SF59 247 1, PTHR11599 247 1	Proteasome subunit PF00227 232 43	N D	G3DSA:3.60.20.10 247 37	SSF56235 244 39	N D	N D	N D
LILI_TRINITY_DN98828_c0_g2	PLTG_09679	PF06974,PF03007	'Pfam:PF06974 DUF1298 > GO:diacylglycerol O-acyltransferase activity ; GO:0004144', 'Pfam:PF03007 WES_acyltransf > GO:diacylglycerol O-acyltransferase activity ; GO:0004144', 'Pfam:PF03007 WES_acyltransf > GO:glycerolipid biosynthetic process ; GO:0045017'	174.241	29.534	37.194	62.268	57.197	53.419	41.682	695436279	XM_009533636.1	81.48	1377	253	2	135	1510	1487	112	0	1129	Phytophthora sojae hypothetical protein partial mRNA	LILI_TRINITY_DN98828_c0_g2_i1|m.30457	513	PTHR31650:SF1 513 23, PTHR31650 513 23	Wax ester synthase-like Acyl-CoA acyltransferase domain PF03007 310 80, Protein of unknown function (DUF1298) PF06974 495 355	Coil 505 485	N D	N D	N D	N D	N D
LILI_TRINITY_DN96689_c0_g1	PLTG_07391			174.001	371.646	331.042	303.42	193.075	115.268	123.544	675205812	XM_008913543.1	81.64	561	71	23	127	670	46	591	2e-118	436	Phytophthora parasitica INRA-310 hypothetical protein mRNA
LILI_TRINITY_DN99375_c0_g1	PLTG_10389	PF00733,PF13537	'Pfam:PF00733 Asn_synthase > GO:asparagine synthase (glutamine-hydrolyzing) activity ; GO:0004066', 'Pfam:PF00733 Asn_synthase > GO:asparagine biosynthetic process ; GO:0006529'	173.62	192.861	126.7	142.188	58.385	39.951	41.473	675162770	XM_008892022.1	88.36	1693	193	4	224	1914	1	1691	0	2032	Phytophthora parasitica INRA-310 asparagine synthase (glutamine-hydrolyzing) partial mRNA	LILI_TRINITY_DN99375_c0_g1_i1|m.34424	563	PTHR11772 545 2, PTHR11772:SF2 545 2	Glutamine amidotransferase domain PF13537 170 50, Asparagine synthase PF00733 367 216, Asparagine synthase PF00733 517 368	N D	G3DSA:3.40.50.620 517 195, G3DSA:3.60.20.10 191 2	SSF52402 487 215, SSF56235 200 1	N D	N D	N D
LILI_TRINITY_DN86273_c0_g1	PLTG_02472	PF00076,PF12353	'Pfam:PF00076 RRM_1 > GO:nucleic acid binding ; GO:0003676'	173.099	465.744	374.223	355.786	311.013	171.143	146.259	675168378	XM_008894826.1	88.7	1018	99	7	148	1158	1060	52	0	1229	Phytophthora parasitica INRA-310 hypothetical protein mRNA	LILI_TRINITY_DN86273_c0_g1_i1|m.2623	345	PTHR10352 315 18, PTHR10352:SF0 315 18	Eukaryotic translation initiation factor 3 subunit G PF12353 161 39, RNA recognition motif. (a.k.a. RRM, RBD, or RNP domain) PF00076 300 235	N D	G3DSA:3.30.70.330 314 215	SSF54928 333 229	RNA recognition motif SM00360 307 234	PIRSF037949 314 11	N D
LILI_TRINITY_DN86270_c0_g1	PLTG_02473	PF03931,PF01466	'Pfam:PF03931 Skp1_POZ > GO:ubiquitin-dependent protein catabolic process ; GO:0006511', 'Pfam:PF01466 Skp1 > GO:ubiquitin-dependent protein catabolic process ; GO:0006511'	173.069	250.307	260.306	320.127	241.928	234.77	235.118	301120411	XM_002907887.1	89.19	546	55	3	536	1079	585	42	0	678	Phytophthora infestans T30-4 S-phase kinase-associated protein 1A (PITG_01260) mRNA, complete cds	LILI_TRINITY_DN86270_c0_g1_i1|m.2626	209	PTHR11165 209 36	Skp1 family, tetramerisation domain PF03931 112 50, Skp1 family, dimerisation domain PF01466 206 133	N D	G3DSA:3.30.710.10 208 45	SSF81382 206 132, SSF54695 114 50	Found in Skp1 protein family SM00512 158 48	PIRSF028729 209 30	N D
LILI_TRINITY_DN100384_c0_g2	PLTG_11777	PF08123	'Pfam:PF08123 DOT1 > GO:histone-lysine N-methyltransferase activity ; GO:0018024'	173.059	38.114	21.104	31.065	24.198	25.813	24.664	301109121	XM_002903596.1	85.87	283	40	0	1843	2125	291	9	3e-77	302	Phytophthora infestans T30-4 conserved hypothetical protein (PITG_09378) mRNA, complete cds	LILI_TRINITY_DN100384_c0_g2_i1|m.43688	246	PTHR21451 245 60, PTHR21451:SF4 245 60	Histone methylation protein DOT1 PF08123 223 70	N D	G3DSA:3.40.50.150 235 68	SSF53335 213 63	N D	N D	N D
LILI_TRINITY_DN94690_c2_g2	PLTG_05727	PF12796		172.769	55.636	77.047	92.332	98.885	106.121	71.344	no blast hit	no blast hit	no blast hit	no blast hit	no blast hit	no blast hit	no blast hit	no blast hit	no blast hit	no blast hit	no blast hit	no blast hit	no blast hit	LILI_TRINITY_DN94690_c2_g2_i9|m.12022	219	PTHR24123 213 75	Ankyrin repeats (3 copies) PF12796 153 62, Ankyrin repeats (3 copies) PF12796 214 154	N D	G3DSA:1.25.40.20 217 41	SSF48403 217 69	ankyrin repeats SM00248 182 155, ankyrin repeats SM00248 151 122, ankyrin repeats SM00248 215 186, ankyrin repeats SM00248 118 89	N D	Ankyrin repeat signature PR01415 183 169, Ankyrin repeat signature PR01415 138 123
LILI_TRINITY_DN95759_c0_g1	PLTG_06587			172.508	18.594	14.664	18.768	19.119	15.685	12.91	695414086	XM_009527916.1	81.97	760	132	3	940	1695	1	759	1e-178	640	Phytophthora sojae hypothetical protein partial mRNA	LILI_TRINITY_DN95759_c0_g1_i1|m.15081	616	nd	nd	nd	nd	nd	nd	nd	nd
LILI_TRINITY_DN95942_c0_g1	PLTG_06722	PF03198		172.348	177.163	87.723	113.241	65.615	36.578	25.474	675189986	XM_008905630.1	84.2	1513	236	2	110	1619	2120	608	0	1467	Phytophthora parasitica INRA-310 hypothetical protein mRNA	LILI_TRINITY_DN95942_c0_g1_i1|m.15706	501	'PTHR31468:SF6 420 349', 'PTHR31468:SF6 333 5', 'PTHR31468 420 349', 'PTHR31468 333 5'	'Glucanosyltransferase PF03198 336 26'	nd	'G3DSA:3.20.20.80 384 77'	'SSF51445 333 31'	nd	nd	nd
LILI_TRINITY_DN81526_c1_g1	PLTG_01936	PF00787	'Pfam:PF00787 PX > GO:phosphatidylinositol binding ; GO:0035091'	172.228	131.22	103.014	109.787	62.977	75.125	71.28	695413931	XM_009527874.1	87.68	771	95	0	873	1643	158	928	0	898	Phytophthora sojae hypothetical protein mRNA	LILI_TRINITY_DN81526_c1_g1_i1|m.1701	248	N D	PX domain PF00787 189 93	Coil 90 63, Coil 60 12	G3DSA:3.30.1520.10 187 81	SSF64268 189 94	N D	N D	N D
LILI_TRINITY_DN91376_c0_g1	PLTG_03785	PF00069	'Pfam:PF00069 Pkinase > GO:protein kinase activity ; GO:0004672', 'Pfam:PF00069 Pkinase > GO:ATP binding ; GO:0005524', 'Pfam:PF00069 Pkinase > GO:protein phosphorylation ; GO:0006468'	171.797	6.422	101.717	13.356	4.873	70.572	112.849	301123210	XM_002909286.1	81.72	952	170	4	130	1079	97	1046	0	791	Phytophthora infestans T30-4 protein kinase, putative (PITG_00761) mRNA, complete cds	LILI_TRINITY_DN91376_c0_g1_i1|m.5736	346	PTHR24343 316 7	Protein kinase domain PF00069 315 34	N D	G3DSA:1.10.510.10 317 158, G3DSA:3.30.200.20 157 16	SSF56112 325 32	Serine/Threonine protein kinases, catalytic domain SM00220 315 34	N D	N D
LILI_TRINITY_DN97966_c0_g2	PLTG_08773	PF12906,PF00498	'Pfam:PF12906 RINGv > GO:zinc ion binding ; GO:0008270', 'Pfam:PF00498 FHA > GO:protein binding ; GO:0005515'	171.586	67.942	58.374	64.007	47.525	82.007	71.882	695443114	XM_009535329.1	85.06	1787	209	30	1186	2943	1758	1	0	1768	Phytophthora sojae hypothetical protein partial mRNA	LILI_TRINITY_DN97966_c0_g2_i1|m.25326	486	PTHR23012:SF7 101 5, PTHR23012:SF7 293 164, PTHR23012 101 5, PTHR23012 293 164	RING-variant domain PF12906 257 211, FHA domain PF00498 375 333	N D	G3DSA:3.30.40.10 274 205, G3DSA:2.60.200.20 401 329	SSF57850 274 207, SSF49879 398 329	Forkhead associated domain SM00240 378 331, The RING-variant domain is a C4HC3 zinc-finger like motif found in a number of cellular and viral proteins. Some of these proteins have been shown both in vivo and in vitro to have ubiquitin E3 ligase activity. SM00744 270 210	N D	N D
LILI_TRINITY_DN93192_c0_g1	PLTG_04708	PF03952,PF00113		171.196	81.563	188.435	288.682	261.421	214.595	189.794	156987409	EU080467.1	98.9	1177	13	0	121	1297	1	1177	0	2108	Phytophthora palmivora isolate PD_00032(P0113) enolase (ENL) gene, partial cds	LILI_TRINITY_DN93192_c0_g1_i1|m.8497	470	PTHR11902 470 17, PTHR11902:SF17 470 17	Enolase, C-terminal TIM barrel domain PF00113 459 164, Enolase, N-terminal domain PF03952 154 20	N D	G3DSA:3.20.20.120 461 149, G3DSA:3.30.390.10 147 20	SSF51604 458 163, SSF54826 160 20	N D	PIRSF001400 461 16	Enolase signature PR00148 384 370, Enolase signature PR00148 358 347, Enolase signature PR00148 197 184, Enolase signature PR00148 143 127, Enolase signature PR00148 416 399, Enolase signature PR00148 66 52
LILI_TRINITY_DN94090_c5_g3	PLTG_05318			170.825	51.627	39.291	44.928	26.601	42.965	50.186	695431594	XM_009532429.1	84.45	1691	260	2	194	1884	221	1908	0	1663	Phytophthora sojae hypothetical protein mRNA	LILI_TRINITY_DN94090_c5_g3_i1|m.10571	627	nd	nd	nd	nd	nd	nd	nd	nd
LILI_TRINITY_DN98430_c0_g1	PLTG_09209			170.454	213.815	149.35	149.119	144.83	147.157	159.265	328802836	CP002607.1	100	30	0	0	272	301	2521449	2521420	0.002	56.5	Aeromonas veronii B565, complete genome	LILI_TRINITY_DN98430_c0_g1_i2|m.27843	281	nd	nd	nd	'G3DSA:3.10.450.10 126 25'	'SSF54403 122 25'	nd	nd	nd
LILI_TRINITY_DN99030_c0_g1	PLTG_10021			170.344	74.203	81.315	66.966	41.941	180.696	217.121	675179988	XM_008900631.1	80.51	826	153	7	3	825	1329	2149	2e-175	627	Phytophthora parasitica INRA-310 hypothetical protein mRNA	LILI_TRINITY_DN99030_c0_g1_i2|m.32362	272	PTHR11785 137 117, PTHR11785:SF286 137 117, PTHR11785 94 1, PTHR11785 184 172, PTHR11785:SF286 94 1, PTHR11785:SF286 184 172	N D	N D	N D	N D	N D	N D	N D
LILI_TRINITY_DN98432_c0_g2	PLTG_09283	PF00188		170.044	76.134	16.944	33.587	29.426	21.275	18.221	675175736	XM_008898505.1	78.01	855	130	23	687	1504	859	26	2e-132	484	Phytophthora parasitica INRA-310 hypothetical protein mRNA	LILI_TRINITY_DN98432_c0_g2_i1|m.28242	296	PTHR31157 283 23, PTHR31157:SF12 283 23	Cysteine-rich secretory protein family PF00188 188 70	N D	G3DSA:3.40.33.10 189 63	SSF55797 189 63	N D	N D	N D
LILI_TRINITY_DN90334_c0_g1	PLTG_03385	PF05873		169.843	667.762	654.92	719.564	555.486	285.781	290.487	695432919	XM_009532761.1	90.67	600	52	1	53	648	8	607	0	795	Phytophthora sojae hypothetical protein mRNA	LILI_TRINITY_DN90334_c0_g1_i1|m.4652	183	PTHR12700:SF12 183 4, PTHR12700 183 4	ATP synthase D chain, mitochondrial (ATP5H) PF05873 170 12	Coil 140 120, Coil 183 166	N D	SSF161065 145 16	N D	N D	N D
LILI_TRINITY_DN95008_c1_g1	PLTG_05991			169.713	48.45	86.61	125.377	140.013	163.344	170.786	695430336	XM_009532121.1	97.26	73	2	0	71	143	2324	2396	3e-24	124	Phytophthora sojae hypothetical protein mRNA	LILI_TRINITY_DN95008_c1_g1_i1|m.12837	101	nd	nd	nd	nd	nd	nd	nd	nd
LILI_TRINITY_DN100173_c3_g1	PLTG_11474	PF02784,PF00278	'Pfam:PF02784 Orn_Arg_deC_N > GO:catalytic activity ; GO:0003824', 'Pfam:PF00278 Orn_DAP_Arg_deC > GO:catalytic activity ; GO:0003824'	169.032	69.806	57.607	41.336	27.499	18.7	21.711	675194614	XM_008907944.1	82.27	2076	336	18	1	2053	2078	12	0	1766	Phytophthora parasitica INRA-310 diaminopimelate decarboxylase mRNA	LILI_TRINITY_DN100173_c3_g1_i1|m.41839	443	PTHR11482 434 33, PTHR11482:SF5 434 33	Pyridoxal-dependent decarboxylase, C-terminal sheet domain PF00278 413 337, Pyridoxal-dependent decarboxylase, pyridoxal binding domain PF02784 306 57	N D	G3DSA:3.20.20.10 292 52, G3DSA:2.40.37.10 437 293	SSF50621 440 287, SSF51419 307 42	N D	N D	Ornithine/diaminopimelate/arginine (ODA) decarboxylase family signature PR01179 407 394, Ornithine/diaminopimelate/arginine (ODA) decarboxylase family signature PR01179 107 95, Ornithine/diaminopimelate/arginine (ODA) decarboxylase family signature PR01179 93 75, Ornithine/diaminopimelate/arginine (ODA) decarboxylase family signature PR01179 315 296, Diaminopimelate decarboxylase signature PR0118…
LILI_TRINITY_DN94539_c0_g1	PLTG_05587			168.801	59.564	58.417	53.886	28.257	25.047	23.204	675165254	XM_008893264.1	83.65	1101	177	3	288	1387	1465	367	0	1033	Phytophthora parasitica INRA-310 hypothetical protein mRNA	LILI_TRINITY_DN94539_c0_g1_i1|m.11496	383	N D	N D	Coil 100 80	N D	N D	N D	N D	N D
LILI_TRINITY_DN99883_c0_g1	PLTG_10943			168.18	36.666	29.176	36.327	39.35	38.874	50.21	675180170	XM_008900722.1	82.83	856	147	0	640	1495	890	35	0	767	Phytophthora parasitica INRA-310 hypothetical protein mRNA	LILI_TRINITY_DN99883_c0_g1_i1|m.38166	295	nd	nd	nd	nd	nd	nd	nd	nd
LILI_TRINITY_DN88718_c0_g1	PLTG_02971	PF00085	'Pfam:PF00085 Thioredoxin > GO:cell redox homeostasis ; GO:0045454'	168.17	155.257	118.38	125.492	69.338	57.199	51.671	695448901	XM_009536806.1	82.31	1323	186	22	506	1789	1346	33	0	1103	Phytophthora sojae hypothetical protein mRNA	LILI_TRINITY_DN88718_c0_g1_i1|m.3600	394	PTHR18929 317 28	Thioredoxin PF00085 148 53, Thioredoxin PF00085 289 188	Coil 374 354	G3DSA:3.40.30.10 155 43, G3DSA:3.40.30.10 292 180	SSF52833 291 183, SSF52833 152 48	N D	N D	N D
LILI_TRINITY_DN98118_c0_g2	PLTG_08920			167.699	87.221	36.276	39.183	8.624	42.256	58.346	no blast hit	no blast hit	no blast hit	no blast hit	no blast hit	no blast hit	no blast hit	no blast hit	no blast hit	no blast hit	no blast hit	no blast hit	no blast hit
LILI_TRINITY_DN100674_c0_g2	PLTG_12290	PF00090		167.429	27.483	19.915	14.047	14.086	29.959	48.518	675174770	XM_008898022.1	82.63	1485	238	14	4570	6036	1555	73	0	1295	Phytophthora parasitica INRA-310 threonine ammonia-lyase mRNA	LILI_TRINITY_DN100674_c0_g2_i1|m.47484	518	'PTHR11311 515 31'	'Thrombospondin type 1 domain PF00090 471 425', 'Thrombospondin type 1 domain PF00090 325 279', 'Thrombospondin type 1 domain PF00090 178 132', 'Thrombospondin type 1 domain PF00090 276 230', 'Thrombospondin type 1 domain PF00090 129 86', 'Thrombospondin type 1 domain PF00090 374 329', 'Thrombospondin type 1 domain PF00090 224 182'	nd	'G3DSA:2.20.100.10 222 176', 'G3DSA:2.20.100.10 418 371', 'G3DSA:2.20.100.10 125 79', 'G3DSA:2.20.100.10 466 420', 'G3DSA:2.20.100.10 271 224', 'G3DSA:2.20.100.10 369 322', 'G3DSA:2.20.100.10 320 272', 'G3DSA:2.20.100.10 516 467', 'G3DSA:2.20.100.10 173 126', 'G3DSA:2.20.100.10 78 31'	'SSF82895 271 225', 'SSF82895 369 324', 'SSF82895 222 176', 'SSF82895 466 420', 'SSF82895 515 469', 'SSF82895 178 124', 'SSF82895 124 80', 'SSF82895 419 372', 'SSF82895 321 274'	'Thrombospondin type 1 repeats SM00209 423 376', 'Thrombospondin type 1 repeats SM00209 179 131', 'Thrombospondin type 1 repeats SM00209 472 424', 'Thrombospondin type 1 repeats SM00209 228 180', 'Thrombospondin type 1 repeats SM00209 326 278', 'Thrombospondin type 1 repeats SM00209 130 84', 'Thrombospondin type 1 repeats SM00209 83 35', 'Thrombospondin type 1 repeats SM00209 375 327', 'Thrombosp…	nd	nd
LILI_TRINITY_DN80204_c0_g1	PLTG_01816			166.397	140.604	102.56	80.276	69.73	53.14	54.278	no blast hit	no blast hit	no blast hit	no blast hit	no blast hit	no blast hit	no blast hit	no blast hit	no blast hit	no blast hit	no blast hit	no blast hit	no blast hit	LILI_TRINITY_DN80204_c0_g1_i1|m.1515	208	N D	N D	Coil 132 98, Coil 163 136	N D	N D	N D	N D	N D
LILI_TRINITY_DN95248_c0_g1	PLTG_06185	PF00150	'Pfam:PF00150 Cellulase > GO:hydrolase activity, hydrolyzing O-glycosyl compounds ; GO:0004553', 'Pfam:PF00150 Cellulase > GO:carbohydrate metabolic process ; GO:0005975'	166.367	13.808	6.17	6.022	3.938	5.383	7.277	695408765	XM_009526446.1	78.29	1580	318	23	837	2402	148	1716	0	994	Phytophthora sojae cellulase-5, endo-1,4-beta-glucanase partial mRNA	LILI_TRINITY_DN95248_c0_g1_i1|m.13471	577	PTHR35923 573 42, PTHR35923:SF2 573 42	Cellulase (glycosyl hydrolase family 5) PF00150 523 190	N D	G3DSA:3.20.20.80 559 162	SSF51445 558 186	N D	N D	N D
LILI_TRINITY_DN82492_c0_g1	PLTG_02007			166.087	229.138	219.113	190.271	56.346	55.405	68.191	675174818	XM_008898046.1	77.84	379	32	30	191	526	398	29	2e-43	187	Phytophthora parasitica INRA-310 hypothetical protein mRNA
LILI_TRINITY_DN92476_c0_g1	PLTG_04339			165.696	97.007	64.08	62.775	62.117	109.925	125.791	301109566	XM_002903818.1	88.99	109	10	2	1042	1148	134	26	6e-27	134	Phytophthora infestans T30-4 conserved hypothetical protein (PITG_08489) mRNA, complete cds
LILI_TRINITY_DN95743_c1_g2	PLTG_06628	PF00107	'Pfam:PF00107 ADH_zinc_N > GO:oxidation-reduction process ; GO:0055114'	165.195	1604.88	1491.67	2139.39	1412.04	89.766	78.557	301106061	XM_002902068.1	84.84	620	94	0	1	620	620	1239	5e-175	625	Phytophthora infestans T30-4 alcohol dehydrogenase, putative (PITG_10292) mRNA, complete cds	LILI_TRINITY_DN95743_c1_g2_i1|m.15251	205	PTHR11695 205 1, PTHR11695:SF546 205 1	Zinc-binding dehydrogenase PF00107 168 40	N D	G3DSA:3.40.50.720 173 13	SSF51735 172 1	N D	N D	N D
LILI_TRINITY_DN90690_c0_g1	PLTG_03493	PF00010	'Pfam:PF00010 HLH > GO:protein dimerization activity ; GO:0046983'	165.015	37.376	32.504	33.057	25.919	42.112	37.14	675182436	XM_008901855.1	83.38	1384	186	22	717	2063	1396	20	0	1242	Phytophthora parasitica INRA-310 hypothetical protein, variant 1 mRNA	LILI_TRINITY_DN90690_c0_g1_i1|m.4904	396	N D	Helix-loop-helix DNA-binding domain PF00010 174 121	N D	G3DSA:4.10.280.10 177 120, G3DSA:3.30.450.20 356 277	SSF47459 177 120	helix loop helix domain SM00353 179 126	N D	N D
LILI_TRINITY_DN100701_c0_g1	PLTG_12355			164.844	36.559	48.659	61.957	58.815	63.395	64.677	301096634	XM_002897368.1	79.51	810	162	4	317	1124	25	832	4e-159	573	Phytophthora infestans T30-4 conserved hypothetical protein (PITG_16352) mRNA, complete cds			nd	nd	nd	nd	nd	nd	nd	nd
LILI_TRINITY_DN94247_c0_g1	PLTG_05393	PF03455,PF02141		164.724	98.415	48.152	68.567	86.202	87.565	84.414	675195404	XM_008908339.1	85.23	1232	182	0	791	2022	336	1567	0	1267	Phytophthora parasitica INRA-310 hypothetical protein mRNA	LILI_TRINITY_DN94247_c0_g1_i3|m.10845	649	PTHR12296 289 110, PTHR12296 439 409	DENN (AEX-3) domain PF02141 211 61, dDENN domain PF03455 530 476	N D	G3DSA:2.30.42.10 383 266	SSF50156 374 254	Domain found in a variety of signalling proteins, always encircled by uDENN and dDENN SM00799 212 8, Domain present in PSD-95, Dlg, and ZO-1/2. SM00228 380 288	N D	N D
LILI_TRINITY_DN97080_c3_g1	PLTG_07782	PF13508	'Pfam:PF13508 Acetyltransf_7 > GO:N-acetyltransferase activity ; GO:0008080'	164.384	3.459	1.977	1.105	0.945	6.523	8.368	no blast hit	no blast hit	no blast hit	no blast hit	no blast hit	no blast hit	no blast hit	no blast hit	no blast hit	no blast hit	no blast hit	no blast hit	no blast hit	LILI_TRINITY_DN97080_c3_g1_i1|m.20365	150	PTHR13355 150 8, PTHR13355:SF8 150 8	Acetyltransferase (GNAT) domain PF13508 128 55	N D	G3DSA:3.40.630.30 147 9	SSF55729 149 3	N D	N D	N D
LILI_TRINITY_DN95894_c0_g1	PLTG_06715			163.953	67.071	68.705	69.603	81.534	75.995	64.58	no blast hit	no blast hit	no blast hit	no blast hit	no blast hit	no blast hit	no blast hit	no blast hit	no blast hit	no blast hit	no blast hit	no blast hit	no blast hit	LILI_TRINITY_DN95894_c0_g1_i1|m.15684	342	N D	N D	Coil 169 149	N D	N D	N D	N D	N D
LILI_TRINITY_DN94566_c0_g1	PLTG_05633			163.732	47.498	13.324	10.363	22.056	8.859	14.322	695385747	XM_009520068.1	75.67	637	151	4	144	778	79	713	1e-81	315	Phytophthora sojae hypothetical protein partial mRNA	LILI_TRINITY_DN94566_c0_g1_i1|m.11661	262	PTHR13510 259 6	N D	N D	G3DSA:3.30.530.20 247 169	SSF55961 258 171	N D	N D	N D
LILI_TRINITY_DN91348_c0_g2	PLTG_03755	PF10712		163.492	734.739	725.288	565.32	281.026	154.652	128.358	675170326	XM_008895800.1	89.5	676	71	0	2	677	1121	446	0	856	Phytophthora parasitica INRA-310 chaperone DnaK mRNA	LILI_TRINITY_DN91348_c0_g2_i1|m.5629	225	N D	NAD-specific glutamate dehydrogenase PF10712 132 3	N D	N D	N D	N D	N D	N D
LILI_TRINITY_DN96628_c0_g1	PLTG_07434	PF00808		163.151	123.94	97.427	109.672	89.7	104.638	98.56	695369545	XM_009515787.1	95.36	388	18	0	418	805	552	165	1e-172	617	Phytophthora sojae hypothetical protein mRNA	LILI_TRINITY_DN96628_c0_g1_i1|m.18867	128	PTHR10252 127 1, PTHR10252:SF45 127 1	Histone-like transcription factor (CBF/NF-Y) and archaeal histone PF00808 114 52	N D	G3DSA:1.10.20.10 127 52	SSF47113 123 45	N D	N D	N D
LILI_TRINITY_DN100898_c0_g1	PLTG_12644	PF01169,PF0016	'Pfam:PF01169 UPF0016 > GO:Golgi calcium ion transport ; GO:0032472', 'Pfam:PF01169 UPF0016 > GO:Golgi calcium ion transport ; GO:0032472'	162.841	107.437	81.888	95.314	96.912	90.779	92.566	695370793	XM_009516104.1	82.96	939	135	15	1223	2140	152	1086	0	824	Phytophthora sojae hypothetical protein partial mRNA	LILI_TRINITY_DN100898_c0_g1_i2|m.50257	330	PTHR12608 329 86	Uncharacterized protein family UPF0016 PF01169 185 113, Uncharacterized protein family UPF0016 PF01169 318 245	N D	N D	N D	N D	N D	N D
LILI_TRINITY_DN93852_c0_g1	PLTG_05183			162.57	631.337	629.299	675.568	634.804	297.184	293.568	301098829	XM_002898461.1	87.23	423	48	4	302	718	423	1	2e-130	477	Phytophthora infestans T30-4 hypothetical protein (PITG_14604) mRNA, complete cds
LILI_TRINITY_DN97514_c0_g3	PLTG_08254			161.999	156.075	159.897	230.064	90.953	139.454	135.419	675191510	XM_008906392.1	84.98	426	64	0	1	426	1212	787	2e-117	433	Phytophthora parasitica INRA-310 hypothetical protein mRNA
LILI_TRINITY_DN94936_c0_g1	PLTG_05908	PF13906,PF13520	'Pfam:PF13520 AA_permease_2 > GO:amino acid transmembrane transporter activity ; GO:0015171', 'Pfam:PF13520 AA_permease_2 > GO:amino acid transmembrane transport ; GO:0003333', 'Pfam:PF13520 AA_permease_2 > GO:membrane ; GO:0016020'	161.999	22.496	22.984	15.855	24.151	20.055	16.56	675191670	XM_008906472.1	81.52	1564	285	4	39	1600	1	1562	0	1284	Phytophthora parasitica INRA-310 hypothetical protein partial mRNA	LILI_TRINITY_DN94936_c0_g1_i1|m.12621	534	PTHR11785:SF214 411 34, PTHR11785 522 462, PTHR11785 411 34, PTHR11785:SF214 522 462	Amino acid permease PF13520 437 41, C-terminus of AA_permease PF13906 522 472	N D	N D	N D	N D	PIRSF006060 525 18	N D
LILI_TRINITY_DN28362_c0_g2	PLTG_00500			161.989	48.101	48.605	50.017	40.108	13.987	9.452	no blast hit	no blast hit	no blast hit	no blast hit	no blast hit	no blast hit	no blast hit	no blast hit	no blast hit	no blast hit	no blast hit	no blast hit	no blast hit
LILI_TRINITY_DN91310_c0_g1	PLTG_03769	PF00856	'Pfam:PF00856 SET > GO:protein binding ; GO:0005515'	161.609	53.41	50.032	63.247	44.382	59.918	62.478	301105253	XM_002901665.1	87.26	1146	146	0	2337	3482	1146	1	0	1308	Phytophthora infestans T30-4 protein kinase, putative (PITG_10899) mRNA, complete cds	LILI_TRINITY_DN91310_c0_g1_i1|m.5686	494	PTHR12197:SF169 468 12, PTHR12197 468 12	SET domain PF00856 240 23	N D	G3DSA:2.170.270.10 268 144, G3DSA:2.170.270.10 38 12	SSF82199 57 12, SSF82199 265 187	N D	N D	N D
LILI_TRINITY_DN98355_c0_g1	PLTG_09200	PF01704	'Pfam:PF01704 UDPGP > GO:uridylyltransferase activity ; GO:0070569', 'Pfam:PF01704 UDPGP > GO:metabolic process ; GO:0008152'	161.549	63.988	59.357	56.097	45.009	44.121	40.719	695373412	XM_009516749.1	78.05	1198	245	17	1486	2674	41	1229	0	739	Phytophthora sojae hypothetical protein partial mRNA	LILI_TRINITY_DN98355_c0_g1_i1|m.27800	493	PTHR11952 489 1, PTHR11952:SF2 489 1	UTP--glucose-1-phosphate uridylyltransferase PF01704 410 63	N D	G3DSA:3.90.550.10 436 6	SSF53448 489 7	N D	N D	N D
LILI_TRINITY_DN100117_c2_g1	PLTG_11343			161.368	66.602	71.633	49.396	50.004	25.023	26.068	675197190	XM_008909232.1	86.19	1332	164	11	8029	9347	87	1411	0	1423	Phytophthora parasitica INRA-310 Atypical/RIO/RIO2 protein kinase mRNA	LILI_TRINITY_DN100117_c2_g1_i2|m.40959	610	N D	N D	Coil 211 182	N D	N D	N D	N D	N D
LILI_TRINITY_DN93557_c0_g1	PLTG_04961	PF00191	'Pfam:PF00191 Annexin > GO:calcium ion binding ; GO:0005509', 'Pfam:PF00191 Annexin > GO:calcium-dependent phospholipid binding ; GO:0005544'	161.058	45.165	52.236	39.609	36.469	41.681	36.362	675174192	XM_008897733.1	83.02	1025	168	4	418	1442	1091	73	0	924	Phytophthora parasitica INRA-310 hypothetical protein mRNA	LILI_TRINITY_DN93557_c0_g1_i1|m.9388	377	PTHR10502:SF102 358 29, PTHR10502 358 29	Annexin PF00191 351 289, Annexin PF00191 189 130, Annexin PF00191 119 55, Annexin PF00191 275 212	N D	G3DSA:1.10.220.10 192 125, G3DSA:1.10.220.10 120 52, G3DSA:1.10.220.10 359 289, G3DSA:1.10.220.10 278 206	SSF47874 353 51	Annexin repeats SM00335 119 67, Annexin repeats SM00335 351 300, Annexin repeats SM00335 192 139, Annexin repeats SM00335 277 225	N D	Annexin family signature PR00196 352 339, Annexin family signature PR00196 86 64, Annexin family signature PR00196 242 216, Annexin family signature PR00196 120 104, Annexin family signature PR00196 316 296, Annexin family signature PR00196 152 131
LILI_TRINITY_DN94224_c0_g1	PLTG_05392	PF03981		160.697	481.496	380.955	384.341	262.544	174.126	173.659	301108022	XM_002903047.1	83.84	854	135	2	264	1117	175	1025	0	809	Phytophthora infestans T30-4 conserved hypothetical protein (PITG_09440) mRNA, complete cds	LILI_TRINITY_DN94224_c0_g1_i1|m.10835	340	PTHR12184 311 97	Ubiquinol-cytochrome C chaperone PF03981 271 134	N D	G3DSA:2.20.70.10 329 302	SSF51045 330 302	Domain with 2 conserved Trp (W) residues SM00456 330 298	N D	N D
LILI_TRINITY_DN95380_c0_g1	PLTG_06278			160.517	58.612	45.353	50.789	33.102	40.055	70.678	675205442	XM_008913358.1	77.75	481	60	26	17	465	22	487	6e-63	252	Phytophthora parasitica INRA-310 hypothetical protein mRNA
LILI_TRINITY_DN90845_c0_g1	PLTG_03587	PF04893	'Pfam:PF04893 Yip1 > GO:membrane ; GO:0016020'	160.447	63.599	46.704	55.936	58.366	55.899	53.187	675189520	XM_008905397.1	83.98	805	129	0	68	872	30	834	0	773	Phytophthora parasitica INRA-310 hypothetical protein mRNA	LILI_TRINITY_DN90845_c0_g1_i1|m.5174	266	PTHR12822:SF2 266 68, PTHR12822 266 68	Yip1 domain PF04893 227 77	N D	N D	N D	N D	N D	N D
LILI_TRINITY_DN96631_c0_g1	PLTG_07440			160.396	23.099	21.342	21.543	14.021	105.42	176.05	675181082	XM_008901178.1	81.43	3161	549	28	534	3678	3177	39	0	2551	Phytophthora parasitica INRA-310 hypothetical protein partial mRNA	LILI_TRINITY_DN96631_c0_g1_i1|m.18898	1061	nd	nd	nd	nd	nd	nd	nd	nd
LILI_TRINITY_DN87957_c0_g1	PLTG_02784	PF01336,PF08784	'Pfam:PF01336 tRNA_anti-codon > GO:nucleic acid binding ; GO:0003676'	160.326	86.658	93.18	90.063	82.61	69.727	71.464	675184356	XM_008902815.1	80.35	865	140	17	40	895	37	880	5e-176	628	Phytophthora parasitica INRA-310 hypothetical protein mRNA	LILI_TRINITY_DN87957_c0_g1_i1|m.3221	284	PTHR13989 283 1, PTHR13989:SF16 283 1	Replication protein A C terminal PF08784 278 166, OB-fold nucleic acid binding domain PF01336 148 72	N D	G3DSA:1.10.10.10 283 218, G3DSA:2.40.50.140 172 41	SSF46785 283 219, SSF50249 171 44	N D	PIRSF036949 284 5	N D
LILI_TRINITY_DN97669_c0_g1	PLTG_08343			159.705	170.714	100.269	84.295	68.271	17.089	15.589	403169805	XM_003329173.2	97.14	35	0	1	626	659	589	555	0.0002	58.4	Puccinia graminis f. sp. tritici CRL 75-36-700-3 hypothetical protein (PGTG_10273), mRNA	LILI_TRINITY_DN97669_c0_g1_i1|m.22955	227	N D	N D	Coil 224 187, Coil 67 33, Coil 227 227, Coil 125 73	N D	N D	N D	N D	N D
LILI_TRINITY_DN101227_c0_g1	PLTG_13375	PF16209,PF00122,PF12710,PF16212	'Pfam:PF00122 E1-E2_ATPase > GO:nucleotide binding ; GO:0000166', 'Pfam:PF00122 E1-E2_ATPase > GO:metal ion binding ; GO:0046872'	159.595	30.137	18.694	22.406	16.883	13.564	16.279	695418164	XM_009529036.1	81.34	4110	749	15	9562	13665	4340	243	0	3325	Phytophthora sojae hypothetical protein partial mRNA	LILI_TRINITY_DN101227_c0_g1_i2|m.55092	1519	PTHR24092 1389 893, PTHR24092:SF8 1389 893, PTHR24092:SF8 862 36, PTHR24092 862 36	Phospholipid-translocating ATPase N-terminal PF16209 136 73, E1-E2 ATPase PF00122 420 178, haloacid dehalogenase-like hydrolase PF12710 980 462, Phospholipid-translocating P-type ATPase C-terminal PF16212 1245 997	N D	G3DSA:3.40.1110.10 500 453, G3DSA:3.40.1110.10 785 569, G3DSA:3.40.50.1000 1025 939, G3DSA:3.40.50.1000 843 786, G3DSA:2.70.150.10 325 290, G3DSA:2.70.150.10 250 114	SSF81653 248 180, SSF81653 323 285, SSF81660 618 570, SSF81660 792 648, SSF56784 1024 924, SSF56784 474 458, SSF56784 826 713, SSF81665 1244 1018, SSF81665 457 327, SSF81665 174 89	N D	N D	P-type cation-transporting ATPase superfamily signature PR00119 477 463, P-type cation-transporting ATPase superfamily signature PR00119 988 969
LILI_TRINITY_DN94375_c0_g1	PLTG_05516	PF07264		159.134	23.367	61.497	134.255	199.033	162.284	93.433	695429215	XM_009531841.1	91.78	426	35	0	153	578	772	347	1e-165	593	Phytophthora sojae hypothetical protein mRNA	LILI_TRINITY_DN94375_c0_g1_i1|m.11224	149	PTHR34292 146 3, PTHR34292:SF2 146 3	Etoposide-induced protein 2.4 (EI24) PF07264 105 24	N D	N D	N D	N D	N D	N D
LILI_TRINITY_DN82426_c0_g1	PLTG_01996			159.034	12.307	63.604	126.886	128.452	36.705	28.371	695401827	XM_009524571.1	79.76	914	175	10	862	1770	36	944	0	654	Phytophthora sojae hypothetical protein mRNA			nd	nd	nd	nd	nd	nd	nd	nd
LILI_TRINITY_DN95116_c1_g1	PLTG_06060	PF05173,PF01113,PF00155	'Pfam:PF05173 DapB_C > GO:4-hydroxy-tetrahydrodipicolinate reductase ; GO:0008839', 'Pfam:PF05173 DapB_C > GO:lysine biosynthetic process via diaminopimelate ; GO:0009089', 'Pfam:PF05173 DapB_C > GO:oxidation-reduction process ; GO:0055114', 'Pfam:PF01113 DapB_N > GO:4-hydroxy-tetrahydrodipicolinate reductase ; GO:0008839', 'Pfam:PF01113 DapB_N > GO:lysine biosynthetic process via diaminopimelate…	158.493	244.77	211.063	144.306	58.618	77.813	96.401	695431018	XM_009532285.1	88.18	2039	227	12	193	2223	8	2040	0	2418	Phytophthora sojae hypothetical protein mRNA	LILI_TRINITY_DN95116_c1_g1_i1|m.13066	637	PTHR11751 381 1, PTHR11751:SF294 381 1	Aminotransferase class I and II PF00155 358 14, Dihydrodipicolinate reductase, N-terminus PF01113 515 404, Dihydrodipicolinate reductase, C-terminus PF05173 626 518	N D	G3DSA:3.40.640.10 242 46, G3DSA:3.40.50.720 550 398, G3DSA:3.90.1150.10 378 243	SSF53383 379 12, SSF55347 613 517, SSF51735 516 403, SSF51735 626 613	N D	N D	N D
LILI_TRINITY_DN82424_c0_g1	PLTG_02006			158.253	67.969	140.77	279.436	285.965	148.241	159.273	no blast hit	no blast hit	no blast hit	no blast hit	no blast hit	no blast hit	no blast hit	no blast hit	no blast hit	no blast hit	no blast hit	no blast hit	no blast hit			nd	nd	nd	nd	nd	nd	nd	nd
LILI_TRINITY_DN93775_c2_g2	PLTG_05063			158.182	110.132	75.426	69.787	42.914	89.91	82.858	675191630	XM_008906452.1	88.15	211	14	6	424	634	2034	1835	2e-59	241	Phytophthora parasitica INRA-310 hypothetical protein mRNA
LILI_TRINITY_DN98966_c0_g1	PLTG_09913	PF01704,PF02880,PF02878,PF02879	'Pfam:PF01704 UDPGP > GO:uridylyltransferase activity ; GO:0070569', 'Pfam:PF01704 UDPGP > GO:metabolic process ; GO:0008152', 'Pfam:PF02880 PGM_PMM_III > GO:intramolecular transferase activity, phosphotransferases ; GO:0016868', 'Pfam:PF02880 PGM_PMM_III > GO:carbohydrate metabolic process ; GO:0005975', 'Pfam:PF02878 PGM_PMM_I > GO:intramolecular transferase activity, phosphotransferases ; GO:0…	158.142	261.916	349.963	443.386	287.443	267.751	266.513	675208132	XM_008914703.1	87.47	3433	419	8	13	3438	3983	555	0	3947	Phytophthora parasitica INRA-310 hypothetical protein mRNA	LILI_TRINITY_DN98966_c0_g1_i1|m.31767	1091	PTHR22573 1088 503, PTHR22573:SF2 1088 503	Phosphoglucomutase/phosphomannomutase, alpha/beta/alpha domain II PF02879 821 709, UTP--glucose-1-phosphate uridylyltransferase PF01704 473 60, Phosphoglucomutase/phosphomannomutase, alpha/beta/alpha domain I PF02878 669 524, Phosphoglucomutase/phosphomannomutase, alpha/beta/alpha domain III PF02880 956 830	N D	G3DSA:3.40.120.10 718 513, G3DSA:3.30.310.50 1091 953, G3DSA:3.40.120.10 952 819, G3DSA:3.90.550.10 411 38, G3DSA:3.40.120.10 818 719	SSF53738 735 512, SSF53738 826 706, SSF55957 1091 958, SSF53448 486 82, SSF53738 963 813	N D	N D	Phosphoglucomutase/phosphomannomutase family signature PR00509 636 622, Phosphoglucomutase/phosphomannomutase family signature PR00509 820 805, Phosphoglucomutase/phosphomannomutase family signature PR00509 748 729
LILI_TRINITY_DN93832_c0_g1	PLTG_05158	PF01302		158.112	40.004	49.427	105.999	308.591	122.787	92.831	695461648	XM_009539975.1	85.55	526	74	2	817	1341	4074	3550	5e-152	549	Phytophthora sojae pleiotropic drug resistance protein ABC superfamily partial mRNA	LILI_TRINITY_DN93832_c0_g1_i1|m.10069	230	PTHR18916 227 153	CAP-Gly domain PF01302 226 162	N D	G3DSA:2.30.30.190 228 162	SSF74924 227 154	SM01052 227 162	N D	N D
LILI_TRINITY_DN83079_c0_g1	PLTG_02085	PF16117		157.792	643.336	837.163	1041.58	699.698	608.02	730.234	695434460	XM_009533134.1	90.91	506	42	2	122	625	625	122	0	676	Phytophthora sojae hypothetical protein mRNA	LILI_TRINITY_DN83079_c0_g1_i1|m.2027	167	N D	Domain of unknown function (DUF4833) PF16117 164 26	N D	N D	N D	N D	N D	N D
LILI_TRINITY_DN87142_c0_g2	PLTG_02625	PF01592	'Pfam:PF01592 NifU_N > GO:iron ion binding ; GO:0005506', 'Pfam:PF01592 NifU_N > GO:iron-sulfur cluster binding ; GO:0051536', 'Pfam:PF01592 NifU_N > GO:iron-sulfur cluster assembly ; GO:0016226'	157.531	293.957	269.74	335.671	197.789	188.583	297.01	695383877	XM_009519546.1	86.04	566	49	13	1	537	164	728	8e-162	580	Phytophthora sojae hypothetical protein mRNA	LILI_TRINITY_DN87142_c0_g2_i1|m.2935	116	PTHR10093 113 1	NifU-like N terminal domain PF01592 113 1	N D	G3DSA:3.90.1010.10 113 1	SSF82649 112 1	N D	N D	N D
LILI_TRINITY_DN95721_c1_g1	PLTG_06550	PF00005,PF12848	'Pfam:PF00005 ABC_tran > GO:ATP binding ; GO:0005524', 'Pfam:PF00005 ABC_tran > GO:ATPase activity ; GO:0016887'	157.311	127.372	123.07	99.85	63.978	53.93	43.856	695393829	XM_009522424.1	89.75	1864	189	2	444	2306	358	2220	0	2383	Phytophthora sojae hypothetical protein partial mRNA	LILI_TRINITY_DN95721_c1_g1_i1|m.14922	778	PTHR19211:SF14 775 64, PTHR19211 775 64	ABC transporter PF00005 679 549, ABC transporter PF00005 383 221, ABC transporter PF12848 473 422	Coil 72 41, Coil 467 447, Coil 313 293, Coil 778 740, Coil 174 152	G3DSA:3.40.50.300 466 205, G3DSA:3.40.50.300 756 529	SSF52540 737 512, SSF52540 460 200	ATPases associated with a variety of cellular activities SM00382 724 557, ATPases associated with a variety of cellular activities SM00382 428 230	N D	N D
LILI_TRINITY_DN99666_c0_g1	PLTG_10798	PF02965,PF02607,PF02310,PF00809,PF02574	'Pfam:PF02965 Met_synt_B12 > GO:methionine synthase activity ; GO:0008705', 'Pfam:PF02965 Met_synt_B12 > GO:methionine biosynthetic process ; GO:0009086', 'Pfam:PF02965 Met_synt_B12 > GO:intracellular ; GO:0005622', 'Pfam:PF02310 B12-binding > GO:cobalamin binding ; GO:0031419', 'Pfam:PF02310 B12-binding > GO:metal ion binding ; GO:0046872', 'Pfam:PF00809 Pterin_bind > GO:pteridine-containing com…	157.211	77.126	24.076	28.463	11.037	11.906	16.48	675163824	XM_008892549.1	84.67	4064	607	12	199	4251	26	4084	0	4039	Phytophthora parasitica INRA-310 methionine synthase mRNA	LILI_TRINITY_DN99666_c0_g1_i2|m.37135	1286	PTHR21091 420 1, PTHR21091:SF112 420 1	Pterin binding enzyme PF00809 621 383, Homocysteine S-methyltransferase PF02574 343 37, Vitamin B12 dependent methionine synthase, activation domain PF02965 1266 990, B12 binding domain PF02310 890 795, B12 binding domain PF02607 761 690	Coil 941 921	G3DSA:3.40.50.280 944 793, G3DSA:3.20.20.330 385 28, G3DSA:3.10.196.10 1284 1016, G3DSA:3.20.20.20 655 386, G3DSA:1.10.1240.10 766 680	SSF51717 652 379, SSF47644 768 681, SSF82282 422 27, SSF56507 1283 959, SSF52242 945 790	B12 binding domain SM01018 769 686	PIRSF000381 1253 22	N D
LILI_TRINITY_DN98284_c1_g1	PLTG_09080	PF00291		157.111	53.866	235.398	685.827	449.539	148.345	152.541	695429678	XM_009531957.1	84.8	967	143	4	211	1175	1000	36	0	968	Phytophthora sojae hypothetical protein mRNA	LILI_TRINITY_DN98284_c1_g1_i2|m.27140	369	'PTHR10314:SF110 367 47', 'PTHR10314 367 47'	'Pyridoxal-phosphate dependent enzyme PF00291 340 55'	nd	'G3DSA:3.40.50.1100 353 178', 'G3DSA:3.40.50.1100 177 85'	'SSF53686 352 49'	nd	nd	nd
LILI_TRINITY_DN91334_c0_g1	PLTG_03757			157.06	59.376	85.767	85.527	58.908	128.784	111.718	301098751	XM_002898422.1	80.12	322	53	5	1	321	805	1116	3e-56	230	Phytophthora infestans T30-4 conserved hypothetical protein (PITG_14564) mRNA, complete cds
LILI_TRINITY_DN91371_c1_g1	PLTG_03778	PF00505		157.04	153.152	95.558	104.237	82.292	62.231	63.473	695452439	XM_009537672.1	91.94	695	56	0	61	755	11	705	0	974	Phytophthora sojae hypothetical protein mRNA	LILI_TRINITY_DN91371_c1_g1_i1|m.5713	231	PTHR13711 207 33	HMG (high mobility group) box PF00505 193 125, HMG (high mobility group) box PF00505 107 39	Coil 195 175	G3DSA:1.10.30.10 196 124, G3DSA:1.10.30.10 109 38	SSF47095 110 31, SSF47095 193 113	high mobility group SM00398 194 124, high mobility group SM00398 109 38	N D	High mobility group (HMG1/HMG2) protein signature PR00886 177 158, High mobility group (HMG1/HMG2) protein signature PR00886 91 69, High mobility group (HMG1/HMG2) protein signature PR00886 158 140
LILI_TRINITY_DN95952_c2_g1	PLTG_06730	PF02887,PF00224	'Pfam:PF00224 PK > GO:magnesium ion binding ; GO:0000287', 'Pfam:PF00224 PK > GO:pyruvate kinase activity ; GO:0004743', 'Pfam:PF00224 PK > GO:potassium ion binding ; GO:0030955', 'Pfam:PF00224 PK > GO:glycolytic process ; GO:0006096'	156.93	205.517	201.737	229.338	213.615	193.926	218.469	675171980	XM_008896627.1	85.67	1682	225	11	133	1799	1810	130	0	1757	Phytophthora parasitica INRA-310 pyruvate kinase partial mRNA	LILI_TRINITY_DN95952_c2_g1_i1|m.15731	531	PTHR11817 530 52	Pyruvate kinase, alpha/beta domain PF02887 528 414, Pyruvate kinase, barrel domain PF00224 394 52	N D	G3DSA:2.40.33.10 219 124, G3DSA:3.40.1380.20 531 378, G3DSA:3.20.20.60 123 52, G3DSA:3.20.20.60 377 220	SSF51621 126 50, SSF51621 392 218, SSF52935 530 374, SSF50800 216 121	N D	N D	Pyruvate kinase family signature PR01050 344 320, Pyruvate kinase family signature PR01050 363 345, Pyruvate kinase family signature PR01050 294 268, Pyruvate kinase family signature PR01050 126 110, Pyruvate kinase family signature PR01050 319 295, Pyruvate kinase family signature PR01050 252 238, Pyruvate kinase family signature PR01050 380 364
LILI_TRINITY_DN94603_c0_g1	PLTG_05660	PF00069	'Pfam:PF00069 Pkinase > GO:protein kinase activity ; GO:0004672', 'Pfam:PF00069 Pkinase > GO:ATP binding ; GO:0005524', 'Pfam:PF00069 Pkinase > GO:protein phosphorylation ; GO:0006468'	156.73	1.998	0	0.472	0.945	1.962	2.664	675202922	XM_008912098.1	75.92	955	222	7	934	1886	968	1916	9e-132	483	Phytophthora parasitica INRA-310 TKL/DRK protein kinase mRNA	LILI_TRINITY_DN94603_c0_g1_i1|m.11787	598	PTHR23257 588 302, PTHR23257:SF548 588 302	Protein kinase domain PF00069 580 323	N D	G3DSA:1.10.510.10 576 381, G3DSA:3.30.200.20 380 245	SSF56112 581 307	Serine/Threonine protein kinases, catalytic domain SM00220 588 318	N D	N D
LILI_TRINITY_DN101292_c0_g1	PLTG_13508			156.309	7.682	5.144	7.254	4.639	14.154	35.696	no blast hit	no blast hit	no blast hit	no blast hit	no blast hit	no blast hit	no blast hit	no blast hit	no blast hit	no blast hit	no blast hit	no blast hit	no blast hit
LILI_TRINITY_DN92089_c1_g1	PLTG_04121	PF12697		155.798	59.296	66.943	105.654	177.408	284.736	269.282	675175104	XM_008898189.1	78.29	516	85	17	65	558	61	571	3e-79	307	Phytophthora parasitica INRA-310 hypothetical protein mRNA	LILI_TRINITY_DN92089_c1_g1_i1|m.6688	299	N D	Alpha/beta hydrolase family PF12697 271 7	N D	G3DSA:3.40.50.1820 284 213, G3DSA:3.40.50.1820 132 3	SSF53474 280 214, SSF53474 132 3	N D	N D	N D
LILI_TRINITY_DN97320_c0_g1	PLTG_08084			155.488	20.927	19.181	23.328	17.061	32.989	37.1	695396371	XM_009523145.1	83.54	407	58	8	252	652	410	7	2e-98	372	Phytophthora sojae hypothetical protein mRNA	LILI_TRINITY_DN97320_c0_g1_i1|m.21706	230	N D	N D	N D	G3DSA:1.25.40.20 99 40	SSF48403 100 36	ankyrin repeats SM00248 99 70	N D	N D
LILI_TRINITY_DN95672_c0_g1	PLTG_06512	PF00610	'Pfam:PF00610 DEP > GO:intracellular signal transduction ; GO:0035556'	154.947	63.304	33.693	35.717	22.617	25.518	25.603	675191372	XM_008906323.1	80.76	1518	227	41	270	1748	1600	109	0	1125	Phytophthora parasitica INRA-310 hypothetical protein partial mRNA	LILI_TRINITY_DN95672_c0_g1_i2|m.14792	497	N D	Domain found in Dishevelled, Egl-10, and Pleckstrin (DEP) PF00610 491 432, Domain found in Dishevelled, Egl-10, and Pleckstrin (DEP) PF00610 348 278	N D	G3DSA:1.10.10.10 350 276, G3DSA:1.10.10.10 492 431	SSF46785 350 275, SSF46785 493 420	Domain found in Dishevelled, Egl-10, and Pleckstrin SM00049 493 418, Domain found in Dishevelled, Egl-10, and Pleckstrin SM00049 350 274	N D	N D
LILI_TRINITY_DN90954_c0_g1	PLTG_03641	PF01145,PFH dom		154.907	527.922	436.984	455.729	252.9	181.916	185.421	189084929	BT032461.1	86.69	1067	108	23	18	1081	1039	4	0	1153	Phytophthora capsici clone CBOU133-O09 mRNA sequence	LILI_TRINITY_DN90954_c0_g1_i1|m.5291	291	PTHR23222 291 9	SPFH domain / Band 7 family PF01145 218 45	N D	N D	SSF117892 209 74	prohibitin homologues SM00244 203 42	N D	Prohibitin signature PR00679 221 198, Prohibitin signature PR00679 166 150, Prohibitin signature PR00679 145 127, Prohibitin signature PR00679 123 104, Prohibitin signature PR00679 237 221, Prohibitin signature PR00679 192 173, Prohibitin signature PR00679 102 86
LILI_TRINITY_DN97964_c4_g1	PLTG_08768	PF00005,PF01061	'Pfam:PF00005 ABC_tran > GO:ATP binding ; GO:0005524', 'Pfam:PF00005 ABC_tran > GO:ATPase activity ; GO:0016887', 'Pfam:PF01061 ABC2_membrane > GO:membrane ; GO:0016020'	154.686	5.403	4.863	6.045	6.033	4.019	3.747	675175138	XM_008898206.1	81.01	948	172	8	5	948	944	1	0	747	Phytophthora parasitica INRA-310 hypothetical protein partial mRNA	LILI_TRINITY_DN97964_c4_g1_i1|m.25316	565	PTHR19241:SF166 565 401, PTHR19241:SF166 323 8, PTHR19241 565 401, PTHR19241 323 8	ABC transporter PF00005 561 432, ABC-2 type transporter PF01061 280 74	N D	G3DSA:3.40.50.300 563 410	SSF52540 563 410	N D	N D	N D
LILI_TRINITY_DN90236_c1_g1	PLTG_03381			154.626	216.831	251.737	248.106	150.966	120.953	117.166	301089717	XM_002895088.1	78.91	953	199	2	1328	2279	37	988	1e-180	645	Phytophthora infestans T30-4 conserved hypothetical protein (PITG_21377) mRNA, complete cds	LILI_TRINITY_DN90236_c1_g1_i1|m.4634	331	N D	N D	N D	G3DSA:1.10.238.10 218 142	SSF47473 215 143	N D	N D	N D
LILI_TRINITY_DN97964_c6_g1	PLTG_08770			154.566	14.036	25.427	23.742	2.394	11.004	11.778	no blast hit	no blast hit	no blast hit	no blast hit	no blast hit	no blast hit	no blast hit	no blast hit	no blast hit	no blast hit	no blast hit	no blast hit	no blast hit
LILI_TRINITY_DN92730_c1_g1	PLTG_04446	PF07004		154.456	18.125	13.886	15.59	30.408	79.679	82.625	no blast hit	no blast hit	no blast hit	no blast hit	no blast hit	no blast hit	no blast hit	no blast hit	no blast hit	no blast hit	no blast hit	no blast hit	no blast hit	LILI_TRINITY_DN92730_c1_g1_i1|m.7751	302	PTHR21580 302 181, PTHR21580:SF24 302 181	Sperm-tail PG-rich repeat PF07004 111 82, Sperm-tail PG-rich repeat PF07004 157 125, Sperm-tail PG-rich repeat PF07004 28 2, Sperm-tail PG-rich repeat PF07004 279 253, Sperm-tail PG-rich repeat PF07004 239 216, Sperm-tail PG-rich repeat PF07004 71 39	N D	N D	N D	N D	N D	N D
LILI_TRINITY_DN93103_c0_g1	PLTG_04719			154.416	116.821	234.652	542.177	141.49	151.144	98.351	no blast hit	no blast hit	no blast hit	no blast hit	no blast hit	no blast hit	no blast hit	no blast hit	no blast hit	no blast hit	no blast hit	no blast hit	no blast hit	LILI_TRINITY_DN93103_c0_g1_i2|m.8555	287	'PTHR22797:SF32 419 351', 'PTHR22797:SF32 305 1', 'PTHR22797 419 351', 'PTHR22797 305 1'	nd	nd	nd	nd	nd	nd	nd
LILI_TRINITY_DN88746_c0_g1	PLTG_02972	PF00964	'Pfam:PF00964 Elicitin > GO:defense response ; GO:0006952', 'Pfam:PF00964 Elicitin > GO:pathogenesis ; GO:0009405', 'Pfam:PF00964 Elicitin > GO:extracellular region ; GO:0005576'	154.245	2167.63	1766.87	1782.62	1125.05	246.97	156.192	675182910	XM_008902092.1	85.62	605	77	7	100	699	600	1	1e-175	627	Phytophthora parasitica INRA-310 hypothetical protein partial mRNA	LILI_TRINITY_DN88746_c0_g1_i1|m.3602	199	nd	'Elicitin PF00964 100 21'	nd	'G3DSA:1.10.239.10 101 16'	'SSF48647 104 13'	nd	nd	nd
LILI_TRINITY_DN97560_c0_g1	PLTG_08308			153.684	72.434	37.875	41.612	29.782	38.699	29.478	301101540	XM_002899813.1	80.59	1087	180	21	729	1798	1195	123	0	809	Phytophthora infestans T30-4 conserved hypothetical protein (PITG_13678) mRNA, complete cds
LILI_TRINITY_DN93586_c0_g1	PLTG_04983			153.264	99.42	59.952	112.125	59.049	91.664	76.575	695396775	XM_009523272.1	84.62	1326	201	1	95	1417	1	1326	0	1315	Phytophthora sojae hypothetical protein partial mRNA	LILI_TRINITY_DN93586_c0_g1_i1|m.9464	440	PTHR31827:SF7 439 299, PTHR31827 225 25, PTHR31827 439 299, PTHR31827:SF7 225 25	N D	Coil 79 59	N D	N D	N D	N D	N D
LILI_TRINITY_DN98822_c0_g1	PLTG_09722	PF00270,PF00271	'Pfam:PF00270 DEAD > GO:nucleic acid binding ; GO:0003676', 'Pfam:PF00270 DEAD > GO:ATP binding ; GO:0005524'	153.224	90.157	76.474	81.877	50.35	45.684	46.913	695442144	XM_009535087.1	86.32	1330	182	0	111	1440	63	1392	0	1448	Phytophthora sojae hypothetical protein mRNA	LILI_TRINITY_DN98822_c0_g1_i1|m.30769	478	PTHR24031:SF323 471 19, PTHR24031 471 19	Helicase conserved C-terminal domain PF00271 431 324, DEAD/DEAH box helicase PF00270 279 114	Coil 61 41	G3DSA:3.40.50.300 295 77, G3DSA:3.40.50.300 469 299	SSF52540 444 160	DEAD-like helicases superfamily SM00487 306 108, helicase superfamily c-terminal domain SM00490 431 343	N D	N D
LILI_TRINITY_DN98945_c1_g2	PLTG_09896	PF03969	'Pfam:PF03969 AFG1_ATPase > GO:ATP binding ; GO:0005524'	153.093	36.787	45.817	49.845	40.127	18.102	23.404	no blast hit	no blast hit	no blast hit	no blast hit	no blast hit	no blast hit	no blast hit	no blast hit	no blast hit	no blast hit	no blast hit	no blast hit	no blast hit	LILI_TRINITY_DN98945_c1_g2_i1|m.31703	317	PTHR12169:SF6 317 33, PTHR12169 317 33	AFG1-like ATPase PF03969 316 56	N D	G3DSA:3.40.50.300 257 117	SSF52540 250 114	N D	N D	N D
LILI_TRINITY_DN93342_c0_g1	PLTG_04839			153.083	279.17	358.684	354.186	659.852	273.748	268.279	695454529	XM_009538189.1	87.5	288	36	0	989	1276	4	291	8e-87	333	Phytophthora sojae hypothetical protein partial mRNA	LILI_TRINITY_DN93342_c0_g1_i1|m.8921	424	PTHR33876 141 38, PTHR33876 424 278	N D	N D	N D	N D	N D	N D	N D
LILI_TRINITY_DN96221_c1_g3	PLTG_07023			152.933	53.611	48.422	56.972	54.877	70.365	66.699	675201506	XM_008911390.1	84.72	1571	240	0	7064	8634	601	2171	0	1572	Phytophthora parasitica INRA-310 hypothetical protein mRNA	LILI_TRINITY_DN96221_c1_g3_i1|m.17020	1139	nd	nd	nd	nd	nd	nd	nd	nd
LILI_TRINITY_DN97738_c1_g1	PLTG_08509	PF08271,PF00382,PF07741	'Pfam:PF00382 TFIIB > GO:TBP-class protein binding ; GO:0017025'	152.743	61.575	58.201	47.945	30.025	38.755	39.467	675184066	XM_008902670.1	81.93	2153	321	46	296	2433	2138	39	0	1759	Phytophthora parasitica INRA-310 hypothetical protein, variant mRNA	LILI_TRINITY_DN97738_c1_g1_i1|m.23778	651	PTHR11618:SF4 415 1, PTHR11618 642 542, PTHR11618 415 1, PTHR11618:SF4 642 542	TFIIB zinc-binding PF08271 44 4, Brf1-like TBP-binding domain PF07741 641 573, Transcription factor TFIIB repeat PF00382 159 91, Transcription factor TFIIB repeat PF00382 258 185	N D	G3DSA:2.20.25.10 44 4, G3DSA:1.10.472.10 178 78, G3DSA:1.20.5.650 609 564, G3DSA:1.10.472.10 267 179	SSF47954 273 178, SSF57783 47 3, SSF47954 177 87	domain present in cyclins, TFIIB and Retinoblastoma SM00385 170 89, domain present in cyclins, TFIIB and Retinoblastoma SM00385 276 183	N D	Transcription initiation factor IIB signature PR00685 37 17, Transcription initiation factor IIB signature PR00685 150 131, Transcription initiation factor IIB signature PR00685 202 184
LILI_TRINITY_DN92014_c0_g2	PLTG_04098			152.572	356.497	439.61	421.751	487.57	198.12	212.115	695423409	XM_009530383.1	89.08	284	31	0	144	427	18	301	1e-93	353	Phytophthora sojae hypothetical protein mRNA
LILI_TRINITY_DN90718_c1_g1	PLTG_03545	PF14681		151.751	23.823	94.25	287.462	395.073	200.64	179.042	695414833	XM_009528111.1	83.58	676	111	0	69	744	31	706	1e-177	634	Phytophthora sojae hypothetical protein partial mRNA	LILI_TRINITY_DN90718_c1_g1_i1|m.5035	264	PTHR10285 238 50, PTHR10285:SF46 238 50	Uracil phosphoribosyltransferase PF14681 248 50	N D	G3DSA:3.40.50.2020 248 46	SSF53271 246 50	N D	N D	N D
LILI_TRINITY_DN97020_c2_g2	PLTG_07768			150.92	71.187	29.846	67.035	83.34	138.329	133.084	no blast hit	no blast hit	no blast hit	no blast hit	no blast hit	no blast hit	no blast hit	no blast hit	no blast hit	no blast hit	no blast hit	no blast hit	no blast hit
LILI_TRINITY_DN21856_c1_g1	PLTG_00396			150.439	33.944	45.969	58.457	75.296	40.876	35.303	675207900	XM_008914587.1	80.71	368	63	7	273	636	1531	1894	1e-70	279	Phytophthora parasitica INRA-310 hypothetical protein mRNA	LILI_TRINITY_DN21856_c1_g1_i1|m.226	642	N D	N D	Coil 472 442, Coil 23 3, Coil 348 314, Coil 584 557, Coil 187 146, Coil 138 72, Coil 380 360, Coil 430 386, Coil 60 33, Coil 514 484, Coil 250 195, Coil 299 258, Coil 549 522	N D	SSF57997 461 193	N D	N D	N D
LILI_TRINITY_DN91983_c0_g1	PLTG_04069	PF03208		150.228	32.577	27.393	39.747	38.826	69.639	104.457	695375071	XM_009517156.1	86.25	589	81	0	350	938	1	589	6e-179	640	Phytophthora sojae hypothetical protein mRNA	LILI_TRINITY_DN91983_c0_g1_i1|m.6516	198	PTHR19317 183 11	PRA1 family protein PF03208 174 37	N D	N D	N D	N D	N D	N D
LILI_TRINITY_DN62127_c0_g1	PLTG_01120	PF01597		150.228	556.021	460.541	342.062	252.011	172.937	198.908	675209158	XM_008915216.1	87.68	633	57	10	64	678	129	758	0	717	Phytophthora parasitica INRA-310 glycine cleavage system H protein, variant mRNA	LILI_TRINITY_DN62127_c0_g1_i2|m.768	160	PTHR11715 159 1	Glycine cleavage H-protein PF01597 157 39	N D	G3DSA:2.40.50.100 158 38	SSF51230 157 37	N D	N D	N D
LILI_TRINITY_DN88703_c0_g2	PLTG_02966			149.988	295.941	222.906	234.474	159.243	213.869	174.878	695441857	XM_009535019.1	89.04	146	16	0	143	288	1	146	4e-42	182	Phytophthora sojae phosphatidylinositol transfer protein partial mRNA
LILI_TRINITY_DN93393_c0_g1	PLTG_04868	PF00069	'Pfam:PF00069 Pkinase > GO:protein kinase activity ; GO:0004672', 'Pfam:PF00069 Pkinase > GO:ATP binding ; GO:0005524', 'Pfam:PF00069 Pkinase > GO:protein phosphorylation ; GO:0006468'	149.687	60.019	56.083	75.233	42.484	97.653	101.825	695413108	XM_009527636.1	85.5	1476	196	12	84	1541	1	1476	0	1524	Phytophthora sojae hypothetical protein partial mRNA	LILI_TRINITY_DN93393_c0_g1_i1|m.9023	544	PTHR24347 365 58, PTHR24347 29 10	Protein kinase domain PF00069 338 65	Coil 385 349, Coil 544 544	G3DSA:1.10.510.10 344 173, G3DSA:3.30.200.20 172 44, G3DSA:3.30.310.80 514 430	SSF56112 390 63	Serine/Threonine protein kinases, catalytic domain SM00220 338 65	N D	N D
LILI_TRINITY_DN99830_c2_g2	PLTG_11052	PF13193,PF16177,PF00501	'Pfam:PF00501 AMP-binding > GO:catalytic activity ; GO:0003824', 'Pfam:PF00501 AMP-binding > GO:metabolic process ; GO:0008152'	149.637	1374.28	1064.7	2362.53	1100.16	680.761	415.612	695425786	XM_009530965.1	85.65	2118	287	10	168	2269	52	2168	0	2211	Phytophthora sojae hypothetical protein mRNA	LILI_TRINITY_DN99830_c2_g2_i3|m.38900	716	PTHR24095 711 85, PTHR24095:SF116 711 85	Acetyl-coenzyme A synthetase N-terminus PF16177 143 87, AMP-binding enzyme PF00501 583 145, AMP-binding enzyme C-terminal domain PF13193 671 593	N D	G3DSA:3.40.50.980 327 141, G3DSA:3.30.300.30 701 583, G3DSA:2.30.38.10 578 500, G3DSA:3.40.50.980 484 328	SSF56801 702 86	N D	N D	N D
LILI_TRINITY_DN95620_c1_g1	PLTG_06458	PF12796,PF00169,PF00069	'Pfam:PF00069 Pkinase > GO:protein kinase activity ; GO:0004672', 'Pfam:PF00069 Pkinase > GO:ATP binding ; GO:0005524', 'Pfam:PF00069 Pkinase > GO:protein phosphorylation ; GO:0006468'	149.577	65.328	64.447	77.985	64.567	74.288	58.771	675206194	XM_008913734.1	86.33	2085	281	3	745	2827	30	2112	0	2268	Phytophthora parasitica INRA-310 AGC/RSK/RSK-UNCLASSIFIED protein kinase partial mRNA	LILI_TRINITY_DN95620_c1_g1_i1|m.14585	911	PTHR24351 911 527, PTHR24351:SF54 911 527	PH domain PF00169 197 94, Ankyrin repeats (3 copies) PF12796 459 369, Protein kinase domain PF00069 792 532	Coil 292 272	G3DSA:2.30.29.30 206 93, G3DSA:3.30.200.20 604 522, G3DSA:1.10.510.10 804 605, G3DSA:1.25.40.20 380 333, G3DSA:1.25.40.20 491 381	SSF48403 470 332, SSF56112 825 530, SSF50729 199 46	Extension to Ser/Thr-type protein kinases SM00133 874 793, Pleckstrin homology domain. SM00233 201 92, ankyrin repeats SM00248 393 364, ankyrin repeats SM00248 426 397, ankyrin repeats SM00248 459 430, Serine/Threonine protein kinases, catalytic domain SM00220 792 532	N D	N D
LILI_TRINITY_DN93697_c0_g1	PLTG_04998			149.497	10.457	8.018	11.295	10.682	11.778	9.797	675186120	XM_008903697.1	79.79	1964	339	38	382	2307	2143	200	0	1375	Phytophthora parasitica INRA-310 hypothetical protein mRNA	LILI_TRINITY_DN93697_c0_g1_i1|m.9508	642	PTHR13510 642 620, PTHR13510 425 1	N D	N D	G3DSA:3.30.530.20 267 40, G3DSA:3.30.40.10 363 278	N D	N D	N D	N D
LILI_TRINITY_DN100871_c0_g4	PLTG_12640	PF00083	'Pfam:PF00083 Sugar_tr > GO:transmembrane transporter activity ; GO:0022857', 'Pfam:PF00083 Sugar_tr > GO:transmembrane transport ; GO:0055085', 'Pfam:PF00083 Sugar_tr > GO:integral component of membrane ; GO:0016021'	149.357	98.173	69.299	67.622	41.296	31.1	24.359	675204446	XM_008912860.1	82.76	1682	256	22	29	1705	6975	5323	0	1469	Phytophthora parasitica INRA-310 hypothetical protein mRNA	LILI_TRINITY_DN100871_c0_g4_i1|m.50158	523	PTHR23500 254 77, PTHR23500 462 440	Sugar (and other) transporter PF00083 403 68	N D	G3DSA:1.20.1250.20 213 34	SSF103473 443 252, SSF103473 223 33	N D	N D	N D
LILI_TRINITY_DN94442_c0_g1	PLTG_05579			149.307	428.676	545.282	483.225	578.467	479.244	339.567	no blast hit	no blast hit	no blast hit	no blast hit	no blast hit	no blast hit	no blast hit	no blast hit	no blast hit	no blast hit	no blast hit	no blast hit	no blast hit	LILI_TRINITY_DN94442_c0_g1_i1|m.11470	109	PTHR10161:SF16 107 73, PTHR10161 107 73	N D	N D	N D	N D	N D	N D	N D
LILI_TRINITY_DN99190_c2_g1	PLTG_10042			149.186	187.941	167.969	192.343	41.165	82.095	90.352	695405425	XM_009525512.1	100	69	0	0	661	729	157	89	2e-25	128	Phytophthora sojae hypothetical protein partial mRNA
LILI_TRINITY_DN90002_c0_g1	PLTG_03313			149.136	172.819	76.128	97.225	67.205	30.948	19.216	675167220	XM_008894247.1	79.44	321	49	8	227	537	949	636	5e-50	211	Phytophthora parasitica INRA-310 hypothetical protein mRNA			nd	nd	nd	nd	nd	nd	nd	nd
LILI_TRINITY_DN95463_c0_g1	PLTG_06314			149.006	17.629	12.016	8.256	3.657	8.11	10.944	no blast hit	no blast hit	no blast hit	no blast hit	no blast hit	no blast hit	no blast hit	no blast hit	no blast hit	no blast hit	no blast hit	no blast hit	no blast hit	LILI_TRINITY_DN95463_c0_g1_i1|m.14041	436	PTHR33171 435 4, PTHR33171:SF1 435 4	N D	Coil 114 87	N D	N D	N D	N D	N D
LILI_TRINITY_DN97372_c0_g1	PLTG_08137	PF04928,PF04926,PF01909	'Pfam:PF04928 PAP_central > GO:polynucleotide adenylyltransferase activity ; GO:0004652', 'Pfam:PF04928 PAP_central > GO:RNA polyadenylation ; GO:0043631', 'Pfam:PF04926 PAP_RNA-bind > GO:RNA binding ; GO:0003723', 'Pfam:PF04926 PAP_RNA-bind > GO:RNA polyadenylation ; GO:0043631', 'Pfam:PF01909 NTP_transf_2 > GO:nucleotidyltransferase activity ; GO:0016779'	148.335	52.861	44.877	59.275	51.968	75.452	66.466	675197642	XM_008909458.1	83.36	2368	350	25	265	2598	2358	1	0	2150	Phytophthora parasitica INRA-310 hypothetical protein mRNA	LILI_TRINITY_DN97372_c0_g1_i1|m.21930	692	PTHR10682:SF10 506 19, PTHR10682:SF10 594 522, PTHR10682 506 19, PTHR10682 594 522	Poly(A) polymerase central domain PF04928 358 18, Poly(A) polymerase predicted RNA binding domain PF04926 508 360, Nucleotidyltransferase domain PF01909 146 88	N D	G3DSA:1.10.1410.10 358 155, G3DSA:3.30.70.590 503 360	SSF55003 504 360, SSF81301 207 18, SSF81631 358 209	N D	N D	N D
LILI_TRINITY_DN98062_c0_g2	PLTG_08791			148.285	196.36	167.666	143.247	62.425	53.547	57.584	675189498	XM_008905386.1	86.79	840	89	16	23	859	3468	2648	0	917	Phytophthora parasitica INRA-310 hypothetical protein mRNA	LILI_TRINITY_DN98062_c0_g2_i1|m.25380	227	PTHR10527:SF6 219 1, PTHR10527 219 1	N D	N D	G3DSA:1.25.10.10 225 18	SSF48371 203 2	N D	N D	N D
LILI_TRINITY_DN95213_c0_g1	PLTG_06167	PF00069	'Pfam:PF00069 Pkinase > GO:protein kinase activity ; GO:0004672', 'Pfam:PF00069 Pkinase > GO:ATP binding ; GO:0005524', 'Pfam:PF00069 Pkinase > GO:protein phosphorylation ; GO:0006468'	148.145	55.461	49.935	56.177	39.275	48.093	35.199	675191584	XM_008906429.1	85.28	2195	269	33	156	2310	176	2356	0	2215	Phytophthora parasitica INRA-310 CMGC/MAPK protein kinase mRNA	LILI_TRINITY_DN95213_c0_g1_i1|m.13416	577	PTHR24055 570 377, PTHR24055 326 162, PTHR24055:SF189 570 377, PTHR24055:SF189 326 162	Protein kinase domain PF00069 330 172, Protein kinase domain PF00069 529 376	N D	G3DSA:1.10.510.10 329 274, G3DSA:1.10.510.10 542 380, G3DSA:3.30.200.20 273 160	SSF56112 327 165, SSF56112 533 372	Serine/Threonine protein kinases, catalytic domain SM00220 529 172	N D	N D
LILI_TRINITY_DN90867_c0_g1	PLTG_03599	PF00956	'Pfam:PF00956 NAP > GO:nucleosome assembly ; GO:0006334', 'Pfam:PF00956 NAP > GO:nucleus ; GO:0005634'	147.814	235.922	240.109	249.419	263.002	267.751	251.558	695392567	XM_009522077.1	85.47	1163	138	17	101	1239	60	1215	0	1182	Phytophthora sojae hypothetical protein mRNA	LILI_TRINITY_DN90867_c0_g1_i1|m.5201	361	PTHR11875:SF7 106 23, PTHR11875:SF7 336 122, PTHR11875 361 353, PTHR11875 106 23, PTHR11875 336 122, PTHR11875:SF7 361 353	Nucleosome assembly protein (NAP) PF00956 303 56	Coil 83 56	N D	SSF143113 310 44	N D	N D	N D
LILI_TRINITY_DN91629_c0_g1	PLTG_03885			147.644	41.452	41.473	42.211	24.132	31.953	30.112	301097669	XM_002897883.1	79.11	1197	207	29	208	1376	168	1349	0	785	Phytophthora infestans T30-4 conserved hypothetical protein (PITG_15642) mRNA, complete cds
LILI_TRINITY_DN95008_c2_g1	PLTG_05993			147.203	230.224	264.563	432.77	173.405	119.669	103.871	695430336	XM_009532121.1	88.05	1506	180	0	53	1558	33	1538	0	1784	Phytophthora sojae hypothetical protein mRNA	LILI_TRINITY_DN95008_c2_g1_i1|m.12838	512	nd	nd	nd	nd	nd	nd	nd	nd
LILI_TRINITY_DN29302_c0_g1	PLTG_00522			146.852	60.891	59.422	72.907	178.156	203.192	169.535	no blast hit	no blast hit	no blast hit	no blast hit	no blast hit	no blast hit	no blast hit	no blast hit	no blast hit	no blast hit	no blast hit	no blast hit	no blast hit
LILI_TRINITY_DN91452_c0_g1	PLTG_03814	PF16683	'Pfam:PF16683 TGase_elicitor > GO:transferase activity, transferring amino-acyl groups ; GO:0016755'	146.421	153.769	90.587	108.129	44.298	31.761	23.212	695444537	XM_009535705.1	78.19	1605	326	22	219	1814	72	1661	0	1003	Phytophthora sojae transglutaminase elicitor protein mRNA	LILI_TRINITY_DN91452_c0_g1_i1|m.5814	531	N D	Transglutaminase elicitor PF16683 529 171	N D	N D	N D	N D	N D	N D
LILI_TRINITY_DN86276_c1_g1	PLTG_02461	PF00264	'Pfam:PF00264 Tyrosinase > GO:oxidoreductase activity ; GO:0016491', 'Pfam:PF00264 Tyrosinase > GO:metabolic process ; GO:0008152'	146.061	41.465	31.424	35.187	19.886	27.782	24.423	675198698	XM_008909986.1	82.56	3383	546	31	592	3945	131	3498	0	2939	Phytophthora parasitica INRA-310 AGC/PKG protein kinase mRNA	LILI_TRINITY_DN86276_c1_g1_i1|m.2608	1097	'PTHR11474 272 19'	'Common central domain of tyrosinase PF00264 267 75'	nd	'G3DSA:1.10.1280.10 113 23', 'G3DSA:1.10.1280.10 290 153'	'SSF48056 161 149', 'SSF48056 120 23', 'SSF48056 275 192'	nd	nd	nd
LILI_TRINITY_DN97301_c0_g1	PLTG_08148			145.921	43.329	18.273	9.614	7.801	5.239	8.545	695429923	XM_009532020.1	70.74	1227	331	25	1	1213	2146	934	3e-62	252	Phytophthora sojae hypothetical protein partial mRNA	LILI_TRINITY_DN97301_c0_g1_i1|m.22011	865	N D	N D	Coil 24 4	G3DSA:3.50.50.60 649 499	SSF51905 644 496, SSF51905 846 784	N D	N D	N D
LILI_TRINITY_DN88024_c1_g1	PLTG_02792			145.84	197.138	291.33	282.798	169.242	180.035	196.068	301106343	XM_002902209.1	85.27	224	29	2	1113	1336	248	29	3e-55	228	Phytophthora infestans T30-4 conserved hypothetical protein (PITG_10470) mRNA, complete cds
LILI_TRINITY_DN98965_c0_g1	PLTG_09912	PF00063,PF00787	'Pfam:PF00063 Myosin_head > GO:motor activity ; GO:0003774', 'Pfam:PF00063 Myosin_head > GO:ATP binding ; GO:0005524', 'Pfam:PF00063 Myosin_head > GO:myosin complex ; GO:0016459', 'Pfam:PF00787 PX > GO:phosphatidylinositol binding ; GO:0035091'	145.52	91.564	69.796	78.975	49.227	54.759	51.197	695413949	XM_009527879.1	84.32	3507	528	13	1607	5103	373	3867	0	3410	Phytophthora sojae hypothetical protein partial mRNA	LILI_TRINITY_DN98965_c0_g1_i2|m.31761	1156	PTHR13140 1108 80, PTHR13140:SF502 1108 80, PTHR13140:SF502 59 14, PTHR13140 59 14	Myosin head (motor domain) PF00063 761 91, PX domain PF00787 1097 1006	Coil 1001 974, Coil 964 923, Coil 885 849	G3DSA:3.40.50.300 219 173, G3DSA:3.40.50.300 294 277, G3DSA:3.30.1520.10 1094 997	SSF52540 828 73, SSF64268 1100 1007	Myosin. Large ATPases. SM00242 775 82	N D	Myosin heavy chain signature PR00193 137 118, Myosin heavy chain signature PR00193 533 505, Myosin heavy chain signature PR00193 247 220, Myosin heavy chain signature PR00193 480 452, Myosin heavy chain signature PR00193 199 174
LILI_TRINITY_DN81441_c0_g2	PLTG_01931			145.49	50.153	202.18	100.023	98.848	82.956	73.101	675169420	XM_008895347.1	88.17	93	5	5	39	125	1	93	2e-19	106	Phytophthora parasitica INRA-310 ubiquitin-40S ribosomal protein S27a mRNA
LILI_TRINITY_DN89532_c0_g1	PLTG_03202	PF00370,PF02782	'Pfam:PF00370 FGGY_N > GO:phosphotransferase activity, alcohol group as acceptor ; GO:0016773', 'Pfam:PF00370 FGGY_N > GO:carbohydrate metabolic process ; GO:0005975', 'Pfam:PF02782 FGGY_C > GO:phosphotransferase activity, alcohol group as acceptor ; GO:0016773', 'Pfam:PF02782 FGGY_C > GO:carbohydrate metabolic process ; GO:0005975'	145.35	535.885	317.729	546.149	829.3	229.61	171.444	675167096	XM_008894185.1	85.98	1712	227	7	24	1722	1971	260	0	1820	Phytophthora parasitica INRA-310 glycerol kinase mRNA	LILI_TRINITY_DN89532_c0_g1_i1|m.4154	552	PTHR10196 552 26, PTHR10196:SF69 552 26	FGGY family of carbohydrate kinases, C-terminal domain PF02782 502 312, FGGY family of carbohydrate kinases, N-terminal domain PF00370 303 48	Coil 552 539	G3DSA:3.30.420.40 304 45, G3DSA:3.30.420.40 550 306	SSF53067 306 48, SSF53067 549 306	N D	PIRSF000538 552 46	N D
LILI_TRINITY_DN87498_c0_g1	PLTG_02680			145.32	321.199	240.963	253.138	222.174	145.689	130.782	675169608	XM_008895441.1	88.83	367	39	2	54	419	1	366	5e-122	449	Phytophthora parasitica INRA-310 hypothetical protein partial mRNA
LILI_TRINITY_DN92295_c2_g1	PLTG_04199	PF00162	'Pfam:PF00162 PGK > GO:phosphoglycerate kinase activity ; GO:0004618', 'Pfam:PF00162 PGK > GO:glycolytic process ; GO:0006096'	144.989	98.777	210.933	320.07	323.987	185.792	175.424	675171514	XM_008896394.1	88.27	1381	151	9	64	1439	1434	60	0	1642	Phytophthora parasitica INRA-310 phosphoglycerate kinase 1 mRNA	LILI_TRINITY_DN92295_c2_g1_i1|m.6907	432	PTHR11406:SF6 431 19, PTHR11406 431 19	Phosphoglycerate kinase PF00162 421 24	N D	G3DSA:3.40.50.1270 419 211, G3DSA:3.40.50.1260 205 19	SSF53748 430 17	N D	PIRSF000724 432 17	Phosphoglycerate kinase family signature PR00477 194 172, Phosphoglycerate kinase family signature PR00477 373 348, Phosphoglycerate kinase family signature PR00477 395 384, Phosphoglycerate kinase family signature PR00477 44 28, Phosphoglycerate kinase family signature PR00477 144 129, Phosphoglycerate kinase family signature PR00477 72 50, Phosphoglycerate kinase family signature PR00477 243 22…
LILI_TRINITY_DN90688_c0_g1	PLTG_03511			144.759	100.439	183.043	241.532	432.534	545.135	503.878	no blast hit	no blast hit	no blast hit	no blast hit	no blast hit	no blast hit	no blast hit	no blast hit	no blast hit	no blast hit	no blast hit	no blast hit	no blast hit
LILI_TRINITY_DN97106_c0_g1	PLTG_07895	PF03781		144.528	33.261	61.854	77.352	37.779	38.197	36.506	695436945	XM_009533799.1	81.03	2377	396	36	104	2439	2363	1	0	1840	Phytophthora sojae hypothetical protein partial mRNA	LILI_TRINITY_DN97106_c0_g1_i1|m.20939	778	PTHR23150 658 133, PTHR23150:SF24 658 133	Sulfatase-modifying factor enzyme 1 PF03781 621 347	Coil 778 776	G3DSA:3.90.1580.10 623 343	SSF56436 621 344	N D	N D	N D
LILI_TRINITY_DN80792_c0_g1	PLTG_01869			144.408	123.967	289.612	460.956	425.846	209.013	172.166	no blast hit	no blast hit	no blast hit	no blast hit	no blast hit	no blast hit	no blast hit	no blast hit	no blast hit	no blast hit	no blast hit	no blast hit	no blast hit	LILI_TRINITY_DN80792_c0_g1_i1|m.1584	198	nd	nd	nd	nd	nd	nd	nd	nd
LILI_TRINITY_DN93559_c0_g1	PLTG_04944			144.368	190.824	340.724	300.599	63.239	393.848	340.521	675162792	XM_008892033.1	81.03	585	99	7	2	574	626	42	6e-124	455	Phytophthora parasitica INRA-310 hypothetical protein partial mRNA	LILI_TRINITY_DN93559_c0_g1_i2|m.9317	201	'PTHR22797 191 1', 'PTHR22797:SF29 191 1'	nd	nd	nd	nd	nd	nd	nd
LILI_TRINITY_DN97912_c0_g1	PLTG_08720	PF01728,PF07780,PF11861	'Pfam:PF01728 FtsJ > GO:methyltransferase activity ; GO:0008168', 'Pfam:PF01728 FtsJ > GO:methylation ; GO:0032259', 'Pfam:PF07780 Spb1_C > GO:methyltransferase activity ; GO:0008168', 'Pfam:PF07780 Spb1_C > GO:rRNA processing ; GO:0006364', 'Pfam:PF07780 Spb1_C > GO:nucleus ; GO:0005634'	144.177	227.999	224.344	208.302	92.226	64.599	50.7	675184784	XM_008903029.1	82.7	2891	468	23	36	2910	45	2919	0	2540	Phytophthora parasitica INRA-310 ribosomal RNA large subunit methyltransferase J mRNA	LILI_TRINITY_DN97912_c0_g1_i1|m.24991	906	PTHR10920:SF13 673 25, PTHR10920:SF13 906 709, PTHR10920 673 25, PTHR10920 906 709	Spb1 C-terminal domain PF07780 898 688, Domain of unknown function (DUF3381) PF11861 415 257, FtsJ-like methyltransferase PF01728 221 45	Coil 415 384, Coil 635 605	G3DSA:3.40.50.150 221 44	SSF53335 231 30	N D	N D	N D
LILI_TRINITY_DN96132_c0_g1	PLTG_06980			144.147	104.26	59.379	74.784	56.645	35.214	32.888	301107465	XM_002902769.1	81.44	835	96	35	1242	2019	176	1008	2e-175	628	Phytophthora infestans T30-4 conserved hypothetical protein (PITG_08733) mRNA, complete cds
LILI_TRINITY_DN93310_c0_g1	PLTG_04838	PF00456,PF02779,PF02780		143.827	175.406	279.422	353.438	203.196	140.809	123.52	189084480	BT031996.1	89.59	2142	211	9	25	2156	1	2140	0	2710	Phytophthora capsici clone CBOT113-G14 mRNA sequence	LILI_TRINITY_DN93310_c0_g1_i1|m.8918	721	PTHR11624 708 372, PTHR11624 345 34, PTHR11624:SF60 708 372, PTHR11624:SF60 345 34	Transketolase, pyrimidine binding domain PF02779 556 387, Transketolase, thiamine diphosphate binding domain PF00456 369 39, Transketolase, C-terminal domain PF02780 687 582	N D	G3DSA:3.40.50.970 568 362, G3DSA:3.40.50.970 355 39, G3DSA:3.40.50.920 699 569	SSF52518 355 38, SSF52922 702 563, SSF52518 557 368	Transketolase, pyrimidine binding domain SM00861 557 386	N D	N D
LILI_TRINITY_DN84554_c0_g1	PLTG_02256			143.336	146.315	108.071	161.336	240.479	126.655	115.417	695384420	XM_009519701.1	86.02	329	46	0	37	365	1	329	2e-93	353	Phytophthora sojae hypothetical protein partial mRNA	LILI_TRINITY_DN84554_c0_g1_i1|m.2319	121	N D	N D	Coil 115 95	N D	N D	N D	N D	N D
LILI_TRINITY_DN98865_c0_g1	PLTG_09752	PF13905		143.306	240.306	165.591	263.789	162.461	167.93	160.685	no blast hit	no blast hit	no blast hit	no blast hit	no blast hit	no blast hit	no blast hit	no blast hit	no blast hit	no blast hit	no blast hit	no blast hit	no blast hit	LILI_TRINITY_DN98865_c0_g1_i2|m.30853	115	PTHR13871 115 17	Thioredoxin-like PF13905 109 43	N D	G3DSA:3.40.30.10 111 24	SSF52833 111 26	N D	N D	N D
LILI_TRINITY_DN94639_c0_g1	PLTG_05697	PF00380	'Pfam:PF00380 Ribosomal_S9 > GO:structural constituent of ribosome ; GO:0003735', 'Pfam:PF00380 Ribosomal_S9 > GO:translation ; GO:0006412', 'Pfam:PF00380 Ribosomal_S9 > GO:ribosome ; GO:0005840'	143.035	212.528	169.968	150.685	97.351	80.843	78.766	695429653	XM_009531951.1	82.71	983	139	18	945	1904	991	17	0	845	Phytophthora sojae Mitochondrial/chloroplast ribosomal protein S9 partial mRNA	LILI_TRINITY_DN94639_c0_g1_i1|m.11909	319	PTHR21569 319 71, PTHR21569:SF1 319 71	Ribosomal protein S9/S16 PF00380 319 195	N D	G3DSA:3.30.230.10 319 189	SSF54211 319 190	N D	N D	N D
LILI_TRINITY_DN93717_c0_g1	PLTG_05115			142.895	43.785	71.363	116.235	139.667	92.023	64.701	189084745	BT032263.1	81.01	179	32	2	107	284	1749	1926	7e-30	141	Phytophthora capsici clone CBOT165-E07 mRNA sequence
LILI_TRINITY_DN97191_c0_g2	PLTG_07884			142.845	41.438	47.633	51.445	53.25	65.636	72.363	no blast hit	no blast hit	no blast hit	no blast hit	no blast hit	no blast hit	no blast hit	no blast hit	no blast hit	no blast hit	no blast hit	no blast hit	no blast hit	LILI_TRINITY_DN97191_c0_g2_i1|m.20859	157	PTHR11439 82 4, PTHR11439:SF192 82 4	N D	N D	N D	N D	N D	N D	N D
LILI_TRINITY_DN99927_c1_g1	PLTG_11066			142.835	54.617	19.008	30.478	19.091	14.282	14.763	301102485	XM_002900284.1	77.97	876	175	12	664	1533	64	927	1e-146	532	Phytophthora infestans T30-4 conserved hypothetical protein (PITG_12441) mRNA, complete cds	LILI_TRINITY_DN99927_c1_g1_i1|m.39062	459	N D	N D	Coil 42 22	N D	N D	N D	N D	N D
LILI_TRINITY_DN90730_c0_g1	PLTG_03560			142.725	382.143	427.172	420.542	262.534	207.625	250.547	695442615	XM_009535204.1	91.43	1494	112	5	27	1505	1519	27	0	2036	Phytophthora sojae hypothetical protein partial mRNA	LILI_TRINITY_DN90730_c0_g1_i1|m.5062	534	nd	nd	nd	nd	nd	nd	nd	nd
LILI_TRINITY_DN82972_c0_g1	PLTG_02061	PF02055		142.314	58.223	144.466	224.848	188.398	60.939	30.778	695454361	XM_009538146.1	79.32	1567	312	12	271	1831	58	1618	0	1088	Phytophthora sojae putative glycosyl hydrolase family 30 glucosylceramidase partial mRNA	LILI_TRINITY_DN82972_c0_g1_i1|m.1915	540	'PTHR11069:SF15 537 3', 'PTHR11069 537 3'	'O-Glycosyl hydrolase family 30 PF02055 525 38'	nd	'G3DSA:3.20.20.80 459 81', 'G3DSA:2.60.40.1180 529 460'	'SSF51445 466 101', 'SSF51011 529 463'	nd	nd	'Glycosyl hydrolase family 30 signature PR00843 152 126', 'Glycosyl hydrolase family 30 signature PR00843 111 91', 'Glycosyl hydrolase family 30 signature PR00843 54 35', 'Glycosyl hydrolase family 30 signature PR00843 242 225', 'Glycosyl hydrolase family 30 signature PR00843 182 154'
LILI_TRINITY_DN98947_c4_g1	PLTG_09890			142.244	2.829	6.17	4.801	3.798	8.748	6.659	301104666	XM_002901372.1	83.43	181	28	2	6	185	1954	2133	2e-37	167	Phytophthora infestans T30-4 ATP-binding Cassette (ABC) Superfamily (PITG_11958) mRNA, complete cds
LILI_TRINITY_DN98532_c0_g1	PLTG_09385			142.224	93.361	111.702	80.207	57.412	44.616	44.04	675194504	XM_008907889.1	76.46	1253	227	44	3694	4911	1582	363	6e-172	617	Phytophthora parasitica INRA-310 hypothetical protein mRNA	LILI_TRINITY_DN98532_c0_g1_i1|m.28724	663	N D	N D	N D	N D	SSF52058 620 415	N D	N D	N D
LILI_TRINITY_DN62402_c0_g2	PLTG_01133			141.984	120.039	89.387	107.599	132.736	36.857	23.252	189084384	BT031900.1	83.45	1523	239	11	147	1659	7	1526	0	1404	Phytophthora capsici clone CBOT93-A01 mRNA sequence
LILI_TRINITY_DN97615_c0_g2	PLTG_08342	PF01127	'Pfam:PF01127 Sdh_cyt > GO:oxidoreductase activity, acting on the CH-CH group of donors ; GO:0016627'	141.723	188.638	213.419	227.415	162.311	132.923	137.433	695413533	XM_009527765.1	85.68	482	64	3	962	1439	641	161	6e-138	503	Phytophthora sojae hypothetical protein mRNA	LILI_TRINITY_DN97615_c0_g2_i1|m.22954	198	PTHR10978:SF5 194 4, PTHR10978 194 4	Succinate dehydrogenase/Fumarate reductase transmembrane subunit PF01127 182 70	N D	G3DSA:1.20.1300.10 188 66	SSF81343 187 68	N D	N D	N D
LILI_TRINITY_DN99210_c0_g1	PLTG_10194	PF04784,PF00072,PF00069	'Pfam:PF00072 Response_reg > GO:phosphorelay signal transduction system ; GO:0000160', 'Pfam:PF00069 Pkinase > GO:protein kinase activity ; GO:0004672', 'Pfam:PF00069 Pkinase > GO:ATP binding ; GO:0005524', 'Pfam:PF00069 Pkinase > GO:protein phosphorylation ; GO:0006468'	141.703	57.244	51.653	66.402	58.179	59.743	53.452	675173214	XM_008897244.1	83.41	2718	428	10	256	2963	200	2904	0	2499	Phytophthora parasitica INRA-310 NEK protein kinase mRNA	LILI_TRINITY_DN99210_c0_g1_i1|m.33230	983	PTHR24362 485 224	Protein kinase domain PF00069 483 229, Protein of unknown function, DUF547 PF04784 921 792, Response regulator receiver domain PF00072 204 93	N D	G3DSA:1.10.510.10 487 293, G3DSA:3.30.200.20 292 221, G3DSA:3.40.50.2300 220 91	SSF56112 540 216, SSF52172 220 90	cheY-homologous receiver domain SM00448 207 91, Serine/Threonine protein kinases, catalytic domain SM00220 484 228	N D	N D
LILI_TRINITY_DN81789_c0_g1	PLTG_01957	PF01521		141.653	133.673	127.619	129.879	128.274	117.373	110.763	675204530	XM_008912902.1	87.63	469	57	1	69	536	63	531	1e-150	544	Phytophthora parasitica INRA-310 hypothetical protein, variant 2 mRNA	LILI_TRINITY_DN81789_c0_g1_i1|m.1752	170	PTHR10072:SF41 170 55, PTHR10072 170 55	Iron-sulphur cluster biosynthesis PF01521 166 66	N D	G3DSA:2.60.300.12 159 65	SSF89360 159 65	N D	N D	N D
LILI_TRINITY_DN91925_c0_g2	PLTG_04025			141.493	147.924	393.079	544.94	1178	344.192	271.512	no blast hit	no blast hit	no blast hit	no blast hit	no blast hit	no blast hit	no blast hit	no blast hit	no blast hit	no blast hit	no blast hit	no blast hit	no blast hit
LILI_TRINITY_DN97952_c0_g1	PLTG_08763			141.142	82.582	58.461	70.536	50.275	60.118	44.618	675188036	XM_008904655.1	81.16	4994	875	39	358	5330	442	5390	0	3949	Phytophthora parasitica INRA-310 hypothetical protein, variant mRNA	LILI_TRINITY_DN97952_c0_g1_i2|m.25263	2119	PTHR18937:SF210 864 803, PTHR18937:SF210 1643 1367, PTHR18937 864 803, PTHR18937 1146 1054, PTHR18937 1307 1162, PTHR18937:SF210 1146 1054, PTHR18937 1643 1367, PTHR18937:SF210 1307 1162, PTHR18937 398 385, PTHR18937 1034 948, PTHR18937:SF210 1034 948, PTHR18937:SF210 770 678, PTHR18937:SF210 398 385, PTHR18937 770 678	N D	Coil 1529 1509, Coil 699 668, Coil 1970 1950, Coil 1361 1330, Coil 1044 976, Coil 579 533, Coil 1580 1560, Coil 641 593, Coil 1151 1061, Coil 963 929, Coil 1308 1231, Coil 1473 1407, Coil 489 462, Coil 781 715, Coil 852 793, Coil 1498 1478, Coil 1194 1153, Coil 1399 1365	N D	N D	N D	N D	N D
LILI_TRINITY_DN97514_c0_g2	PLTG_08253	PF00569	'Pfam:PF00569 ZZ > GO:zinc ion binding ; GO:0008270'	140.902	94.044	79.802	93.656	82.04	110.754	93.946	675191510	XM_008906392.1	83.71	798	124	2	82	873	12	809	0	749	Phytophthora parasitica INRA-310 hypothetical protein mRNA	LILI_TRINITY_DN97514_c0_g2_i1|m.22531	240	PTHR15090 175 55	Zinc finger, ZZ type PF00569 171 142	N D	N D	SSF57850 186 128	Zinc-binding domain, present in Dystrophin, CREB-binding protein. SM00291 181 133	N D	N D
LILI_TRINITY_DN100483_c0_g1	PLTG_11967	PF00335	'Pfam:PF00335 Tetraspannin > GO:integral component of membrane ; GO:0016021'	140.821	30.606	38.275	36.488	38.228	49.273	44.129	675208084	XM_008914679.1	81.71	1312	209	21	453	1751	179	1472	0	1064	Phytophthora parasitica INRA-310 hypothetical protein, variant 3 mRNA	LILI_TRINITY_DN100483_c0_g1_i3|m.45055	357	PTHR19282:SF247 200 64, PTHR19282:SF247 311 240, PTHR19282 200 64, PTHR19282:SF247 47 4, PTHR19282 47 4, PTHR19282 311 240	Tetraspanin family PF00335 286 9	N D	N D	N D	N D	N D	N D
LILI_TRINITY_DN99970_c0_g2	PLTG_11185	PF10584,PF00227	'Pfam:PF10584 Proteasome_A_N > GO:endopeptidase activity ; GO:0004175', 'Pfam:PF10584 Proteasome_A_N > GO:ubiquitin-dependent protein catabolic process ; GO:0006511', 'Pfam:PF10584 Proteasome_A_N > GO:proteasome core complex, alpha-subunit complex ; GO:0019773', 'Pfam:PF00227 Proteasome > GO:threonine-type endopeptidase activity ; GO:0004298', 'Pfam:PF00227 Proteasome > GO:proteolysis involved in…	140.601	289.037	370.83	579.31	925.239	391.4	356.761	695414847	XM_009528115.1	88.89	333	37	0	69	401	34	366	7e-111	411	Phytophthora sojae hypothetical protein mRNA	LILI_TRINITY_DN99970_c0_g2_i1|m.39895	133	PTHR11599 133 9, PTHR11599:SF11 133 9	Proteasome subunit PF00227 132 58, Proteasome subunit A N-terminal signature PF10584 51 29	Coil 124 104	G3DSA:3.60.20.10 132 27	SSF56235 132 28	Proteasome subunit A N-terminal signature Add an annotation SM00948 51 29	N D	N D
LILI_TRINITY_DN96320_c0_g1	PLTG_07139	PF07714	'Pfam:PF07714 Pkinase_Tyr > GO:protein kinase activity ; GO:0004672', 'Pfam:PF07714 Pkinase_Tyr > GO:protein phosphorylation ; GO:0006468'	140.541	174.441	116.802	141.198	68.253	70.46	63.136	675162774	XM_008892024.1	81.12	2569	431	32	187	2724	91	2636	0	2008	Phytophthora parasitica INRA-310 TKL protein kinase mRNA	LILI_TRINITY_DN96320_c0_g1_i1|m.17522	745	PTHR23257 561 459, PTHR23257 49 31, PTHR23257 738 581	Protein tyrosine kinase PF07714 727 468	N D	G3DSA:1.10.510.10 729 593, G3DSA:3.80.10.10 300 51, G3DSA:3.30.200.20 592 441	SSF56112 736 461, SSF52058 300 69	Leucine-rich repeat, SDS22-like subfamily SM00365 288 268, Leucine-rich repeat, SDS22-like subfamily SM00365 202 181, Leucine-rich repeat, SDS22-like subfamily SM00365 158 137, Leucine-rich repeat, SDS22-like subfamily SM00365 136 115, Leucine-rich repeat, SDS22-like subfamily SM00365 267 246, Serine/Threonine protein kinases, catalytic domain SM00220 743 467	N D	Tyrosine kinase catalytic domain signature PR00109 556 543, Tyrosine kinase catalytic domain signature PR00109 652 642, Tyrosine kinase catalytic domain signature PR00109 726 704, Tyrosine kinase catalytic domain signature PR00109 614 596, Tyrosine kinase catalytic domain signature PR00109 683 661
LILI_TRINITY_DN97908_c1_g1	PLTG_08700			140.421	120.307	118.347	112.355	72.864	93.219	82.994	695392347	XM_009522013.1	91.01	1580	142	0	53	1632	1734	3313	0	2132	Phytophthora sojae hypothetical protein mRNA	LILI_TRINITY_DN97908_c1_g1_i1|m.24876	680	nd	nd	nd	nd	nd	nd	nd	nd
LILI_TRINITY_DN91990_c0_g1	PLTG_04068	PF01564		140.391	327.821	279.022	225.239	82.395	32.415	34.557	675212346	XM_008916810.1	91.73	1064	84	3	25	1087	92	1152	0	1474	Phytophthora parasitica INRA-310 spermidine synthase mRNA	LILI_TRINITY_DN91990_c0_g1_i1|m.6511	335	PTHR11558 335 16, PTHR11558:SF26 335 16	Spermine/spermidine synthase PF01564 259 29	N D	G3DSA:3.40.50.150 321 80, G3DSA:2.30.140.10 79 26	SSF53335 320 27	N D	N D	N D
LILI_TRINITY_DN99430_c1_g1	PLTG_10453	PF05605,PF00293	'Pfam:PF00293 NUDIX > GO:hydrolase activity ; GO:0016787'	140.381	7.709	4.528	6.056	4.462	10.869	17.475	189083950	BT031466.1	82.61	1202	185	18	136	1319	2476	1281	0	1040	Phytophthora capsici clone CBOT17-G22 mRNA sequence	LILI_TRINITY_DN99430_c1_g1_i1|m.34851	443	PTHR21340 407 252, PTHR21340:SF0 407 252	NUDIX domain PF00293 415 298, Drought induced 19 protein (Di19), zinc-binding PF05605 275 221	N D	G3DSA:3.90.79.10 416 285	SSF55811 414 243	N D	N D	N D
LILI_TRINITY_DN98577_c0_g2	PLTG_09424	PF12807,PF13424		139.89	43.154	57.737	35.602	25.816	14.545	17.315	189084453	BT031969.1	82.5	1097	188	4	3	1097	3857	2763	0	959	Phytophthora capsici clone CBOT105-N16 mRNA sequence	LILI_TRINITY_DN98577_c0_g2_i1|m.28943	365	PTHR12601 334 3, PTHR12601:SF6 334 3	Translation initiation factor eIF3 subunit 135 PF12807 77 7, Tetratricopeptide repeat PF13424 218 145, Tetratricopeptide repeat PF13424 302 230	N D	G3DSA:1.25.40.10 300 105	SSF48452 302 188, SSF48452 220 106	Tetratricopeptide repeats SM00028 224 191, Tetratricopeptide repeats SM00028 140 107, Tetratricopeptide repeats SM00028 182 149, Tetratricopeptide repeats SM00028 304 271, Tetratricopeptide repeats SM00028 266 233	N D	N D
LILI_TRINITY_DN90446_c0_g1	PLTG_03427	PF00810	'Pfam:PF00810 ER_lumen_recept > GO:ER retention sequence binding ; GO:0046923', 'Pfam:PF00810 ER_lumen_recept > GO:protein retention in ER lumen ; GO:0006621', 'Pfam:PF00810 ER_lumen_recept > GO:integral component of membrane ; GO:0016021'	139.589	158.528	160.858	201.589	183.665	129.573	127.043	675195122	XM_008908198.1	86.38	1123	112	23	21	1123	1102	1	0	1188	Phytophthora parasitica INRA-310 hypothetical protein mRNA	LILI_TRINITY_DN90446_c0_g1_i1|m.4752	290	PTHR10585:SF22 286 45, PTHR10585 286 45	ER lumen protein retaining receptor PF00810 234 72	N D	N D	N D	N D	N D	N D
LILI_TRINITY_DN96998_c0_g1	PLTG_07761			139.289	78.051	63.215	62.81	45.271	47.184	54.27	301121439	XM_002908401.1	80.35	636	102	11	7	620	737	103	1e-125	460	Phytophthora infestans T30-4 conserved hypothetical protein (PITG_01845) mRNA, complete cds
LILI_TRINITY_DN96685_c0_g1	PLTG_07456	PF03985	'Pfam:PF03985 Paf1 > GO:transcription elongation from RNA polymerase II promoter ; GO:0006368', 'Pfam:PF03985 Paf1 > GO:histone modification ; GO:0016570', 'Pfam:PF03985 Paf1 > GO:Cdc73/Paf1 complex ; GO:0016593'	139.209	76.71	82.525	79.367	89.644	68.754	56.035	675201646	XM_008911460.1	84.03	1478	215	14	1290	2761	1607	145	0	1402	Phytophthora parasitica INRA-310 hypothetical protein mRNA	LILI_TRINITY_DN96685_c0_g1_i1|m.18966	502	PTHR23188 502 13, PTHR23188:SF12 502 13	Paf1 PF03985 466 87	N D	N D	N D	N D	N D	N D
LILI_TRINITY_DN94823_c0_g1	PLTG_05834			139.179	88.333	116.392	135.786	152.967	127.062	107.112	675210990	XM_008916132.1	77.66	4001	778	76	2273	6218	4542	603	0	2329	Phytophthora parasitica INRA-310 hypothetical protein mRNA	LILI_TRINITY_DN94823_c0_g1_i1|m.12361	1520	nd	nd	nd	nd	nd	nd	nd	nd
LILI_TRINITY_DN96113_c0_g2	PLTG_06966	PF00155	'Pfam:PF00155 Aminotran_1_2 > GO:pyridoxal phosphate binding ; GO:0030170', 'Pfam:PF00155 Aminotran_1_2 > GO:biosynthetic process ; GO:0009058'	138.918	108.952	100.982	104.468	57.908	62.406	57.945	675192562	XM_008906918.1	84.42	1932	264	20	68	1981	102	2014	0	1866	Phytophthora parasitica INRA-310 hypothetical protein mRNA	LILI_TRINITY_DN96113_c0_g2_i1|m.16737	533	PTHR13693 433 35, PTHR13693 531 450, PTHR13693:SF2 433 35, PTHR13693:SF2 531 450	Aminotransferase class I and II PF00155 503 129	N D	G3DSA:3.40.640.10 387 147	SSF53383 504 125	N D	N D	N D
LILI_TRINITY_DN98620_c1_g1	PLTG_09544			138.848	80.638	130.083	123.293	60.957	40.772	36.723	no blast hit	no blast hit	no blast hit	no blast hit	no blast hit	no blast hit	no blast hit	no blast hit	no blast hit	no blast hit	no blast hit	no blast hit	no blast hit
LILI_TRINITY_DN97358_c0_g1	PLTG_08132	PF01066	'Pfam:PF01066 CDP-OH_P_transf > GO:phosphotransferase activity, for other substituted phosphate groups ; GO:0016780', 'Pfam:PF01066 CDP-OH_P_transf > GO:phospholipid biosynthetic process ; GO:0008654', 'Pfam:PF01066 CDP-OH_P_transf > GO:membrane ; GO:0016020'	138.788	50.126	72.822	63.328	42.081	96.441	107.281	675165896	XM_008893585.1	82.91	1129	184	6	827	1949	2962	4087	0	1007	Phytophthora parasitica INRA-310 hypothetical protein mRNA	LILI_TRINITY_DN97358_c0_g1_i1|m.21917	418	N D	CDP-alcohol phosphatidyltransferase PF01066 215 139	N D	N D	N D	N D	N D	N D
LILI_TRINITY_DN94047_c0_g1	PLTG_05308	PF13499,PF01699	'Pfam:PF13499 EF-hand_7 > GO:calcium ion binding ; GO:0005509', 'Pfam:PF01699 Na_Ca_ex > GO:transmembrane transport ; GO:0055085', 'Pfam:PF01699 Na_Ca_ex > GO:integral component of membrane ; GO:0016021'	138.708	27.08	80.332	126.851	198.706	141.232	105.732	675176310	XM_008898792.1	85.78	1772	236	8	110	1869	2111	344	0	1862	Phytophthora parasitica INRA-310 hypothetical protein mRNA	LILI_TRINITY_DN94047_c0_g1_i1|m.10531	583	PTHR10891:SF386 236 41, PTHR10891 236 41, PTHR10891 583 253, PTHR10891:SF386 583 253	Sodium/calcium exchanger protein PF01699 574 430, EF-hand domain pair PF13499 361 303	N D	G3DSA:1.10.238.10 364 283	SSF47473 374 300	EF-hand, calcium binding motif SM00054 329 301, EF-hand, calcium binding motif SM00054 365 337	N D	N D
LILI_TRINITY_DN96735_c0_g1	PLTG_07537			138.377	58.384	53.933	64.951	81.918	79.384	71.432	675187884	XM_008904579.1	87.47	798	100	0	845	1642	881	84	0	920	Phytophthora parasitica INRA-310 hypothetical protein mRNA	LILI_TRINITY_DN96735_c0_g1_i1|m.19315	316	PTHR42256:SF1 309 73, PTHR42256 309 73	N D	Coil 77 36	N D	SSF51197 296 117	N D	N D	N D
LILI_TRINITY_DN87729_c0_g1	PLTG_02739			138.287	501.512	399.768	476.144	407.672	237.481	236.522	695446580	XM_009536225.1	85.35	512	60	6	232	728	557	46	3e-142	516	Phytophthora sojae hypothetical protein mRNA	LILI_TRINITY_DN87729_c0_g1_i1|m.3126	196	N D	N D	Coil 144 124	N D	N D	N D	N D	N D
LILI_TRINITY_DN96720_c1_g1	PLTG_07511			137.886	26.424	40.274	63.949	299.162	77.789	95.23	695457343	XM_009538879.1	87.65	1368	162	7	684	2049	400	1762	0	1583	Phytophthora sojae hypothetical protein partial mRNA	LILI_TRINITY_DN96720_c1_g1_i1|m.19192	452	nd	nd	nd	nd	nd	nd	nd	nd
LILI_TRINITY_DN92631_c0_g1	PLTG_04426	PF16198,PF01472,PF01509,PF08068	'Pfam:PF01472 PUA > GO:RNA binding ; GO:0003723', 'Pfam:PF01509 TruB_N > GO:RNA processing ; GO:0006396'	137.876	482.032	444.03	343.351	208.752	134.438	122.63	675200916	XM_008911095.1	85.55	1640	205	21	25	1646	1664	39	0	1687	Phytophthora parasitica INRA-310 tRNA pseudouridine(55) synthase mRNA	LILI_TRINITY_DN92631_c0_g1_i1|m.7711	482	PTHR23127 482 1	tRNA pseudouridylate synthase B C-terminal domain PF16198 280 214, TruB family pseudouridylate synthase (N terminal domain) PF01509 213 97, PUA domain PF01472 357 284, DKCLD (NUC011) domain PF08068 93 36	Coil 425 405, Coil 457 430	G3DSA:2.30.130.10 365 283	SSF55120 280 36, SSF88697 364 283	Putative RNA-binding Domain in PseudoUridine synthase and Archaeosine transglycosylase SM00359 358 284	N D	N D
LILI_TRINITY_DN99762_c0_g1	PLTG_10919	PF12796		137.846	9.719	6.505	6.793	6.716	16.204	24.832	675168496	XM_008894885.1	76.62	2498	512	47	1005	3467	286	2746	0	1312	Phytophthora parasitica INRA-310 hypothetical protein mRNA	LILI_TRINITY_DN99762_c0_g1_i1|m.38004	794	PTHR24123 737 343	Ankyrin repeats (3 copies) PF12796 610 518, Ankyrin repeats (3 copies) PF12796 704 618, Ankyrin repeats (3 copies) PF12796 436 344	N D	G3DSA:1.25.40.20 484 364, G3DSA:1.25.40.20 739 564, G3DSA:3.80.10.10 280 89, G3DSA:1.25.40.20 563 485	SSF48403 748 368, SSF52047 288 143	ankyrin repeats SM00248 741 712, ankyrin repeats SM00248 709 679, ankyrin repeats SM00248 470 439, ankyrin repeats SM00248 543 513, ankyrin repeats SM00248 435 406, ankyrin repeats SM00248 675 646, ankyrin repeats SM00248 609 580, ankyrin repeats SM00248 642 613, ankyrin repeats SM00248 395 366, ankyrin repeats SM00248 501 472, ankyrin repeats SM00248 576 547	N D	Ankyrin repeat signature PR01415 488 473, Ankyrin repeat signature PR01415 610 596
LILI_TRINITY_DN101028_c2_g5	PLTG_12864	PF12710		137.826	41.747	25.286	28.382	16.846	28.763	25.193	675212352	XM_008916813.1	87.15	1105	140	2	1	1104	3309	2206	0	1253	Phytophthora parasitica INRA-310 hypothetical protein mRNA	LILI_TRINITY_DN101028_c2_g5_i2|m.51952	368	PTHR24093 357 2, PTHR24093:SF307 357 2	haloacid dehalogenase-like hydrolase PF12710 327 78	N D	G3DSA:3.40.50.1000 93 69, G3DSA:3.40.50.1000 325 279, G3DSA:3.40.1110.10 278 115	SSF56784 322 276, SSF56784 89 74, SSF81660 284 106, SSF81665 73 3	N D	N D	N D
LILI_TRINITY_DN90975_c0_g1	PLTG_03647			137.706	143.634	97.135	106.874	128.18	60.668	52.914	675176536	XM_008898905.1	83.72	1075	161	11	173	1240	1068	1	0	1003	Phytophthora parasitica INRA-310 hypothetical protein partial mRNA
LILI_TRINITY_DN92003_c0_g1	PLTG_04077			137.526	128.525	45.504	65.089	35.815	15.917	14.065	675204344	XM_008912809.1	79.03	1354	259	21	68	1407	1597	255	0	904	Phytophthora parasitica INRA-310 hypothetical protein mRNA
LILI_TRINITY_DN95102_c0_g1	PLTG_06108	PF00249		137.425	274.894	297.835	312.367	224.83	246.492	183.977	301091976	XM_002896116.1	81.2	1234	162	30	589	1765	3	1223	0	929	Phytophthora infestans T30-4 myb-like DNA-binding protein, putative (PITG_19361) mRNA, complete cds	LILI_TRINITY_DN95102_c0_g1_i1|m.13220	358	PTHR12802:SF47 328 306, PTHR12802:SF47 121 46, PTHR12802 328 306, PTHR12802 121 46	Myb-like DNA-binding domain PF00249 90 47	N D	G3DSA:1.10.10.60 92 39	SSF46689 95 41	SANT SWI3, ADA2, N-CoR and TFIIIB'' DNA-binding domains SM00717 92 43	N D	N D
LILI_TRINITY_DN100118_c3_g2	PLTG_11381			137.265	9.451	196.939	1191.64	1239.92	954.972	684.854	695446238	XM_009536136.1	84.48	277	41	2	9	284	440	165	2e-69	272	Phytophthora sojae hypothetical protein partial mRNA
LILI_TRINITY_DN95328_c17_g1	PLTG_06241	PF00479,PF02781	'Pfam:PF00479 G6PD_N > GO:glucose-6-phosphate dehydrogenase activity ; GO:0004345', 'Pfam:PF00479 G6PD_N > GO:NADP binding ; GO:0050661', 'Pfam:PF00479 G6PD_N > GO:glucose metabolic process ; GO:0006006', 'Pfam:PF00479 G6PD_N > GO:oxidation-reduction process ; GO:0055114', 'Pfam:PF02781 G6PD_C > GO:glucose-6-phosphate dehydrogenase activity ; GO:0004345', 'Pfam:PF02781 G6PD_C > GO:NADP binding ; …	136.995	103.898	208.567	260.68	122.119	131.83	121.001	675202962	XM_008912118.1	86.27	1661	221	5	193	1848	1659	1	0	1797	Phytophthora parasitica INRA-310 glucose-6-phosphate dehydrogenase partial mRNA	LILI_TRINITY_DN95328_c17_g1_i1|m.13676	551	PTHR23429 545 51	Glucose-6-phosphate dehydrogenase, C-terminal domain PF02781 534 239, Glucose-6-phosphate dehydrogenase, NAD binding domain PF00479 237 59	N D	G3DSA:3.30.360.10 535 237, G3DSA:3.40.50.720 236 54	SSF55347 536 227, SSF51735 240 53	N D	PIRSF000110 538 29	Glucose-6-phosphate dehydrogenase signature PR00079 303 287, Glucose-6-phosphate dehydrogenase signature PR00079 245 217, Glucose-6-phosphate dehydrogenase signature PR00079 206 193, Glucose-6-phosphate dehydrogenase signature PR00079 402 376, Glucose-6-phosphate dehydrogenase signature PR00079 286 269
LILI_TRINITY_DN97964_c5_g1	PLTG_08769	PF01061,PF06422	'Pfam:PF01061 ABC2_membrane > GO:membrane ; GO:0016020', 'Pfam:PF06422 PDR_CDR > GO:ATP binding ; GO:0005524', 'Pfam:PF06422 PDR_CDR > GO:ATPase activity, coupled to transmembrane movement of substances ; GO:0042626', 'Pfam:PF06422 PDR_CDR > GO:transport ; GO:0006810', 'Pfam:PF06422 PDR_CDR > GO:integral component of membrane ; GO:0016021'	136.744	6.046	7.154	5.849	4.686	5.263	5.279	675175138	XM_008898206.1	80.69	1305	244	8	1	1301	1024	2324	0	1007	Phytophthora parasitica INRA-310 hypothetical protein partial mRNA	LILI_TRINITY_DN97964_c5_g1_i1|m.25317	434	PTHR19241 434 1, PTHR19241:SF235 434 1	CDR ABC transporter PF06422 433 385, ABC-2 type transporter PF01061 346 138	N D	N D	N D	N D	N D	N D
LILI_TRINITY_DN100065_c0_g1	PLTG_11332	PF07647	'Pfam:PF07647 SAM_2 > GO:protein binding ; GO:0005515'	136.454	40.219	47.482	48.083	40.959	31.578	35.215	301107839	XM_002902956.1	82.18	825	143	4	129	951	63	885	0	706	Phytophthora infestans T30-4 Mitochondrial Carrier (MC) Family (PITG_08964) mRNA, complete cds	LILI_TRINITY_DN100065_c0_g1_i2|m.40841	1665	PTHR10131 1356 1256, PTHR10131 1206 1182	SAM domain (Sterile alpha motif) PF07647 1579 1515	Coil 336 316, Coil 224 204, Coil 610 539, Coil 287 267, Coil 425 405	G3DSA:1.10.150.50 1582 1508	SSF49599 1226 1170, SSF49599 1312 1260, SSF47769 1583 1515	Sterile alpha motif. SM00454 1583 1515	N D	N D
LILI_TRINITY_DN99716_c0_g1	PLTG_10861	PF00794,PF00169,PF00454,PF00613	'Pfam:PF00454 PI3_PI4_kinase > GO:kinase activity ; GO:0016301'	136.354	30.901	30.181	31.422	26.237	37.136	28.539	675174758	XM_008898016.1	83.05	4224	683	23	178	4374	137	4354	0	3803	Phytophthora parasitica INRA-310 hypothetical protein mRNA	LILI_TRINITY_DN99716_c0_g1_i1|m.37502	1367	PTHR10048 1367 800, PTHR10048 381 249, PTHR10048:SF14 1367 800, PTHR10048:SF14 633 426, PTHR10048:SF14 381 249, PTHR10048 633 426	PH domain PF00169 767 656, PH domain PF00169 272 169, Phosphoinositide 3-kinase family, accessory domain (PIK domain) PF00613 1009 831, PI3-kinase family, ras-binding domain PF00794 377 298, Phosphatidylinositol 3- and 4-kinase PF00454 1314 1104	N D	G3DSA:3.30.1010.10 1149 1010, G3DSA:2.60.40.150 627 446, G3DSA:1.10.1070.11 1353 1150, G3DSA:1.25.40.70 1003 826, G3DSA:3.10.20.90 381 296, G3DSA:2.30.29.30 275 163, G3DSA:2.30.29.30 770 656	SSF48371 1003 830, SSF56112 1361 1024, SSF54236 379 296, SSF49562 618 481, SSF50729 273 168, SSF50729 784 655	Phosphoinositide 3-kinase family, accessory domain (PIK domain) SM00145 1012 825, Pleckstrin homology domain. SM00233 275 167, Pleckstrin homology domain. SM00233 770 655, Phosphoinositide 3-kinase, catalytic domain SM00146 1365 1104	N D	N D
LILI_TRINITY_DN87912_c0_g1	PLTG_02778	PF03031		136.313	11.368	4.798	12.493	28.453	138.337	143.515	675173224	XM_008897249.1	83.68	1219	145	28	128	1303	451	1658	0	1099	Phytophthora parasitica INRA-310 hypothetical protein mRNA	LILI_TRINITY_DN87912_c0_g1_i1|m.3207	234	PTHR12210:SF68 230 35, PTHR12210 230 35	NLI interacting factor-like phosphatase PF03031 212 39	N D	G3DSA:3.40.50.1000 216 36	SSF56784 216 35	catalytic domain of ctd-like phosphatases SM00577 193 36	N D	N D
LILI_TRINITY_DN97362_c0_g1	PLTG_08152	PF08450		136.283	113.497	116.77	145.884	81.216	210.225	172.728	695368946	XM_009515633.1	85.86	1301	172	9	926	2220	814	2108	0	1373	Phytophthora sojae hypothetical protein partial mRNA	LILI_TRINITY_DN97362_c0_g1_i2|m.22040	723	'PTHR10907 686 512', 'PTHR10907:SF65 686 512'	'SMP-30/Gluconolaconase/LRE-like region PF08450 678 396'	nd	'G3DSA:2.120.10.30 420 397', 'G3DSA:2.120.10.30 679 453'	'SSF63829 702 467', 'SSF63829 410 397'	nd	nd	nd
LILI_TRINITY_DN80636_c0_g1	PLTG_01843			136.263	165.405	106.104	131.779	139.769	92.9	65.591	695410090	XM_009526797.1	79.11	383	62	10	305	669	392	10	1e-61	248	Phytophthora sojae hypothetical protein partial mRNA
LILI_TRINITY_DN99354_c1_g1	PLTG_10383	PF00903		135.953	178.181	116.867	98.158	71.919	109.447	96.401	675183078	XM_008902176.1	89.08	1264	134	2	1115	2376	1	1262	0	1567	Phytophthora parasitica INRA-310 4-hydroxyphenylpyruvate dioxygenase partial mRNA	LILI_TRINITY_DN99354_c1_g1_i1|m.34376	420	PTHR11959 420 12, PTHR11959:SF1 420 12	Glyoxalase/Bleomycin resistance protein/Dioxygenase superfamily PF00903 361 204	N D	G3DSA:3.10.180.10 409 201, G3DSA:3.10.180.10 184 10	SSF54593 408 22	N D	PIRSF009283 420 18	N D
LILI_TRINITY_DN84243_c0_g1	PLTG_02228	PF00025	'Pfam:PF00025 Arf > GO:GTP binding ; GO:0005525'	135.893	9.518	12.351	74.462	148.141	520.91	393.436	695436891	XM_009533785.1	86.39	573	78	0	375	947	606	34	2e-175	627	Phytophthora sojae hypothetical protein mRNA	LILI_TRINITY_DN84243_c0_g1_i1|m.2280	190	PTHR11711 184 1	ADP-ribosylation factor family PF00025 183 14	N D	G3DSA:3.40.50.300 184 24	SSF52540 184 21	Sar1p-like members of the Ras-family of small GTPases SM00178 184 9, ARF-like small GTPases SM00177 188 1	N D	GTP-binding SAR1 protein signature PR00328 147 126, GTP-binding SAR1 protein signature PR00328 49 26, GTP-binding SAR1 protein signature PR00328 106 81, GTP-binding SAR1 protein signature PR00328 78 54
LILI_TRINITY_DN92256_c0_g1	PLTG_04221	PF03227		135.873	45.608	39.669	45.469	32.204	29.186	28.78	301111355	XM_002904711.1	81.45	1299	223	13	115	1401	1293	1	0	1048	Phytophthora infestans T30-4 conserved hypothetical protein (PITG_06766) mRNA, complete cds	LILI_TRINITY_DN92256_c0_g1_i1|m.7044	595	PTHR13234 527 306, PTHR13234:SF8 527 306	Gamma interferon inducible lysosomal thiol reductase (GILT) PF03227 146 40, Gamma interferon inducible lysosomal thiol reductase (GILT) PF03227 412 309	N D	N D	N D	N D	N D	N D
LILI_TRINITY_DN97685_c0_g1	PLTG_08457	PF01284	'Pfam:PF01284 MARVEL > GO:membrane ; GO:0016020'	135.492	93.119	73.729	126.356	152.949	255.567	224.671	695430465	XM_009532154.1	83.23	507	77	7	95	596	85	588	2e-124	459	Phytophthora sojae hypothetical protein mRNA	LILI_TRINITY_DN97685_c0_g1_i1|m.23499	207	N D	Membrane-associating domain PF01284 159 38	N D	N D	N D	N D	N D	N D
LILI_TRINITY_DN105860_c0_g2	PLTG_13784			135.191	2.856	3.555	11.203	19.829	37.551	12.123	301104021	XM_002901050.1	80.53	1248	224	9	454	1682	131	1378	0	941	Phytophthora infestans T30-4 conserved hypothetical protein (PITG_11538) mRNA, complete cds
LILI_TRINITY_DN64911_c0_g2	PLTG_01226			135.151	465.824	469.683	417.848	307.422	152.763	139.318	695431829	XM_009532489.1	93.21	442	30	0	155	596	886	445	0	651	Phytophthora sojae hypothetical protein mRNA
LILI_TRINITY_DN93396_c0_g2	PLTG_04799	PF00153		135.151	536.716	644.47	657.963	319.338	226.421	222.529	189084908	BT032439.1	91.62	1145	87	5	1903	3043	1167	28	0	1574	Phytophthora capsici clone CBOU109-J22 mRNA sequence	LILI_TRINITY_DN93396_c0_g2_i1|m.8782	540	PTHR24089:SF396 537 238, PTHR24089 537 238	Mitochondrial carrier protein PF00153 540 445, Mitochondrial carrier protein PF00153 439 346, Mitochondrial carrier protein PF00153 341 251	N D	G3DSA:1.50.40.10 536 251, G3DSA:1.10.238.10 197 71	SSF47473 198 69, SSF103506 533 251	N D	N D	N D
LILI_TRINITY_DN85773_c0_g1	PLTG_02372	PF00923	'Pfam:PF00923 TAL_FSA > GO:carbohydrate metabolic process ; GO:0005975'	135.131	280.162	410.12	623.893	290.885	263.206	382.331	695387525	XM_009520616.1	92.04	1005	80	0	278	1282	1005	1	0	1413	Phytophthora sojae putative transaldolase partial mRNA	LILI_TRINITY_DN85773_c0_g1_i1|m.2458	346	PTHR10683:SF18 344 14, PTHR10683 344 14	Transaldolase PF00923 338 36	N D	G3DSA:3.20.20.70 343 25	SSF51569 344 25	N D	N D	N D
LILI_TRINITY_DN99222_c0_g1	PLTG_10219	PF00069	'Pfam:PF00069 Pkinase > GO:protein kinase activity ; GO:0004672', 'Pfam:PF00069 Pkinase > GO:ATP binding ; GO:0005524', 'Pfam:PF00069 Pkinase > GO:protein phosphorylation ; GO:0006468'	135.051	64.712	65.484	67.979	48.872	47.845	42.644	675174782	XM_008898028.1	78.59	3591	638	64	93	3624	89	3607	0	2250	Phytophthora parasitica INRA-310 hypothetical protein mRNA	LILI_TRINITY_DN99222_c0_g1_i1|m.33420	377	PTHR24361:SF159 303 2, PTHR24361 303 2	Protein kinase domain PF00069 281 12	N D	G3DSA:3.30.200.20 74 3, G3DSA:1.10.510.10 286 75	SSF56112 293 4	Serine/Threonine protein kinases, catalytic domain SM00220 281 12	N D	N D
LILI_TRINITY_DN99678_c0_g1	PLTG_10807	PF01061,PF06422	'Pfam:PF01061 ABC2_membrane > GO:membrane ; GO:0016020', 'Pfam:PF06422 PDR_CDR > GO:ATP binding ; GO:0005524', 'Pfam:PF06422 PDR_CDR > GO:ATPase activity, coupled to transmembrane movement of substances ; GO:0042626', 'Pfam:PF06422 PDR_CDR > GO:transport ; GO:0006810', 'Pfam:PF06422 PDR_CDR > GO:integral component of membrane ; GO:0016021'	135.051	12.24	24.767	73.782	81.086	70.923	51.278	695450143	XM_009537112.1	83.97	1310	210	0	1	1310	2820	4129	0	1256	Phytophthora sojae pleiotropic drug resistance protein ABC superfamily partial mRNA	LILI_TRINITY_DN99678_c0_g1_i1|m.37209	436	PTHR19241:SF285 436 1, PTHR19241 436 1	CDR ABC transporter PF06422 435 366, ABC-2 type transporter PF01061 349 139	N D	N D	N D	N D	N D	N D
LILI_TRINITY_DN98994_c0_g2	PLTG_09906	PF01412	'Pfam:PF01412 ArfGap > GO:GTPase activator activity ; GO:0005096'	135.021	19.184	16.522	16.454	13.572	19.441	27.641	675202442	XM_008911858.1	78.49	1204	250	5	278	1478	1334	137	0	780	Phytophthora parasitica INRA-310 hypothetical protein mRNA	LILI_TRINITY_DN98994_c0_g2_i1|m.31741	480	PTHR23180 200 98	Putative GTPase activating protein for Arf PF01412 197 101	N D	G3DSA:2.30.42.10 470 390, G3DSA:2.30.42.10 376 305	SSF50156 470 390, SSF57863 196 99, SSF50156 369 280	Domain present in PSD-95, Dlg, and ZO-1/2. SM00228 374 305, Domain present in PSD-95, Dlg, and ZO-1/2. SM00228 472 404, Putative GTP-ase activating proteins for the small GTPase, ARF SM00105 208 96	N D	HIV Rev interacting protein signature PR00405 166 145, HIV Rev interacting protein signature PR00405 141 124, HIV Rev interacting protein signature PR00405 124 105
LILI_TRINITY_DN42613_c0_g2	PLTG_00735			134.861	0	3.804	29.188	86.108	180.832	190.083	no blast hit	no blast hit	no blast hit	no blast hit	no blast hit	no blast hit	no blast hit	no blast hit	no blast hit	no blast hit	no blast hit	no blast hit	no blast hit
LILI_TRINITY_DN100357_c0_g2	PLTG_11772	PF01920	'Pfam:PF01920 Prefoldin_2 > GO:unfolded protein binding ; GO:0051082', 'Pfam:PF01920 Prefoldin_2 > GO:protein folding ; GO:0006457', 'Pfam:PF01920 Prefoldin_2 > GO:prefoldin complex ; GO:0016272'	134.63	141.998	158.265	177.548	185.031	181.494	181.433	675214118	XM_008917696.1	83.86	700	92	12	91	786	48	730	0	647	Phytophthora parasitica INRA-310 hypothetical protein mRNA	LILI_TRINITY_DN100357_c0_g2_i1|m.43641	161	PTHR21431:SF0 154 33, PTHR21431 154 33	Prefoldin subunit PF01920 144 42	Coil 131 97, Coil 53 33, Coil 84 64	G3DSA:1.10.287.370 147 33	SSF46579 142 39	N D	N D	N D
LILI_TRINITY_DN92780_c1_g1	PLTG_04505	PF00856	'Pfam:PF00856 SET > GO:protein binding ; GO:0005515'	134.57	80.853	125.933	116.304	87.549	115.068	92.879	675179994	XM_008900634.1	82.59	402	67	2	568	969	399	1	1e-92	351	Phytophthora parasitica INRA-310 hypothetical protein partial mRNA	LILI_TRINITY_DN92780_c1_g1_i2|m.7894	162	PTHR24111 161 88	SET domain PF00856 145 44	N D	G3DSA:2.170.270.10 145 31	SSF82199 153 32	SET (Su(var)3-9, Enhancer-of-zeste, Trithorax) domain SM00317 151 31	N D	N D
LILI_TRINITY_DN82649_c0_g1	PLTG_02028	PF04410	'Pfam:PF04410 Gar1 > GO:pseudouridine synthesis ; GO:0001522', 'Pfam:PF04410 Gar1 > GO:ribosome biogenesis ; GO:0042254'	134.56	320.743	283.993	237.191	178.427	113.338	111.493	675181624	XM_008901449.1	84.63	631	83	8	30	654	11	633	6e-172	616	Phytophthora parasitica INRA-310 hypothetical protein mRNA	LILI_TRINITY_DN82649_c0_g1_i1|m.1866	233	PTHR23237 232 35	Gar1/Naf1 RNA binding region PF04410 160 66	N D	G3DSA:2.40.10.230 149 69	SSF50447 147 74	N D	N D	N D
[truncated: 13,243 more rows]
