# Supplementary material for: Time-resolved dual transcriptomics reveal early induced Nicotiana benthamiana root genes and conserved infection-promoting Phytophthora palmivora effectors
Source: BMC Biol. 2017 May 11;15:39. doi: 10.1186/s12915-017-0379-1 (PMC5427549; doi:10.1186/s12915-017-0379-1)
Supplement: Supplementary file 7 — Dataset 4. Gene ontology (GO) enrichment for N. benthamiana genes up- and downregulated during P. palmivora infection. GO enrichment was done with ’topGO’ Bioconductor package. Classic Fisher test was used, only GO terms with p value < 0.05 reported. (XLSX 24 kb) [file 12915_2017_379_MOESM7_ESM.xlsx]

## Sheet: NB genes UP-regulated in infect
Plant genes up-regulated in infection (in at least 2 time points)
	Biological process							Molecular function							Cellular component
GO ID	Term	Annotated	Significant	Expected	classicFisher		GO ID	Term	Annotated	Significant	Expected	classicFisher		GO ID	Term	Annotated	Significant	Expected	classicFisher
GO:0009690	cytokinin metabolic process	12	5	0.59	0.00016		GO:0003855	3-dehydroquinate dehydratase activity	7	4	0.3	0.00011		GO:0005576	extracellular region	212	16	5.53	0.00013
GO:0034754	cellular hormone metabolic process	12	5	0.59	0.00016		GO:0004764	shikimate 3-dehydrogenase (NADP+) activity	7	4	0.3	0.00011		GO:0031224	intrinsic component of membrane	1824	70	47.59	0.00027
GO:0042445	hormone metabolic process	12	5	0.59	0.00016		GO:0016706	oxidoreductase activity, acting on paired donors, with incorporation or reduction of molecular oxyge...	197	21	8.48	0.00013		GO:0016021	integral component of membrane	1796	69	46.86	0.00029
GO:0006355	regulation of transcription, DNA-templated	1764	118	86.12	0.00024		GO:0008762	UDP-N-acetylmuramate dehydrogenase activity	62	10	2.67	0.00029		GO:0031012	extracellular matrix	7	3	0.18	0.00057
GO:1903506	regulation of nucleic acid-templated transcription	1764	118	86.12	0.00024		GO:0050662	coenzyme binding	597	44	25.7	0.00041		GO:0000145	exocyst	63	7	1.64	0.0012
GO:2001141	regulation of RNA biosynthetic process	1764	118	86.12	0.00024		GO:0004402	histone acetyltransferase activity	16	5	0.69	0.00043		GO:0044448	cell cortex part	63	7	1.64	0.0012
GO:0051252	regulation of RNA metabolic process	1768	118	86.32	0.00027		GO:0034212	peptide N-acetyltransferase activity	16	5	0.69	0.00043		GO:0005938	cell cortex	64	7	1.67	0.00132
GO:0006979	response to oxidative stress	257	26	12.55	0.00037		GO:0061733	peptide-lysine-N-acetyltransferase activity	16	5	0.69	0.00043		GO:0099568	cytoplasmic region	64	7	1.67	0.00132
GO:0019219	regulation of nucleobase-containing compound metabolic process	1783	118	87.05	0.00037		GO:0005509	calcium ion binding	448	35	19.29	0.00055		GO:0071944	cell periphery	337	18	8.79	0.00308
GO:0009889	regulation of biosynthetic process	1784	118	87.1	0.00038		GO:0050660	flavin adenine dinucleotide binding	190	19	8.18	0.00058		GO:0005886	plasma membrane	81	6	2.11	0.01888
GO:0010556	regulation of macromolecule biosynthetic process	1784	118	87.1	0.00038		GO:0016746	transferase activity, transferring acyl groups	451	34	19.41	0.00121		GO:0044425	membrane part	2398	77	62.57	0.01971
GO:0031326	regulation of cellular biosynthetic process	1784	118	87.1	0.00038		GO:0000287	magnesium ion binding	250	22	10.76	0.00127		GO:0005875	microtubule associated complex	156	9	4.07	0.02084
GO:2000112	regulation of cellular macromolecule biosynthetic process	1784	118	87.1	0.00038		GO:0008519	ammonium transmembrane transporter activity	20	5	0.86	0.00132		GO:0005871	kinesin complex	127	7	3.31	0.04823
GO:0010817	regulation of hormone levels	14	5	0.68	0.00038		GO:0008483	transaminase activity	63	9	2.71	0.00144
GO:0051171	regulation of nitrogen compound metabolic process	1798	118	87.78	0.00051		GO:0016769	transferase activity, transferring nitrogenous groups	63	9	2.71	0.00144
GO:0010468	regulation of gene expression	1803	118	88.02	0.00057		GO:0004012	phospholipid-translocating ATPase activity	30	6	1.29	0.00153
GO:0009408	response to heat	61	10	2.98	0.00069		GO:0005548	phospholipid transporter activity	30	6	1.29	0.00153
GO:0031323	regulation of cellular metabolic process	1863	120	90.95	0.00092		GO:0004867	serine-type endopeptidase inhibitor activity	21	5	0.9	0.00168
GO:0080090	regulation of primary metabolic process	1866	120	91.1	0.00097		GO:0004553	hydrolase activity, hydrolyzing O-glycosyl compounds	716	48	30.82	0.00175
GO:0009607	response to biotic stimulus	43	8	2.1	0.00099		GO:0003864	3-methyl-2-oxobutanoate hydroxymethyltransferase activity	2	2	0.09	0.00185
GO:0009266	response to temperature stimulus	66	10	3.22	0.00129		GO:0004163	diphosphomevalonate decarboxylase activity	2	2	0.09	0.00185
GO:0019222	regulation of metabolic process	1908	121	93.15	0.00153		GO:0004496	mevalonate kinase activity	2	2	0.09	0.00185
GO:0060255	regulation of macromolecule metabolic process	1884	119	91.98	0.00193		GO:0016836	hydro-lyase activity	83	10	3.57	0.00296
GO:0015696	ammonium transport	20	5	0.98	0.0023		GO:0016645	oxidoreductase activity, acting on the CH-NH group of donors	34	6	1.46	0.003
GO:0072488	ammonium transmembrane transport	20	5	0.98	0.0023		GO:0003871	5-methyltetrahydropteroyltriglutamate-homocysteine S-methyltransferase activity	15	4	0.65	0.00319
GO:0019287	isopentenyl diphosphate biosynthetic process, mevalonate pathway	2	2	0.1	0.00238		GO:0042085	5-methyltetrahydropteroyltri-L-glutamate-dependent methyltransferase activity	15	4	0.65	0.00319
GO:0016998	cell wall macromolecule catabolic process	29	6	1.42	0.00241		GO:0004420	hydroxymethylglutaryl-CoA reductase (NADPH) activity	8	3	0.34	0.00379
GO:0015914	phospholipid transport	30	6	1.46	0.00289		GO:0016772	transferase activity, transferring phosphorus-containing groups	2697	144	116.1	0.00389
GO:0044036	cell wall macromolecule metabolic process	31	6	1.51	0.00344		GO:0050664	oxidoreductase activity, acting on NAD(P)H, oxygen as acceptor	16	4	0.69	0.0041
GO:0006468	protein phosphorylation	1902	118	92.86	0.00366		GO:0016798	hydrolase activity, acting on glycosyl bonds	754	48	32.46	0.00473
GO:0006002	fructose 6-phosphate metabolic process	14	4	0.68	0.00381		GO:0016174	NAD(P)H oxidase activity	3	2	0.13	0.0054
GO:0008152	metabolic process	14739	753	719.57	0.00416		GO:0004089	carbonate dehydratase activity	18	4	0.77	0.00644
GO:0009628	response to abiotic stimulus	129	14	6.3	0.0042		GO:0008083	growth factor activity	10	3	0.43	0.00761
GO:0006629	lipid metabolic process	928	63	45.31	0.00505		GO:0003951	NAD+ kinase activity	30	5	1.29	0.00852
GO:0005992	trehalose biosynthetic process	34	6	1.66	0.00554		GO:0043168	anion binding	5005	247	215.45	0.00935
GO:0009074	aromatic amino acid family catabolic process	16	4	0.78	0.00641		GO:0004144	diacylglycerol O-acyltransferase activity	20	4	0.86	0.00953
GO:0050896	response to stimulus	1628	101	79.48	0.00705		GO:0008172	S-methyltransferase activity	20	4	0.86	0.00953
GO:0009312	oligosaccharide biosynthetic process	47	7	2.29	0.00737		GO:0016411	acylglycerol O-acyltransferase activity	20	4	0.86	0.00953
GO:0009311	oligosaccharide metabolic process	71	9	3.47	0.00747		GO:0005319	lipid transporter activity	43	6	1.85	0.00981
GO:0006464	cellular protein modification process	2490	147	121.56	0.00749		GO:0004066	asparagine synthase (glutamine-hydrolyzing) activity	11	3	0.47	0.01013
GO:0036211	protein modification process	2490	147	121.56	0.00749		GO:0005102	receptor binding	11	3	0.47	0.01013
GO:0005984	disaccharide metabolic process	59	8	2.88	0.00763		GO:0008080	N-acetyltransferase activity	102	10	4.39	0.01252
GO:0006558	L-phenylalanine metabolic process	17	4	0.83	0.00807		GO:0004842	ubiquitin-protein transferase activity	166	14	7.15	0.01278
GO:0009611	response to wounding	17	4	0.83	0.00807		GO:0004857	enzyme inhibitor activity	234	18	10.07	0.01292
GO:1902221	erythrose 4-phosphate/phosphoenolpyruvate family amino acid metabolic process	17	4	0.83	0.00807		GO:0003872	6-phosphofructokinase activity	22	4	0.95	0.01344
GO:0005991	trehalose metabolic process	37	6	1.81	0.00847		GO:0016841	ammonia-lyase activity	23	4	0.99	0.01573
GO:0046351	disaccharide biosynthetic process	37	6	1.81	0.00847		GO:0004360	glutamine-fructose-6-phosphate transaminase (isomerizing) activity	5	2	0.22	0.01698
GO:0016567	protein ubiquitination	142	14	6.93	0.00968		GO:0004452	isopentenyl-diphosphate delta-isomerase activity	5	2	0.22	0.01698
GO:0006559	L-phenylalanine catabolic process	10	3	0.49	0.01075		GO:0070548	L-glutamine aminotransferase activity	5	2	0.22	0.01698
GO:1902222	erythrose 4-phosphate/phosphoenolpyruvate family amino acid catabolic process	10	3	0.49	0.01075		GO:0016410	N-acyltransferase activity	108	10	4.65	0.01812
GO:0032446	protein modification by small protein conjugation	144	14	7.03	0.01088		GO:0004143	diacylglycerol kinase activity	24	4	1.03	0.01825
GO:0007186	G-protein coupled receptor signaling pathway	39	6	1.9	0.01094		GO:0008443	phosphofructokinase activity	24	4	1.03	0.01825
GO:0009066	aspartate family amino acid metabolic process	63	8	3.08	0.01124		GO:0016831	carboxy-lyase activity	93	9	4	0.01873
GO:0070647	protein modification by small protein conjugation or removal	146	14	7.13	0.01219		GO:0005524	ATP binding	3611	180	155.45	0.01875
GO:0009240	isopentenyl diphosphate biosynthetic process	4	2	0.2	0.01338		GO:0004470	malic enzyme activity	14	3	0.6	0.02029
GO:0009617	response to bacterium	4	2	0.2	0.01338		GO:0004471	malate dehydrogenase (decarboxylating) (NAD+) activity	14	3	0.6	0.02029
GO:0009620	response to fungus	4	2	0.2	0.01338		GO:0004970	ionotropic glutamate receptor activity	25	4	1.08	0.021
GO:0015939	pantothenate metabolic process	4	2	0.2	0.01338		GO:0005230	extracellular ligand-gated ion channel activity	25	4	1.08	0.021
GO:0015940	pantothenate biosynthetic process	4	2	0.2	0.01338		GO:0008066	glutamate receptor activity	25	4	1.08	0.021
GO:0019419	sulfate reduction	4	2	0.2	0.01338		GO:0015276	ligand-gated ion channel activity	25	4	1.08	0.021
GO:0042742	defense response to bacterium	4	2	0.2	0.01338		GO:0016671	oxidoreductase activity, acting on a sulfur group of donors, disulfide as acceptor	25	4	1.08	0.021
GO:0043207	response to external biotic stimulus	4	2	0.2	0.01338
GO:0046490	isopentenyl diphosphate metabolic process	4	2	0.2	0.01338
GO:0050832	defense response to fungus	4	2	0.2	0.01338
GO:0051707	response to other organism	4	2	0.2	0.01338
GO:0098542	defense response to other organism	4	2	0.2	0.01338
GO:0006528	asparagine metabolic process	11	3	0.54	0.01425
GO:0006529	asparagine biosynthetic process	11	3	0.54	0.01425
GO:0008283	cell proliferation	11	3	0.54	0.01425
GO:0016310	phosphorylation	2148	126	104.87	0.01583
GO:0006790	sulfur compound metabolic process	138	13	6.74	0.01758
GO:0009308	amine metabolic process	110	11	5.37	0.01856

## Sheet: NB genes DOWN-regulated in infe
Plant genes down-regulated in infection (in at least 2 time points)
	Biological process							Molecular function							Cellular component
GO ID	Term	Annotated	Significant	Expected	classicFisher		GO ID	Term	Annotated	Significant	Expected	classicFisher		GO ID	Term	Annotated	Significant	Expected	classicFisher
GO:0015994	chlorophyll metabolic process	16	6	0.83	0.0001		GO:0016759	cellulose synthase activity	47	9	1.97	0.00013		GO:0099512	supramolecular fiber	77	13	3.97	0.00014
GO:0000271	polysaccharide biosynthetic process	105	16	5.48	0.0001		GO:0016760	cellulose synthase (UDP-forming) activity	47	9	1.97	0.00013		GO:0099513	polymeric cytoskeletal fiber	77	13	3.97	0.00014
GO:0033692	cellular polysaccharide biosynthetic process	105	16	5.48	0.0001		GO:0046527	glucosyltransferase activity	96	13	4.03	0.00019		GO:0044427	chromosomal part	197	23	10.17	0.0002
GO:0055114	oxidation-reduction process	2490	169	129.84	0.00015		GO:0016758	transferase activity, transferring hexosyl groups	669	48	28.09	0.00024		GO:0030313	cell envelope	7	4	0.36	0.00022
GO:0010109	regulation of photosynthesis	7	4	0.37	0.00023		GO:0016757	transferase activity, transferring glycosyl groups	820	56	34.43	0.00027		GO:0005694	chromosome	220	24	11.36	0.00041
GO:0042548	regulation of photosynthesis, light reaction	7	4	0.37	0.00023		GO:0098772	molecular function regulator	374	31	15.7	0.00027		GO:0009522	photosystem I	124	16	6.4	0.00061
GO:0042549	photosystem II stabilization	7	4	0.37	0.00023		GO:0030234	enzyme regulator activity	325	28	13.64	0.00028		GO:0005819	spindle	24	6	1.24	0.00111
GO:0043467	regulation of generation of precursor metabolites and energy	7	4	0.37	0.00023		GO:0016851	magnesium chelatase activity	4	3	0.17	0.00029		GO:0009360	DNA polymerase III complex	6	3	0.31	0.00243
GO:0030243	cellulose metabolic process	62	11	3.23	0.00032		GO:0051002	ligase activity, forming nitrogen-metal bonds	4	3	0.17	0.00029		GO:0042575	DNA polymerase complex	6	3	0.31	0.00243
GO:0030244	cellulose biosynthetic process	62	11	3.23	0.00032		GO:0051003	ligase activity, forming nitrogen-metal bonds, forming coordination complexes	4	3	0.17	0.00029		GO:0042555	MCM complex	12	3	0.62	0.0212
GO:0006950	response to stress	873	68	45.52	0.00061		GO:0001883	purine nucleoside binding	4307	224	180.82	0.0003		GO:0009349	riboflavin synthase complex	6	2	0.31	0.03472
GO:0000280	nuclear division	59	10	3.08	0.00087		GO:0032550	purine ribonucleoside binding	4307	224	180.82	0.0003		GO:0005960	glycine cleavage complex	7	2	0.36	0.04697
GO:0022402	cell cycle process	116	15	6.05	0.00102		GO:0032555	purine ribonucleotide binding	4307	224	180.82	0.0003
GO:0007067	mitotic nuclear division	51	9	2.66	0.00116		GO:0046983	protein dimerization activity	768	53	32.24	0.0003
GO:0044712	single-organism catabolic process	240	24	12.51	0.00175		GO:0032553	ribonucleotide binding	4373	227	183.59	0.0003
GO:0019953	sexual reproduction	11	4	0.57	0.00181		GO:0097367	carbohydrate derivative binding	4431	229	186.03	0.00036
GO:0006542	glutamine biosynthetic process	6	3	0.31	0.00251		GO:0017076	purine nucleotide binding	4324	224	181.53	0.00037
GO:0051273	beta-glucan metabolic process	79	11	4.12	0.00257		GO:0004650	polygalacturonase activity	90	12	3.78	0.00038
GO:0051274	beta-glucan biosynthetic process	79	11	4.12	0.00257		GO:0005199	structural constituent of cell wall	16	5	0.67	0.00038
GO:0009664	plant-type cell wall organization	82	11	4.28	0.00345		GO:0016772	transferase activity, transferring phosphorus-containing groups	2697	148	113.23	0.00042
GO:0071669	plant-type cell wall organization or biogenesis	82	11	4.28	0.00345		GO:0032549	ribonucleoside binding	4341	224	182.25	0.00046
GO:0046148	pigment biosynthetic process	49	8	2.56	0.00357		GO:0001882	nucleoside binding	4344	224	182.37	0.00048
GO:1903047	mitotic cell cycle process	60	9	3.13	0.0037		GO:0042132	fructose 1,6-bisphosphate 1-phosphatase activity	17	5	0.71	0.00052
GO:0034637	cellular carbohydrate biosynthetic process	145	16	7.56	0.00372		GO:0043168	anion binding	5005	252	210.13	0.00082
GO:0009228	thiamine biosynthetic process	7	3	0.37	0.00422		GO:0035251	UDP-glucosyltransferase activity	89	11	3.74	0.00124
GO:0042724	thiamine-containing compound biosynthetic process	7	3	0.37	0.00422		GO:0050308	sugar-phosphatase activity	21	5	0.88	0.0015
GO:0048285	organelle fission	73	10	3.81	0.00446		GO:0005200	structural constituent of cytoskeleton	42	7	1.76	0.00168
GO:0000278	mitotic cell cycle	62	9	3.23	0.00463		GO:0004070	aspartate carbamoyltransferase activity	2	2	0.08	0.00176
GO:0019439	aromatic compound catabolic process	99	12	5.16	0.00535		GO:0008974	phosphoribulokinase activity	2	2	0.08	0.00176
GO:0006952	defense response	112	13	5.84	0.00555		GO:0048529	magnesium-protoporphyrin IX monomethyl ester (oxidative) cyclase activity	2	2	0.08	0.00176
GO:0006779	porphyrin-containing compound biosynthetic process	33	6	1.72	0.00654		GO:0019203	carbohydrate phosphatase activity	23	5	0.97	0.00231
GO:0000910	cytokinesis	24	5	1.25	0.00708		GO:0005506	iron ion binding	655	43	27.5	0.00274
GO:1901361	organic cyclic compound catabolic process	103	12	5.37	0.00733		GO:0016818	hydrolase activity, acting on acid anhydrides, in phosphorus-containing anhydrides	1078	64	45.26	0.00351
GO:0009233	menaquinone metabolic process	3	2	0.16	0.00787		GO:0016717	oxidoreductase activity, acting on paired donors, with oxidation of a pair of donors resulting in th...	26	5	1.09	0.00407
GO:0009234	menaquinone biosynthetic process	3	2	0.16	0.00787		GO:0005215	transporter activity	1821	99	76.45	0.00498
GO:0006772	thiamine metabolic process	9	3	0.47	0.00937		GO:0008878	glucose-1-phosphate adenylyltransferase activity	9	3	0.38	0.00513
GO:0042723	thiamine-containing compound metabolic process	9	3	0.47	0.00937		GO:0004190	aspartic-type endopeptidase activity	157	14	6.59	0.00653
GO:0042440	pigment metabolic process	58	8	3.02	0.01006		GO:0070001	aspartic-type peptidase activity	157	14	6.59	0.00653
GO:0006270	DNA replication initiation	18	4	0.94	0.01251		GO:0005452	inorganic anion exchanger activity	10	3	0.42	0.0071
GO:0045893	positive regulation of transcription, DNA-templated	18	4	0.94	0.01251		GO:0008964	phosphoenolpyruvate carboxylase activity	11	3	0.46	0.00945
GO:0051254	positive regulation of RNA metabolic process	18	4	0.94	0.01251		GO:0016830	carbon-carbon lyase activity	148	13	6.21	0.00967
GO:1902680	positive regulation of RNA biosynthetic process	18	4	0.94	0.01251		GO:0000234	phosphoethanolamine N-methyltransferase activity	4	2	0.17	0.00999
GO:1903508	positive regulation of nucleic acid-templated transcription	18	4	0.94	0.01251		GO:0016817	hydrolase activity, acting on acid anhydrides	1134	64	47.61	0.01033
GO:0016051	carbohydrate biosynthetic process	168	16	8.76	0.0147		GO:0016788	hydrolase activity, acting on ester bonds	1080	61	45.34	0.0119
GO:0051301	cell division	39	6	2.03	0.01479		GO:0004674	protein serine/threonine kinase activity	1288	71	54.07	0.01194
GO:0006656	phosphatidylcholine biosynthetic process	4	2	0.21	0.01519		GO:0016168	chlorophyll binding	35	5	1.47	0.01474
GO:0016998	cell wall macromolecule catabolic process	29	5	1.51	0.01596		GO:0004356	glutamate-ammonia ligase activity	13	3	0.55	0.01539
GO:0006796	phosphate-containing compound metabolic process	2854	173	148.82	0.01668		GO:0016211	ammonia ligase activity	13	3	0.55	0.01539
GO:0045935	positive regulation of nucleobase-containing compound metabolic process	20	4	1.04	0.01823		GO:0016880	acid-ammonia (or amide) ligase activity	13	3	0.55	0.01539
GO:0006793	phosphorus metabolic process	2863	173	149.29	0.01859		GO:0004497	monooxygenase activity	95	9	3.99	0.01837
GO:0033014	tetrapyrrole biosynthetic process	53	7	2.76	0.01952		GO:0016706	oxidoreductase activity, acting on paired donors, with incorporation or reduction of molecular oxyge...	197	15	8.27	0.01948
GO:0006464	cellular protein modification process	2490	152	129.84	0.01975		GO:0016709	oxidoreductase activity, acting on paired donors, with incorporation or reduction of molecular oxyge...	39	5	1.64	0.0228
GO:0036211	protein modification process	2490	152	129.84	0.01975		GO:0004611	phosphoenolpyruvate carboxykinase activity	15	3	0.63	0.02301
GO:0006778	porphyrin-containing compound metabolic process	42	6	2.19	0.02086		GO:0015301	anion:anion antiporter activity	15	3	0.63	0.02301
GO:0044036	cell wall macromolecule metabolic process	31	5	1.62	0.02097		GO:0047334	diphosphate-fructose-6-phosphate 1-phosphotransferase activity	6	2	0.25	0.0236
GO:0006544	glycine metabolic process	32	5	1.67	0.02381		GO:0050664	oxidoreductase activity, acting on NAD(P)H, oxygen as acceptor	16	3	0.67	0.02745
							GO:0016462	pyrophosphatase activity	1030	56	43.24	0.02965
							GO:0016741	transferase activity, transferring one-carbon groups	496	30	20.82	0.02994
							GO:0005544	calcium-dependent phospholipid binding	29	4	1.22	0.03184
							GO:0003983	UTP:glucose-1-phosphate uridylyltransferase activity	7	2	0.29	0.03213
