# Supplementary material for: Time-resolved dual transcriptomics reveal early induced Nicotiana benthamiana root genes and conserved infection-promoting Phytophthora palmivora effectors
Source: BMC Biol. 2017 May 11;15:39. doi: 10.1186/s12915-017-0379-1 (PMC5427549; doi:10.1186/s12915-017-0379-1)
Supplement: Supplementary file 9 — P. palmivora isolates. (XLS 8 kb) [file 12915_2017_379_MOESM9_ESM.xls]

## Sheet: Sheet1
Isolate name	Accession	Mating type	Isolated from		Country
ADA	P7551	A1	Hevea brasiliensis	Rubber	Philippines
AJ	P6390	A2	Cocos nucifera	Coconut	Indonesia
ALOHA	P6053	n.a.	Epidendrum sp.	Orchid	Hawai (USA)
ARI	P3914	n.a.	Mangifera indica	Mango	Arizona (USA)
FLIMA	P7545	A2	M. indica	Mango	Philippines
FLIP	P7548	A1	Carica papaya	Papaya	Philippines
FLO	P7536	A1	Citrus sp.	Mandarin orange	Philippines
FRED	P7547	A1	Lansium domesticum	Lanzones	Philippines
GU	P11004	n.a.	Areca catechu	Areca palm	Guam
IVOCA	P6028	n.a.	Theobroma cacao	Cacao	Ivory Coast
JAKO	P3738	A1	C. nucifera	Coconut	Indonesia
LILI	P16830	n.a.	Elaeis guineensis	Oil palm	Colombia
LIMO	P6276	n.a.	H. brasiliensis	Rubber	Sri Lanka
MAZI	P6375	A1	Durio zibethinus	Durian	Malaysia
NEMO	P0633	A2	A. catechu	Betel nut, areca nut	India
OZI	P6269	n.a.	C. papaya	Papaya	Australia
STITCH	P0113	A1	C. papaya	Papaya	Hawai (USA)
TAZI	P6802	n.a.	D. zibethinus	Durian	Thailand
WANDA	P6972	A2	Vanda sp.	Orchid	Malaysia
