# Supplementary material for: Time-resolved dual transcriptomics reveal early induced Nicotiana benthamiana root genes and conserved infection-promoting Phytophthora palmivora effectors
Source: BMC Biol. 2017 May 11;15:39. doi: 10.1186/s12915-017-0379-1 (PMC5427549; doi:10.1186/s12915-017-0379-1)
Supplement: Supplementary file 10 — PlantPAN analysis of TIPTOP promoter sequence. (XLSX 147 kb) [file 12915_2017_379_MOESM10_ESM.xlsx]

## Sheet: Sheet1
Matrix ID	Family	Position	Strand	Similar Score	Hit Sequence	TF ID or Motif name
TF_motif_seq_0239	Dof	37	+	1	AAGGC	AT1G29160;AT1G64620;AT2G37590;AT3G21270;AT3G45610;AT3G47500;AT4G38000;AT5G39660;AT5G60200;AT5G60850;AT5G62940;AT2G46590;AT1G07640;AT1G21340;AT1G26790;AT1G47655;AT1G51700;AT1G69570;AT2G28510;AT2G28810;AT2G34140;AT3G50410;AT3G55370;AT3G61850;AT4G00940;AT4G21050;AT4G21080;AT4G24060;AT5G02460;AT5G62430;AT5G65590;AT5G66940
TF_motif_seq_0247	(Motif sequence only)	41	+	1	CACTT	CACTFTPPCA1
TF_motif_seq_0302	bHLH	46	+	1	CATATg	AT5G08130;AT3G26744
TF_motif_seq_0303	(Motif sequence only)	46	+	1	CATATg	CATATGGMSAUR
TFmatrixID_0211	C2H2	54	+	1	gACACTt	AT1G27730;AT3G49930;AT3G60580;AT5G04340;AT5G43170;BRADI1G14750;BRADI1G16010;BRADI2G49250;BRADI4G03340;Cucsa.219210;Cucsa.395710;MDP0000198015;MDP0000573176;MDP0000762756;Medtr1g023440;ppa009924m;28152.m000908;29661.m000908;30170.m013751;Os03g0437200;Os12g0583700;POPTR_0001s30260;POPTR_0009s09250;POPTR_0014s01760;Sb01g031920;Sb02g038070;PK10188.1;PK27171.1;fgenesh2_kg.1__2932__AT1G27730.1;fgenesh2…
TFmatrixID_0213	C2H2	54	+	1	gACACTt	AT1G02030;AT2G45120;AT3G19580;AT3G49930;AT3G60580;AT5G04340;AT5G43170;BRADI1G14750;BRADI1G16010;BRADI2G49250;BRADI4G03340;BRADI4G03410;Cucsa.219210;Cucsa.395710;MDP0000198015;MDP0000573176;MDP0000762756;Medtr1g023440;ppa009924m;28152.m000908;29661.m000908;30170.m013751;Os03g0437100;Os03g0437200;Os12g0583700;e_gw1.33.154.1;gw1.254.15.1;POPTR_0001s30260;POPTR_0002s14460;POPTR_0009s09250;POPTR_0014s…
TF_motif_seq_0247	(Motif sequence only)	56	+	1	CACTT	CACTFTPPCA1
TF_motif_seq_0237	GATA;tify	81	+	1	AGATA	AT1G51600;AT2G45050;AT3G06740;AT3G16870;AT3G21175;AT3G24050;AT3G54810;AT3G60530;AT4G17570;AT4G24470;AT4G26150;AT4G32890;AT4G34680;AT5G25830;AT5G26930;AT5G56860;AT5G66320;AT2G18380;AT3G50870;AT4G36620
TF_motif_seq_0243	GATA;tify	82	+	1	GATAT	AT1G51600;AT2G45050;AT3G06740;AT3G16870;AT3G21175;AT3G24050;AT3G54810;AT3G60530;AT4G17570;AT4G24470;AT4G26150;AT4G32890;AT4G34680;AT5G25830;AT5G26930;AT5G56860;AT5G66320;AT2G18380;AT3G50870;AT4G36620
TF_motif_seq_0297	(Motif sequence only)	90	+	1	CAACTc	CAREOSREP1
TF_motif_seq_0237	GATA;tify	110	+	1	TGATT	AT1G51600;AT2G45050;AT3G06740;AT3G16870;AT3G21175;AT3G24050;AT3G54810;AT3G60530;AT4G17570;AT4G24470;AT4G26150;AT4G32890;AT4G34680;AT5G25830;AT5G26930;AT5G56860;AT5G66320;AT2G18380;AT3G50870;AT4G36620
TF_motif_seq_0268	(Motif sequence only)	110	+	1	TGATT	ARR1AT
TF_motif_seq_0027	(Motif sequence only)	122	+	1	CTTATatttg	CARGCW8GAT
TF_motif_seq_0253	(Motif sequence only)	125	+	1	ATATT	ROOTMOTIFTAPOX1
TF_motif_seq_0399	(Motif sequence only)	138	+	1	TTTGAct	WBBOXPCWRKY1
TF_motif_seq_0339	WRKY	139	+	1	TTGACt	AT1G13960;AT1G18860;AT1G29280;AT1G29860;AT1G30650;AT1G55600;AT1G62300;AT1G64000;AT1G66550;AT1G68150;AT1G69310;AT1G69810;AT1G80590;AT1G80840;AT2G03340;AT2G23320;AT2G24570;AT2G25000;AT2G30250;AT2G30590;AT2G34830;AT2G37260;AT2G38470;AT2G40740;AT2G40750;AT2G44745;AT2G46130;AT2G46400;AT2G47260;AT3G01080;AT3G01970;AT3G04670;AT3G56400;AT3G58710;AT4G01250;AT4G01720;AT4G04450;AT4G12020;AT4G18170;AT4G22070…
TF_motif_seq_0275	(Motif sequence only)	139	+	1	TTGAC	WBOXATNPR1
TF_motif_seq_0246	Homeodomain;TALE	140	+	1	TGACT	AT1G23380;AT1G62360;AT1G70510;AT4G08150;Os03g0727000;GRMZM2G017087_T02
TF_motif_seq_0270	WRKY	140	+	1	TGACT	AT1G13960;AT1G18860;AT1G29280;AT1G29860;AT1G30650;AT1G55600;AT1G62300;AT1G64000;AT1G66550;AT1G68150;AT1G69310;AT1G69810;AT1G80590;AT1G80840;AT2G03340;AT2G23320;AT2G24570;AT2G25000;AT2G30250;AT2G30590;AT2G34830;AT2G37260;AT2G38470;AT2G40740;AT2G40750;AT2G44745;AT2G46130;AT2G46400;AT2G47260;AT3G01080;AT3G01970;AT3G04670;AT3G56400;AT3G58710;AT4G01250;AT4G01720;AT4G04450;AT4G12020;AT4G18170;AT4G22070…
TF_motif_seq_0272	(Motif sequence only)	140	+	1	TGACT	WBOXHVISO1
TF_motif_seq_0273	(Motif sequence only)	140	+	1	TGACT	WBOXNTERF3
TF_motif_seq_0288	(Motif sequence only)	142	+	1	ACTCAt	PREATPRODH
TF_motif_seq_0247	(Motif sequence only)	158	+	1	TACTT	CACTFTPPCA1
TF_motif_seq_0289	(Others)	159	+	1	ACTTTa	AJ009594
TFmatrixID_0296	Homeodomain;ZF-HD	161	+	1	ttTAATCcgc	Os02g0706600;Sb04g030480;GRMZM2G069365
TF_motif_seq_0396	WOX	162	+	1	TTAATcc	AT2G17950
TF_motif_seq_0241	ZF-HD	171	+	1	ATTAA	AT1G75240
TFmatrixID_0306	MADF;Trihelix	172	+	1	tTAACCcaat	AT3G25990;Cucsa.394820;MDP0000257669;PK20543.1;Glyma18g01360.1;LjT04G17.70.nc;mgf016368m
TFmatrixID_0315	MADF	172	+	1	tTAACCcaat	Cucsa.394820;MDP0000257669;MDP0000259111;ppa009404m;POPTR_0008s17980;POPTR_0010s06510;PK20543.1;Glyma18g01360.1;LjT04G17.70.nc;cassava11841.valid.m1;cassava13991.valid.m1;mgf016368m
TF_motif_seq_0278	(Motif sequence only)	174	+	1	AACCCa	SEF3MOTIFGM
TF_motif_seq_0257	NF-YB;NF-YA;NF-YC	177	+	1	CCAAT	AT1G09030;AT1G17590;AT1G21970;AT1G30500;AT1G54160;AT1G54830;AT1G56170;AT1G72830;AT2G38880;AT2G47810;AT3G05690;AT3G14020;AT3G20910;AT3G53340;AT4G14540;AT5G06510;AT5G12840;AT5G27910;AT5G38140;AT5G47640;AT5G47670;AT5G50470;AT5G50480;Os01g0834400;Os02g0725900;Os05g0463800;Os05g0573500
TF_motif_seq_0242	(Motif sequence only)	178	+	1	CAATA	CAATBOX1
TF_motif_seq_0237	GATA;tify	186	+	1	TGATG	AT1G51600;AT2G45050;AT3G06740;AT3G16870;AT3G21175;AT3G24050;AT3G54810;AT3G60530;AT4G17570;AT4G24470;AT4G26150;AT4G32890;AT4G34680;AT5G25830;AT5G26930;AT5G56860;AT5G66320;AT2G18380;AT3G50870;AT4G36620
TF_motif_seq_0460	(Motif sequence only)	201	+	1	cTCAATct	INRNTPSADB
TF_motif_seq_0242	(Motif sequence only)	203	+	1	CAATC	CAATBOX1
TFmatrixID_0123	AP2;B3;RAV	206	+	1	tcTGTTGgat	AT1G13260
TF_motif_seq_0313	(Others)	207	+	1	CTGTTg	D14712
TF_motif_seq_0237	GATA;tify	212	+	1	GGATC	AT1G51600;AT2G45050;AT3G06740;AT3G16870;AT3G21175;AT3G24050;AT3G54810;AT3G60530;AT4G17570;AT4G24470;AT4G26150;AT4G32890;AT4G34680;AT5G25830;AT5G26930;AT5G56860;AT5G66320;AT2G18380;AT3G50870;AT4G36620
TFmatrixID_0217	C2H2	234	+	1	aTAACTc	AT5G06070;Cucsa.255130;Cucsa.313240;MDP0000225209;Os04g0168100;e_gw1.1.457.1;e_gw1.304.45.1;e_gw1.34.233.1;e_gw1.6.268.1;POPTR_0002s04260;POPTR_0008s16390;Sb06g001730;GSVIVG00027719001;GSVIVG00027720001;GRMZM2G137736;fgenesh2_kg.6__542__AT5G06070.1;Glyma12g35930.1;chr1.CM0147.870.nc;LjSGA_038753.2;cassava3359.m1;cassava40050.m1;mg013419m;BGIOSIBCE014116
TF_motif_seq_0297	(Motif sequence only)	240	+	1	CAACTc	CAREOSREP1
TF_motif_seq_0237	GATA;tify	269	+	1	CGATT	AT1G51600;AT2G45050;AT3G06740;AT3G16870;AT3G21175;AT3G24050;AT3G54810;AT3G60530;AT4G17570;AT4G24470;AT4G26150;AT4G32890;AT4G34680;AT5G25830;AT5G26930;AT5G56860;AT5G66320;AT2G18380;AT3G50870;AT4G36620
TF_motif_seq_0268	(Motif sequence only)	269	+	1	CGATT	ARR1AT
TF_motif_seq_0241	ZF-HD	271	+	1	ATTAC	AT1G75240
TF_motif_seq_0247	(Motif sequence only)	273	+	1	TACTA	CACTFTPPCA1
TF_motif_seq_0247	(Motif sequence only)	284	+	1	CACTA	CACTFTPPCA1
TF_motif_seq_0242	(Motif sequence only)	290	+	1	CAATT	CAATBOX1
TF_motif_seq_0260	(Motif sequence only)	300	+	1	CTCTT	OSE2ROOTNODULE
TF_motif_seq_0237	GATA;tify	307	+	1	GGATG	AT1G51600;AT2G45050;AT3G06740;AT3G16870;AT3G21175;AT3G24050;AT3G54810;AT3G60530;AT4G17570;AT4G24470;AT4G26150;AT4G32890;AT4G34680;AT5G25830;AT5G26930;AT5G56860;AT5G66320;AT2G18380;AT3G50870;AT4G36620
TF_motif_seq_0440	(Motif sequence only)	330	+	1	cACCAAac	MYBPLANT
TF_motif_seq_0242	(Motif sequence only)	337	+	1	CAATG	CAATBOX1
TF_motif_seq_0269	(Motif sequence only)	362	+	1	TAAAG	TAAAGSTKST1
TF_motif_seq_0239	Dof	363	+	1	AAAGG	AT1G29160;AT1G64620;AT2G37590;AT3G21270;AT3G45610;AT3G47500;AT4G38000;AT5G39660;AT5G60200;AT5G60850;AT5G62940;AT2G46590;AT1G07640;AT1G21340;AT1G26790;AT1G47655;AT1G51700;AT1G69570;AT2G28510;AT2G28810;AT2G34140;AT3G50410;AT3G55370;AT3G61850;AT4G00940;AT4G21050;AT4G21080;AT4G24060;AT5G02460;AT5G62430;AT5G65590;AT5G66940
TF_motif_seq_0238	(Motif sequence only)	363	+	1	AAAGG	DOFCOREZM
TF_motif_seq_0239	Dof	364	+	1	AAGGA	AT1G29160;AT1G64620;AT2G37590;AT3G21270;AT3G45610;AT3G47500;AT4G38000;AT5G39660;AT5G60200;AT5G60850;AT5G62940;AT2G46590;AT1G07640;AT1G21340;AT1G26790;AT1G47655;AT1G51700;AT1G69570;AT2G28510;AT2G28810;AT2G34140;AT3G50410;AT3G55370;AT3G61850;AT4G00940;AT4G21050;AT4G21080;AT4G24060;AT5G02460;AT5G62430;AT5G65590;AT5G66940
TFmatrixID_0290	Homeodomain;HD-ZIP	381	+	1	atTTAATgct	AT1G05230;AT1G17920;AT2G32370;AT3G61150;AT4G21750;AT5G46880;BRADI1G46247;BRADI3G14500;BRADI3G15327;BRADI3G34410;BRADI3G51540;BRADI3G57567;BRADI4G35760;BRADI5G22570;Cucsa.045360;Cucsa.072780;Cucsa.086030;Cucsa.108510;Cucsa.112320;Cucsa.148430;Cucsa.250870;Cucsa.312880;Cucsa.363170;MDP0000046392;MDP0000123097;MDP0000125182;MDP0000125184;MDP0000204639;MDP0000285637;MDP0000318514;MDP0000322550;MDP000…
TF_motif_seq_0396	WOX	383	+	1	TTAATgc	AT2G17950
TF_motif_seq_0337	(Others)	392	+	1	TTATTt	U22971
TFmatrixID_0132	AT-Hook	399	+	1	gcaaAATAA	POPTR_0002s10560;POPTR_0005s17920;ppa004994m;67318;29842.m003611;29912.m005467;BRADI5G22430;fgenesh1_pg.C_scaffold_7001757;fgenesh2_kg.8__2218__AT5G62260.1;scaffold_100611.1;Thaps24106;GRMZM2G150950;PK00377.1;PK26376.1;Cucsa.303060;Glyma04g10960.1;Glyma10g07550.1;Glyma13g21430.1;LjSGA_100986.1;MDP0000388292;MDP0000514420;cassava13117.valid.m1;cassava4485.m1;cassava47435.m1;AT4G21895;AT5G62260;Med…
TF_motif_seq_0379	Alpha-amylase	405	+	1	TAACAga	X16509
TF_motif_seq_0378	(Motif sequence only)	405	+	1	TAACAga	GARE1OSREP1
TFmatrixID_0329	Myb/SANT	468	+	1	aaaaGATAAg	29681.m001296;PK27213.1
TF_motif_seq_0239	Dof	469	+	1	AAAGA	AT1G29160;AT1G64620;AT2G37590;AT3G21270;AT3G45610;AT3G47500;AT4G38000;AT5G39660;AT5G60200;AT5G60850;AT5G62940;AT2G46590;AT1G07640;AT1G21340;AT1G26790;AT1G47655;AT1G51700;AT1G69570;AT2G28510;AT2G28810;AT2G34140;AT3G50410;AT3G55370;AT3G61850;AT4G00940;AT4G21050;AT4G21080;AT4G24060;AT5G02460;AT5G62430;AT5G65590;AT5G66940
TF_motif_seq_0238	(Motif sequence only)	469	+	1	AAAGA	DOFCOREZM
TF_motif_seq_0276	(Motif sequence only)	469	+	1	AAAGAt	OSE1ROOTNODULE
TF_motif_seq_0237	GATA;tify	471	+	1	AGATA	AT1G51600;AT2G45050;AT3G06740;AT3G16870;AT3G21175;AT3G24050;AT3G54810;AT3G60530;AT4G17570;AT4G24470;AT4G26150;AT4G32890;AT4G34680;AT5G25830;AT5G26930;AT5G56860;AT5G66320;AT2G18380;AT3G50870;AT4G36620
TF_motif_seq_0243	GATA;tify	472	+	1	GATAA	AT1G51600;AT2G45050;AT3G06740;AT3G16870;AT3G21175;AT3G24050;AT3G54810;AT3G60530;AT4G17570;AT4G24470;AT4G26150;AT4G32890;AT4G34680;AT5G25830;AT5G26930;AT5G56860;AT5G66320;AT2G18380;AT3G50870;AT4G36620
TF_motif_seq_0262	(Motif sequence only)	472	+	1	GATAA	IBOXCORE
TF_motif_seq_0317	(Motif sequence only)	472	+	1	GATAAg	IBOX
TF_motif_seq_0371	(Motif sequence only)	472	+	1	GATAAga	IBOXCORENT
TF_motif_seq_0250	(Motif sequence only)	476	+	1	AGAAA	POLLEN1LELAT52
TF_motif_seq_0242	(Motif sequence only)	486	+	1	CAATG	CAATBOX1
TF_motif_seq_0239	Dof	491	+	1	AAAGT	AT1G29160;AT1G64620;AT2G37590;AT3G21270;AT3G45610;AT3G47500;AT4G38000;AT5G39660;AT5G60200;AT5G60850;AT5G62940;AT2G46590;AT1G07640;AT1G21340;AT1G26790;AT1G47655;AT1G51700;AT1G69570;AT2G28510;AT2G28810;AT2G34140;AT3G50410;AT3G55370;AT3G61850;AT4G00940;AT4G21050;AT4G21080;AT4G24060;AT5G02460;AT5G62430;AT5G65590;AT5G66940
TF_motif_seq_0238	(Motif sequence only)	491	+	1	AAAGT	DOFCOREZM
TFmatrixID_0131	AT-Hook	492	+	1	aagtATAAA	Os06g0326000;Os07g0184800;Os08g0512400;Os09g0491708;estExt_fgenesh1_pg.C_2230073;POPTR_0004s20060;ppa016410m;ppa024471m;29092.m000442;fgenesh2_pg.C_scaffold_83000076;BRADI3G40180;BRADI3G55950;Sb02g028500;Sb04g037880;Thaps11588;GSVIVG00027617001;scaffold_702647.1;GRMZM2G089562;GRMZM2G106133;GRMZM2G123887;GRMZM2G159926;GRMZM2G164489;Glyma06g01700.1;Glyma0856s00200.1;Glyma09g39650.1;Glyma18g46540.1;…
TF_motif_seq_0241	ZF-HD	501	+	1	ATTAT	AT1G75240
TF_motif_seq_0375	(Motif sequence only)	512	+	1	aTTTTTg	SEF4MOTIFGM7S
TF_motif_seq_0246	Homeodomain;TALE	525	+	1	TGACG	AT1G23380;AT1G62360;AT1G70510;AT4G08150;Os03g0727000;GRMZM2G017087_T02
TF_motif_seq_0271	bZIP	525	+	1	TGACG	AT1G77920;AT3G12250;AT5G06950;AT5G06960;AT5G10030;AT5G65210;AT1G22070
TFmatrixID_0238	Dof	528	+	1	cgaTAAAGt	AT4G38000;fgenesh2_kg.7__248__AT4G38000.1
TF_motif_seq_0237	GATA;tify	528	+	1	CGATA	AT1G51600;AT2G45050;AT3G06740;AT3G16870;AT3G21175;AT3G24050;AT3G54810;AT3G60530;AT4G17570;AT4G24470;AT4G26150;AT4G32890;AT4G34680;AT5G25830;AT5G26930;AT5G56860;AT5G66320;AT2G18380;AT3G50870;AT4G36620
TF_motif_seq_0243	GATA;tify	529	+	1	GATAA	AT1G51600;AT2G45050;AT3G06740;AT3G16870;AT3G21175;AT3G24050;AT3G54810;AT3G60530;AT4G17570;AT4G24470;AT4G26150;AT4G32890;AT4G34680;AT5G25830;AT5G26930;AT5G56860;AT5G66320;AT2G18380;AT3G50870;AT4G36620
TF_motif_seq_0262	(Motif sequence only)	529	+	1	GATAA	IBOXCORE
TF_motif_seq_0321	(Motif sequence only)	529	+	1	GATAAa	GT1CONSENSUS
TF_motif_seq_0269	(Motif sequence only)	531	+	1	TAAAG	TAAAGSTKST1
TF_motif_seq_0239	Dof	532	+	1	AAAGT	AT1G29160;AT1G64620;AT2G37590;AT3G21270;AT3G45610;AT3G47500;AT4G38000;AT5G39660;AT5G60200;AT5G60850;AT5G62940;AT2G46590;AT1G07640;AT1G21340;AT1G26790;AT1G47655;AT1G51700;AT1G69570;AT2G28510;AT2G28810;AT2G34140;AT3G50410;AT3G55370;AT3G61850;AT4G00940;AT4G21050;AT4G21080;AT4G24060;AT5G02460;AT5G62430;AT5G65590;AT5G66940
TF_motif_seq_0238	(Motif sequence only)	532	+	1	AAAGT	DOFCOREZM
TFmatrixID_0296	Homeodomain;ZF-HD	541	+	1	gcTAATCacc	Os02g0706600;Sb04g030480;GRMZM2G069365
TFmatrixID_0281	Homeodomain;HD-ZIP	551	+	1	taTTATTga	AT1G26960;AT1G69780;AT2G22430;AT3G01220;AT5G15150;BRADI1G71930;BRADI1G73190;BRADI3G35850;BRADI3G38600;BRADI3G56180;BRADI4G32737;Cucsa.097950;Cucsa.104200;Cucsa.104950;Cucsa.158420;Cucsa.159020;Cucsa.285250;Cucsa.285390;Cucsa.339580;MDP0000124827;MDP0000138651;MDP0000150088;MDP0000150465;MDP0000152629;MDP0000206752;MDP0000229611;MDP0000281698;MDP0000423596;MDP0000427227;MDP0000509120;MDP0000564897…
TF_motif_seq_0241	ZF-HD	552	+	1	ATTAT	AT1G75240
TF_motif_seq_0338	Bet_v_1	556	+	1	TTGACc	U48862;U48863
TF_motif_seq_0339	WRKY	556	+	1	TTGACc	AT1G13960;AT1G18860;AT1G29280;AT1G29860;AT1G30650;AT1G55600;AT1G62300;AT1G64000;AT1G66550;AT1G68150;AT1G69310;AT1G69810;AT1G80590;AT1G80840;AT2G03340;AT2G23320;AT2G24570;AT2G25000;AT2G30250;AT2G30590;AT2G34830;AT2G37260;AT2G38470;AT2G40740;AT2G40750;AT2G44745;AT2G46130;AT2G46400;AT2G47260;AT3G01080;AT3G01970;AT3G04670;AT3G56400;AT3G58710;AT4G01250;AT4G01720;AT4G04450;AT4G12020;AT4G18170;AT4G22070…
TF_motif_seq_0275	(Motif sequence only)	556	+	1	TTGAC	WBOXATNPR1
TF_motif_seq_0246	Homeodomain;TALE	557	+	1	TGACC	AT1G23380;AT1G62360;AT1G70510;AT4G08150;Os03g0727000;GRMZM2G017087_T02
TF_motif_seq_0270	WRKY	557	+	1	TGACC	AT1G13960;AT1G18860;AT1G29280;AT1G29860;AT1G30650;AT1G55600;AT1G62300;AT1G64000;AT1G66550;AT1G68150;AT1G69310;AT1G69810;AT1G80590;AT1G80840;AT2G03340;AT2G23320;AT2G24570;AT2G25000;AT2G30250;AT2G30590;AT2G34830;AT2G37260;AT2G38470;AT2G40740;AT2G40750;AT2G44745;AT2G46130;AT2G46400;AT2G47260;AT3G01080;AT3G01970;AT3G04670;AT3G56400;AT3G58710;AT4G01250;AT4G01720;AT4G04450;AT4G12020;AT4G18170;AT4G22070…
TF_motif_seq_0273	(Motif sequence only)	557	+	1	TGACC	WBOXNTERF3
TFmatrixID_0150	AT-Hook	578	+	1	taAATATttt	Os01g0835600;fgenesh1_pg.C_Chr_20.0001000063;29005.m000251;Sb0621s002020;fgenesh4_pg.C_scaffold_6000195;GRMZM2G008456;GRMZM2G127034;mgf004903m;BGIOSIBCE004181
TF_motif_seq_0253	(Motif sequence only)	581	+	1	ATATT	ROOTMOTIFTAPOX1
TF_motif_seq_0323	(Motif sequence only)	589	+	1	TCACGa	RHERPATEXPA7
TF_motif_seq_0302	bHLH	599	+	1	CAAATg	AT5G08130;AT3G26744
TF_motif_seq_0239	Dof	605	+	1	AAGGA	AT1G29160;AT1G64620;AT2G37590;AT3G21270;AT3G45610;AT3G47500;AT4G38000;AT5G39660;AT5G60200;AT5G60850;AT5G62940;AT2G46590;AT1G07640;AT1G21340;AT1G26790;AT1G47655;AT1G51700;AT1G69570;AT2G28510;AT2G28810;AT2G34140;AT3G50410;AT3G55370;AT3G61850;AT4G00940;AT4G21050;AT4G21080;AT4G24060;AT5G02460;AT5G62430;AT5G65590;AT5G66940
TF_motif_seq_0348	(Others)	617	+	1	ACACAgg	AF061870;AF001454;AF001453
TF_motif_seq_0309	(Motif sequence only)	635	+	1	CCTTTt	PYRIMIDINEBOXOSRAMY1A
TFmatrixID_0143	AT-Hook	659	+	1	atttAATAAt	fgenesh1_pg.C_Chr_20.0001000063;29005.m000251;fgenesh4_pg.C_scaffold_6000195;GRMZM2G008456;mgf004903m
TF_motif_seq_0283	(Motif sequence only)	663	+	1	AATAAt	POLASIG3
TF_motif_seq_0266	TCP	672	+	1	GGTCC	Os03g0785800;Os04g0194600;Os12g0616400;Os01g0213800;Os08g0544800;Os11g0175700
TF_motif_seq_0254	AP2;ERF	679	+	1	ATCTA	AT3G14230
TF_motif_seq_0337	(Others)	688	+	1	TTATTt	U22971
TF_motif_seq_0375	(Motif sequence only)	690	+	1	aTTTTTa	SEF4MOTIFGM7S
TF_motif_seq_0383	(Motif sequence only)	695	+	1	TATAAat	TATABOX2
TFmatrixID_0143	AT-Hook	700	+	1	atctAATAAa	fgenesh1_pg.C_Chr_20.0001000063;29005.m000251;fgenesh4_pg.C_scaffold_6000195;GRMZM2G008456;mgf004903m
TF_motif_seq_0254	AP2;ERF	700	+	1	ATCTA	AT3G14230
TFmatrixID_0131	AT-Hook	701	+	1	tctaATAAA	Os06g0326000;Os07g0184800;Os08g0512400;Os09g0491708;estExt_fgenesh1_pg.C_2230073;POPTR_0004s20060;ppa016410m;ppa024471m;29092.m000442;fgenesh2_pg.C_scaffold_83000076;BRADI3G40180;BRADI3G55950;Sb02g028500;Sb04g037880;Thaps11588;GSVIVG00027617001;scaffold_702647.1;GRMZM2G089562;GRMZM2G106133;GRMZM2G123887;GRMZM2G159926;GRMZM2G164489;Glyma06g01700.1;Glyma0856s00200.1;Glyma09g39650.1;Glyma18g46540.1;…
TF_motif_seq_0282	Alpha-amylase	704	+	1	AATAAa	M24286;M24287
TF_motif_seq_0241	ZF-HD	709	+	1	ATTAT	AT1G75240
TFmatrixID_0297	Homeodomain	710	+	1	ttaTATAT	PRH_PETCR
TF_motif_seq_0384	(Motif sequence only)	713	+	1	TATATaa	TATABOX4
TFmatrixID_0418	TBP	714	+	1	ATATAaa	Os10g0432300;Os12g0580300;EuGene.0800010331;eugene.1200010061;estExt_gwp_GeneWisePlus.C_Chr_12.00010124;PDK_20s1715251g002;AT1G55520;AT3G13445;e_gw1.13.259.1;estExt_Genewise1.C_2460019;POPTR_0013s05580;POPTR_0019s04890;ppa011675m;ppa011711m;29822.m003403;29950.m001154;estExt_fgenesh1_kg.C_20040;gw1.13.273.1;Sb01g012880;Sb01g017130;Sb01g021297;Sb08g022273;GSVIVG00025497001;estExt_Genewise1.C_90019…
TFmatrixID_0292	Homeodomain;HD-ZIP	720	+	1	aATTATta	AT1G26960;AT1G69780;AT3G01220;AT4G40060;AT5G15150;BRADI1G71930;BRADI1G73190;BRADI3G35850;BRADI3G38600;BRADI3G56180;BRADI4G32737;Cucsa.097950;Cucsa.104200;Cucsa.104950;Cucsa.158420;Cucsa.159020;Cucsa.285250;Cucsa.285390;Cucsa.311660;Cucsa.339580;MDP0000124827;MDP0000138651;MDP0000150088;MDP0000150465;MDP0000152629;MDP0000206752;MDP0000229611;MDP0000281698;MDP0000423596;MDP0000427227;MDP0000509120;…
TF_motif_seq_0241	ZF-HD	721	+	1	ATTAT	AT1G75240
TF_motif_seq_0388	(Motif sequence only)	723	+	1	TATTAat	TATABOX3
TF_motif_seq_0241	ZF-HD	724	+	1	ATTAA	AT1G75240
TF_motif_seq_0244	SBP	733	+	1	GTACA	AT2G33810;AT2G47070
TF_motif_seq_0239	Dof	748	+	1	AAAGG	AT1G29160;AT1G64620;AT2G37590;AT3G21270;AT3G45610;AT3G47500;AT4G38000;AT5G39660;AT5G60200;AT5G60850;AT5G62940;AT2G46590;AT1G07640;AT1G21340;AT1G26790;AT1G47655;AT1G51700;AT1G69570;AT2G28510;AT2G28810;AT2G34140;AT3G50410;AT3G55370;AT3G61850;AT4G00940;AT4G21050;AT4G21080;AT4G24060;AT5G02460;AT5G62430;AT5G65590;AT5G66940
TF_motif_seq_0238	(Motif sequence only)	748	+	1	AAAGG	DOFCOREZM
TF_motif_seq_0239	Dof	749	+	1	AAGGG	AT1G29160;AT1G64620;AT2G37590;AT3G21270;AT3G45610;AT3G47500;AT4G38000;AT5G39660;AT5G60200;AT5G60850;AT5G62940;AT2G46590;AT1G07640;AT1G21340;AT1G26790;AT1G47655;AT1G51700;AT1G69570;AT2G28510;AT2G28810;AT2G34140;AT3G50410;AT3G55370;AT3G61850;AT4G00940;AT4G21050;AT4G21080;AT4G24060;AT5G02460;AT5G62430;AT5G65590;AT5G66940
TFmatrixID_0380	Myb/SANT	755	+	1	tcGAATCg	e_gw1.1.649.1;estExt_fgenesh1_pg.C_Chr_16.00010090;gwEuk.1.479.1;EuGene.0000130210
TFmatrixID_0223	TCR;CPP	762	+	1	gtaAATTTtaaat	AT4G14770;Cucsa.168280;Cucsa.254540;MDP0000210939;MDP0000292449;Medtr5g006670;ppa002058m;29844.m003241;POPTR_0010s09350;GSVIVG00018021001;PK22848.1;scaffold_302728.1;Glyma01g44670.1;chr1.CM0591.20.nd;cassava35352.valid.m1;cassava569.valid.m1
TF_motif_seq_0302	bHLH	783	+	1	CATGTg	AT5G08130;AT3G26744
TF_motif_seq_0305	NAC;NAM	783	+	1	CATGTg	AT1G52890;AT3G15500;AT4G27410
TF_motif_seq_0239	Dof	809	+	1	AAGGG	AT1G29160;AT1G64620;AT2G37590;AT3G21270;AT3G45610;AT3G47500;AT4G38000;AT5G39660;AT5G60200;AT5G60850;AT5G62940;AT2G46590;AT1G07640;AT1G21340;AT1G26790;AT1G47655;AT1G51700;AT1G69570;AT2G28510;AT2G28810;AT2G34140;AT3G50410;AT3G55370;AT3G61850;AT4G00940;AT4G21050;AT4G21080;AT4G24060;AT5G02460;AT5G62430;AT5G65590;AT5G66940
TF_motif_seq_0245	(Motif sequence only)	813	+	1	GTGAC	GTGANTG10
TF_motif_seq_0246	Homeodomain;TALE	814	+	1	TGACA	AT1G23380;AT1G62360;AT1G70510;AT4G08150;Os03g0727000;GRMZM2G017087_T02
TF_motif_seq_0261	(Motif sequence only)	820	+	1	GAGAC	SURECOREATSULTR11
TFmatrixID_0211	C2H2	826	+	1	cACACTa	AT1G27730;AT3G49930;AT3G60580;AT5G04340;AT5G43170;BRADI1G14750;BRADI1G16010;BRADI2G49250;BRADI4G03340;Cucsa.219210;Cucsa.395710;MDP0000198015;MDP0000573176;MDP0000762756;Medtr1g023440;ppa009924m;28152.m000908;29661.m000908;30170.m013751;Os03g0437200;Os12g0583700;POPTR_0001s30260;POPTR_0009s09250;POPTR_0014s01760;Sb01g031920;Sb02g038070;PK10188.1;PK27171.1;fgenesh2_kg.1__2932__AT1G27730.1;fgenesh2…
TFmatrixID_0213	C2H2	826	+	1	cACACTa	AT1G02030;AT2G45120;AT3G19580;AT3G49930;AT3G60580;AT5G04340;AT5G43170;BRADI1G14750;BRADI1G16010;BRADI2G49250;BRADI4G03340;BRADI4G03410;Cucsa.219210;Cucsa.395710;MDP0000198015;MDP0000573176;MDP0000762756;Medtr1g023440;ppa009924m;28152.m000908;29661.m000908;30170.m013751;Os03g0437100;Os03g0437200;Os12g0583700;e_gw1.33.154.1;gw1.254.15.1;POPTR_0001s30260;POPTR_0002s14460;POPTR_0009s09250;POPTR_0014s…
TF_motif_seq_0247	(Motif sequence only)	828	+	1	CACTA	CACTFTPPCA1
TF_motif_seq_0290	(Motif sequence only)	833	+	1	ACTTTg	TBOXATGAPB
TF_motif_seq_0237	GATA;tify	839	+	1	AGATT	AT1G51600;AT2G45050;AT3G06740;AT3G16870;AT3G21175;AT3G24050;AT3G54810;AT3G60530;AT4G17570;AT4G24470;AT4G26150;AT4G32890;AT4G34680;AT5G25830;AT5G26930;AT5G56860;AT5G66320;AT2G18380;AT3G50870;AT4G36620
TF_motif_seq_0252	Myb/SANT;MYB;ARR-B	839	+	1	AGATT	AT2G01760;AT3G16857;AT4G16110;AT4G18020;AT4G31920;AT5G58080;AT1G67710;AT1G49190;AT2G25180;AT5G49240
TF_motif_seq_0268	(Motif sequence only)	839	+	1	AGATT	ARR1AT
TF_motif_seq_0323	(Motif sequence only)	845	+	1	TCACGt	RHERPATEXPA7
TF_motif_seq_0240	bZIP	847	+	1	ACGTA	AT3G54620;AT4G02640
TFmatrixID_0238	Dof	853	+	1	gctAAAAGt	AT4G38000;fgenesh2_kg.7__248__AT4G38000.1
TFmatrixID_0235	Dof	854	+	1	ctAAAAGt	AT3G21270;scaffold_302540.1
TFmatrixID_0243	Dof	854	+	1	ctAAAAGt	AT5G62940;scaffold_802976.1
TF_motif_seq_0239	Dof	857	+	1	AAAGT	AT1G29160;AT1G64620;AT2G37590;AT3G21270;AT3G45610;AT3G47500;AT4G38000;AT5G39660;AT5G60200;AT5G60850;AT5G62940;AT2G46590;AT1G07640;AT1G21340;AT1G26790;AT1G47655;AT1G51700;AT1G69570;AT2G28510;AT2G28810;AT2G34140;AT3G50410;AT3G55370;AT3G61850;AT4G00940;AT4G21050;AT4G21080;AT4G24060;AT5G02460;AT5G62430;AT5G65590;AT5G66940
TF_motif_seq_0238	(Motif sequence only)	857	+	1	AAAGT	DOFCOREZM
TF_motif_seq_0274	(Motif sequence only)	873	+	1	TGTCA	BIHD1OS
TF_motif_seq_0239	Dof	877	+	1	AAAGA	AT1G29160;AT1G64620;AT2G37590;AT3G21270;AT3G45610;AT3G47500;AT4G38000;AT5G39660;AT5G60200;AT5G60850;AT5G62940;AT2G46590;AT1G07640;AT1G21340;AT1G26790;AT1G47655;AT1G51700;AT1G69570;AT2G28510;AT2G28810;AT2G34140;AT3G50410;AT3G55370;AT3G61850;AT4G00940;AT4G21050;AT4G21080;AT4G24060;AT5G02460;AT5G62430;AT5G65590;AT5G66940
TF_motif_seq_0238	(Motif sequence only)	877	+	1	AAAGA	DOFCOREZM
TF_motif_seq_0276	(Motif sequence only)	877	+	1	AAAGAt	OSE1ROOTNODULE
TF_motif_seq_0237	GATA;tify	879	+	1	AGATA	AT1G51600;AT2G45050;AT3G06740;AT3G16870;AT3G21175;AT3G24050;AT3G54810;AT3G60530;AT4G17570;AT4G24470;AT4G26150;AT4G32890;AT4G34680;AT5G25830;AT5G26930;AT5G56860;AT5G66320;AT2G18380;AT3G50870;AT4G36620
TF_motif_seq_0243	GATA;tify	880	+	1	GATAT	AT1G51600;AT2G45050;AT3G06740;AT3G16870;AT3G21175;AT3G24050;AT3G54810;AT3G60530;AT4G17570;AT4G24470;AT4G26150;AT4G32890;AT4G34680;AT5G25830;AT5G26930;AT5G56860;AT5G66320;AT2G18380;AT3G50870;AT4G36620
TF_motif_seq_0348	(Others)	896	+	1	ACACGag	AF061870;AF001454;AF001453
TF_motif_seq_0370	(Motif sequence only)	900	+	1	GAGTTtc	EECCRCAH1
TF_motif_seq_0460	(Motif sequence only)	904	+	1	tTCAATtt	INRNTPSADB
TF_motif_seq_0242	(Motif sequence only)	906	+	1	CAATT	CAATBOX1
TF_motif_seq_0255	AP2;RAV;B3	915	+	1	CAACA	AT1G25560;AT1G13260
TF_motif_seq_0409	(Motif sequence only)	916	+	1	aacATGGC	TRANSINITDICOTS
TF_motif_seq_0441	(Motif sequence only)	916	+	1	aacATGGC	TRANSINITMONOCOTS
TF_motif_seq_0275	(Motif sequence only)	927	+	1	TTGAC	WBOXATNPR1
TF_motif_seq_0246	Homeodomain;TALE	928	+	1	TGACG	AT1G23380;AT1G62360;AT1G70510;AT4G08150;Os03g0727000;GRMZM2G017087_T02
TF_motif_seq_0271	bZIP	928	+	1	TGACG	AT1G77920;AT3G12250;AT5G06950;AT5G06960;AT5G10030;AT5G65210;AT1G22070
TF_motif_seq_0241	ZF-HD	935	+	1	ATTAT	AT1G75240
TFmatrixID_0227	TCR;CPP	946	+	1	aaTTTGAatt	AT4G29000;BRADI2G50540;Cucsa.116430;MDP0000182903;MDP0000233007;Medtr4g159020;ppa003211m;29912.m005495;Os01g0761100;e_gw1.9.62.1;POPTR_0006s16340;POPTR_0018s08960;GSVIVG00015363001;GRMZM2G059678;PK12143.1;Al_scaffold_0003_3488;fgenesh2_kg.7__1291__AT4G29000.1;Glyma04g08670.1;Glyma06g08780.1;Glyma07g09380.1;Glyma08g04180.1;Glyma09g32420.1;chr4.CM0617.820.nd;cassava29938.valid.m1;cassava8212.valid.…
TFmatrixID_0226	TCR;CPP	947	+	1	aTTTGAat	AT3G22760;AT3G22780;AT4G14770;Cucsa.168280;Cucsa.254540;MDP0000210939;MDP0000292449;Medtr5g006670;ppa002058m;29844.m003241;POPTR_0010s09350;GSVIVG00018021001;fgenesh2_kg.3__2490__AT3G22780.1;scaffold_302728.1;Glyma01g44670.1;chr1.CM0591.20.nd;cassava35352.valid.m1;cassava569.valid.m1;mgf009129m;mgf022428m
TFmatrixID_0229	TCR	947	+	1	aTTTGAatt	fgenesh1_pg.C_Chr_09.0001000301
TFmatrixID_0230	TCR	947	+	1	aTTTGAattt	fgeneshCV_pg.C_scaffold_18000164
TFmatrixID_0382	NAC;NAM	960	+	1	taGTCAAga	AT1G01720;AT1G52880;AT1G52890;AT1G69490;AT3G04070;AT3G15500;AT3G15510;AT4G27410;BRADI1G17480;BRADI1G24390;BRADI1G63600;BRADI2G03467;BRADI2G53260;BRADI2G57100;Cucsa.060600;Cucsa.074600;Cucsa.074610;Cucsa.125330;Cucsa.126450;Cucsa.228100;Cucsa.284890;Cucsa.341790;Cucsa.341800;MDP0000120881;MDP0000132623;MDP0000173636;MDP0000180683;MDP0000262032;MDP0000262990;MDP0000334047;MDP0000404409;MDP000048144…
TFmatrixID_0445	WRKY	960	+	1	taGTCAAg	AT1G18860;AT1G29280;AT1G29860;AT1G55600;AT1G62300;AT1G64000;AT1G68150;AT1G69810;AT1G80840;AT2G21900;AT2G34830;AT2G44745;AT3G01970;AT3G04670;AT3G58710;AT3G62340;AT4G04450;AT4G18170;AT4G22070;AT4G24240;AT4G39410;AT5G15130;AT5G26170;AT5G28650;AT5G41570;AT5G43290;AT5G45050;AT5G45260;BRADI1G08106;BRADI1G09170;BRADI1G14300;BRADI1G30870;BRADI1G59180;BRADI2G05234;BRADI2G05500;BRADI2G05510;BRADI2G08620;BR…
TF_motif_seq_0237	GATA;tify	966	+	1	AGATT	AT1G51600;AT2G45050;AT3G06740;AT3G16870;AT3G21175;AT3G24050;AT3G54810;AT3G60530;AT4G17570;AT4G24470;AT4G26150;AT4G32890;AT4G34680;AT5G25830;AT5G26930;AT5G56860;AT5G66320;AT2G18380;AT3G50870;AT4G36620
TF_motif_seq_0252	Myb/SANT;MYB;ARR-B	966	+	1	AGATT	AT2G01760;AT3G16857;AT4G16110;AT4G18020;AT4G31920;AT5G58080;AT1G67710;AT1G49190;AT2G25180;AT5G49240
TF_motif_seq_0268	(Motif sequence only)	966	+	1	AGATT	ARR1AT
TF_motif_seq_0274	(Motif sequence only)	979	+	1	TGTCA	BIHD1OS
TFmatrixID_0473	Dof	983	+	1	AAAGCg	GRMZM2G179069
TFmatrixID_0478	Dof	983	+	1	AAAGC	MNB1A_MAIZE
TFmatrixID_0480	Dof	983	+	1	AAAGC	GRMZM2G146283
TF_motif_seq_0239	Dof	983	+	1	AAAGC	AT1G29160;AT1G64620;AT2G37590;AT3G21270;AT3G45610;AT3G47500;AT4G38000;AT5G39660;AT5G60200;AT5G60850;AT5G62940;AT2G46590;AT1G07640;AT1G21340;AT1G26790;AT1G47655;AT1G51700;AT1G69570;AT2G28510;AT2G28810;AT2G34140;AT3G50410;AT3G55370;AT3G61850;AT4G00940;AT4G21050;AT4G21080;AT4G24060;AT5G02460;AT5G62430;AT5G65590;AT5G66940
TF_motif_seq_0238	(Motif sequence only)	983	+	1	AAAGC	DOFCOREZM
TF_motif_seq_0245	(Motif sequence only)	988	+	1	GTGAA	GTGANTG10
TF_motif_seq_0347	Alpha-amylase	991	+	1	AATTAaa	M24286;M24287
TF_motif_seq_0241	ZF-HD	992	+	1	ATTAA	AT1G75240
TF_motif_seq_0241	ZF-HD	998	+	1	ATTAA	AT1G75240
TF_motif_seq_0274	(Motif sequence only)	1005	+	1	TGTCA	BIHD1OS
TF_motif_seq_0242	(Motif sequence only)	1008	+	1	CAATC	CAATBOX1
TFmatrixID_0140	AT-Hook	1013	+	1	aaaAAAAT	POPTR_0002s10560;POPTR_0005s17920;ppa004994m;67318;29842.m003611;29912.m005467;fgenesh1_pg.C_scaffold_7001757;fgenesh2_kg.8__2218__AT5G62260.1;scaffold_100611.1;Thaps24106;GRMZM2G150950;PK00377.1;PK26376.1;Cucsa.303060;Glyma04g10960.1;Glyma10g07550.1;Glyma13g21430.1;LjSGA_100986.1;MDP0000388292;MDP0000514420;cassava13117.valid.m1;cassava4485.m1;cassava47435.m1;AT4G21895;AT5G62260;Medtr1g073540;Me…
TFmatrixID_0143	AT-Hook	1014	+	1	aaaaAATAAa	fgenesh1_pg.C_Chr_20.0001000063;29005.m000251;fgenesh4_pg.C_scaffold_6000195;GRMZM2G008456;mgf004903m
TFmatrixID_0148	AT-Hook	1014	+	1	aaAAAATa	Os02g0824300;Os06g0326000;Os07g0184800;Os08g0512400;Os09g0491708;estExt_fgenesh1_pg.C_2230073;POPTR_0004s20060;ppa016410m;ppa024471m;29092.m000442;fgenesh2_pg.C_scaffold_83000076;BRADI3G40180;Sb02g028500;Sb04g037880;Thaps11588;GSVIVG00027617001;scaffold_702647.1;GRMZM2G089562;GRMZM2G106133;GRMZM2G123887;GRMZM2G159926;GRMZM2G164489;Glyma06g01700.1;Glyma0856s00200.1;Glyma09g39650.1;Glyma18g46540.1;…
TFmatrixID_0131	AT-Hook	1015	+	1	aaaaATAAA	Os06g0326000;Os07g0184800;Os08g0512400;Os09g0491708;estExt_fgenesh1_pg.C_2230073;POPTR_0004s20060;ppa016410m;ppa024471m;29092.m000442;fgenesh2_pg.C_scaffold_83000076;BRADI3G40180;BRADI3G55950;Sb02g028500;Sb04g037880;Thaps11588;GSVIVG00027617001;scaffold_702647.1;GRMZM2G089562;GRMZM2G106133;GRMZM2G123887;GRMZM2G159926;GRMZM2G164489;Glyma06g01700.1;Glyma0856s00200.1;Glyma09g39650.1;Glyma18g46540.1;…
TFmatrixID_0136	AT-Hook	1016	+	1	aaaATAAA	Os07g0184800;POPTR_0002s10560;POPTR_0005s17920;ppa004994m;67318;29842.m003611;29912.m005467;fgenesh1_pg.C_scaffold_7001757;fgenesh2_kg.8__2218__AT5G62260.1;scaffold_100611.1;Thaps24106;GRMZM2G150950;PK00377.1;PK26376.1;Cucsa.303060;Glyma04g10960.1;Glyma10g07550.1;Glyma13g21430.1;LjSGA_100986.1;MDP0000388292;MDP0000514420;cassava13117.valid.m1;cassava4485.m1;cassava47435.m1;AT4G21895;AT5G62260;Med…
TFmatrixID_0138	AT-Hook	1016	+	1	aAAATAaa	POPTR_0002s10560;POPTR_0005s17920;ppa004994m;67318;29842.m003611;29912.m005467;fgenesh1_pg.C_scaffold_7001757;fgenesh2_kg.8__2218__AT5G62260.1;scaffold_100611.1;Thaps24106;GRMZM2G150950;PK00377.1;PK26376.1;Cucsa.303060;Glyma04g10960.1;Glyma10g07550.1;Glyma13g21430.1;LjSGA_100986.1;MDP0000388292;MDP0000514420;cassava13117.valid.m1;cassava4485.m1;cassava47435.m1;AT4G21895;AT5G62260;Medtr1g073540;Me…
TFmatrixID_0142	AT-Hook	1017	+	1	AAATAaat	POPTR_0002s10560;POPTR_0005s17920;ppa004994m;67318;29842.m003611;29912.m005467;fgenesh1_pg.C_scaffold_7001757;fgenesh2_kg.8__2218__AT5G62260.1;scaffold_100611.1;Thaps24106;GRMZM2G150950;PK00377.1;PK26376.1;Cucsa.303060;Glyma04g10960.1;Glyma10g07550.1;Glyma13g21430.1;LjSGA_100986.1;MDP0000388292;MDP0000514420;cassava13117.valid.m1;cassava4485.m1;cassava47435.m1;AT4G21895;AT5G62260;Medtr1g073540;Me…
TF_motif_seq_0282	Alpha-amylase	1018	+	1	AATAAa	M24286;M24287
TFmatrixID_0143	AT-Hook	1026	+	1	tatcAATAAt	fgenesh1_pg.C_Chr_20.0001000063;29005.m000251;fgenesh4_pg.C_scaffold_6000195;GRMZM2G008456;mgf004903m
TFmatrixID_0143	AT-Hook	1029	+	1	caatAATAAa	fgenesh1_pg.C_Chr_20.0001000063;29005.m000251;fgenesh4_pg.C_scaffold_6000195;GRMZM2G008456;mgf004903m
TF_motif_seq_0242	(Motif sequence only)	1029	+	1	CAATA	CAATBOX1
TFmatrixID_0131	AT-Hook	1030	+	1	aataATAAA	Os06g0326000;Os07g0184800;Os08g0512400;Os09g0491708;estExt_fgenesh1_pg.C_2230073;POPTR_0004s20060;ppa016410m;ppa024471m;29092.m000442;fgenesh2_pg.C_scaffold_83000076;BRADI3G40180;BRADI3G55950;Sb02g028500;Sb04g037880;Thaps11588;GSVIVG00027617001;scaffold_702647.1;GRMZM2G089562;GRMZM2G106133;GRMZM2G123887;GRMZM2G159926;GRMZM2G164489;Glyma06g01700.1;Glyma0856s00200.1;Glyma09g39650.1;Glyma18g46540.1;…
TF_motif_seq_0283	(Motif sequence only)	1030	+	1	AATAAt	POLASIG3
TFmatrixID_0136	AT-Hook	1031	+	1	ataATAAA	Os07g0184800;POPTR_0002s10560;POPTR_0005s17920;ppa004994m;67318;29842.m003611;29912.m005467;fgenesh1_pg.C_scaffold_7001757;fgenesh2_kg.8__2218__AT5G62260.1;scaffold_100611.1;Thaps24106;GRMZM2G150950;PK00377.1;PK26376.1;Cucsa.303060;Glyma04g10960.1;Glyma10g07550.1;Glyma13g21430.1;LjSGA_100986.1;MDP0000388292;MDP0000514420;cassava13117.valid.m1;cassava4485.m1;cassava47435.m1;AT4G21895;AT5G62260;Med…
TFmatrixID_0222	CSD	1033	+	1	aATAAAaa	GSVIVG00024055001;fgenesh2_kg.4__14__AT2G21060.1;scaffold_700059.1;chr3.CM0112.180.nd;MDP0000155077;MDP0000202739;AT2G21060;AT4G38680;mgf015980m
TF_motif_seq_0282	Alpha-amylase	1033	+	1	AATAAa	M24286;M24287
TFmatrixID_0148	AT-Hook	1036	+	1	aaAAAATa	Os02g0824300;Os06g0326000;Os07g0184800;Os08g0512400;Os09g0491708;estExt_fgenesh1_pg.C_2230073;POPTR_0004s20060;ppa016410m;ppa024471m;29092.m000442;fgenesh2_pg.C_scaffold_83000076;BRADI3G40180;Sb02g028500;Sb04g037880;Thaps11588;GSVIVG00027617001;scaffold_702647.1;GRMZM2G089562;GRMZM2G106133;GRMZM2G123887;GRMZM2G159926;GRMZM2G164489;Glyma06g01700.1;Glyma0856s00200.1;Glyma09g39650.1;Glyma18g46540.1;…
TFmatrixID_0146	AT-Hook	1037	+	1	aaaaATAAT	Os07g0184800;POPTR_0002s10560;POPTR_0005s17920;ppa004994m;67318;29842.m003611;29912.m005467;fgenesh1_pg.C_scaffold_7001757;fgenesh2_kg.8__2218__AT5G62260.1;scaffold_100611.1;Thaps24106;GRMZM2G150950;PK00377.1;PK26376.1;Cucsa.303060;Glyma04g10960.1;Glyma10g07550.1;Glyma13g21430.1;LjSGA_100986.1;MDP0000388292;MDP0000514420;cassava13117.valid.m1;cassava4485.m1;cassava47435.m1;AT4G21895;AT5G62260;Med…
TFmatrixID_0154	AT-Hook	1038	+	1	aAAATAat	Os07g0184800;POPTR_0002s10560;POPTR_0005s17920;ppa004994m;67318;29842.m003611;29912.m005467;fgenesh1_pg.C_scaffold_7001757;fgenesh2_kg.8__2218__AT5G62260.1;scaffold_100611.1;Thaps24106;GRMZM2G150950;PK00377.1;PK26376.1;Cucsa.303060;Glyma04g10960.1;Glyma10g07550.1;Glyma13g21430.1;LjSGA_100986.1;MDP0000388292;MDP0000514420;cassava13117.valid.m1;cassava4485.m1;cassava47435.m1;AT4G21895;AT5G62260;Med…
TFmatrixID_0412	Sox;YABBY	1039	+	1	aaaTAATTat	AT1G23420;fgenesh1_pg.C_scaffold_1002152
TF_motif_seq_0283	(Motif sequence only)	1040	+	1	AATAAt	POLASIG3
TF_motif_seq_0241	ZF-HD	1044	+	1	ATTAT	AT1G75240
TF_motif_seq_0384	(Motif sequence only)	1046	+	1	TATATaa	TATABOX4
TF_motif_seq_0247	(Motif sequence only)	1059	+	1	TACTG	CACTFTPPCA1
TF_motif_seq_0287	bZIP	1060	+	1	ACTGCt	AT1G43700
TF_motif_seq_0027	(Motif sequence only)	1064	+	1	CTATAtatag	CARGCW8GAT
TF_motif_seq_0250	(Motif sequence only)	1074	+	1	AGAAA	POLLEN1LELAT52
TF_motif_seq_0266	TCP	1090	+	1	GGGCC	Os03g0785800;Os04g0194600;Os12g0616400;Os01g0213800;Os08g0544800;Os11g0175700
TF_motif_seq_0265	(Motif sequence only)	1090	+	1	GGGCC	SORLIP2AT
TF_motif_seq_0375	(Motif sequence only)	1100	+	1	aTTTTTg	SEF4MOTIFGM7S
TF_motif_seq_0266	TCP	1107	+	1	GGGCC	Os03g0785800;Os04g0194600;Os12g0616400;Os01g0213800;Os08g0544800;Os11g0175700
TF_motif_seq_0265	(Motif sequence only)	1107	+	1	GGGCC	SORLIP2AT
TF_motif_seq_0301	bHLH	1114	+	1	CACTTg	AT1G32640
TF_motif_seq_0302	bHLH	1114	+	1	CACTTg	AT5G08130;AT3G26744
TF_motif_seq_0247	(Motif sequence only)	1114	+	1	CACTT	CACTFTPPCA1
TFmatrixID_0379	Myb/SANT	1121	+	1	tcTAGGGtc	estExt_fgenesh1_pg.C_Chr_13.00010057
TF_motif_seq_0318	(Motif sequence only)	1132	+	1	GCCGCc	GCCCORE
TF_motif_seq_0321	(Motif sequence only)	1148	+	1	GAAAAt	GT1CONSENSUS
TFmatrixID_0580	AT-Hook	1149	+	1	aAAATAt	Os01g0835600;fgenesh1_pg.C_Chr_20.0001000063;29005.m000251;Sb0621s002020;fgenesh4_pg.C_scaffold_6000195;GRMZM2G008456;GRMZM2G127034;mgf004903m;BGIOSIBCE004181
TF_motif_seq_0253	(Motif sequence only)	1152	+	1	ATATT	ROOTMOTIFTAPOX1
TFmatrixID_0281	Homeodomain;HD-ZIP	1153	+	1	taTTATTgg	AT1G26960;AT1G69780;AT2G22430;AT3G01220;AT5G15150;BRADI1G71930;BRADI1G73190;BRADI3G35850;BRADI3G38600;BRADI3G56180;BRADI4G32737;Cucsa.097950;Cucsa.104200;Cucsa.104950;Cucsa.158420;Cucsa.159020;Cucsa.285250;Cucsa.285390;Cucsa.339580;MDP0000124827;MDP0000138651;MDP0000150088;MDP0000150465;MDP0000152629;MDP0000206752;MDP0000229611;MDP0000281698;MDP0000423596;MDP0000427227;MDP0000509120;MDP0000564897…
TF_motif_seq_0241	ZF-HD	1154	+	1	ATTAT	AT1G75240
TF_motif_seq_0237	GATA;tify	1171	+	1	GGATT	AT1G51600;AT2G45050;AT3G06740;AT3G16870;AT3G21175;AT3G24050;AT3G54810;AT3G60530;AT4G17570;AT4G24470;AT4G26150;AT4G32890;AT4G34680;AT5G25830;AT5G26930;AT5G56860;AT5G66320;AT2G18380;AT3G50870;AT4G36620
TF_motif_seq_0252	Myb/SANT;MYB;ARR-B	1171	+	1	GGATT	AT2G01760;AT3G16857;AT4G16110;AT4G18020;AT4G31920;AT5G58080;AT1G67710;AT1G49190;AT2G25180;AT5G49240
TF_motif_seq_0268	(Motif sequence only)	1171	+	1	GGATT	ARR1AT
TFmatrixID_0233	Dof	1178	+	1	tcAAAAGtag	AT1G64620;fgenesh2_kg.2__13__AT1G64620.1
TFmatrixID_0235	Dof	1178	+	1	tcAAAAGt	AT3G21270;scaffold_302540.1
TF_motif_seq_0239	Dof	1181	+	1	AAAGT	AT1G29160;AT1G64620;AT2G37590;AT3G21270;AT3G45610;AT3G47500;AT4G38000;AT5G39660;AT5G60200;AT5G60850;AT5G62940;AT2G46590;AT1G07640;AT1G21340;AT1G26790;AT1G47655;AT1G51700;AT1G69570;AT2G28510;AT2G28810;AT2G34140;AT3G50410;AT3G55370;AT3G61850;AT4G00940;AT4G21050;AT4G21080;AT4G24060;AT5G02460;AT5G62430;AT5G65590;AT5G66940
TF_motif_seq_0238	(Motif sequence only)	1181	+	1	AAAGT	DOFCOREZM
TF_motif_seq_0375	(Motif sequence only)	1191	+	1	aTTTTTg	SEF4MOTIFGM7S
TFmatrixID_0380	Myb/SANT	1198	+	1	aaGAATCc	e_gw1.1.649.1;estExt_fgenesh1_pg.C_Chr_16.00010090;gwEuk.1.479.1;EuGene.0000130210
TF_motif_seq_0281	bZIP	1198	+	1	AAGAAt	AT1G68640
TF_motif_seq_0346	(Motif sequence only)	1201	+	1	AATCCaa	RBCSCONSENSUS
TF_motif_seq_0257	NF-YB;NF-YA;NF-YC	1204	+	1	CCAAT	AT1G09030;AT1G17590;AT1G21970;AT1G30500;AT1G54160;AT1G54830;AT1G56170;AT1G72830;AT2G38880;AT2G47810;AT3G05690;AT3G14020;AT3G20910;AT3G53340;AT4G14540;AT5G06510;AT5G12840;AT5G27910;AT5G38140;AT5G47640;AT5G47670;AT5G50470;AT5G50480;Os01g0834400;Os02g0725900;Os05g0463800;Os05g0573500
TF_motif_seq_0242	(Motif sequence only)	1205	+	1	CAATA	CAATBOX1
TF_motif_seq_0242	(Motif sequence only)	1219	+	1	CAATA	CAATBOX1
TF_motif_seq_0253	(Motif sequence only)	1221	+	1	ATATT	ROOTMOTIFTAPOX1
TFmatrixID_0030	MYB-related	80	+	0.99	aAGATAtacc	AT2G46830
TF_motif_seq_0303	(Motif sequence only)	46	-	1	cATATG	CATATGGMSAUR
TFmatrixID_0148	AT-Hook	222	+	0.99	aaAAAATg	Os02g0824300;Os06g0326000;Os07g0184800;Os08g0512400;Os09g0491708;estExt_fgenesh1_pg.C_2230073;POPTR_0004s20060;ppa016410m;ppa024471m;29092.m000442;fgenesh2_pg.C_scaffold_83000076;BRADI3G40180;Sb02g028500;Sb04g037880;Thaps11588;GSVIVG00027617001;scaffold_702647.1;GRMZM2G089562;GRMZM2G106133;GRMZM2G123887;GRMZM2G159926;GRMZM2G164489;Glyma06g01700.1;Glyma0856s00200.1;Glyma09g39650.1;Glyma18g46540.1;…
TFmatrixID_0280	Homeodomain;HD-ZIP	380	+	0.99	aatTTAATgc	AT1G05230;AT1G17920;AT1G73360;AT1G79840;AT3G03260;AT3G61150;AT5G46880;BRADI1G46247;BRADI3G14500;BRADI3G15327;BRADI3G34410;BRADI3G51540;BRADI3G57567;BRADI4G35760;Cucsa.045360;Cucsa.061970;Cucsa.072780;Cucsa.086030;Cucsa.108510;Cucsa.112320;Cucsa.148430;Cucsa.250870;Cucsa.312880;Cucsa.359250;Cucsa.363170;MDP0000046392;MDP0000123097;MDP0000125182;MDP0000125184;MDP0000142893;MDP0000233235;MDP00002856…
TF_motif_seq_0238	(Motif sequence only)	61	-	1	CCTTT	DOFCOREZM
TF_motif_seq_0452	(Motif sequence only)	61	-	1	cctTTACA	-300ELEMENT
TF_motif_seq_0394	(Others)	62	-	1	ctTTACA	X03103;AJ000991;U82230;AJ012284
TF_motif_seq_0269	(Motif sequence only)	62	-	1	CTTTA	TAAAGSTKST1
TF_motif_seq_0250	(Motif sequence only)	73	-	1	TTTCT	POLLEN1LELAT52
TFmatrixID_0134	AT-Hook	417	+	0.99	gagccAAAAA	POPTR_0002s10560;POPTR_0005s17920;ppa004994m;67318;29842.m003611;29912.m005467;fgenesh1_pg.C_scaffold_7001757;fgenesh2_kg.8__2218__AT5G62260.1;scaffold_100611.1;Thaps24106;GRMZM2G150950;PK00377.1;PK26376.1;Cucsa.303060;Glyma04g10960.1;Glyma10g07550.1;Glyma13g21430.1;LjSGA_100986.1;MDP0000388292;MDP0000514420;cassava13117.valid.m1;cassava4485.m1;cassava47435.m1;AT4G21895;AT5G62260;Medtr1g073540;Me…
TF_motif_seq_0238	(Motif sequence only)	75	-	1	TCTTT	DOFCOREZM
TF_motif_seq_0269	(Motif sequence only)	76	-	1	CTTTA	TAAAGSTKST1
TFmatrixID_0148	AT-Hook	422	+	0.99	aaAAAATc	Os02g0824300;Os06g0326000;Os07g0184800;Os08g0512400;Os09g0491708;estExt_fgenesh1_pg.C_2230073;POPTR_0004s20060;ppa016410m;ppa024471m;29092.m000442;fgenesh2_pg.C_scaffold_83000076;BRADI3G40180;Sb02g028500;Sb04g037880;Thaps11588;GSVIVG00027617001;scaffold_702647.1;GRMZM2G089562;GRMZM2G106133;GRMZM2G123887;GRMZM2G159926;GRMZM2G164489;Glyma06g01700.1;Glyma0856s00200.1;Glyma09g39650.1;Glyma18g46540.1;…
TF_motif_seq_0027	(Motif sequence only)	122	-	1	cttatATTTG	CARGCW8GAT
TFmatrixID_0148	AT-Hook	496	+	0.99	atAAAATt	Os02g0824300;Os06g0326000;Os07g0184800;Os08g0512400;Os09g0491708;estExt_fgenesh1_pg.C_2230073;POPTR_0004s20060;ppa016410m;ppa024471m;29092.m000442;fgenesh2_pg.C_scaffold_83000076;BRADI3G40180;Sb02g028500;Sb04g037880;Thaps11588;GSVIVG00027617001;scaffold_702647.1;GRMZM2G089562;GRMZM2G106133;GRMZM2G123887;GRMZM2G159926;GRMZM2G164489;Glyma06g01700.1;Glyma0856s00200.1;Glyma09g39650.1;Glyma18g46540.1;…
TFmatrixID_0149	AT-Hook	579	+	0.99	aaaTATTTta	Os11g0602200;BRADI2G14100;BGIOSIBCE034976
TFmatrixID_0471	Homeodomain;HD-ZIP;bZIP	663	+	0.99	aATAATtt	AT1G69780;AT3G01220;AT3G01470;AT5G15150;BRADI1G71930;BRADI1G73190;BRADI3G35850;BRADI3G38600;BRADI3G56180;BRADI4G29380;BRADI4G32737;Cucsa.097950;Cucsa.104200;Cucsa.158420;Cucsa.159020;Cucsa.285250;Cucsa.339580;MDP0000124827;MDP0000138651;MDP0000150088;MDP0000150465;MDP0000152629;MDP0000206752;MDP0000206914;MDP0000229611;MDP0000281698;MDP0000423596;MDP0000427227;MDP0000509120;MDP0000564897;MDP00005…
TFmatrixID_0571	TBP	695	+	0.99	tATAAAtc	Os10g0432300;Os12g0580300;EuGene.0800010331;eugene.1200010061;estExt_gwp_GeneWisePlus.C_Chr_12.00010124;PDK_20s1715251g002;AT1G55520;AT3G13445;e_gw1.13.259.1;estExt_Genewise1.C_2460019;POPTR_0013s05580;POPTR_0019s04890;ppa011675m;ppa011711m;29822.m003403;29950.m001154;estExt_fgenesh1_kg.C_20040;gw1.13.273.1;Sb01g012880;Sb01g017130;Sb01g021297;Sb08g022273;GSVIVG00025497001;estExt_Genewise1.C_90019…
TFmatrixID_0148	AT-Hook	716	+	0.99	atAAAATt	Os02g0824300;Os06g0326000;Os07g0184800;Os08g0512400;Os09g0491708;estExt_fgenesh1_pg.C_2230073;POPTR_0004s20060;ppa016410m;ppa024471m;29092.m000442;fgenesh2_pg.C_scaffold_83000076;BRADI3G40180;Sb02g028500;Sb04g037880;Thaps11588;GSVIVG00027617001;scaffold_702647.1;GRMZM2G089562;GRMZM2G106133;GRMZM2G123887;GRMZM2G159926;GRMZM2G164489;Glyma06g01700.1;Glyma0856s00200.1;Glyma09g39650.1;Glyma18g46540.1;…
TF_motif_seq_0391	(Motif sequence only)	140	-	1	tgACTCA	GCN4OSGLUB1	1;EuGene.0000010477;mg016170m;mgf000109m;mgf001441m;mgf001721m;mgf004441m;mgf004839m;mgf005814m;mgf006355m;mgf006734m;mgf007270m;mgf007569m;mgf008735m;mgf009193m;mgf009632m;mgf009767m;mgf010377m;mgf010419m;mgf011267m;mgf011562m;mgf013102m;mgf014422m;mgf014788m;mgf015087m;mgf017130m;mgf017547m;mgf018754m;mgf019151m;mgf019359m;mgf019499m;mgf019593m;mgf019715m;mgf020540m;mgf020798m;mgf021498m;mgf023…
TF_motif_seq_0242	(Motif sequence only)	145	-	1	CATTG	CAATBOX1	1;mg016170m;mgf001441m;mgf001721m;mgf004441m;mgf004839m;mgf005814m;mgf006734m;mgf007270m;mgf007569m;mgf008735m;mgf009632m;mgf009767m;mgf010377m;mgf010419m;mgf011267m;mgf011562m;mgf013102m;mgf014422m;mgf014788m;mgf017130m;mgf017547m;mgf018754m;mgf019151m;mgf019359m;mgf019499m;mgf019593m;mgf019715m;mgf020798m;mgf021498m;mgf023486m;mgf023842m;mgf024657m;mgf026320m;mgf026356m;mgf026616m;BGIOSIBCE0006…
TFmatrixID_0146	AT-Hook	733	+	0.99	gtacATAAT	Os07g0184800;POPTR_0002s10560;POPTR_0005s17920;ppa004994m;67318;29842.m003611;29912.m005467;fgenesh1_pg.C_scaffold_7001757;fgenesh2_kg.8__2218__AT5G62260.1;scaffold_100611.1;Thaps24106;GRMZM2G150950;PK00377.1;PK26376.1;Cucsa.303060;Glyma04g10960.1;Glyma10g07550.1;Glyma13g21430.1;LjSGA_100986.1;MDP0000388292;MDP0000514420;cassava13117.valid.m1;cassava4485.m1;cassava47435.m1;AT4G21895;AT5G62260;Med…	1;mg016170m;mgf001441m;mgf001721m;mgf004441m;mgf004839m;mgf005814m;mgf006734m;mgf007270m;mgf007569m;mgf008735m;mgf009632m;mgf009767m;mgf010377m;mgf010419m;mgf011267m;mgf011562m;mgf013102m;mgf014422m;mgf014788m;mgf017130m;mgf017547m;mgf018754m;mgf019151m;mgf019359m;mgf019499m;mgf019593m;mgf019715m;mgf020798m;mgf021498m;mgf023486m;mgf023842m;mgf024657m;mgf026320m;mgf026356m;mgf026616m;BGIOSIBCE0006…
TFmatrixID_0224	TCR;CPP	767	+	0.99	tTTTAAat	AT2G20110;BRADI2G50540;Cucsa.116430;MDP0000182903;MDP0000233007;Medtr4g159020;ppa003211m;29912.m005495;Os01g0761100;e_gw1.9.62.1;POPTR_0006s16340;POPTR_0018s08960;GSVIVG00015363001;PK12143.1;Al_scaffold_0003_3488;fgenesh2_kg.7__1291__AT4G29000.1;Glyma07g09380.1;Glyma08g04180.1;Glyma09g32420.1;chr4.CM0617.820.nd;cassava29938.valid.m1;cassava8212.valid.m1;BGIOSIBCE003701	1;mg016170m;mgf001441m;mgf001721m;mgf004441m;mgf004839m;mgf005814m;mgf006734m;mgf007270m;mgf007569m;mgf008735m;mgf009632m;mgf009767m;mgf010377m;mgf010419m;mgf011267m;mgf011562m;mgf013102m;mgf014422m;mgf014788m;mgf017130m;mgf017547m;mgf018754m;mgf019151m;mgf019359m;mgf019499m;mgf019593m;mgf019715m;mgf020798m;mgf021498m;mgf023486m;mgf023842m;mgf024657m;mgf026320m;mgf026356m;mgf026616m;BGIOSIBCE0006…
TF_motif_seq_0238	(Motif sequence only)	159	-	1	ACTTT	DOFCOREZM	1;mg016170m;mgf001441m;mgf001721m;mgf004441m;mgf004839m;mgf005814m;mgf006355m;mgf006734m;mgf007270m;mgf007569m;mgf008735m;mgf009632m;mgf009767m;mgf010377m;mgf010419m;mgf011267m;mgf011562m;mgf013102m;mgf014422m;mgf014788m;mgf015087m;mgf017130m;mgf017547m;mgf018754m;mgf019151m;mgf019359m;mgf019499m;mgf019593m;mgf019715m;mgf020798m;mgf021498m;mgf023486m;mgf023842m;mgf024657m;mgf026320m;mgf026356m;mg…
TF_motif_seq_0269	(Motif sequence only)	160	-	1	CTTTA	TAAAGSTKST1
TFmatrixID_0030	MYB-related	878	+	0.99	aAGATAtagg	AT2G46830	1;mg016170m;mgf000109m;mgf001441m;mgf001721m;mgf002763m;mgf004441m;mgf004839m;mgf005814m;mgf006355m;mgf006734m;mgf007270m;mgf007569m;mgf008735m;mgf009193m;mgf009632m;mgf009767m;mgf010377m;mgf010419m;mgf011267m;mgf011562m;mgf013102m;mgf014422m;mgf014788m;mgf015087m;mgf017130m;mgf017547m;mgf018754m;mgf019151m;mgf019359m;mgf019499m;mgf019593m;mgf019715m;mgf020540m;mgf020798m;mgf021498m;mgf023486m;mg…
TFmatrixID_0627	Homeodomain;bZIP;HD-ZIP;WOX	1005	+	0.99	tgtCAATCaa	AT4G35550	1;mg016170m;mgf001441m;mgf001721m;mgf004441m;mgf004839m;mgf005814m;mgf006355m;mgf006734m;mgf007270m;mgf007569m;mgf008735m;mgf009193m;mgf009632m;mgf009767m;mgf010377m;mgf010419m;mgf011267m;mgf011562m;mgf013102m;mgf014422m;mgf014788m;mgf015087m;mgf017130m;mgf017547m;mgf018754m;mgf019151m;mgf019359m;mgf019499m;mgf019593m;mgf019715m;mgf020798m;mgf021498m;mgf023486m;mgf023842m;mgf024657m;mgf026320m;mg…
TFmatrixID_0471	Homeodomain;HD-ZIP;bZIP	1040	+	0.99	aATAATta	AT1G69780;AT3G01220;AT3G01470;AT5G15150;BRADI1G71930;BRADI1G73190;BRADI3G35850;BRADI3G38600;BRADI3G56180;BRADI4G29380;BRADI4G32737;Cucsa.097950;Cucsa.104200;Cucsa.158420;Cucsa.159020;Cucsa.285250;Cucsa.339580;MDP0000124827;MDP0000138651;MDP0000150088;MDP0000150465;MDP0000152629;MDP0000206752;MDP0000206914;MDP0000229611;MDP0000281698;MDP0000423596;MDP0000427227;MDP0000509120;MDP0000564897;MDP00005…	1;EuGene.0000010477;mg016170m;mgf000109m;mgf001441m;mgf001721m;mgf002763m;mgf004441m;mgf004839m;mgf005814m;mgf006355m;mgf006734m;mgf007270m;mgf007569m;mgf008735m;mgf009193m;mgf009632m;mgf009767m;mgf010377m;mgf010419m;mgf011267m;mgf011562m;mgf013102m;mgf014422m;mgf014788m;mgf015087m;mgf017130m;mgf017547m;mgf018754m;mgf019151m;mgf019359m;mgf019499m;mgf019593m;mgf019715m;mgf020540m;mgf020798m;mgf021…
TF_motif_seq_0268	(Motif sequence only)	164	-	1	AATCC	ARR1AT	1;EuGene.0000010477;mg016170m;mgf000109m;mgf001441m;mgf001721m;mgf004441m;mgf004839m;mgf005814m;mgf006355m;mgf006734m;mgf007270m;mgf007569m;mgf008735m;mgf009193m;mgf009632m;mgf009767m;mgf010377m;mgf010419m;mgf011267m;mgf011562m;mgf013102m;mgf014422m;mgf014788m;mgf015087m;mgf017068m;mgf017130m;mgf017547m;mgf018754m;mgf019151m;mgf019359m;mgf019499m;mgf019593m;mgf019715m;mgf020540m;mgf020798m;mgf021…
TFmatrixID_0150	AT-Hook	1149	+	0.99	aaAATATtat	Os01g0835600;fgenesh1_pg.C_Chr_20.0001000063;29005.m000251;Sb0621s002020;fgenesh4_pg.C_scaffold_6000195;GRMZM2G008456;GRMZM2G127034;mgf004903m;BGIOSIBCE004181
TFmatrixID_0229	TCR	1193	+	0.99	tTTTGAaga	fgenesh1_pg.C_Chr_09.0001000301	1;mg016170m;mgf001441m;mgf001721m;mgf004441m;mgf004839m;mgf005814m;mgf006734m;mgf007270m;mgf007569m;mgf008735m;mgf009632m;mgf009767m;mgf010377m;mgf010419m;mgf011267m;mgf011562m;mgf013102m;mgf014422m;mgf014788m;mgf017130m;mgf017547m;mgf018415m;mgf018754m;mgf019151m;mgf019359m;mgf019499m;mgf019593m;mgf019715m;mgf020798m;mgf021498m;mgf023486m;mgf023842m;mgf024657m;mgf026356m;mgf026616m;BGIOSIBCE0006…
TFmatrixID_0230	TCR	1193	+	0.99	tTTTGAagaa	fgeneshCV_pg.C_scaffold_18000164
TFmatrixID_0150	AT-Hook	1218	+	0.99	gcAATATttt	Os01g0835600;fgenesh1_pg.C_Chr_20.0001000063;29005.m000251;Sb0621s002020;fgenesh4_pg.C_scaffold_6000195;GRMZM2G008456;GRMZM2G127034;mgf004903m;BGIOSIBCE004181	1;EuGene.0000010477;mg016170m;mgf000109m;mgf001441m;mgf001721m;mgf004441m;mgf005814m;mgf006355m;mgf007270m;mgf007569m;mgf008735m;mgf009193m;mgf009632m;mgf009767m;mgf010419m;mgf011562m;mgf013102m;mgf014422m;mgf014788m;mgf015087m;mgf017130m;mgf017547m;mgf018754m;mgf019359m;mgf019499m;mgf019593m;mgf019715m;mgf020540m;mgf020798m;mgf021498m;mgf023486m;mgf023842m;mgf026320m;mgf026576m;mgf026616m;BGIOSI…
TFmatrixID_0585	TBP	493	+	0.98	agtATAAAatt	Os10g0432300;Os12g0580300;EuGene.0800010331;eugene.1200010061;estExt_gwp_GeneWisePlus.C_Chr_12.00010124;PDK_20s1715251g002;AT1G55520;AT3G13445;e_gw1.13.259.1;estExt_Genewise1.C_2460019;POPTR_0013s05580;POPTR_0019s04890;ppa011675m;ppa011711m;29822.m003403;29950.m001154;estExt_fgenesh1_kg.C_20040;gw1.13.273.1;Sb01g012880;Sb01g017130;Sb01g021297;Sb08g022273;GSVIVG00025497001;estExt_Genewise1.C_90019…
TFmatrixID_0569	TBP	494	+	0.98	gtATAAAattatagc	Os10g0432300;Os12g0580300;EuGene.0800010331;eugene.1200010061;estExt_gwp_GeneWisePlus.C_Chr_12.00010124;PDK_20s1715251g002;AT1G55520;AT3G13445;e_gw1.13.259.1;estExt_Genewise1.C_2460019;POPTR_0013s05580;POPTR_0019s04890;ppa011675m;ppa011711m;29822.m003403;29950.m001154;estExt_fgenesh1_kg.C_20040;gw1.13.273.1;Sb01g012880;Sb01g017130;Sb01g021297;Sb08g022273;GSVIVG00025497001;estExt_Genewise1.C_90019…
TF_motif_seq_0268	(Motif sequence only)	204	-	1	AATCT	ARR1AT
TFmatrixID_0341	Myb/SANT;MYB;ARR-B	674	+	0.98	tccaAATCTa	AT2G01760;BRADI1G69480;Cucsa.252760;MDP0000124301;MDP0000155328;MDP0000224740;MDP0000290818;ppa002408m;ppa002493m;27647.m000179;29889.m003245;Os03g0224200;PDK_20s13009423g003;POPTR_0008s13490;POPTR_0008s22990;POPTR_0010s11600;gw1.22.464.1;Sb01g042400;GSVIVG00011650001;GSVIVG00035051001;GRMZM2G099797;GRMZM2G126834;PK26059.1;Glyma02g09450.1;Glyma07g26890.1;scaffold_500093.1;cassava43032.valid.m1;mg…
TFmatrixID_0281	Homeodomain;HD-ZIP	720	+	0.98	aaTTATTaa	AT1G26960;AT1G69780;AT2G22430;AT3G01220;AT5G15150;BRADI1G71930;BRADI1G73190;BRADI3G35850;BRADI3G38600;BRADI3G56180;BRADI4G32737;Cucsa.097950;Cucsa.104200;Cucsa.104950;Cucsa.158420;Cucsa.159020;Cucsa.285250;Cucsa.285390;Cucsa.339580;MDP0000124827;MDP0000138651;MDP0000150088;MDP0000150465;MDP0000152629;MDP0000206752;MDP0000229611;MDP0000281698;MDP0000423596;MDP0000427227;MDP0000509120;MDP0000564897…
TFmatrixID_0523	SBP	727	+	0.98	aatttaGTACAtaata	AT1G02065;AT1G27370;AT1G69170;AT2G42200;AT2G47070;AT3G57920;AT5G43270;BRADI1G02760;BRADI1G26720;BRADI1G31390;BRADI2G59110;BRADI3G03510;BRADI3G05510;BRADI3G05720;BRADI3G40030;BRADI3G40240;BRADI3G41250;BRADI4G33770;BRADI4G34667;BRADI5G24670;Cucsa.046310;Cucsa.113410;Cucsa.120620;Cucsa.126820;Cucsa.157230;Cucsa.192470;Cucsa.196000;Cucsa.198630;Cucsa.242790;Cucsa.259800;Cucsa.272530;Cucsa.349620;Cucs…
TF_motif_seq_0460	(Motif sequence only)	224	-	1	aaAATGAg	INRNTPSADB
TF_motif_seq_0288	(Motif sequence only)	227	-	1	aTGAGT	PREATPRODH
TFmatrixID_0333	Myb/SANT	883	+	0.98	aTAGGGct	AT1G15720;fgenesh2_kg.1__1721__AT1G15720.1
TFmatrixID_0363	Myb/SANT;MYB-related	883	+	0.98	aTAGGGct	AT3G49850;AT5G67580;fgenesh1_pm.C_scaffold_8002157;fgenesh2_kg.5__1337__AT3G49850.1;cassava37744.valid.m1
TFmatrixID_0365	Myb/SANT	1120	+	0.98	ctcTAGGGtc	BRADI2G47820;Os01g0708000;Sb03g032530;GRMZM2G023667;GRMZM2G108424;BGIOSIBCE003353
TF_motif_seq_0460	(Motif sequence only)	261	-	1	gaATTGAa	INRNTPSADB
TF_motif_seq_0242	(Motif sequence only)	262	-	1	AATTG	CAATBOX1
TF_motif_seq_0260	(Motif sequence only)	279	-	1	AAGAG	OSE2ROOTNODULE
TF_motif_seq_0370	(Motif sequence only)	289	-	1	gcAATTC	EECCRCAH1
TF_motif_seq_0295	(Motif sequence only)	293	-	1	tTCTAT	BOXIINTPATPB
TFmatrixID_0223	TCR;CPP	103	+	0.97	ccaAATTTgattt	AT4G14770;Cucsa.168280;Cucsa.254540;MDP0000210939;MDP0000292449;Medtr5g006670;ppa002058m;29844.m003241;POPTR_0010s09350;GSVIVG00018021001;PK22848.1;scaffold_302728.1;Glyma01g44670.1;chr1.CM0591.20.nd;cassava35352.valid.m1;cassava569.valid.m1
TF_motif_seq_0238	(Motif sequence only)	301	-	1	TCTTT	DOFCOREZM
TF_motif_seq_0306	(Motif sequence only)	303	-	1	tTTCGG	LTRE1HVBLT49
TF_motif_seq_0321	(Motif sequence only)	343	-	1	aTTTTC	GT1CONSENSUS
TF_motif_seq_0250	(Motif sequence only)	345	-	1	TTTCT	POLLEN1LELAT52
TFmatrixID_0527	AP2;B3;RAV	204	+	0.97	aatcTGTTGgat	AT1G13260;BRADI2G02710;BRADI2G47220;Cucsa.147340;Cucsa.283870;MDP0000128924;MDP0000939633;MDP0000945267;Medtr1g117930;Medtr5g069060;ppa006243m;ppa026046m;29738.m001050;Os01g0140700;Os01g0141000;Os01g0693400;e_gw1.63.77.1;gw1.135.126.1;POPTR_0008s11600;POPTR_0010s13930;e_gw1.39.430.1;Sb03g031860;Sb09g027530;fgenesh2_kg.2__1141__AT1G68840.1;fgenesh2_kg.5__327__AT3G25730.1;scaffold_101479.1;scaffold…
TF_motif_seq_0242	(Motif sequence only)	372	-	1	AATTG	CAATBOX1
TFmatrixID_0560	AP2;B3;RAV	204	+	0.97	aatcTGTTGgat	AT1G13260;BRADI2G02710;BRADI2G47220;Cucsa.147340;Cucsa.283870;MDP0000128924;MDP0000939633;MDP0000945267;Medtr1g117930;Medtr5g069060;ppa006243m;ppa026046m;29738.m001050;Os01g0140700;Os01g0141000;Os01g0693400;e_gw1.63.77.1;gw1.135.126.1;POPTR_0008s11600;POPTR_0010s13930;e_gw1.39.430.1;Sb03g031860;Sb09g027530;fgenesh2_kg.2__1141__AT1G68840.1;fgenesh2_kg.5__327__AT3G25730.1;scaffold_101479.1;scaffold…
TFmatrixID_0223	TCR;CPP	377	+	0.97	gcaAATTTaatgc	AT4G14770;Cucsa.168280;Cucsa.254540;MDP0000210939;MDP0000292449;Medtr5g006670;ppa002058m;29844.m003241;POPTR_0010s09350;GSVIVG00018021001;PK22848.1;scaffold_302728.1;Glyma01g44670.1;chr1.CM0591.20.nd;cassava35352.valid.m1;cassava569.valid.m1
TFmatrixID_0569	TBP	714	+	0.97	atATAAAattattaa	Os10g0432300;Os12g0580300;EuGene.0800010331;eugene.1200010061;estExt_gwp_GeneWisePlus.C_Chr_12.00010124;PDK_20s1715251g002;AT1G55520;AT3G13445;e_gw1.13.259.1;estExt_Genewise1.C_2460019;POPTR_0013s05580;POPTR_0019s04890;ppa011675m;ppa011711m;29822.m003403;29950.m001154;estExt_fgenesh1_kg.C_20040;gw1.13.273.1;Sb01g012880;Sb01g017130;Sb01g021297;Sb08g022273;GSVIVG00025497001;estExt_Genewise1.C_90019…
TFmatrixID_0282	Homeodomain	1148	+	0.97	gaaaaTATTAttg	AT2G36610
TFmatrixID_0357	Myb/SANT;G2-like;MYB	1149	+	0.97	aaAATATtat	AT1G32240;AT4G17695;AT5G16560;AT5G42630;BRADI1G07510;BRADI3G00550;BRADI3G16340;BRADI3G36260;BRADI3G52320;BRADI4G29700;Cucsa.108670;Cucsa.122130;Cucsa.232510;Cucsa.312860;Cucsa.322050;Cucsa.341860;MDP0000145790;MDP0000169910;MDP0000179288;MDP0000187812;MDP0000253782;MDP0000263292;Medtr1g025490;Medtr3g087010;Medtr5g029360;Medtr8g077660;ppa006472m;ppa016187m;ppa021685m;ppa023536m;27914.m000409;27973…
TFmatrixID_0040	B3;ARF	1166	+	0.97	atGTCGGatt	AT2G33860
TF_motif_seq_0238	(Motif sequence only)	388	-	1	GCTTT	DOFCOREZM
TFmatrixID_0223	TCR;CPP	316	+	0.96	acaAATTTgtaaa	AT4G14770;Cucsa.168280;Cucsa.254540;MDP0000210939;MDP0000292449;Medtr5g006670;ppa002058m;29844.m003241;POPTR_0010s09350;GSVIVG00018021001;PK22848.1;scaffold_302728.1;Glyma01g44670.1;chr1.CM0591.20.nd;cassava35352.valid.m1;cassava569.valid.m1
TFmatrixID_0357	Myb/SANT;G2-like;MYB	578	+	0.96	taAATATttt	AT1G32240;AT4G17695;AT5G16560;AT5G42630;BRADI1G07510;BRADI3G00550;BRADI3G16340;BRADI3G36260;BRADI3G52320;BRADI4G29700;Cucsa.108670;Cucsa.122130;Cucsa.232510;Cucsa.312860;Cucsa.322050;Cucsa.341860;MDP0000145790;MDP0000169910;MDP0000179288;MDP0000187812;MDP0000253782;MDP0000263292;Medtr1g025490;Medtr3g087010;Medtr5g029360;Medtr8g077660;ppa006472m;ppa016187m;ppa021685m;ppa023536m;27914.m000409;27973…
TFmatrixID_0008	AT-Hook	579	+	0.96	aAATATttta	AT4G35390
TF_motif_seq_0337	(Others)	402	-	1	aAATAA	U22971
TF_motif_seq_0313	(Others)	405	-	1	tAACAG	D14712
TF_motif_seq_0260	(Motif sequence only)	413	-	1	AAGAG	OSE2ROOTNODULE
TF_motif_seq_0215	(Motif sequence only)	414	-	1	agagagccaaaaaatcgtgGTCGC	PRECONSCRHSP70A
TFmatrixID_0588	MYB	648	+	0.96	ggtTAGGTcg	AT5G12870
TF_motif_seq_0268	(Motif sequence only)	426	-	1	AATCG	ARR1AT
TF_motif_seq_0490	(Motif sequence only)	439	-	1	ttgcAAAAC	ANAERO4CONSENSUS
TFmatrixID_0594	MYB;MYB-related	648	+	0.96	ggtTAGGTcg	AT5G59780	1;Glyma10g30870.1;Glyma20g36600.1;chr1.CM0600.100.nd;cassava44087.valid.m1;cassava4988.m1;estExt_Genewise1Plus.C_20699;mgf002270m
TF_motif_seq_0329	(Motif sequence only)	447	-	1	cTAATA	CPBCSPOR
TF_motif_seq_0253	(Motif sequence only)	449	-	1	AATAT	ROOTMOTIFTAPOX1
TFmatrixID_0585	TBP	713	+	0.96	tatATAAAatt	Os10g0432300;Os12g0580300;EuGene.0800010331;eugene.1200010061;estExt_gwp_GeneWisePlus.C_Chr_12.00010124;PDK_20s1715251g002;AT1G55520;AT3G13445;e_gw1.13.259.1;estExt_Genewise1.C_2460019;POPTR_0013s05580;POPTR_0019s04890;ppa011675m;ppa011711m;29822.m003403;29950.m001154;estExt_fgenesh1_kg.C_20040;gw1.13.273.1;Sb01g012880;Sb01g017130;Sb01g021297;Sb08g022273;GSVIVG00025497001;estExt_Genewise1.C_90019…
TF_motif_seq_0247	(Motif sequence only)	458	-	1	AAGTA	CACTFTPPCA1
TFmatrixID_0225	TCR	766	+	0.96	attTTAAAtc	AT3G04850
TF_motif_seq_0382	(Motif sequence only)	462	-	1	aaTAGTA	SP8BFIBSP8BIB
TF_motif_seq_0247	(Motif sequence only)	464	-	1	TAGTA	CACTFTPPCA1
TFmatrixID_0383	NAC;NAM	844	+	0.96	ctcACGTAag	AT1G12260;AT1G32770;AT1G33280;AT1G62700;AT1G71930;AT1G79580;AT2G18060;AT2G46770;AT3G61910;AT4G10350;AT4G36160;AT5G62380;AT5G66300;BRADI1G38730;BRADI1G50057;BRADI1G52187;BRADI3G09520;BRADI3G13727;BRADI3G50067;BRADI5G11247;BRADI5G16917;Cucsa.043420;Cucsa.120870;Cucsa.193460;Cucsa.237820;Cucsa.240210;Cucsa.240650;Cucsa.251620;Cucsa.302120;Cucsa.320590;MDP0000131126;MDP0000136180;MDP0000140229;MDP000…
TF_motif_seq_0268	(Motif sequence only)	479	-	1	AATCA	ARR1AT
TF_motif_seq_0245	(Motif sequence only)	480	-	1	ATCAC	GTGANTG10
TF_motif_seq_0247	(Motif sequence only)	492	-	1	AAGTA	CACTFTPPCA1
TFmatrixID_0189	bZIP	845	+	0.96	tCACGTaagc	AT2G40950;AT3G10800;AT3G56660;BRADI1G19702;BRADI2G25400;Cucsa.337510;MDP0000138811;MDP0000180785;MDP0000270677;MDP0000299504;Medtr7g105820;ppa002181m;29940.m000398;Os05g0411300;Os07g0644100;e_gw1.25.198.1;gw1.158.68.1;POPTR_0016s03220;Sb02g041070;Sb04g024720;Sb09g020320;GSVIVG00025788001;GRMZM2G045236;GRMZM2G060109;fgenesh1_pm.C_scaffold_5001722;fgenesh2_kg.3__1116__AT3G10800.1;scaffold_402899.1;…
TFmatrixID_0149	AT-Hook	1219	+	0.96	caaTATTTta	Os11g0602200;BRADI2G14100;BGIOSIBCE034976
TFmatrixID_0570	TBP	493	+	0.95	agtaTAAAAt	Os10g0432300;Os12g0580300;EuGene.0800010331;eugene.1200010061;estExt_gwp_GeneWisePlus.C_Chr_12.00010124;PDK_20s1715251g002;AT1G55520;AT3G13445;e_gw1.13.259.1;estExt_Genewise1.C_2460019;POPTR_0013s05580;POPTR_0019s04890;ppa011675m;ppa011711m;29822.m003403;29950.m001154;estExt_fgenesh1_kg.C_20040;gw1.13.273.1;Sb01g012880;Sb01g017130;Sb01g021297;Sb08g022273;GSVIVG00025497001;estExt_Genewise1.C_90019…
TFmatrixID_0026	bZIP;Homeodomain;HD-ZIP	550	+	0.95	ctATTATtga	AT5G03790
TFmatrixID_0585	TBP	693	+	0.95	tttATAAAtct	Os10g0432300;Os12g0580300;EuGene.0800010331;eugene.1200010061;estExt_gwp_GeneWisePlus.C_Chr_12.00010124;PDK_20s1715251g002;AT1G55520;AT3G13445;e_gw1.13.259.1;estExt_Genewise1.C_2460019;POPTR_0013s05580;POPTR_0019s04890;ppa011675m;ppa011711m;29822.m003403;29950.m001154;estExt_fgenesh1_kg.C_20040;gw1.13.273.1;Sb01g012880;Sb01g017130;Sb01g021297;Sb08g022273;GSVIVG00025497001;estExt_Genewise1.C_90019…
TF_motif_seq_0289	(Others)	531	-	1	tAAAGT	AJ009594
TFmatrixID_0058	Homeodomain;bZIP;HD-ZIP	716	+	0.95	ataaaATTATtaat	AT3G01470
TF_motif_seq_0339	WRKY	927	+	0.95	TTGACg	AT1G13960;AT1G18860;AT1G29280;AT1G29860;AT1G30650;AT1G55600;AT1G62300;AT1G64000;AT1G66550;AT1G68150;AT1G69310;AT1G69810;AT1G80590;AT1G80840;AT2G03340;AT2G23320;AT2G24570;AT2G25000;AT2G30250;AT2G30590;AT2G34830;AT2G37260;AT2G38470;AT2G40740;AT2G40750;AT2G44745;AT2G46130;AT2G46400;AT2G47260;AT3G01080;AT3G01970;AT3G04670;AT3G56400;AT3G58710;AT4G01250;AT4G01720;AT4G04450;AT4G12020;AT4G18170;AT4G22070…
TF_motif_seq_0268	(Motif sequence only)	544	-	1	AATCA	ARR1AT
TF_motif_seq_0245	(Motif sequence only)	545	-	1	ATCAC	GTGANTG10
TFmatrixID_0058	Homeodomain;bZIP;HD-ZIP	930	+	0.95	acggaATTATtcga	AT3G01470
TF_motif_seq_0283	(Motif sequence only)	552	-	1	aTTATT	POLASIG3
TFmatrixID_0491	TBP	1058	+	0.95	atactgctaTATATagagaaa	Os10g0432300;Os12g0580300;EuGene.0800010331;eugene.1200010061;estExt_gwp_GeneWisePlus.C_Chr_12.00010124;PDK_20s1715251g002;AT1G55520;AT3G13445;e_gw1.13.259.1;estExt_Genewise1.C_2460019;POPTR_0013s05580;POPTR_0019s04890;ppa011675m;ppa011711m;29822.m003403;29950.m001154;estExt_fgenesh1_kg.C_20040;gw1.13.273.1;Sb01g012880;Sb01g017130;Sb01g021297;Sb08g022273;GSVIVG00025497001;estExt_Genewise1.C_90019…
TFmatrixID_0572	TBP	1058	+	0.95	atactgctaTATATagagaaa	Os10g0432300;Os12g0580300;EuGene.0800010331;eugene.1200010061;estExt_gwp_GeneWisePlus.C_Chr_12.00010124;PDK_20s1715251g002;AT1G55520;AT3G13445;e_gw1.13.259.1;estExt_Genewise1.C_2460019;POPTR_0013s05580;POPTR_0019s04890;ppa011675m;ppa011711m;29822.m003403;29950.m001154;estExt_fgenesh1_kg.C_20040;gw1.13.273.1;Sb01g012880;Sb01g017130;Sb01g021297;Sb08g022273;GSVIVG00025497001;estExt_Genewise1.C_90019…
TFmatrixID_0026	bZIP;Homeodomain;HD-ZIP	1152	+	0.95	atATTATtgg	AT5G03790
TF_motif_seq_0242	(Motif sequence only)	554	-	1	TATTG	CAATBOX1
TFmatrixID_0002	AT-Hook	508	+	0.94	ctTAATTttt	AT1G63480
TF_motif_seq_0294	(Motif sequence only)	557	-	1	tGACCT	QELEMENTZMZM13
TFmatrixID_0587	Myb/SANT;MYB	640	+	0.94	tGGTAGttgg	AT5G49330
TFmatrixID_0586	Myb/SANT;MYB	648	+	0.94	ggtTAGGTcg	AT5G49330
TF_motif_seq_0238	(Motif sequence only)	567	-	1	TCTTT	DOFCOREZM
TF_motif_seq_0269	(Motif sequence only)	568	-	1	CTTTA	TAAAGSTKST1
TFmatrixID_0026	bZIP;Homeodomain;HD-ZIP	719	+	0.94	aaATTATtaa	AT5G03790
TFmatrixID_0288	Homeodomain;HD-ZIP	722	+	0.94	ttaTTAATtta	AT1G05230;AT1G17920;AT3G61150;AT4G00730;AT5G46880;BRADI1G46247;BRADI3G14500;BRADI3G15327;BRADI3G34410;BRADI3G51540;BRADI3G57567;BRADI4G35760;Cucsa.045360;Cucsa.061970;Cucsa.072780;Cucsa.086030;Cucsa.112320;Cucsa.148430;Cucsa.250870;Cucsa.312880;Cucsa.363170;MDP0000046392;MDP0000123097;MDP0000142893;MDP0000204639;MDP0000233235;MDP0000285637;MDP0000318514;MDP0000322550;MDP0000389745;MDP0000491277;M…
TF_motif_seq_0253	(Motif sequence only)	580	-	1	AATAT	ROOTMOTIFTAPOX1
TFmatrixID_0206	bZIP	843	+	0.94	tctCACGTaag	300010311
TF_motif_seq_0443	(Motif sequence only)	581	-	1	ataTTTTA	LECPLEACS2
TF_motif_seq_0321	(Motif sequence only)	585	-	1	tTTATC	GT1CONSENSUS
TFmatrixID_0008	AT-Hook	1219	+	0.94	cAATATttta	AT4G35390
TF_motif_seq_0262	(Motif sequence only)	586	-	1	TTATC	IBOXCORE
TFmatrixID_0124	AP2;B3;RAV	557	+	0.93	tgACCTGaat	AT1G13260;AT1G01030;Cucsa.193290;MDP0000288808;AC233685_81;ppa019131m;30068.m002615;30076.m004471;POPTR_0001s45650;POPTR_0002s18260;POPTR_0011s15270;POPTR_0014s10290;GSVIVG00019699001;GSVIVG00027463001;fgenesh2_kg.1__134__AT1G01030.1;PK11025.1;PK21157.1;Glyma03g42300.1;Glyma16g01950.1;Glyma19g45090.1;chr1.CM0105.800.nc;LjT15D16.50.nc;cassava29779.valid.m1;cassava36125.valid.m1;cassava39049.m1;mgf…
TF_motif_seq_0245	(Motif sequence only)	588	-	1	ATCAC	GTGANTG10
TFmatrixID_0540	Homeodomain;HD-ZIP;bZIP	660	+	0.93	tttAATAAttttgg	AT1G69780;AT3G01220;AT3G01470;AT5G15150;BRADI1G71930;BRADI1G73190;BRADI3G35850;BRADI3G38600;BRADI3G56180;BRADI4G29380;BRADI4G32737;Cucsa.097950;Cucsa.104200;Cucsa.158420;Cucsa.159020;Cucsa.285250;Cucsa.339580;MDP0000124827;MDP0000138651;MDP0000150088;MDP0000150465;MDP0000152629;MDP0000206752;MDP0000206914;MDP0000229611;MDP0000281698;MDP0000423596;MDP0000427227;MDP0000509120;MDP0000564897;MDP00005…
TF_motif_seq_0310	(Motif sequence only)	623	-	1	gGTTGG	MYBPZM
TFmatrixID_0517	Homeodomain;HD-ZIP;bZIP	661	+	0.93	ttAATAAttttg	AT1G69780;AT3G01220;AT3G01470;AT5G15150;BRADI1G71930;BRADI1G73190;BRADI3G35850;BRADI3G38600;BRADI3G56180;BRADI4G29380;BRADI4G32737;Cucsa.097950;Cucsa.104200;Cucsa.158420;Cucsa.159020;Cucsa.285250;Cucsa.339580;MDP0000124827;MDP0000138651;MDP0000150088;MDP0000150465;MDP0000152629;MDP0000206752;MDP0000206914;MDP0000229611;MDP0000281698;MDP0000423596;MDP0000427227;MDP0000509120;MDP0000564897;MDP00005…
TFmatrixID_0491	TBP	704	+	0.93	aataaattaTATATaaaatta	Os10g0432300;Os12g0580300;EuGene.0800010331;eugene.1200010061;estExt_gwp_GeneWisePlus.C_Chr_12.00010124;PDK_20s1715251g002;AT1G55520;AT3G13445;e_gw1.13.259.1;estExt_Genewise1.C_2460019;POPTR_0013s05580;POPTR_0019s04890;ppa011675m;ppa011711m;29822.m003403;29950.m001154;estExt_fgenesh1_kg.C_20040;gw1.13.273.1;Sb01g012880;Sb01g017130;Sb01g021297;Sb08g022273;GSVIVG00025497001;estExt_Genewise1.C_90019…
TF_motif_seq_0238	(Motif sequence only)	635	-	1	CCTTT	DOFCOREZM
TF_motif_seq_0277	(Motif sequence only)	646	-	1	tTGGTT	REALPHALGLHCB21
TFmatrixID_0572	TBP	704	+	0.93	aataaattaTATATaaaatta	Os10g0432300;Os12g0580300;EuGene.0800010331;eugene.1200010061;estExt_gwp_GeneWisePlus.C_Chr_12.00010124;PDK_20s1715251g002;AT1G55520;AT3G13445;e_gw1.13.259.1;estExt_Genewise1.C_2460019;POPTR_0013s05580;POPTR_0019s04890;ppa011675m;ppa011711m;29822.m003403;29950.m001154;estExt_fgenesh1_kg.C_20040;gw1.13.273.1;Sb01g012880;Sb01g017130;Sb01g021297;Sb08g022273;GSVIVG00025497001;estExt_Genewise1.C_90019…
TF_motif_seq_0341	(Motif sequence only)	647	-	1	TGGTTa	MYB1AT
TF_motif_seq_0366	(Motif sequence only)	647	-	1	tgGTTAG	MYBATRD22
TFmatrixID_0287	Homeodomain;bZIP;HD-ZIP	722	+	0.93	ttaTTAATtt	AT3G61890;BRADI4G35910;Cucsa.259560;MDP0000311522;MDP0000316497;MDP0000615948;MDP0000899816;Medtr3g123250;Medtr8g029340;ppa010647m;ppa011221m;27964.m000347;30089.m001006;PDK_20s1318331g001;POPTR_0002s17680;POPTR_0012s03080;POPTR_0014s09860;Sb02g030660;GSVIVG00038619001;GRMZM2G034113;GRMZM2G041462;PK03912.1;PK15571.1;fgenesh2_kg.5__2686__AT3G61890.1;scaffold_403638.1;scaffold_403640.1;Glyma04g4096…
TFmatrixID_0154	AT-Hook	1149	+	0.93	aAAATAtt	Os07g0184800;POPTR_0002s10560;POPTR_0005s17920;ppa004994m;67318;29842.m003611;29912.m005467;fgenesh1_pg.C_scaffold_7001757;fgenesh2_kg.8__2218__AT5G62260.1;scaffold_100611.1;Thaps24106;GRMZM2G150950;PK00377.1;PK26376.1;Cucsa.303060;Glyma04g10960.1;Glyma10g07550.1;Glyma13g21430.1;LjSGA_100986.1;MDP0000388292;MDP0000514420;cassava13117.valid.m1;cassava4485.m1;cassava47435.m1;AT4G21895;AT5G62260;Med…
TFmatrixID_0032	AP2;ERF	1165	+	0.93	caTGTCGgat	AT1G12610
TFmatrixID_0116	Homeodomain;bZIP;HD-ZIP	550	+	0.92	ctaTTATTg	AT5G65310
TFmatrixID_0336	Myb/SANT;MYB	648	+	0.92	ggtTAGGTcga	AT1G22640;AT2G16720;AT4G09460;BRADI4G23967;BRADI4G36460;Cucsa.061660;Cucsa.234310;MDP0000135594;MDP0000175918;MDP0000249611;MDP0000950559;Medtr4g098680;ppa008906m;ppa010277m;28154.m000040;29602.m000218;Os05g0429900;LOC_Os08g43550;Os09g0538400;Os11g0180900;Os12g0175400;POPTR_0004s18020;POPTR_0005s11410;POPTR_0009s13640;POPTR_0013s11360;POPTR_0019s11090;Sb02g031190;Sb07g024890;Sb08g004720;GSVIVG000…
TFmatrixID_0047	bZIP;Homeodomain;HD-ZIP	718	+	0.92	aaaATTATta	AT1G52150
TF_motif_seq_0268	(Motif sequence only)	678	-	1	AATCT	ARR1AT
TFmatrixID_0011	NAC;NAM	844	+	0.92	ctcACGTAag	AT3G15500
TFmatrixID_0116	Homeodomain;bZIP;HD-ZIP	933	+	0.92	gaaTTATTc	AT5G65310
TFmatrixID_0517	Homeodomain;HD-ZIP;bZIP	1038	+	0.92	aaAATAAttata	AT1G69780;AT3G01220;AT3G01470;AT5G15150;BRADI1G71930;BRADI1G73190;BRADI3G35850;BRADI3G38600;BRADI3G56180;BRADI4G29380;BRADI4G32737;Cucsa.097950;Cucsa.104200;Cucsa.158420;Cucsa.159020;Cucsa.285250;Cucsa.339580;MDP0000124827;MDP0000138651;MDP0000150088;MDP0000150465;MDP0000152629;MDP0000206752;MDP0000206914;MDP0000229611;MDP0000281698;MDP0000423596;MDP0000427227;MDP0000509120;MDP0000564897;MDP00005…
TFmatrixID_0144	AT-Hook	719	+	0.91	aaatTATTAatt	POPTR_0002s10560;POPTR_0005s17920;ppa004994m;67318;29842.m003611;29912.m005467;fgenesh1_pg.C_scaffold_7001757;fgenesh2_kg.8__2218__AT5G62260.1;scaffold_100611.1;Thaps24106;GRMZM2G150950;PK00377.1;PK26376.1;Cucsa.303060;Glyma04g10960.1;Glyma10g07550.1;Glyma13g21430.1;LjSGA_100986.1;MDP0000388292;MDP0000514420;cassava13117.valid.m1;cassava4485.m1;cassava47435.m1;AT4G21895;AT5G62260;Medtr1g073540;Me…
TFmatrixID_0047	bZIP;Homeodomain;HD-ZIP	932	+	0.9	ggaATTATtc	AT1G52150
TFmatrixID_0540	Homeodomain;HD-ZIP;bZIP	1037	+	0.9	aaaAATAAttatat	AT1G69780;AT3G01220;AT3G01470;AT5G15150;BRADI1G71930;BRADI1G73190;BRADI3G35850;BRADI3G38600;BRADI3G56180;BRADI4G29380;BRADI4G32737;Cucsa.097950;Cucsa.104200;Cucsa.158420;Cucsa.159020;Cucsa.285250;Cucsa.339580;MDP0000124827;MDP0000138651;MDP0000150088;MDP0000150465;MDP0000152629;MDP0000206752;MDP0000206914;MDP0000229611;MDP0000281698;MDP0000423596;MDP0000427227;MDP0000509120;MDP0000564897;MDP00005…
TFmatrixID_0247	Dof	1093	+	0.9	cctTTAAAtt	estExt_fgenesh1_pg.C_370003
TFmatrixID_0014	MYB;ARR-B	469	+	0.89	aaAGATAaga	AT1G67710
TFmatrixID_0172	bHLH	844	+	0.89	ctCACGTaag	AT5G38860;BRADI3G38970;BRADI3G56340;BRADI4G32967;Cucsa.113490;Cucsa.174600;Cucsa.198520;Cucsa.328060;MDP0000149222;MDP0000261293;Medtr7g015360;ppa003436m;ppa008387m;ppa008856m;29790.m000843;30138.m003899;30138.m003913;Os02g0726700;Os08g0490000;Os09g0475400;estExt_fgenesh1_pg.C_2110039;gw1.90.123.1;POPTR_0004s11180;POPTR_0008s11120;POPTR_0010s14740;POPTR_0012s06650;POPTR_0015s03550;POPTR_0017s1361…
TF_motif_seq_0421	AP2;ERF	56	+	0.88	CACTTcct	AT2G40220
TF_motif_seq_0268	(Motif sequence only)	699	-	1	AATCT	ARR1AT
TFmatrixID_0193	bZIP	896	+	0.88	ACACGagt	AT3G19290;AT4G34000;BRADI1G46060;BRADI2G21820;BRADI2G24120;BRADI2G53060;BRADI3G00300;BRADI3G38200;BRADI3G57960;BRADI4G32090;Cucsa.219780;Cucsa.241090;Cucsa.364380;Cucsa.396070;MDP0000144105;MDP0000177486;MDP0000231542;MDP0000248567;MDP0000296303;MDP0000701734;MDP0000740787;Medtr2g107890;Medtr3g147720;Medtr4g129920;Medtr7g127260;ppa006503m;ppa006752m;ppa019833m;ppa024363m;29625.m000702;29801.m0031…
TF_motif_seq_0329	(Motif sequence only)	702	-	1	cTAATA	CPBCSPOR
TFmatrixID_0517	Homeodomain;HD-ZIP;bZIP	1028	+	0.88	tcAATAAtaaaa	AT1G69780;AT3G01220;AT3G01470;AT5G15150;BRADI1G71930;BRADI1G73190;BRADI3G35850;BRADI3G38600;BRADI3G56180;BRADI4G29380;BRADI4G32737;Cucsa.097950;Cucsa.104200;Cucsa.158420;Cucsa.159020;Cucsa.285250;Cucsa.339580;MDP0000124827;MDP0000138651;MDP0000150088;MDP0000150465;MDP0000152629;MDP0000206752;MDP0000206914;MDP0000229611;MDP0000281698;MDP0000423596;MDP0000427227;MDP0000509120;MDP0000564897;MDP00005…
TFmatrixID_0321	Myb/SANT	883	+	0.87	atAGGGCt	Cucsa.103240;MDP0000234807;MDP0000239354;Medtr5g015490;Medtr8g101640;ppa009220m;29661.m000926;29812.m000204;PDK_20s1467521g002;POPTR_0001s30000;POPTR_0009s09020;GSVIVG00002384001;GSVIVG00004404001;PK06103.1;Glyma01g40220.1;Glyma05g22500.1;Glyma11g05070.1;Glyma17g17370.1;LjT25P15.150.nd;cassava7508.valid.m1
TF_motif_seq_0355	SRS	92	+	0.86	ACTCTgc	AT1G75520;AT2G18120;AT3G54430;AT4G36260;AT5G12330;AT5G66350
TF_motif_seq_0384	(Motif sequence only)	710	-	1	ttATATA	TATABOX4
TF_motif_seq_0376	Myb/SANT;MYB	405	+	0.86	TAACAga	Os01g0812000
TF_motif_seq_0454	(Motif sequence only)	713	-	1	tatATAAA	TATAPVTRNALEU
TF_motif_seq_0347	Alpha-amylase	500	+	0.86	AATTAta	M24286;M24287
TF_motif_seq_0283	(Motif sequence only)	721	-	1	aTTATT	POLASIG3
TF_motif_seq_0398	MYB-related	569	+	0.86	TTTAGga	GRMZM2G136887_T02
TF_motif_seq_0247	(Motif sequence only)	731	-	1	TAGTA	CACTFTPPCA1
TF_motif_seq_0444	Homeodomain;HD-ZIP	697	+	0.86	TAAATcta	AT4G21750;AT4G04890
TF_motif_seq_0347	Alpha-amylase	708	+	0.86	AATTAta	M24286;M24287
TF_motif_seq_0309	(Motif sequence only)	747	-	1	aAAAGG	PYRIMIDINEBOXOSRAMY1A
TFmatrixID_0581	AT-Hook	991	+	0.86	aattaaaattAATAT	Os01g0835600;fgenesh1_pg.C_Chr_20.0001000063;29005.m000251;Sb0621s002020;fgenesh4_pg.C_scaffold_6000195;GRMZM2G008456;GRMZM2G127034;mgf004903m;BGIOSIBCE004181
TF_motif_seq_0268	(Motif sequence only)	758	-	1	AATCG	ARR1AT
TF_motif_seq_0347	Alpha-amylase	997	+	0.86	AATTAat	M24286;M24287
TF_motif_seq_0444	Homeodomain;HD-ZIP	1020	+	0.86	TAAATtta	AT4G21750;AT4G04890
TF_motif_seq_0268	(Motif sequence only)	772	-	1	AATCC	ARR1AT
TF_motif_seq_0347	Alpha-amylase	1043	+	0.86	AATTAta	M24286;M24287
TFmatrixID_0176	bHLH	1112	+	0.85	ttcACTTGc	AT1G05805;AT1G35460;AT1G51140;AT2G42280;AT2G43140;AT4G09180;BRADI2G57800;BRADI3G39927;BRADI3G48070;BRADI4G33670;Cucsa.050160;Cucsa.061590;Cucsa.094340;Cucsa.143260;Cucsa.242910;MDP0000180376;MDP0000214472;MDP0000225299;MDP0000264179;MDP0000269890;MDP0000273574;MDP0000307685;MDP0000315500;MDP0000423329;MDP0000581816;Medtr1g147140;Medtr2g117830;Medtr3g030690;Medtr7g111200;ppa006128m;ppa006134m;ppa0…
TF_motif_seq_0300	bHLH	783	+	0.83	CATGTg	AT1G09530;AT2G20180;AT4G17880;AT5G46760
TF_motif_seq_0348	(Others)	783	-	1	caTGTGT	AF061870;AF001454;AF001453
TF_motif_seq_0300	bHLH	846	+	0.83	CACGTa	AT1G09530;AT2G20180;AT4G17880;AT5G46760
TF_motif_seq_0321	(Motif sequence only)	796	-	1	aTTTCC	GT1CONSENSUS
TF_motif_seq_0401	(Motif sequence only)	813	-	1	gtGACAA	SEBFCONSSTPR10A
TF_motif_seq_0274	(Motif sequence only)	814	-	1	TGACA	BIHD1OS
TF_motif_seq_0260	(Motif sequence only)	818	-	1	AAGAG	OSE2ROOTNODULE
TF_motif_seq_0300	bHLH	897	+	0.83	CACGAg	AT1G09530;AT2G20180;AT4G17880;AT5G46760
TF_motif_seq_0238	(Motif sequence only)	833	-	1	ACTTT	DOFCOREZM
TF_motif_seq_0300	bHLH	1114	+	0.83	CACTTg	AT1G09530;AT2G20180;AT4G17880;AT5G46760
TF_motif_seq_0254	AP2;ERF	5	+	0.8	AACTA	AT3G14230
TF_motif_seq_0267	Trihelix	12	+	0.8	GTTAT	AT5G01380
TF_motif_seq_0254	AP2;ERF	18	+	0.8	AGCTA	AT3G14230
TF_motif_seq_0254	AP2;ERF	22	+	0.8	AACTA	AT3G14230
TF_motif_seq_0267	Trihelix	29	+	0.8	GTTAA	AT5G01380
TF_motif_seq_0267	Trihelix	34	+	0.8	GTTAA	AT5G01380
TF_motif_seq_0267	Trihelix	63	+	0.8	TTTAC	AT5G01380
TF_motif_seq_0245	(Motif sequence only)	844	-	1	CTCAC	GTGANTG10
TF_motif_seq_0267	Trihelix	72	+	0.8	GTTTC	AT5G01380
TF_motif_seq_0249	(Motif sequence only)	846	-	1	CACGT	ABRELATERD1
TF_motif_seq_0254	AP2;ERF	83	+	0.8	ATATA	AT3G14230
TF_motif_seq_0257	NF-YB;NF-YA;NF-YC	89	+	0.8	CCAAC	AT1G09030;AT1G17590;AT1G21970;AT1G30500;AT1G54160;AT1G54830;AT1G56170;AT1G72830;AT2G38880;AT2G47810;AT3G05690;AT3G14020;AT3G20910;AT3G53340;AT4G14540;AT5G06510;AT5G12840;AT5G27910;AT5G38140;AT5G47640;AT5G47670;AT5G50470;AT5G50480;Os01g0834400;Os02g0725900;Os05g0463800;Os05g0573500
TF_motif_seq_0258	Dehydrin	89	+	0.8	CCAAC	U01377
TF_motif_seq_0254	AP2;ERF	99	+	0.8	ATCTC	AT3G14230
TF_motif_seq_0275	(Motif sequence only)	874	-	1	GTCAA	WBOXATNPR1
TF_motif_seq_0291	(Motif sequence only)	888	-	1	gCTGCT	ANAERO2CONSENSUS
TF_motif_seq_0242	(Motif sequence only)	925	-	1	TATTG	CAATBOX1
TF_motif_seq_0257	NF-YB;NF-YA;NF-YC	103	+	0.8	CCAAA	AT1G09030;AT1G17590;AT1G21970;AT1G30500;AT1G54160;AT1G54830;AT1G56170;AT1G72830;AT2G38880;AT2G47810;AT3G05690;AT3G14020;AT3G20910;AT3G53340;AT4G14540;AT5G06510;AT5G12840;AT5G27910;AT5G38140;AT5G47640;AT5G47670;AT5G50470;AT5G50480;Os01g0834400;Os02g0725900;Os05g0463800;Os05g0573500
TF_motif_seq_0283	(Motif sequence only)	935	-	1	aTTATT	POLASIG3
TF_motif_seq_0257	NF-YB;NF-YA;NF-YC	104	+	0.8	CAAAT	AT1G09030;AT1G17590;AT1G21970;AT1G30500;AT1G54160;AT1G54830;AT1G56170;AT1G72830;AT2G38880;AT2G47810;AT3G05690;AT3G14020;AT3G20910;AT3G53340;AT4G14540;AT5G06510;AT5G12840;AT5G27910;AT5G38140;AT5G47640;AT5G47670;AT5G50470;AT5G50480;Os01g0834400;Os02g0725900;Os05g0463800;Os05g0573500
TF_motif_seq_0414	(Motif sequence only)	948	-	1	tTTGAAtt	ERELEE4
TF_motif_seq_0256	B3	118	+	0.8	TATGC	Os04g0676600;Os08g0101000
TF_motif_seq_0271	bZIP	140	+	0.8	TGACT	AT1G77920;AT3G12250;AT5G06950;AT5G06960;AT5G10030;AT5G65210;AT1G22070
TF_motif_seq_0267	Trihelix	151	+	0.8	GTTAT	AT5G01380
TF_motif_seq_0272	(Motif sequence only)	961	-	1	AGTCA	WBOXHVISO1
TF_motif_seq_0273	(Motif sequence only)	961	-	1	AGTCA	WBOXNTERF3
TF_motif_seq_0275	(Motif sequence only)	962	-	1	GTCAA	WBOXATNPR1
TF_motif_seq_0256	B3	153	+	0.8	TATGC	Os04g0676600;Os08g0101000
TF_motif_seq_0267	Trihelix	156	+	0.8	GCTAC	AT5G01380
TF_motif_seq_0271	bZIP	186	+	0.8	TGATG	AT1G77920;AT3G12250;AT5G06950;AT5G06960;AT5G10030;AT5G65210;AT1G22070
TF_motif_seq_0267	Trihelix	195	+	0.8	GTTAG	AT5G01380
TF_motif_seq_0257	NF-YB;NF-YA;NF-YC	202	+	0.8	TCAAT	AT1G09030;AT1G17590;AT1G21970;AT1G30500;AT1G54160;AT1G54830;AT1G56170;AT1G72830;AT2G38880;AT2G47810;AT3G05690;AT3G14020;AT3G20910;AT3G53340;AT4G14540;AT5G06510;AT5G12840;AT5G27910;AT5G38140;AT5G47640;AT5G47670;AT5G50470;AT5G50480;Os01g0834400;Os02g0725900;Os05g0463800;Os05g0573500
TF_motif_seq_0254	AP2;ERF	205	+	0.8	ATCTG	AT3G14230
TF_motif_seq_0256	B3	216	+	0.8	CATGT	Os04g0676600;Os08g0101000
TF_motif_seq_0267	Trihelix	219	+	0.8	GTTAA	AT5G01380
TF_motif_seq_0267	Trihelix	231	+	0.8	GTTAT	AT5G01380
TF_motif_seq_0267	Trihelix	271	+	0.8	ATTAC	AT5G01380
TF_motif_seq_0242	(Motif sequence only)	976	-	1	CATTG	CAATBOX1
TF_motif_seq_0257	NF-YB;NF-YA;NF-YC	289	+	0.8	GCAAT	AT1G09030;AT1G17590;AT1G21970;AT1G30500;AT1G54160;AT1G54830;AT1G56170;AT1G72830;AT2G38880;AT2G47810;AT3G05690;AT3G14020;AT3G20910;AT3G53340;AT4G14540;AT5G06510;AT5G12840;AT5G27910;AT5G38140;AT5G47640;AT5G47670;AT5G50470;AT5G50480;Os01g0834400;Os02g0725900;Os05g0463800;Os05g0573500
TF_motif_seq_0275	(Motif sequence only)	980	-	1	GTCAA	WBOXATNPR1
TF_motif_seq_0388	(Motif sequence only)	998	-	1	atTAATA	TATABOX3
TF_motif_seq_0254	AP2;ERF	293	+	0.8	TTCTA	AT3G14230
TF_motif_seq_0253	(Motif sequence only)	1001	-	1	AATAT	ROOTMOTIFTAPOX1
TF_motif_seq_0256	B3	296	+	0.8	TATGC	Os04g0676600;Os08g0101000
TF_motif_seq_0271	bZIP	310	+	0.8	TGTCG	AT1G77920;AT3G12250;AT5G06950;AT5G06960;AT5G10030;AT5G65210;AT1G22070
TF_motif_seq_0275	(Motif sequence only)	1006	-	1	GTCAA	WBOXATNPR1
TF_motif_seq_0257	NF-YB;NF-YA;NF-YC	317	+	0.8	CAAAT	AT1G09030;AT1G17590;AT1G21970;AT1G30500;AT1G54160;AT1G54830;AT1G56170;AT1G72830;AT2G38880;AT2G47810;AT3G05690;AT3G14020;AT3G20910;AT3G53340;AT4G14540;AT5G06510;AT5G12840;AT5G27910;AT5G38140;AT5G47640;AT5G47670;AT5G50470;AT5G50480;Os01g0834400;Os02g0725900;Os05g0463800;Os05g0573500
TF_motif_seq_0257	NF-YB;NF-YA;NF-YC	332	+	0.8	CCAAA	AT1G09030;AT1G17590;AT1G21970;AT1G30500;AT1G54160;AT1G54830;AT1G56170;AT1G72830;AT2G38880;AT2G47810;AT3G05690;AT3G14020;AT3G20910;AT3G53340;AT4G14540;AT5G06510;AT5G12840;AT5G27910;AT5G38140;AT5G47640;AT5G47670;AT5G50470;AT5G50480;Os01g0834400;Os02g0725900;Os05g0463800;Os05g0573500
TF_motif_seq_0257	NF-YB;NF-YA;NF-YC	336	+	0.8	ACAAT	AT1G09030;AT1G17590;AT1G21970;AT1G30500;AT1G54160;AT1G54830;AT1G56170;AT1G72830;AT2G38880;AT2G47810;AT3G05690;AT3G14020;AT3G20910;AT3G53340;AT4G14540;AT5G06510;AT5G12840;AT5G27910;AT5G38140;AT5G47640;AT5G47670;AT5G50470;AT5G50480;Os01g0834400;Os02g0725900;Os05g0463800;Os05g0573500
TF_motif_seq_0268	(Motif sequence only)	1009	-	1	AATCA	ARR1AT
TF_motif_seq_0054	(Motif sequence only)	1013	-	1	AAAAAaataa	MARTBOX
TF_motif_seq_0254	AP2;ERF	355	+	0.8	ATCTC	AT3G14230
TF_motif_seq_0337	(Others)	1017	-	1	aAATAA	U22971
TF_motif_seq_0321	(Motif sequence only)	1024	-	1	tTTATC	GT1CONSENSUS
TF_motif_seq_0257	NF-YB;NF-YA;NF-YC	370	+	0.8	CAAAT	AT1G09030;AT1G17590;AT1G21970;AT1G30500;AT1G54160;AT1G54830;AT1G56170;AT1G72830;AT2G38880;AT2G47810;AT3G05690;AT3G14020;AT3G20910;AT3G53340;AT4G14540;AT5G06510;AT5G12840;AT5G27910;AT5G38140;AT5G47640;AT5G47670;AT5G50470;AT5G50480;Os01g0834400;Os02g0725900;Os05g0463800;Os05g0573500
TF_motif_seq_0262	(Motif sequence only)	1025	-	1	TTATC	IBOXCORE
TF_motif_seq_0257	NF-YB;NF-YA;NF-YC	378	+	0.8	CAAAT	AT1G09030;AT1G17590;AT1G21970;AT1G30500;AT1G54160;AT1G54830;AT1G56170;AT1G72830;AT2G38880;AT2G47810;AT3G05690;AT3G14020;AT3G20910;AT3G53340;AT4G14540;AT5G06510;AT5G12840;AT5G27910;AT5G38140;AT5G47640;AT5G47670;AT5G50470;AT5G50480;Os01g0834400;Os02g0725900;Os05g0463800;Os05g0573500
TF_motif_seq_0254	AP2;ERF	381	+	0.8	ATTTA	AT3G14230
TF_motif_seq_0054	(Motif sequence only)	1030	-	1	AATAAtaaaa	MARTBOX
TF_motif_seq_0256	B3	385	+	0.8	AATGC	Os04g0676600;Os08g0101000
TF_motif_seq_0258	Dehydrin	408	+	0.8	CAGAC	U01377
TF_motif_seq_0337	(Others)	1039	-	1	aAATAA	U22971
TF_motif_seq_0257	NF-YB;NF-YA;NF-YC	420	+	0.8	CCAAA	AT1G09030;AT1G17590;AT1G21970;AT1G30500;AT1G54160;AT1G54830;AT1G56170;AT1G72830;AT2G38880;AT2G47810;AT3G05690;AT3G14020;AT3G20910;AT3G53340;AT4G14540;AT5G06510;AT5G12840;AT5G27910;AT5G38140;AT5G47640;AT5G47670;AT5G50470;AT5G50480;Os01g0834400;Os02g0725900;Os05g0463800;Os05g0573500
TF_motif_seq_0267	Trihelix	438	+	0.8	GTTGC	AT5G01380
TF_motif_seq_0254	AP2;ERF	445	+	0.8	AACTA	AT3G14230
TF_motif_seq_0257	NF-YB;NF-YA;NF-YC	447	+	0.8	CTAAT	AT1G09030;AT1G17590;AT1G21970;AT1G30500;AT1G54160;AT1G54830;AT1G56170;AT1G72830;AT2G38880;AT2G47810;AT3G05690;AT3G14020;AT3G20910;AT3G53340;AT4G14540;AT5G06510;AT5G12840;AT5G27910;AT5G38140;AT5G47640;AT5G47670;AT5G50470;AT5G50480;Os01g0834400;Os02g0725900;Os05g0463800;Os05g0573500
TF_motif_seq_0384	(Motif sequence only)	1045	-	1	ttATATA	TATABOX4
TF_motif_seq_0257	NF-YB;NF-YA;NF-YC	485	+	0.8	ACAAT	AT1G09030;AT1G17590;AT1G21970;AT1G30500;AT1G54160;AT1G54830;AT1G56170;AT1G72830;AT2G38880;AT2G47810;AT3G05690;AT3G14020;AT3G20910;AT3G53340;AT4G14540;AT5G06510;AT5G12840;AT5G27910;AT5G38140;AT5G47640;AT5G47670;AT5G50470;AT5G50480;Os01g0834400;Os02g0725900;Os05g0463800;Os05g0573500
TF_motif_seq_0329	(Motif sequence only)	1053	-	1	cTAATA	CPBCSPOR
TF_motif_seq_0253	(Motif sequence only)	1055	-	1	AATAT	ROOTMOTIFTAPOX1
TF_motif_seq_0027	(Motif sequence only)	1064	-	1	ctataTATAG	CARGCW8GAT
TF_motif_seq_0382	(Motif sequence only)	1077	-	1	aaTAGTA	SP8BFIBSP8BIB
TF_motif_seq_0247	(Motif sequence only)	1079	-	1	TAGTA	CACTFTPPCA1
TF_motif_seq_0258	Dehydrin	519	+	0.8	CAGAC	U01377
TF_motif_seq_0258	Dehydrin	524	+	0.8	CTGAC	U01377
TF_motif_seq_0267	Trihelix	535	+	0.8	GTTAT	AT5G01380
TF_motif_seq_0254	AP2;ERF	540	+	0.8	AGCTA	AT3G14230
TF_motif_seq_0238	(Motif sequence only)	1093	-	1	CCTTT	DOFCOREZM
TF_motif_seq_0269	(Motif sequence only)	1094	-	1	CTTTA	TAAAGSTKST1
TF_motif_seq_0257	NF-YB;NF-YA;NF-YC	542	+	0.8	CTAAT	AT1G09030;AT1G17590;AT1G21970;AT1G30500;AT1G54160;AT1G54830;AT1G56170;AT1G72830;AT2G38880;AT2G47810;AT3G05690;AT3G14020;AT3G20910;AT3G53340;AT4G14540;AT5G06510;AT5G12840;AT5G27910;AT5G38140;AT5G47640;AT5G47670;AT5G50470;AT5G50480;Os01g0834400;Os02g0725900;Os05g0463800;Os05g0573500
TF_motif_seq_0254	AP2;ERF	548	+	0.8	ACCTA	AT3G14230
TF_motif_seq_0257	NF-YB;NF-YA;NF-YC	549	+	0.8	CCTAT	AT1G09030;AT1G17590;AT1G21970;AT1G30500;AT1G54160;AT1G54830;AT1G56170;AT1G72830;AT2G38880;AT2G47810;AT3G05690;AT3G14020;AT3G20910;AT3G53340;AT4G14540;AT5G06510;AT5G12840;AT5G27910;AT5G38140;AT5G47640;AT5G47670;AT5G50470;AT5G50480;Os01g0834400;Os02g0725900;Os05g0463800;Os05g0573500
TF_motif_seq_0271	bZIP	557	+	0.8	TGACC	AT1G77920;AT3G12250;AT5G06950;AT5G06960;AT5G10030;AT5G65210;AT1G22070
TF_motif_seq_0254	AP2;ERF	575	+	0.8	AGCTA	AT3G14230
TF_motif_seq_0271	bZIP	589	+	0.8	TCACG	AT1G77920;AT3G12250;AT5G06950;AT5G06960;AT5G10030;AT5G65210;AT1G22070
TF_motif_seq_0245	(Motif sequence only)	1112	-	1	TTCAC	GTGANTG10
TF_motif_seq_0257	NF-YB;NF-YA;NF-YC	598	+	0.8	CCAAA	AT1G09030;AT1G17590;AT1G21970;AT1G30500;AT1G54160;AT1G54830;AT1G56170;AT1G72830;AT2G38880;AT2G47810;AT3G05690;AT3G14020;AT3G20910;AT3G53340;AT4G14540;AT5G06510;AT5G12840;AT5G27910;AT5G38140;AT5G47640;AT5G47670;AT5G50470;AT5G50480;Os01g0834400;Os02g0725900;Os05g0463800;Os05g0573500
TF_motif_seq_0253	(Motif sequence only)	1151	-	1	AATAT	ROOTMOTIFTAPOX1
TF_motif_seq_0257	NF-YB;NF-YA;NF-YC	599	+	0.8	CAAAT	AT1G09030;AT1G17590;AT1G21970;AT1G30500;AT1G54160;AT1G54830;AT1G56170;AT1G72830;AT2G38880;AT2G47810;AT3G05690;AT3G14020;AT3G20910;AT3G53340;AT4G14540;AT5G06510;AT5G12840;AT5G27910;AT5G38140;AT5G47640;AT5G47670;AT5G50470;AT5G50480;Os01g0834400;Os02g0725900;Os05g0463800;Os05g0573500
TF_motif_seq_0283	(Motif sequence only)	1154	-	1	aTTATT	POLASIG3
TF_motif_seq_0242	(Motif sequence only)	1156	-	1	TATTG	CAATBOX1
TF_motif_seq_0271	bZIP	603	+	0.8	TGAAG	AT1G77920;AT3G12250;AT5G06950;AT5G06960;AT5G10030;AT5G65210;AT1G22070
TF_motif_seq_0362	(Motif sequence only)	1162	-	1	gtGCATG	RYREPEATLEGUMINBOX
TF_motif_seq_0304	(Motif sequence only)	1163	-	1	tGCATG	RYREPEATBNNAPA
TF_motif_seq_0256	B3	610	+	0.8	CATAC	Os04g0676600;Os08g0101000
TF_motif_seq_0258	Dehydrin	614	+	0.8	CAGAC	U01377
TF_motif_seq_0254	AP2;ERF	629	+	0.8	AGCTA	AT3G14230
TF_motif_seq_0267	Trihelix	649	+	0.8	GTTAG	AT5G01380
TF_motif_seq_0257	NF-YB;NF-YA;NF-YC	656	+	0.8	CGAAT	AT1G09030;AT1G17590;AT1G21970;AT1G30500;AT1G54160;AT1G54830;AT1G56170;AT1G72830;AT2G38880;AT2G47810;AT3G05690;AT3G14020;AT3G20910;AT3G53340;AT4G14540;AT5G06510;AT5G12840;AT5G27910;AT5G38140;AT5G47640;AT5G47670;AT5G50470;AT5G50480;Os01g0834400;Os02g0725900;Os05g0463800;Os05g0573500
TF_motif_seq_0247	(Motif sequence only)	1182	-	1	AAGTA	CACTFTPPCA1
TF_motif_seq_0254	AP2;ERF	659	+	0.8	ATTTA	AT3G14230
TF_motif_seq_0146	C2H2	675	+	0.8	CCAAAtctaatgttt	AT1G30970
TF_motif_seq_0247	(Motif sequence only)	1185	-	1	TAGTG	CACTFTPPCA1
TF_motif_seq_0257	NF-YB;NF-YA;NF-YC	675	+	0.8	CCAAA	AT1G09030;AT1G17590;AT1G21970;AT1G30500;AT1G54160;AT1G54830;AT1G56170;AT1G72830;AT2G38880;AT2G47810;AT3G05690;AT3G14020;AT3G20910;AT3G53340;AT4G14540;AT5G06510;AT5G12840;AT5G27910;AT5G38140;AT5G47640;AT5G47670;AT5G50470;AT5G50480;Os01g0834400;Os02g0725900;Os05g0463800;Os05g0573500
TF_motif_seq_0257	NF-YB;NF-YA;NF-YC	676	+	0.8	CAAAT	AT1G09030;AT1G17590;AT1G21970;AT1G30500;AT1G54160;AT1G54830;AT1G56170;AT1G72830;AT2G38880;AT2G47810;AT3G05690;AT3G14020;AT3G20910;AT3G53340;AT4G14540;AT5G06510;AT5G12840;AT5G27910;AT5G38140;AT5G47640;AT5G47670;AT5G50470;AT5G50480;Os01g0834400;Os02g0725900;Os05g0463800;Os05g0573500
TF_motif_seq_0257	NF-YB;NF-YA;NF-YC	681	+	0.8	CTAAT	AT1G09030;AT1G17590;AT1G21970;AT1G30500;AT1G54160;AT1G54830;AT1G56170;AT1G72830;AT2G38880;AT2G47810;AT3G05690;AT3G14020;AT3G20910;AT3G53340;AT4G14540;AT5G06510;AT5G12840;AT5G27910;AT5G38140;AT5G47640;AT5G47670;AT5G50470;AT5G50480;Os01g0834400;Os02g0725900;Os05g0463800;Os05g0573500
TF_motif_seq_0257	NF-YB;NF-YA;NF-YC	702	+	0.8	CTAAT	AT1G09030;AT1G17590;AT1G21970;AT1G30500;AT1G54160;AT1G54830;AT1G56170;AT1G72830;AT2G38880;AT2G47810;AT3G05690;AT3G14020;AT3G20910;AT3G53340;AT4G14540;AT5G06510;AT5G12840;AT5G27910;AT5G38140;AT5G47640;AT5G47670;AT5G50470;AT5G50480;Os01g0834400;Os02g0725900;Os05g0463800;Os05g0573500
TF_motif_seq_0268	(Motif sequence only)	1201	-	1	AATCC	ARR1AT
TF_motif_seq_0253	(Motif sequence only)	1220	-	1	AATAT	ROOTMOTIFTAPOX1
TF_motif_seq_0254	AP2;ERF	712	+	0.8	ATATA	AT3G14230
TF_motif_seq_0443	(Motif sequence only)	1221	-	1	ataTTTTA	LECPLEACS2
TF_motif_seq_0254	AP2;ERF	714	+	0.8	ATATA	AT3G14230
TF_motif_seq_0254	AP2;ERF	728	+	0.8	ATTTA	AT3G14230
TF_motif_seq_0257	NF-YB;NF-YA;NF-YC	756	+	0.8	CGAAT	AT1G09030;AT1G17590;AT1G21970;AT1G30500;AT1G54160;AT1G54830;AT1G56170;AT1G72830;AT2G38880;AT2G47810;AT3G05690;AT3G14020;AT3G20910;AT3G53340;AT4G14540;AT5G06510;AT5G12840;AT5G27910;AT5G38140;AT5G47640;AT5G47670;AT5G50470;AT5G50480;Os01g0834400;Os02g0725900;Os05g0463800;Os05g0573500
TF_motif_seq_0256	B3	775	+	0.8	CCTGC	Os04g0676600;Os08g0101000
TF_motif_seq_0256	B3	783	+	0.8	CATGT	Os04g0676600;Os08g0101000
TF_motif_seq_0257	NF-YB;NF-YA;NF-YC	800	+	0.8	CCAAC	AT1G09030;AT1G17590;AT1G21970;AT1G30500;AT1G54160;AT1G54830;AT1G56170;AT1G72830;AT2G38880;AT2G47810;AT3G05690;AT3G14020;AT3G20910;AT3G53340;AT4G14540;AT5G06510;AT5G12840;AT5G27910;AT5G38140;AT5G47640;AT5G47670;AT5G50470;AT5G50480;Os01g0834400;Os02g0725900;Os05g0463800;Os05g0573500
TF_motif_seq_0258	Dehydrin	800	+	0.8	CCAAC	U01377
TF_motif_seq_0257	NF-YB;NF-YA;NF-YC	807	+	0.8	CCAAG	AT1G09030;AT1G17590;AT1G21970;AT1G30500;AT1G54160;AT1G54830;AT1G56170;AT1G72830;AT2G38880;AT2G47810;AT3G05690;AT3G14020;AT3G20910;AT3G53340;AT4G14540;AT5G06510;AT5G12840;AT5G27910;AT5G38140;AT5G47640;AT5G47670;AT5G50470;AT5G50480;Os01g0834400;Os02g0725900;Os05g0463800;Os05g0573500
TF_motif_seq_0267	Trihelix	813	+	0.8	GTGAC	AT5G01380
TF_motif_seq_0271	bZIP	814	+	0.8	TGACA	AT1G77920;AT3G12250;AT5G06950;AT5G06960;AT5G10030;AT5G65210;AT1G22070
TF_motif_seq_0271	bZIP	821	+	0.8	AGACG	AT1G77920;AT3G12250;AT5G06950;AT5G06960;AT5G10030;AT5G65210;AT1G22070
TF_motif_seq_0271	bZIP	845	+	0.8	TCACG	AT1G77920;AT3G12250;AT5G06950;AT5G06960;AT5G10030;AT5G65210;AT1G22070
TF_motif_seq_0254	AP2;ERF	852	+	0.8	AGCTA	AT3G14230
TF_motif_seq_0254	AP2;ERF	881	+	0.8	ATATA	AT3G14230
TF_motif_seq_0254	AP2;ERF	892	+	0.8	CTCTA	AT3G14230
TF_motif_seq_0267	Trihelix	902	+	0.8	GTTTC	AT5G01380
TF_motif_seq_0257	NF-YB;NF-YA;NF-YC	905	+	0.8	TCAAT	AT1G09030;AT1G17590;AT1G21970;AT1G30500;AT1G54160;AT1G54830;AT1G56170;AT1G72830;AT2G38880;AT2G47810;AT3G05690;AT3G14020;AT3G20910;AT3G53340;AT4G14540;AT5G06510;AT5G12840;AT5G27910;AT5G38140;AT5G47640;AT5G47670;AT5G50470;AT5G50480;Os01g0834400;Os02g0725900;Os05g0463800;Os05g0573500
TF_motif_seq_0256	B3	918	+	0.8	CATGG	Os04g0676600;Os08g0101000
TF_motif_seq_0258	Dehydrin	940	+	0.8	TCGAC	U01377
TF_motif_seq_0257	NF-YB;NF-YA;NF-YC	944	+	0.8	CTAAT	AT1G09030;AT1G17590;AT1G21970;AT1G30500;AT1G54160;AT1G54830;AT1G56170;AT1G72830;AT2G38880;AT2G47810;AT3G05690;AT3G14020;AT3G20910;AT3G53340;AT4G14540;AT5G06510;AT5G12840;AT5G27910;AT5G38140;AT5G47640;AT5G47670;AT5G50470;AT5G50480;Os01g0834400;Os02g0725900;Os05g0463800;Os05g0573500
TF_motif_seq_0257	NF-YB;NF-YA;NF-YC	975	+	0.8	CCATT	AT1G09030;AT1G17590;AT1G21970;AT1G30500;AT1G54160;AT1G54830;AT1G56170;AT1G72830;AT2G38880;AT2G47810;AT3G05690;AT3G14020;AT3G20910;AT3G53340;AT4G14540;AT5G06510;AT5G12840;AT5G27910;AT5G38140;AT5G47640;AT5G47670;AT5G50470;AT5G50480;Os01g0834400;Os02g0725900;Os05g0463800;Os05g0573500
TF_motif_seq_0257	NF-YB;NF-YA;NF-YC	1007	+	0.8	TCAAT	AT1G09030;AT1G17590;AT1G21970;AT1G30500;AT1G54160;AT1G54830;AT1G56170;AT1G72830;AT2G38880;AT2G47810;AT3G05690;AT3G14020;AT3G20910;AT3G53340;AT4G14540;AT5G06510;AT5G12840;AT5G27910;AT5G38140;AT5G47640;AT5G47670;AT5G50470;AT5G50480;Os01g0834400;Os02g0725900;Os05g0463800;Os05g0573500
TF_motif_seq_0254	AP2;ERF	1010	+	0.8	ATCAA	AT3G14230
TF_motif_seq_0254	AP2;ERF	1023	+	0.8	ATTTA	AT3G14230
TF_motif_seq_0254	AP2;ERF	1027	+	0.8	ATCAA	AT3G14230
TF_motif_seq_0257	NF-YB;NF-YA;NF-YC	1028	+	0.8	TCAAT	AT1G09030;AT1G17590;AT1G21970;AT1G30500;AT1G54160;AT1G54830;AT1G56170;AT1G72830;AT2G38880;AT2G47810;AT3G05690;AT3G14020;AT3G20910;AT3G53340;AT4G14540;AT5G06510;AT5G12840;AT5G27910;AT5G38140;AT5G47640;AT5G47670;AT5G50470;AT5G50480;Os01g0834400;Os02g0725900;Os05g0463800;Os05g0573500
TF_motif_seq_0254	AP2;ERF	1047	+	0.8	ATATA	AT3G14230
TF_motif_seq_0254	AP2;ERF	1051	+	0.8	AACTA	AT3G14230
TF_motif_seq_0257	NF-YB;NF-YA;NF-YC	1053	+	0.8	CTAAT	AT1G09030;AT1G17590;AT1G21970;AT1G30500;AT1G54160;AT1G54830;AT1G56170;AT1G72830;AT2G38880;AT2G47810;AT3G05690;AT3G14020;AT3G20910;AT3G53340;AT4G14540;AT5G06510;AT5G12840;AT5G27910;AT5G38140;AT5G47640;AT5G47670;AT5G50470;AT5G50480;Os01g0834400;Os02g0725900;Os05g0463800;Os05g0573500
TF_motif_seq_0254	AP2;ERF	1056	+	0.8	ATATA	AT3G14230
TF_motif_seq_0254	AP2;ERF	1066	+	0.8	ATATA	AT3G14230
TF_motif_seq_0254	AP2;ERF	1068	+	0.8	ATATA	AT3G14230
TF_motif_seq_0256	B3	1116	+	0.8	CTTGC	Os04g0676600;Os08g0101000
TF_motif_seq_0254	AP2;ERF	1120	+	0.8	CTCTA	AT3G14230
TF_motif_seq_0258	Dehydrin	1133	+	0.8	CCGCC	U01377
TF_motif_seq_0254	AP2;ERF	1142	+	0.8	TTCTA	AT3G14230
TF_motif_seq_0256	B3	1165	+	0.8	CATGT	Os04g0676600;Os08g0101000
TF_motif_seq_0271	bZIP	1167	+	0.8	TGTCG	AT1G77920;AT3G12250;AT5G06950;AT5G06960;AT5G10030;AT5G65210;AT1G22070
TF_motif_seq_0271	bZIP	1196	+	0.8	TGAAG	AT1G77920;AT3G12250;AT5G06950;AT5G06960;AT5G10030;AT5G65210;AT1G22070
TF_motif_seq_0254	AP2;ERF	1202	+	0.8	ATCCA	AT3G14230
TF_motif_seq_0257	NF-YB;NF-YA;NF-YC	1210	+	0.8	CGAAT	AT1G09030;AT1G17590;AT1G21970;AT1G30500;AT1G54160;AT1G54830;AT1G56170;AT1G72830;AT2G38880;AT2G47810;AT3G05690;AT3G14020;AT3G20910;AT3G53340;AT4G14540;AT5G06510;AT5G12840;AT5G27910;AT5G38140;AT5G47640;AT5G47670;AT5G50470;AT5G50480;Os01g0834400;Os02g0725900;Os05g0463800;Os05g0573500
TF_motif_seq_0257	NF-YB;NF-YA;NF-YC	1218	+	0.8	GCAAT	AT1G09030;AT1G17590;AT1G21970;AT1G30500;AT1G54160;AT1G54830;AT1G56170;AT1G72830;AT2G38880;AT2G47810;AT3G05690;AT3G14020;AT3G20910;AT3G53340;AT4G14540;AT5G06510;AT5G12840;AT5G27910;AT5G38140;AT5G47640;AT5G47670;AT5G50470;AT5G50480;Os01g0834400;Os02g0725900;Os05g0463800;Os05g0573500
TF_motif_seq_0266	TCP	39	+	0.75	GGCAC	Os03g0785800;Os04g0194600;Os12g0616400;Os01g0213800;Os08g0544800;Os11g0175700
TF_motif_seq_0410	bHLH	47	+	0.75	ATATGtgg	AT1G32640
TF_motif_seq_0266	TCP	53	+	0.75	GGACA	Os03g0785800;Os04g0194600;Os12g0616400;Os01g0213800;Os08g0544800;Os11g0175700
TF_motif_seq_0410	bHLH	68	+	0.75	ATAAGttt	AT1G32640
TF_motif_seq_0266	TCP	190	+	0.75	GGGTC	Os03g0785800;Os04g0194600;Os12g0616400;Os01g0213800;Os08g0544800;Os11g0175700
TF_motif_seq_0266	TCP	191	+	0.75	GGTCG	Os03g0785800;Os04g0194600;Os12g0616400;Os01g0213800;Os08g0544800;Os11g0175700
TF_motif_seq_0266	TCP	199	+	0.75	GGCTC	Os03g0785800;Os04g0194600;Os12g0616400;Os01g0213800;Os08g0544800;Os11g0175700
TF_motif_seq_0266	TCP	212	+	0.75	GGATC	Os03g0785800;Os04g0194600;Os12g0616400;Os01g0213800;Os08g0544800;Os11g0175700
TFmatrixID_0193	bZIP	242	+	0.75	ACTCGttt	AT3G19290;AT4G34000;BRADI1G46060;BRADI2G21820;BRADI2G24120;BRADI2G53060;BRADI3G00300;BRADI3G38200;BRADI3G57960;BRADI4G32090;Cucsa.219780;Cucsa.241090;Cucsa.364380;Cucsa.396070;MDP0000144105;MDP0000177486;MDP0000231542;MDP0000248567;MDP0000296303;MDP0000701734;MDP0000740787;Medtr2g107890;Medtr3g147720;Medtr4g129920;Medtr7g127260;ppa006503m;ppa006752m;ppa019833m;ppa024363m;29625.m000702;29801.m0031…
TF_motif_seq_0266	TCP	255	+	0.75	TGGCC	Os03g0785800;Os04g0194600;Os12g0616400;Os01g0213800;Os08g0544800;Os11g0175700
TF_motif_seq_0266	TCP	256	+	0.75	GGCCA	Os03g0785800;Os04g0194600;Os12g0616400;Os01g0213800;Os08g0544800;Os11g0175700
TFmatrixID_0488	(Others)	472	+	0.98	gatAAGAAat	Q5DW98_PEA
TFmatrixID_0174	bHLH	283	+	0.75	GCACTagc	AT1G10120;AT1G18400;AT1G25330;AT1G26260;AT1G68920;AT1G73830;AT2G24260;AT3G07340;AT3G23690;AT4G30980;AT4G34530;AT5G48560;AT5G50915;AT5G58010;AT5G62610;BRADI1G05037;BRADI1G09960;BRADI1G35990;BRADI1G43650;BRADI1G47350;BRADI1G54690;BRADI1G69190;BRADI2G39970;BRADI2G58630;BRADI3G38890;BRADI3G40860;BRADI3G41510;BRADI3G52790;BRADI3G54070;BRADI4G19577;BRADI4G32934;BRADI4G34350;BRADI4G34870;BRADI5G06620;Cu…
TF_motif_seq_0508	SBP	311	+	0.75	gtCGAACaa	AT1G20980;AT1G27360;AT1G27370;AT1G53160;AT1G69170;AT1G76580;AT2G33810;AT2G42200;AT2G47070;AT3G15270;AT3G57920;AT3G60030;AT5G18830;AT5G43270;Os01g0292900;Os01g0922600;Os02g0139400;Os02g0174100;Os02g0177300;Os03g0833300;Os04g0551500;Os05g0408200;Os06g0659100;Os06g0663500;Os06g0703500;Os08g0509600;Os08g0513700;Os08g0531600;Os09g0491532;Os09g0507100;Os11g0496600
TF_motif_seq_0266	TCP	366	+	0.75	GGAAC	Os03g0785800;Os04g0194600;Os12g0616400;Os01g0213800;Os08g0544800;Os11g0175700
TF_motif_seq_0266	TCP	417	+	0.75	GAGCC	Os03g0785800;Os04g0194600;Os12g0616400;Os01g0213800;Os08g0544800;Os11g0175700
TF_motif_seq_0266	TCP	432	+	0.75	GGTCG	Os03g0785800;Os04g0194600;Os12g0616400;Os01g0213800;Os08g0544800;Os11g0175700
TF_motif_seq_0410	bHLH	450	+	0.75	ATATGttt	AT1G32640
TF_motif_seq_0266	TCP	520	+	0.75	AGACC	Os03g0785800;Os04g0194600;Os12g0616400;Os01g0213800;Os08g0544800;Os11g0175700
TF_motif_seq_0266	TCP	557	+	0.75	TGACC	Os03g0785800;Os04g0194600;Os12g0616400;Os01g0213800;Os08g0544800;Os11g0175700
TF_motif_seq_0266	TCP	573	+	0.75	GGAGC	Os03g0785800;Os04g0194600;Os12g0616400;Os01g0213800;Os08g0544800;Os11g0175700
TF_motif_seq_0266	TCP	607	+	0.75	GGACA	Os03g0785800;Os04g0194600;Os12g0616400;Os01g0213800;Os08g0544800;Os11g0175700
TF_motif_seq_0266	TCP	627	+	0.75	GGAGC	Os03g0785800;Os04g0194600;Os12g0616400;Os01g0213800;Os08g0544800;Os11g0175700
TF_motif_seq_0266	TCP	653	+	0.75	GGTCG	Os03g0785800;Os04g0194600;Os12g0616400;Os01g0213800;Os08g0544800;Os11g0175700
TF_motif_seq_0431	TCP	672	+	0.75	GGTCCaaa	Os04g0194600;Os08g0544800
TF_motif_seq_0508	SBP	730	+	0.75	ttAGTACat	AT1G20980;AT1G27360;AT1G27370;AT1G53160;AT1G69170;AT1G76580;AT2G33810;AT2G42200;AT2G47070;AT3G15270;AT3G57920;AT3G60030;AT5G18830;AT5G43270;Os01g0292900;Os01g0922600;Os02g0139400;Os02g0174100;Os02g0177300;Os03g0833300;Os04g0551500;Os05g0408200;Os06g0659100;Os06g0663500;Os06g0703500;Os08g0509600;Os08g0513700;Os08g0531600;Os09g0491532;Os09g0507100;Os11g0496600
TF_motif_seq_0266	TCP	752	+	0.75	GGTTC	Os03g0785800;Os04g0194600;Os12g0616400;Os01g0213800;Os08g0544800;Os11g0175700
TF_motif_seq_0266	TCP	886	+	0.75	GGGCT	Os03g0785800;Os04g0194600;Os12g0616400;Os01g0213800;Os08g0544800;Os11g0175700
TF_motif_seq_0410	bHLH	896	+	0.75	ACACGagt	AT1G32640
TF_motif_seq_0266	TCP	1089	+	0.75	GGGGC	Os03g0785800;Os04g0194600;Os12g0616400;Os01g0213800;Os08g0544800;Os11g0175700
TF_motif_seq_0266	TCP	1091	+	0.75	GGCCT	Os03g0785800;Os04g0194600;Os12g0616400;Os01g0213800;Os08g0544800;Os11g0175700
TF_motif_seq_0266	TCP	1106	+	0.75	GGGGC	Os03g0785800;Os04g0194600;Os12g0616400;Os01g0213800;Os08g0544800;Os11g0175700
TF_motif_seq_0430	TCP	1107	+	0.75	GGGCCttc	Os04g0194600;Os08g0544800
TF_motif_seq_0494	(Motif sequence only)	139	+	0.97	tTGACTcat	GLMHVCHORD
TF_motif_seq_0266	TCP	1108	+	0.75	GGCCT	Os03g0785800;Os04g0194600;Os12g0616400;Os01g0213800;Os08g0544800;Os11g0175700
TF_motif_seq_0266	TCP	1125	+	0.75	GGGTC	Os03g0785800;Os04g0194600;Os12g0616400;Os01g0213800;Os08g0544800;Os11g0175700
TF_motif_seq_0266	TCP	1126	+	0.75	GGTCT	Os03g0785800;Os04g0194600;Os12g0616400;Os01g0213800;Os08g0544800;Os11g0175700
TF_motif_seq_0266	TCP	1130	+	0.75	TGGCC	Os03g0785800;Os04g0194600;Os12g0616400;Os01g0213800;Os08g0544800;Os11g0175700
TF_motif_seq_0266	TCP	1131	+	0.75	GGCCG	Os03g0785800;Os04g0194600;Os12g0616400;Os01g0213800;Os08g0544800;Os11g0175700
TF_motif_seq_0266	TCP	1134	+	0.75	CGCCC	Os03g0785800;Os04g0194600;Os12g0616400;Os01g0213800;Os08g0544800;Os11g0175700
TF_motif_seq_0266	TCP	1135	+	0.75	GCCCC	Os03g0785800;Os04g0194600;Os12g0616400;Os01g0213800;Os08g0544800;Os11g0175700
TF_motif_seq_0266	TCP	1161	+	0.75	GGTGC	Os03g0785800;Os04g0194600;Os12g0616400;Os01g0213800;Os08g0544800;Os11g0175700
TF_motif_seq_0410	bHLH	1207	+	0.75	ATACGaat	AT1G32640
TF_motif_seq_0067	HB-PHD	702	+	0.73	CTAATaaatta	AT4G29940
TF_motif_seq_0129	Lyase_aromatic	841	+	0.71	ATTCTcacgtaagc	X15473;X16772
TF_motif_seq_0090	(Motif sequence only)	1014	-	0.97	aaaaaATAAAt	MARARS
TF_motif_seq_0302	bHLH	46	-	1	cATATG	AT5G08130;AT3G26744
TF_motif_seq_0239	Dof	60	-	1	TCCTT	AT1G29160;AT1G64620;AT2G37590;AT3G21270;AT3G45610;AT3G47500;AT4G38000;AT5G39660;AT5G60200;AT5G60850;AT5G62940;AT2G46590;AT1G07640;AT1G21340;AT1G26790;AT1G47655;AT1G51700;AT1G69570;AT2G28510;AT2G28810;AT2G34140;AT3G50410;AT3G55370;AT3G61850;AT4G00940;AT4G21050;AT4G21080;AT4G24060;AT5G02460;AT5G62430;AT5G65590;AT5G66940
TF_motif_seq_0239	Dof	61	-	1	CCTTT	AT1G29160;AT1G64620;AT2G37590;AT3G21270;AT3G45610;AT3G47500;AT4G38000;AT5G39660;AT5G60200;AT5G60850;AT5G62940;AT2G46590;AT1G07640;AT1G21340;AT1G26790;AT1G47655;AT1G51700;AT1G69570;AT2G28510;AT2G28810;AT2G34140;AT3G50410;AT3G55370;AT3G61850;AT4G00940;AT4G21050;AT4G21080;AT4G24060;AT5G02460;AT5G62430;AT5G65590;AT5G66940
TF_motif_seq_0239	Dof	75	-	1	TCTTT	AT1G29160;AT1G64620;AT2G37590;AT3G21270;AT3G45610;AT3G47500;AT4G38000;AT5G39660;AT5G60200;AT5G60850;AT5G62940;AT2G46590;AT1G07640;AT1G21340;AT1G26790;AT1G47655;AT1G51700;AT1G69570;AT2G28510;AT2G28810;AT2G34140;AT3G50410;AT3G55370;AT3G61850;AT4G00940;AT4G21050;AT4G21080;AT4G24060;AT5G02460;AT5G62430;AT5G65590;AT5G66940
TF_motif_seq_0237	GATA;tify	98	-	1	CATCT	AT1G51600;AT2G45050;AT3G06740;AT3G16870;AT3G21175;AT3G24050;AT3G54810;AT3G60530;AT4G17570;AT4G24470;AT4G26150;AT4G32890;AT4G34680;AT5G25830;AT5G26930;AT5G56860;AT5G66320;AT2G18380;AT3G50870;AT4G36620
TF_motif_seq_0255	AP2;RAV;B3	130	-	1	TGTTG	AT1G25560;AT1G13260
TFmatrixID_0580	AT-Hook	134	-	1	gTATTTt	Os01g0835600;fgenesh1_pg.C_Chr_20.0001000063;29005.m000251;Sb0621s002020;fgenesh4_pg.C_scaffold_6000195;GRMZM2G008456;GRMZM2G127034;mgf004903m;BGIOSIBCE004181
TFmatrixID_0382	NAC;NAM	137	-	1	ttTTGACtc	AT1G01720;AT1G52880;AT1G52890;AT1G69490;AT3G04070;AT3G15500;AT3G15510;AT4G27410;BRADI1G17480;BRADI1G24390;BRADI1G63600;BRADI2G03467;BRADI2G53260;BRADI2G57100;Cucsa.060600;Cucsa.074600;Cucsa.074610;Cucsa.125330;Cucsa.126450;Cucsa.228100;Cucsa.284890;Cucsa.341790;Cucsa.341800;MDP0000120881;MDP0000132623;MDP0000173636;MDP0000180683;MDP0000262032;MDP0000262990;MDP0000334047;MDP0000404409;MDP000048144…
TFmatrixID_0451	WRKY	137	-	1	ttTTGACtca	AT1G13960;AT2G03340;AT2G37260;AT2G38470;AT3G01080;AT4G12020;AT4G26440;AT4G26640;AT4G30935;AT5G07100;BRADI1G02327;BRADI1G07970;BRADI1G16120;BRADI1G22680;BRADI1G23340;BRADI1G47690;BRADI2G00280;BRADI2G22440;BRADI2G53760;BRADI3G19640;BRADI3G39340;BRADI4G01950;BRADI4G06690;BRADI4G09890;BRADI4G33370;BRADI4G45290;BRADI5G13090;e_gw1.12.292.1;gw1.1.725.1;Cucsa.000200;Cucsa.041700;Cucsa.042320;Cucsa.042330…
TFmatrixID_0445	WRKY	138	-	1	tTTGACtc	AT1G18860;AT1G29280;AT1G29860;AT1G55600;AT1G62300;AT1G64000;AT1G68150;AT1G69810;AT1G80840;AT2G21900;AT2G34830;AT2G44745;AT3G01970;AT3G04670;AT3G58710;AT3G62340;AT4G04450;AT4G18170;AT4G22070;AT4G24240;AT4G39410;AT5G15130;AT5G26170;AT5G28650;AT5G41570;AT5G43290;AT5G45050;AT5G45260;BRADI1G08106;BRADI1G09170;BRADI1G14300;BRADI1G30870;BRADI1G59180;BRADI2G05234;BRADI2G05500;BRADI2G05510;BRADI2G08620;BR…
TFmatrixID_0238	Dof	159	-	1	aCTTTAatc	AT4G38000;fgenesh2_kg.7__248__AT4G38000.1
TF_motif_seq_0239	Dof	159	-	1	ACTTT	AT1G29160;AT1G64620;AT2G37590;AT3G21270;AT3G45610;AT3G47500;AT4G38000;AT5G39660;AT5G60200;AT5G60850;AT5G62940;AT2G46590;AT1G07640;AT1G21340;AT1G26790;AT1G47655;AT1G51700;AT1G69570;AT2G28510;AT2G28810;AT2G34140;AT3G50410;AT3G55370;AT3G61850;AT4G00940;AT4G21050;AT4G21080;AT4G24060;AT5G02460;AT5G62430;AT5G65590;AT5G66940
TF_motif_seq_0241	ZF-HD	162	-	1	TTAAT	AT1G75240
TF_motif_seq_0237	GATA;tify	164	-	1	AATCC	AT1G51600;AT2G45050;AT3G06740;AT3G16870;AT3G21175;AT3G24050;AT3G54810;AT3G60530;AT4G17570;AT4G24470;AT4G26150;AT4G32890;AT4G34680;AT5G25830;AT5G26930;AT5G56860;AT5G66320;AT2G18380;AT3G50870;AT4G36620
TF_motif_seq_0252	Myb/SANT;MYB;ARR-B	164	-	1	AATCC	AT2G01760;AT3G16857;AT4G16110;AT4G18020;AT4G31920;AT5G58080;AT1G67710;AT1G49190;AT2G25180;AT5G49240
TF_motif_seq_0396	WOX	169	-	1	gcATTAA	AT2G17950
TFmatrixID_0317	MADF	172	-	1	tTAACCcaat	BRADI5G13900;Cucsa.394820;MDP0000257669;MDP0000259111;Medtr3g103160;ppa005942m;ppa009404m;PDK_20s1345831g002;POPTR_0008s17980;POPTR_0010s06510;e_gw1.38.434.1;GRMZM2G047370;PK20543.1;Glyma18g01360.1;LjT04G17.70.nc;cassava11841.valid.m1;mgf016368m;mgf020565m
TF_motif_seq_0320	MADF;Trihelix	172	-	1	tTAACC	AT1G13450
TFmatrixID_0236	Dof	193	-	1	tCGTTAgg	AT3G45610;fgenesh2_kg.5__937__AT3G45610.1
TF_motif_seq_0399	(Motif sequence only)	873	-	0.96	tgTCAAA	WBBOXPCWRKY1
TF_motif_seq_0237	GATA;tify	204	-	1	AATCT	AT1G51600;AT2G45050;AT3G06740;AT3G16870;AT3G21175;AT3G24050;AT3G54810;AT3G60530;AT4G17570;AT4G24470;AT4G26150;AT4G32890;AT4G34680;AT5G25830;AT5G26930;AT5G56860;AT5G66320;AT2G18380;AT3G50870;AT4G36620
TF_motif_seq_0399	(Motif sequence only)	979	-	0.96	tgTCAAA	WBBOXPCWRKY1
TF_motif_seq_0252	Myb/SANT;MYB;ARR-B	204	-	1	AATCT	AT2G01760;AT3G16857;AT4G16110;AT4G18020;AT4G31920;AT5G58080;AT1G67710;AT1G49190;AT2G25180;AT5G49240
TF_motif_seq_0255	AP2;RAV;B3	208	-	1	TGTTG	AT1G25560;AT1G13260
TFmatrixID_0262	GATA	211	-	1	tgGATCAtg	AT3G06740;AT3G16870;AT4G16141;AT4G26150;AT5G26930;AT5G49300;AT5G56860;BRADI1G03020;BRADI1G37480;BRADI2G14890;BRADI2G62660;BRADI3G08240;Cucsa.069460;Cucsa.252730;Cucsa.353330;Cucsa.397360;MDP0000131803;MDP0000190038;MDP0000739900;Medtr1g020290;Medtr2g045320;Medtr7g138200;ppa013171m;ppa015310m;ppa018120m;ppa024374m;29794.m003323;29889.m003248;29912.m005322;30128.m008883;Os01g0976800;Os02g0220400;Os…
TF_motif_seq_0314	(Motif sequence only)	524	+	0.95	CTGACg	WBOXNTCHN48
TF_motif_seq_0237	GATA;tify	213	-	1	GATCA	AT1G51600;AT2G45050;AT3G06740;AT3G16870;AT3G21175;AT3G24050;AT3G54810;AT3G60530;AT4G17570;AT4G24470;AT4G26150;AT4G32890;AT4G34680;AT5G25830;AT5G26930;AT5G56860;AT5G66320;AT2G18380;AT3G50870;AT4G36620
TFmatrixID_0217	C2H2	229	-	1	gAGTTAt	AT5G06070;Cucsa.255130;Cucsa.313240;MDP0000225209;Os04g0168100;e_gw1.1.457.1;e_gw1.304.45.1;e_gw1.34.233.1;e_gw1.6.268.1;POPTR_0002s04260;POPTR_0008s16390;Sb06g001730;GSVIVG00027719001;GSVIVG00027720001;GRMZM2G137736;fgenesh2_kg.6__542__AT5G06070.1;Glyma12g35930.1;chr1.CM0147.870.nc;LjSGA_038753.2;cassava3359.m1;cassava40050.m1;mg013419m;BGIOSIBCE014116
TF_motif_seq_0347	Alpha-amylase	248	-	1	ttTAATT	M24286;M24287
TF_motif_seq_0241	ZF-HD	249	-	1	TTAAT	AT1G75240
TF_motif_seq_0239	Dof	301	-	1	TCTTT	AT1G29160;AT1G64620;AT2G37590;AT3G21270;AT3G45610;AT3G47500;AT4G38000;AT5G39660;AT5G60200;AT5G60850;AT5G62940;AT2G46590;AT1G07640;AT1G21340;AT1G26790;AT1G47655;AT1G51700;AT1G69570;AT2G28510;AT2G28810;AT2G34140;AT3G50410;AT3G55370;AT3G61850;AT4G00940;AT4G21050;AT4G21080;AT4G24060;AT5G02460;AT5G62430;AT5G65590;AT5G66940
TF_motif_seq_0237	GATA;tify	354	-	1	CATCT	AT1G51600;AT2G45050;AT3G06740;AT3G16870;AT3G21175;AT3G24050;AT3G54810;AT3G60530;AT4G17570;AT4G24470;AT4G26150;AT4G32890;AT4G34680;AT5G25830;AT5G26930;AT5G56860;AT5G66320;AT2G18380;AT3G50870;AT4G36620
TF_motif_seq_0257	NF-YB;NF-YA;NF-YC	373	-	1	ATTGG	AT1G09030;AT1G17590;AT1G21970;AT1G30500;AT1G54160;AT1G54830;AT1G56170;AT1G72830;AT2G38880;AT2G47810;AT3G05690;AT3G14020;AT3G20910;AT3G53340;AT4G14540;AT5G06510;AT5G12840;AT5G27910;AT5G38140;AT5G47640;AT5G47670;AT5G50470;AT5G50480;Os01g0834400;Os02g0725900;Os05g0463800;Os05g0573500
TF_motif_seq_0241	ZF-HD	383	-	1	TTAAT	AT1G75240
TFmatrixID_0472	Dof	387	-	1	tGCTTT	GRMZM2G009406
TFmatrixID_0478	Dof	388	-	1	GCTTT	MNB1A_MAIZE
TFmatrixID_0480	Dof	388	-	1	GCTTT	GRMZM2G146283
TF_motif_seq_0239	Dof	388	-	1	GCTTT	AT1G29160;AT1G64620;AT2G37590;AT3G21270;AT3G45610;AT3G47500;AT4G38000;AT5G39660;AT5G60200;AT5G60850;AT5G62940;AT2G46590;AT1G07640;AT1G21340;AT1G26790;AT1G47655;AT1G51700;AT1G69570;AT2G28510;AT2G28810;AT2G34140;AT3G50410;AT3G55370;AT3G61850;AT4G00940;AT4G21050;AT4G21080;AT4G24060;AT5G02460;AT5G62430;AT5G65590;AT5G66940
TFmatrixID_0131	AT-Hook	391	-	1	TTTATttcg	Os06g0326000;Os07g0184800;Os08g0512400;Os09g0491708;estExt_fgenesh1_pg.C_2230073;POPTR_0004s20060;ppa016410m;ppa024471m;29092.m000442;fgenesh2_pg.C_scaffold_83000076;BRADI3G40180;BRADI3G55950;Sb02g028500;Sb04g037880;Thaps11588;GSVIVG00027617001;scaffold_702647.1;GRMZM2G089562;GRMZM2G106133;GRMZM2G123887;GRMZM2G159926;GRMZM2G164489;Glyma06g01700.1;Glyma0856s00200.1;Glyma09g39650.1;Glyma18g46540.1;…
TFmatrixID_0143	AT-Hook	391	-	1	tTTATTtcgc	fgenesh1_pg.C_Chr_20.0001000063;29005.m000251;fgenesh4_pg.C_scaffold_6000195;GRMZM2G008456;mgf004903m
TF_motif_seq_0282	Alpha-amylase	391	-	1	tTTATT	M24286;M24287
TF_motif_seq_0237	GATA;tify	426	-	1	AATCG	AT1G51600;AT2G45050;AT3G06740;AT3G16870;AT3G21175;AT3G24050;AT3G54810;AT3G60530;AT4G17570;AT4G24470;AT4G26150;AT4G32890;AT4G34680;AT5G25830;AT5G26930;AT5G56860;AT5G66320;AT2G18380;AT3G50870;AT4G36620
TF_motif_seq_0241	ZF-HD	447	-	1	CTAAT	AT1G75240
TF_motif_seq_0324	(Motif sequence only)	1168	-	0.95	GTCGGa	DRECRTCOREAT
TF_motif_seq_0458	(Motif sequence only)	253	+	0.94	tTTGGCca	E2FCONSENSUS
TFmatrixID_0384	NAC;NAM	456	-	1	ttaAGTAAt	AT1G33060;AT3G49530;AT4G35580;AT5G24590;BRADI3G16480;Cucsa.273280;MDP0000266908;MDP0000658409;MDP0000907489;Medtr3g122340;Medtr3g122390;Medtr5g077660;ppa001291m;29764.m000758;30068.m002619;Os06g0101800;Os08g0157900;POPTR_0001s45700;POPTR_0011s15230;POPTR_0012s00760;POPTR_0015s00640;Sb07g003900;Sb10g000101;GSVIVG00019702001;GSVIVG00027477001;GSVIVG00038666001;GRMZM2G003715;GRMZM2G163914;PK02019.1;…
TF_motif_seq_0241	ZF-HD	460	-	1	GTAAT	AT1G75240
TF_motif_seq_0237	GATA;tify	479	-	1	AATCA	AT1G51600;AT2G45050;AT3G06740;AT3G16870;AT3G21175;AT3G24050;AT3G54810;AT3G60530;AT4G17570;AT4G24470;AT4G26150;AT4G32890;AT4G34680;AT5G25830;AT5G26930;AT5G56860;AT5G66320;AT2G18380;AT3G50870;AT4G36620
TF_motif_seq_0090	(Motif sequence only)	686	+	0.94	gTTTATtttta	MARARS
TF_motif_seq_0241	ZF-HD	509	-	1	TTAAT	AT1G75240
TFmatrixID_0129	AT-Hook	511	-	1	AATTTttgc	POPTR_0004s08590;POPTR_0017s02940;ppa012096m;Sb07g020920;Al_scaffold_0005_66;scaffold_101674.1;GRMZM2G004878;GRMZM2G106133;Cucsa.031270;Cucsa.084380;Glyma11g33690.1;LjSGA_020555.1;LjSGA_143953.1;MDP0000141691;MDP0000203957;MDP0000204120;MDP0000233529;MDP0000931380;cassava30016.valid.m1;cassava6241.valid.m1;cassava6242.valid.m1;AT1G14900;AT1G48610;Medtr1g086280;Medtr3g087730;mgf004884m;mgf014039m;…
TFmatrixID_0152	AT-Hook	511	-	1	AATTTtt	Os06g0326000;estExt_fgenesh1_pg.C_2230073;POPTR_0004s20060;ppa016410m;ppa024471m;29092.m000442;fgenesh2_pg.C_scaffold_83000076;Sb04g037880;Thaps11588;GSVIVG00027617001;scaffold_702647.1;GRMZM2G089562;GRMZM2G106133;GRMZM2G123887;GRMZM2G164489;Glyma0856s00200.1;Glyma09g39650.1;Glyma18g46540.1;LjSGA_043546.1;MDP0000137090;cassava12241.valid.m1;cassava34089.m1;AT1G19485;AT1G48610;Medtr5g011900;mg0261…
TFmatrixID_0151	AT-Hook	512	-	1	ATTTTtg	Os11g0602200;BRADI2G14100;fgenesh2_pg.17_#_325;BGIOSIBCE034976
TF_motif_seq_0458	(Motif sequence only)	417	-	0.94	gaGCCAAa	E2FCONSENSUS
TFmatrixID_0133	AT-Hook	513	-	1	TTTTTgcag	Os01g0835600;fgenesh1_pg.C_Chr_20.0001000063;29005.m000251;Sb0621s002020;fgenesh4_pg.C_scaffold_6000195;GRMZM2G008456;GRMZM2G127034;mgf004903m;BGIOSIBCE004181
TF_motif_seq_0241	ZF-HD	542	-	1	CTAAT	AT1G75240
TF_motif_seq_0237	GATA;tify	544	-	1	AATCA	AT1G51600;AT2G45050;AT3G06740;AT3G16870;AT3G21175;AT3G24050;AT3G54810;AT3G60530;AT4G17570;AT4G24470;AT4G26150;AT4G32890;AT4G34680;AT5G25830;AT5G26930;AT5G56860;AT5G66320;AT2G18380;AT3G50870;AT4G36620
TFmatrixID_0143	AT-Hook	552	-	1	aTTATTgacc	fgenesh1_pg.C_Chr_20.0001000063;29005.m000251;fgenesh4_pg.C_scaffold_6000195;GRMZM2G008456;mgf004903m
TFmatrixID_0382	NAC;NAM	554	-	1	taTTGACct	AT1G01720;AT1G52880;AT1G52890;AT1G69490;AT3G04070;AT3G15500;AT3G15510;AT4G27410;BRADI1G17480;BRADI1G24390;BRADI1G63600;BRADI2G03467;BRADI2G53260;BRADI2G57100;Cucsa.060600;Cucsa.074600;Cucsa.074610;Cucsa.125330;Cucsa.126450;Cucsa.228100;Cucsa.284890;Cucsa.341790;Cucsa.341800;MDP0000120881;MDP0000132623;MDP0000173636;MDP0000180683;MDP0000262032;MDP0000262990;MDP0000334047;MDP0000404409;MDP000048144…
TFmatrixID_0458	WRKY	554	-	1	taTTGACctg	AT1G18860;AT1G29280;AT1G29860;AT1G55600;AT1G62300;AT1G64000;AT1G68150;AT1G69810;AT2G21900;AT2G34830;AT2G40740;AT2G44745;AT2G46400;AT3G01970;AT3G04670;AT3G58710;AT3G62340;AT4G04450;AT4G11070;AT4G18170;AT4G22070;AT4G24240;AT4G31800;AT4G39410;AT5G15130;AT5G26170;AT5G28650;AT5G41570;AT5G43290;AT5G45050;BRADI1G08106;BRADI1G09170;BRADI1G14300;BRADI1G30870;BRADI1G59180;BRADI2G05234;BRADI2G05500;BRADI2G0…
TFmatrixID_0463	WRKY	554	-	1	taTTGACctg	AT1G18860;AT1G29280;AT1G29860;AT1G55600;AT1G62300;AT1G64000;AT1G66550;AT1G66560;AT1G68150;AT1G69810;AT1G80590;AT2G21900;AT2G34830;AT2G40740;AT2G40750;AT2G44745;AT2G46400;AT3G01970;AT3G04670;AT3G56400;AT3G58710;AT3G62340;AT4G04450;AT4G11070;AT4G18170;AT4G22070;AT4G23810;AT4G24240;AT4G39410;AT5G15130;AT5G22570;AT5G26170;AT5G28650;AT5G41570;AT5G43290;AT5G45050;AT5G45260;AT5G49520;BRADI1G08106;BRADI1…
TFmatrixID_0445	WRKY	555	-	1	aTTGACct	AT1G18860;AT1G29280;AT1G29860;AT1G55600;AT1G62300;AT1G64000;AT1G68150;AT1G69810;AT1G80840;AT2G21900;AT2G34830;AT2G44745;AT3G01970;AT3G04670;AT3G58710;AT3G62340;AT4G04450;AT4G18170;AT4G22070;AT4G24240;AT4G39410;AT5G15130;AT5G26170;AT5G28650;AT5G41570;AT5G43290;AT5G45050;AT5G45260;BRADI1G08106;BRADI1G09170;BRADI1G14300;BRADI1G30870;BRADI1G59180;BRADI2G05234;BRADI2G05500;BRADI2G05510;BRADI2G08620;BR…
TF_motif_seq_0281	bZIP	565	-	1	aTTCTT	AT1G68640
TF_motif_seq_0458	(Motif sequence only)	1215	-	0.94	acGGCAAt	E2FCONSENSUS
TF_motif_seq_0239	Dof	567	-	1	TCTTT	AT1G29160;AT1G64620;AT2G37590;AT3G21270;AT3G45610;AT3G47500;AT4G38000;AT5G39660;AT5G60200;AT5G60850;AT5G62940;AT2G46590;AT1G07640;AT1G21340;AT1G26790;AT1G47655;AT1G51700;AT1G69570;AT2G28510;AT2G28810;AT2G34140;AT3G50410;AT3G55370;AT3G61850;AT4G00940;AT4G21050;AT4G21080;AT4G24060;AT5G02460;AT5G62430;AT5G65590;AT5G66940
TFmatrixID_0149	AT-Hook	577	-	1	ctAAATAttt	Os11g0602200;BRADI2G14100;BGIOSIBCE034976
TFmatrixID_0150	AT-Hook	578	-	1	taaATATTtt	Os01g0835600;fgenesh1_pg.C_Chr_20.0001000063;29005.m000251;Sb0621s002020;fgenesh4_pg.C_scaffold_6000195;GRMZM2G008456;GRMZM2G127034;mgf004903m;BGIOSIBCE004181
TFmatrixID_0580	AT-Hook	581	-	1	aTATTTt	Os01g0835600;fgenesh1_pg.C_Chr_20.0001000063;29005.m000251;Sb0621s002020;fgenesh4_pg.C_scaffold_6000195;GRMZM2G008456;GRMZM2G127034;mgf004903m;BGIOSIBCE004181
TF_motif_seq_0243	GATA;tify	586	-	1	TTATC	AT1G51600;AT2G45050;AT3G06740;AT3G16870;AT3G21175;AT3G24050;AT3G54810;AT3G60530;AT4G17570;AT4G24470;AT4G26150;AT4G32890;AT4G34680;AT5G25830;AT5G26930;AT5G56860;AT5G66320;AT2G18380;AT3G50870;AT4G36620
TF_motif_seq_0237	GATA;tify	587	-	1	TATCA	AT1G51600;AT2G45050;AT3G06740;AT3G16870;AT3G21175;AT3G24050;AT3G54810;AT3G60530;AT4G17570;AT4G24470;AT4G26150;AT4G32890;AT4G34680;AT5G25830;AT5G26930;AT5G56860;AT5G66320;AT2G18380;AT3G50870;AT4G36620
TF_motif_seq_0302	bHLH	599	-	1	cAAATG	AT5G08130;AT3G26744
TF_motif_seq_0239	Dof	634	-	1	ACCTT	AT1G29160;AT1G64620;AT2G37590;AT3G21270;AT3G45610;AT3G47500;AT4G38000;AT5G39660;AT5G60200;AT5G60850;AT5G62940;AT2G46590;AT1G07640;AT1G21340;AT1G26790;AT1G47655;AT1G51700;AT1G69570;AT2G28510;AT2G28810;AT2G34140;AT3G50410;AT3G55370;AT3G61850;AT4G00940;AT4G21050;AT4G21080;AT4G24060;AT5G02460;AT5G62430;AT5G65590;AT5G66940
TF_motif_seq_0239	Dof	635	-	1	CCTTT	AT1G29160;AT1G64620;AT2G37590;AT3G21270;AT3G45610;AT3G47500;AT4G38000;AT5G39660;AT5G60200;AT5G60850;AT5G62940;AT2G46590;AT1G07640;AT1G21340;AT1G26790;AT1G47655;AT1G51700;AT1G69570;AT2G28510;AT2G28810;AT2G34140;AT3G50410;AT3G55370;AT3G61850;AT4G00940;AT4G21050;AT4G21080;AT4G24060;AT5G02460;AT5G62430;AT5G65590;AT5G66940
TFmatrixID_0360	Myb/SANT;MYB	647	-	1	tggTTAGGt	AT3G27810;AT5G40350;Cucsa.011440;Cucsa.339770;MDP0000344978;ppa011751m;POPTR_0001s35200;GSVIVG00032452001;Glyma05g08690.1;Glyma16g07960.1;Glyma19g00930.1;Glyma19g14230.1;Glyma19g14270.1;fgenesh1_pm.C_scaffold_5000445;cassava14740.m1;mgf000555m
TF_motif_seq_0241	ZF-HD	661	-	1	TTAAT	AT1G75240
TFmatrixID_0292	Homeodomain;HD-ZIP	662	-	1	taATAATt	AT1G26960;AT1G69780;AT3G01220;AT4G40060;AT5G15150;BRADI1G71930;BRADI1G73190;BRADI3G35850;BRADI3G38600;BRADI3G56180;BRADI4G32737;Cucsa.097950;Cucsa.104200;Cucsa.104950;Cucsa.158420;Cucsa.159020;Cucsa.285250;Cucsa.285390;Cucsa.311660;Cucsa.339580;MDP0000124827;MDP0000138651;MDP0000150088;MDP0000150465;MDP0000152629;MDP0000206752;MDP0000229611;MDP0000281698;MDP0000423596;MDP0000427227;MDP0000509120;…
TF_motif_seq_0469	(Motif sequence only)	576	-	0.93	gctaAATAT	SEF1MOTIF
TF_motif_seq_0241	ZF-HD	664	-	1	ATAAT	AT1G75240
TF_motif_seq_0266	TCP	672	-	1	GGTCC	Os03g0785800;Os04g0194600;Os12g0616400;Os01g0213800;Os08g0544800;Os11g0175700
TF_motif_seq_0237	GATA;tify	678	-	1	AATCT	AT1G51600;AT2G45050;AT3G06740;AT3G16870;AT3G21175;AT3G24050;AT3G54810;AT3G60530;AT4G17570;AT4G24470;AT4G26150;AT4G32890;AT4G34680;AT5G25830;AT5G26930;AT5G56860;AT5G66320;AT2G18380;AT3G50870;AT4G36620
TF_motif_seq_0252	Myb/SANT;MYB;ARR-B	678	-	1	AATCT	AT2G01760;AT3G16857;AT4G16110;AT4G18020;AT4G31920;AT5G58080;AT1G67710;AT1G49190;AT2G25180;AT5G49240
TF_motif_seq_0241	ZF-HD	681	-	1	CTAAT	AT1G75240
TFmatrixID_0131	AT-Hook	687	-	1	TTTATtttt	Os06g0326000;Os07g0184800;Os08g0512400;Os09g0491708;estExt_fgenesh1_pg.C_2230073;POPTR_0004s20060;ppa016410m;ppa024471m;29092.m000442;fgenesh2_pg.C_scaffold_83000076;BRADI3G40180;BRADI3G55950;Sb02g028500;Sb04g037880;Thaps11588;GSVIVG00027617001;scaffold_702647.1;GRMZM2G089562;GRMZM2G106133;GRMZM2G123887;GRMZM2G159926;GRMZM2G164489;Glyma06g01700.1;Glyma0856s00200.1;Glyma09g39650.1;Glyma18g46540.1;…
TFmatrixID_0136	AT-Hook	687	-	1	TTTATttt	Os07g0184800;POPTR_0002s10560;POPTR_0005s17920;ppa004994m;67318;29842.m003611;29912.m005467;fgenesh1_pg.C_scaffold_7001757;fgenesh2_kg.8__2218__AT5G62260.1;scaffold_100611.1;Thaps24106;GRMZM2G150950;PK00377.1;PK26376.1;Cucsa.303060;Glyma04g10960.1;Glyma10g07550.1;Glyma13g21430.1;LjSGA_100986.1;MDP0000388292;MDP0000514420;cassava13117.valid.m1;cassava4485.m1;cassava47435.m1;AT4G21895;AT5G62260;Med…
TFmatrixID_0138	AT-Hook	687	-	1	ttTATTTt	POPTR_0002s10560;POPTR_0005s17920;ppa004994m;67318;29842.m003611;29912.m005467;fgenesh1_pg.C_scaffold_7001757;fgenesh2_kg.8__2218__AT5G62260.1;scaffold_100611.1;Thaps24106;GRMZM2G150950;PK00377.1;PK26376.1;Cucsa.303060;Glyma04g10960.1;Glyma10g07550.1;Glyma13g21430.1;LjSGA_100986.1;MDP0000388292;MDP0000514420;cassava13117.valid.m1;cassava4485.m1;cassava47435.m1;AT4G21895;AT5G62260;Medtr1g073540;Me…
TFmatrixID_0143	AT-Hook	687	-	1	tTTATTttta	fgenesh1_pg.C_Chr_20.0001000063;29005.m000251;fgenesh4_pg.C_scaffold_6000195;GRMZM2G008456;mgf004903m
TF_motif_seq_0282	Alpha-amylase	687	-	1	tTTATT	M24286;M24287
TFmatrixID_0135	AT-Hook	690	-	1	ATTTTtat	POPTR_0002s10560;POPTR_0005s17920;ppa004994m;67318;29842.m003611;29912.m005467;fgenesh1_pg.C_scaffold_7001757;fgenesh2_kg.8__2218__AT5G62260.1;scaffold_100611.1;Thaps24106;GRMZM2G150950;PK00377.1;PK26376.1;Cucsa.303060;Glyma04g10960.1;Glyma10g07550.1;Glyma13g21430.1;LjSGA_100986.1;MDP0000388292;MDP0000514420;cassava13117.valid.m1;cassava4485.m1;cassava47435.m1;AT4G21895;AT5G62260;Medtr1g073540;Me…
TFmatrixID_0153	AT-Hook	690	-	1	ATTTTtat	Os07g0184800;POPTR_0002s10560;POPTR_0005s17920;ppa004994m;29842.m003611;29912.m005467;fgenesh1_pg.C_scaffold_7001757;fgenesh2_kg.8__2218__AT5G62260.1;scaffold_100611.1;Thaps24106;GRMZM2G150950;PK00377.1;PK26376.1;Cucsa.303060;Glyma04g10960.1;Glyma10g07550.1;Glyma13g21430.1;LjSGA_100986.1;MDP0000388292;MDP0000514420;cassava13117.valid.m1;cassava4485.m1;cassava47435.m1;AT4G21895;AT5G62260;Medtr1g07…
TF_motif_seq_0237	GATA;tify	699	-	1	AATCT	AT1G51600;AT2G45050;AT3G06740;AT3G16870;AT3G21175;AT3G24050;AT3G54810;AT3G60530;AT4G17570;AT4G24470;AT4G26150;AT4G32890;AT4G34680;AT5G25830;AT5G26930;AT5G56860;AT5G66320;AT2G18380;AT3G50870;AT4G36620
TF_motif_seq_0252	Myb/SANT;MYB;ARR-B	699	-	1	AATCT	AT2G01760;AT3G16857;AT4G16110;AT4G18020;AT4G31920;AT5G58080;AT1G67710;AT1G49190;AT2G25180;AT5G49240
TF_motif_seq_0241	ZF-HD	702	-	1	CTAAT	AT1G75240
TFmatrixID_0139	AT-Hook	703	-	1	TAATAaatta	POPTR_0002s10560;POPTR_0005s17920;ppa004994m;67318;29842.m003611;29912.m005467;fgenesh1_pg.C_scaffold_7001757;fgenesh2_kg.8__2218__AT5G62260.1;scaffold_100611.1;Thaps24106;GRMZM2G150950;PK00377.1;PK26376.1;Cucsa.303060;Glyma04g10960.1;Glyma10g07550.1;Glyma13g21430.1;LjSGA_100986.1;MDP0000388292;MDP0000514420;cassava13117.valid.m1;cassava4485.m1;cassava47435.m1;AT4G21895;AT5G62260;Medtr1g073540;Me…
TFmatrixID_0130	AT-Hook	707	-	1	aaatTATATa	Os06g0326000;Os07g0184800;Os08g0512400;Os09g0491708;estExt_fgenesh1_pg.C_2230073;POPTR_0004s20060;ppa016410m;ppa024471m;29092.m000442;fgenesh2_pg.C_scaffold_83000076;BRADI3G40180;Sb02g028500;Sb04g037880;Thaps11588;GSVIVG00027617001;scaffold_702647.1;GRMZM2G089562;GRMZM2G106133;GRMZM2G123887;GRMZM2G159926;GRMZM2G164489;Glyma06g01700.1;Glyma0856s00200.1;Glyma09g39650.1;Glyma18g46540.1;LjSGA_043546.…
TFmatrixID_0146	AT-Hook	709	-	1	ATTATatat	Os07g0184800;POPTR_0002s10560;POPTR_0005s17920;ppa004994m;67318;29842.m003611;29912.m005467;fgenesh1_pg.C_scaffold_7001757;fgenesh2_kg.8__2218__AT5G62260.1;scaffold_100611.1;Thaps24106;GRMZM2G150950;PK00377.1;PK26376.1;Cucsa.303060;Glyma04g10960.1;Glyma10g07550.1;Glyma13g21430.1;LjSGA_100986.1;MDP0000388292;MDP0000514420;cassava13117.valid.m1;cassava4485.m1;cassava47435.m1;AT4G21895;AT5G62260;Med…
TFmatrixID_0297	Homeodomain	712	-	1	ATATAtaa	PRH_PETCR
TF_motif_seq_0100	(Motif sequence only)	690	-	0.92	atttttaTAAAT	D2GMAUX28
TFmatrixID_0143	AT-Hook	721	-	1	aTTATTaatt	fgenesh1_pg.C_Chr_20.0001000063;29005.m000251;fgenesh4_pg.C_scaffold_6000195;GRMZM2G008456;mgf004903m
TF_motif_seq_0241	ZF-HD	725	-	1	TTAAT	AT1G75240
TF_motif_seq_0244	SBP	732	-	1	AGTAC	AT2G33810;AT2G47070
TF_motif_seq_0241	ZF-HD	737	-	1	ATAAT	AT1G75240
TF_motif_seq_0237	GATA;tify	758	-	1	AATCG	AT1G51600;AT2G45050;AT3G06740;AT3G16870;AT3G21175;AT3G24050;AT3G54810;AT3G60530;AT4G17570;AT4G24470;AT4G26150;AT4G32890;AT4G34680;AT5G25830;AT5G26930;AT5G56860;AT5G66320;AT2G18380;AT3G50870;AT4G36620
TF_motif_seq_0237	GATA;tify	772	-	1	AATCC	AT1G51600;AT2G45050;AT3G06740;AT3G16870;AT3G21175;AT3G24050;AT3G54810;AT3G60530;AT4G17570;AT4G24470;AT4G26150;AT4G32890;AT4G34680;AT5G25830;AT5G26930;AT5G56860;AT5G66320;AT2G18380;AT3G50870;AT4G36620
TF_motif_seq_0252	Myb/SANT;MYB;ARR-B	772	-	1	AATCC	AT2G01760;AT3G16857;AT4G16110;AT4G18020;AT4G31920;AT5G58080;AT1G67710;AT1G49190;AT2G25180;AT5G49240
TF_motif_seq_0298	bHLH	783	-	1	cATGTG	AT1G32640
TF_motif_seq_0301	bHLH	783	-	1	cATGTG	AT1G32640
TF_motif_seq_0302	bHLH	783	-	1	cATGTG	AT5G08130;AT3G26744
TF_motif_seq_0381	Tryp_alpha_amyl	784	-	1	atGTGTA	X58142
TF_motif_seq_0239	Dof	833	-	1	ACTTT	AT1G29160;AT1G64620;AT2G37590;AT3G21270;AT3G45610;AT3G47500;AT4G38000;AT5G39660;AT5G60200;AT5G60850;AT5G62940;AT2G46590;AT1G07640;AT1G21340;AT1G26790;AT1G47655;AT1G51700;AT1G69570;AT2G28510;AT2G28810;AT2G34140;AT3G50410;AT3G55370;AT3G61850;AT4G00940;AT4G21050;AT4G21080;AT4G24060;AT5G02460;AT5G62430;AT5G65590;AT5G66940
TFmatrixID_0343	Myb/SANT	837	-	1	tgaGATTCtc	AT3G13040;30169.m006598;fgenesh2_kg.3__1373__AT3G13040.1
TFmatrixID_0327	Myb/SANT	838	-	1	gaGATTCtca	BRADI3G10730;Cucsa.365440;MDP0000202657;MDP0000703817;Medtr4g129010;Medtr5g068770;ppa007222m;28883.m000751;29780.m001324;fgenesh1_pg.scaffold_166000054;POPTR_0008s11630;POPTR_0009s10980;POPTR_0010s13900;fgenesh2_pg.C_scaffold_0000045;gw1.6.1186.1;Sb08g003180;GSVIVG00003551001;GSVIVG00011942001;GSVIVG00031804001;GRMZM2G016370;GRMZM2G159119;PK19779.1;Al_scaffold_0001_2706;fgenesh2_kg.2__1124__AT1G6…
TFmatrixID_0337	Myb/SANT	838	-	1	gaGATTCtca	AT1G25550;AT2G03500;AT3G25790;BRADI2G04810;BRADI3G10730;Cucsa.082250;Cucsa.116140;Cucsa.283860;Cucsa.365440;MDP0000128135;MDP0000202657;MDP0000703817;Medtr5g068770;Medtr8g118880;ppa007222m;ppa016044m;28883.m000751;29676.m001636;29780.m001324;29807.m000474;Os01g0176700;fgenesh1_pg.scaffold_166000054;POPTR_0008s11630;POPTR_0009s10980;POPTR_0010s13900;fgenesh2_pg.C_scaffold_0000045;gw1.6.1186.1;Sb03…
TFmatrixID_0338	Myb/SANT	838	-	1	gaGATTCtca	AT1G68670;AT3G25790;BRADI2G04810;BRADI3G10730;Cucsa.082250;Cucsa.116140;Cucsa.283860;Cucsa.365440;MDP0000128135;MDP0000202657;MDP0000703817;Medtr8g118880;ppa007222m;ppa016044m;28883.m000751;29807.m000474;Os01g0176700;fgenesh1_pg.scaffold_166000054;POPTR_0007s11470;POPTR_0008s11630;POPTR_0009s10980;POPTR_0010s13900;fgenesh2_pg.C_scaffold_0000045;gw1.6.1186.1;Sb03g004090;Sb08g003180;GSVIVG000119420…
TFmatrixID_0345	Myb/SANT;G2-like	838	-	1	gaGATTCtca	AT1G79430;AT3G12730;AT3G24120;AT4G13640;BRADI1G31837;BRADI3G05500;Cucsa.118610;Cucsa.239950;Cucsa.256450;MDP0000229587;MDP0000609912;ppa007417m;ppa007491m;29904.m002952;30017.m000317;Os02g0174000;Os06g0664800;Os08g0346400;estExt_Genewise1.C_2010083;fgenesh1_pg.scaffold_27000005;gw1.12.332.1;gw1.47.44.1;POPTR_0008s08130;POPTR_0010s18130;POPTR_0011s00680;Sb04g004930;Sb10g026550;GSVIVG00015900001;GS…
TFmatrixID_0367	Myb/SANT	838	-	1	gaGATTCtca	AT2G03500;BRADI2G04810;BRADI3G10730;Cucsa.082250;Cucsa.116140;Cucsa.283860;Cucsa.365440;MDP0000128135;MDP0000202657;MDP0000703817;Medtr8g118880;ppa007222m;ppa016044m;28883.m000751;29676.m001636;29780.m001324;29807.m000474;Os01g0176700;Os02g0325600;fgenesh1_pg.scaffold_166000054;POPTR_0008s11630;POPTR_0009s10980;POPTR_0010s13900;fgenesh2_pg.C_scaffold_0000045;gw1.6.1186.1;Sb03g004090;Sb08g003180;S…
TFmatrixID_0371	Myb/SANT	838	-	1	gaGATTCtca	BRADI1G69480;estExt_Genewise1.C_90203;Cucsa.069440;Cucsa.252760;MDP0000124301;MDP0000155328;MDP0000224740;MDP0000290818;e_gw1.1.649.1;ppa002408m;ppa002493m;27647.m000179;29889.m003245;Os02g0796500;Os03g0224200;Os06g0183100;gwEuk.1.479.1;PDK_20s13009423g003;PDK_20s1451831g001;e_gw1.10.288.1;e_gw1.16.93.1;e_gw1.362.4.1;POPTR_0008s13490;POPTR_0008s22990;POPTR_0010s00320;POPTR_0010s11600;e_gw1.11.556…
TF_motif_seq_0031	(Motif sequence only)	433	-	0.9	gtcgcGTTGC	GCAACREPEATZMZEIN
TFmatrixID_0380	Myb/SANT	839	-	1	aGATTCtc	e_gw1.1.649.1;estExt_fgenesh1_pg.C_Chr_16.00010090;gwEuk.1.479.1;EuGene.0000130210
TF_motif_seq_0240	bZIP	846	-	1	CACGT	AT3G54620;AT4G02640
TFmatrixID_0229	TCR	864	-	1	tctTCAAAc	fgenesh1_pg.C_Chr_09.0001000301
TFmatrixID_0278	Homeodomain;TALE	870	-	1	aacTGTCAaa	AT1G23380;AT1G62360;AT1G70510;AT4G08150;BRADI1G07247;BRADI1G10047;BRADI1G12677;BRADI1G57607;BRADI2G11540;BRADI2G38390;Cucsa.044950;Cucsa.090630;Cucsa.353140;Cucsa.395320;MDP0000136226;MDP0000231216;MDP0000252095;MDP0000254187;MDP0000254847;MDP0000280307;MDP0000294096;Medtr1g100620;Medtr5g035050;ppa008461m;ppa013871m;29631.m001056;29842.m003531;30128.m008910;30147.m013923;30170.m013647;Os01g030250…
TFmatrixID_0293	Homeodomain;TALE	870	-	1	aacTGTCAaa	AT1G62990;AT4G32040;AT5G11060;AT5G25220;BRADI1G30730;BRADI1G76970;BRADI3G06170;BRADI3G19927;Cucsa.162660;Cucsa.271780;Cucsa.302660;MDP0000135063;MDP0000137501;MDP0000167286;MDP0000313776;MDP0000323095;MDP0000551496;Medtr3g137900;Medtr5g011210;Medtr8g122670;ppa005712m;ppa005888m;ppa005932m;ppa007698m;ppa009464m;29737.m001270;29848.m004577;30190.m011101;Os02g0182800;Os06g0646600;Os08g0292900;PDK_20…
TF_motif_seq_0497	(Motif sequence only)	280	-	0.89	agagCACTA	D4GMAUX28
TF_motif_seq_0090	(Motif sequence only)	491	-	0.89	aaagtATAAAa	MARARS
TF_motif_seq_0246	Homeodomain;TALE	873	-	1	TGTCA	AT1G23380;AT1G62360;AT1G70510;AT4G08150;Os03g0727000;GRMZM2G017087_T02
TFmatrixID_0143	AT-Hook	935	-	1	aTTATTcgac	fgenesh1_pg.C_Chr_20.0001000063;29005.m000251;fgenesh4_pg.C_scaffold_6000195;GRMZM2G008456;mgf004903m
TF_motif_seq_0090	(Motif sequence only)	711	-	0.89	tatatATAAAa	MARARS
TF_motif_seq_0241	ZF-HD	944	-	1	CTAAT	AT1G75240
TF_motif_seq_0246	Homeodomain;TALE	961	-	1	AGTCA	AT1G23380;AT1G62360;AT1G70510;AT4G08150;Os03g0727000;GRMZM2G017087_T02
TF_motif_seq_0438	(Motif sequence only)	195	+	0.88	GTTAGgct	MYB26PS
TF_motif_seq_0443	(Motif sequence only)	221	+	0.88	TAAAAaat	LECPLEACS2
TF_motif_seq_0493	(Motif sequence only)	227	+	0.88	aTGAGTtat	-300MOTIFZMZEIN
TF_motif_seq_0443	(Motif sequence only)	467	+	0.88	TAAAAgat	LECPLEACS2
TF_motif_seq_0149	(Motif sequence only)	560	+	0.88	CCTGAattctttagg	HSELIKENTACIDICPR1
TF_motif_seq_0438	(Motif sequence only)	649	+	0.88	GTTAGgtc	MYB26PS
TF_motif_seq_0454	(Motif sequence only)	693	+	0.88	TTTATaaa	TATAPVTRNALEU
TF_motif_seq_0449	(Motif sequence only)	845	+	0.88	TCACGtaa	AUXRETGA1GMGH3
TF_motif_seq_0270	WRKY	961	-	1	AGTCA	AT1G13960;AT1G18860;AT1G29280;AT1G29860;AT1G30650;AT1G55600;AT1G62300;AT1G64000;AT1G66550;AT1G68150;AT1G69310;AT1G69810;AT1G80590;AT1G80840;AT2G03340;AT2G23320;AT2G24570;AT2G25000;AT2G30250;AT2G30590;AT2G34830;AT2G37260;AT2G38470;AT2G40740;AT2G40750;AT2G44745;AT2G46130;AT2G46400;AT2G47260;AT3G01080;AT3G01970;AT3G04670;AT3G56400;AT3G58710;AT4G01250;AT4G01720;AT4G04450;AT4G12020;AT4G18170;AT4G22070…
TF_motif_seq_0449	(Motif sequence only)	928	+	0.88	TGACGgaa	AUXRETGA1GMGH3
TF_motif_seq_0339	WRKY	961	-	1	aGTCAA	AT1G13960;AT1G18860;AT1G29280;AT1G29860;AT1G30650;AT1G55600;AT1G62300;AT1G64000;AT1G66550;AT1G68150;AT1G69310;AT1G69810;AT1G80590;AT1G80840;AT2G03340;AT2G23320;AT2G24570;AT2G25000;AT2G30250;AT2G30590;AT2G34830;AT2G37260;AT2G38470;AT2G40740;AT2G40750;AT2G44745;AT2G46130;AT2G46400;AT2G47260;AT3G01080;AT3G01970;AT3G04670;AT3G56400;AT3G58710;AT4G01250;AT4G01720;AT4G04450;AT4G12020;AT4G18170;AT4G22070…
TF_motif_seq_0443	(Motif sequence only)	1035	+	0.88	TAAAAaat	LECPLEACS2
TF_motif_seq_0447	(Motif sequence only)	1185	+	0.88	TAGTGtat	NRRBNEXTA
TF_motif_seq_0438	(Motif sequence only)	17	-	0.88	aagCTAAC	MYB26PS
TF_motif_seq_0453	(Motif sequence only)	61	-	0.88	cctTTACA	EMHVCHORD
TFmatrixID_0343	Myb/SANT	964	-	1	caaGATTCtc	AT3G13040;30169.m006598;fgenesh2_kg.3__1373__AT3G13040.1
TF_motif_seq_0493	(Motif sequence only)	139	-	0.88	ttgACTCAt	-300MOTIFZMZEIN
TF_motif_seq_0490	(Motif sequence only)	322	-	0.88	ttgtAAAAC	ANAERO4CONSENSUS
TFmatrixID_0327	Myb/SANT	965	-	1	aaGATTCtct	BRADI3G10730;Cucsa.365440;MDP0000202657;MDP0000703817;Medtr4g129010;Medtr5g068770;ppa007222m;28883.m000751;29780.m001324;fgenesh1_pg.scaffold_166000054;POPTR_0008s11630;POPTR_0009s10980;POPTR_0010s13900;fgenesh2_pg.C_scaffold_0000045;gw1.6.1186.1;Sb08g003180;GSVIVG00003551001;GSVIVG00011942001;GSVIVG00031804001;GRMZM2G016370;GRMZM2G159119;PK19779.1;Al_scaffold_0001_2706;fgenesh2_kg.2__1124__AT1G6…
TFmatrixID_0337	Myb/SANT	965	-	1	aaGATTCtct	AT1G25550;AT2G03500;AT3G25790;BRADI2G04810;BRADI3G10730;Cucsa.082250;Cucsa.116140;Cucsa.283860;Cucsa.365440;MDP0000128135;MDP0000202657;MDP0000703817;Medtr5g068770;Medtr8g118880;ppa007222m;ppa016044m;28883.m000751;29676.m001636;29780.m001324;29807.m000474;Os01g0176700;fgenesh1_pg.scaffold_166000054;POPTR_0008s11630;POPTR_0009s10980;POPTR_0010s13900;fgenesh2_pg.C_scaffold_0000045;gw1.6.1186.1;Sb03…
TFmatrixID_0338	Myb/SANT	965	-	1	aaGATTCtct	AT1G68670;AT3G25790;BRADI2G04810;BRADI3G10730;Cucsa.082250;Cucsa.116140;Cucsa.283860;Cucsa.365440;MDP0000128135;MDP0000202657;MDP0000703817;Medtr8g118880;ppa007222m;ppa016044m;28883.m000751;29807.m000474;Os01g0176700;fgenesh1_pg.scaffold_166000054;POPTR_0007s11470;POPTR_0008s11630;POPTR_0009s10980;POPTR_0010s13900;fgenesh2_pg.C_scaffold_0000045;gw1.6.1186.1;Sb03g004090;Sb08g003180;GSVIVG000119420…
TFmatrixID_0345	Myb/SANT;G2-like	965	-	1	aaGATTCtct	AT1G79430;AT3G12730;AT3G24120;AT4G13640;BRADI1G31837;BRADI3G05500;Cucsa.118610;Cucsa.239950;Cucsa.256450;MDP0000229587;MDP0000609912;ppa007417m;ppa007491m;29904.m002952;30017.m000317;Os02g0174000;Os06g0664800;Os08g0346400;estExt_Genewise1.C_2010083;fgenesh1_pg.scaffold_27000005;gw1.12.332.1;gw1.47.44.1;POPTR_0008s08130;POPTR_0010s18130;POPTR_0011s00680;Sb04g004930;Sb10g026550;GSVIVG00015900001;GS…
TF_motif_seq_0454	(Motif sequence only)	693	-	0.88	tttATAAA	TATAPVTRNALEU
TF_motif_seq_0443	(Motif sequence only)	764	-	0.88	aaaTTTTA	LECPLEACS2
TFmatrixID_0351	Myb/SANT	965	-	1	aaGATTCtct	AT4G28610;Cucsa.027530;Cucsa.037070;MDP0000132340;MDP0000248927;MDP0000285150;MDP0000321461;Medtr1g093760;Medtr7g116700;ppa004886m;ppa004959m;ppa005708m;29637.m000753;29680.m001711;PDK_20s1306081g005;POPTR_0002s25960;POPTR_0013s04530;POPTR_0019s03750;Sb01g036440;GSVIVG00023401001;GSVIVG00028403001;GRMZM2G006477;PK01035.1;PK01823.1;Glyma03g32350.1;Glyma03g41040.1;Glyma10g04540.1;Glyma13g18800.1;Gl…
TF_motif_seq_0413	(Motif sequence only)	986	-	0.88	gcgTGAAT	PE2FNTRNR1A
TFmatrixID_0367	Myb/SANT	965	-	1	aaGATTCtct	AT2G03500;BRADI2G04810;BRADI3G10730;Cucsa.082250;Cucsa.116140;Cucsa.283860;Cucsa.365440;MDP0000128135;MDP0000202657;MDP0000703817;Medtr8g118880;ppa007222m;ppa016044m;28883.m000751;29676.m001636;29780.m001324;29807.m000474;Os01g0176700;Os02g0325600;fgenesh1_pg.scaffold_166000054;POPTR_0008s11630;POPTR_0009s10980;POPTR_0010s13900;fgenesh2_pg.C_scaffold_0000045;gw1.6.1186.1;Sb03g004090;Sb08g003180;S…
TFmatrixID_0368	Myb/SANT	965	-	1	aaGATTCtct	BRADI1G28920;BRADI1G34470;BRADI1G63530;Cucsa.027530;Cucsa.037070;MDP0000248927;MDP0000285150;MDP0000321461;Medtr1g093760;Medtr7g116700;ppa004886m;ppa004959m;29637.m000753;29680.m001711;30169.m006598;Os03g0329900;Os07g0438800;PDK_20s1306081g005;POPTR_0002s25960;POPTR_0007s15110;Sb01g036440;Sb02g010520;GSVIVG00028403001;GRMZM2G006477;GRMZM2G162409;PK01035.1;PK01823.1;Glyma03g32350.1;Glyma03g41040.1…
TFmatrixID_0371	Myb/SANT	965	-	1	aaGATTCtct	BRADI1G69480;estExt_Genewise1.C_90203;Cucsa.069440;Cucsa.252760;MDP0000124301;MDP0000155328;MDP0000224740;MDP0000290818;e_gw1.1.649.1;ppa002408m;ppa002493m;27647.m000179;29889.m003245;Os02g0796500;Os03g0224200;Os06g0183100;gwEuk.1.479.1;PDK_20s13009423g003;PDK_20s1451831g001;e_gw1.10.288.1;e_gw1.16.93.1;e_gw1.362.4.1;POPTR_0008s13490;POPTR_0008s22990;POPTR_0010s00320;POPTR_0010s11600;e_gw1.11.556…
TF_motif_seq_0366	(Motif sequence only)	3	+	0.86	CTAACta	MYBATRD22
TF_motif_seq_0366	(Motif sequence only)	20	+	0.86	CTAACta	MYBATRD22
TFmatrixID_0380	Myb/SANT	966	-	1	aGATTCtc	e_gw1.1.649.1;estExt_fgenesh1_pg.C_Chr_16.00010090;gwEuk.1.479.1;EuGene.0000130210
TF_motif_seq_0391	(Motif sequence only)	228	+	0.86	TGAGTta	GCN4OSGLUB1
TF_motif_seq_0400	(Motif sequence only)	228	+	0.86	TGAGTta	MRNASTA2CRPSBD
TF_motif_seq_0383	(Motif sequence only)	233	+	0.86	TATAAct	TATABOX2
TF_motif_seq_0382	(Motif sequence only)	273	+	0.86	TACTAta	SP8BFIBSP8BIB
TF_motif_seq_0344	(Motif sequence only)	315	+	0.86	AACAAat	AACACOREOSGLUB1
TF_motif_seq_0394	(Others)	323	+	0.86	TGTAAaa	X03103;AJ000991;U82230;AJ012284
TF_motif_seq_0357	(Motif sequence only)	333	+	0.86	CAAACaa	2SSEEDPROTBANAPA
TF_motif_seq_0343	(Motif sequence only)	334	+	0.86	AAACAat	ANAERO1CONSENSUS
TF_motif_seq_0390	(Motif sequence only)	353	+	0.86	TCATCtc	ANAERO3CONSENSUS
TF_motif_seq_0344	(Motif sequence only)	368	+	0.86	AACAAat	AACACOREOSGLUB1
TF_motif_seq_0397	(Motif sequence only)	383	+	0.86	TTAATgc	WUSATAg
TF_motif_seq_0246	Homeodomain;TALE	979	-	1	TGTCA	AT1G23380;AT1G62360;AT1G70510;AT4G08150;Os03g0727000;GRMZM2G017087_T02
TF_motif_seq_0349	(Others)	407	+	0.86	ACAGAca	X67670;X67671
TF_motif_seq_0392	(Motif sequence only)	440	+	0.86	TGCAAaa	PROLAMINBOXOSGLUB1
TF_motif_seq_0383	(Motif sequence only)	495	+	0.86	TATAAaa	TATABOX2
TF_motif_seq_0241	ZF-HD	999	-	1	TTAAT	AT1G75240
TF_motif_seq_0388	(Motif sequence only)	551	+	0.86	TATTAtt	TATABOX3
TFmatrixID_0295	Homeodomain;HD-ZIP	1005	-	1	tgtcAATCAa	BRADI3G50220;BRADI4G35910;BRADI5G17170;Cucsa.259560;MDP0000311522;MDP0000316497;MDP0000615948;MDP0000899816;Medtr3g123250;Medtr8g029340;ppa010647m;27964.m000347;30089.m001006;Os02g0649300;Os04g0541700;Os09g0528200;PDK_20s1318331g001;POPTR_0002s17680;POPTR_0012s03080;POPTR_0014s09860;Sb02g030660;Sb04g033380;Sb06g024000;GRMZM2G034113;GRMZM2G041462;GRMZM2G117164;GRMZM2G351330;PK03912.1;PK15571.1;fge…
TF_motif_seq_0389	(Motif sequence only)	582	+	0.86	TATTTta	TATABOXOSPAL
TF_motif_seq_0364	(Motif sequence only)	592	+	0.86	CGAACtc	AMMORESIVDCRNIA1
TF_motif_seq_0349	(Others)	613	+	0.86	ACAGAca	X67670;X67671
TF_motif_seq_0366	(Motif sequence only)	631	+	0.86	CTAACct	MYBATRD22
TF_motif_seq_0373	(Motif sequence only)	649	+	0.86	GTTAGgt	MYB1LEPR
TF_motif_seq_0364	(Motif sequence only)	656	+	0.86	CGAATtt	AMMORESIVDCRNIA1
TF_motif_seq_0403	(Motif sequence only)	696	+	0.86	ataAATCT	CCA1ATLHCB1
TF_motif_seq_0246	Homeodomain;TALE	1005	-	1	TGTCA	AT1G23380;AT1G62360;AT1G70510;AT4G08150;Os03g0727000;GRMZM2G017087_T02
TF_motif_seq_0445	(Motif sequence only)	697	+	0.86	TAAATcta	L1BOXATPDF1
TFmatrixID_0291	Homeodomain;bZIP;HD-ZIP;WOX	1007	-	1	tcAATCAa	AT4G35550;BRADI2G53390;Cucsa.272210;Cucsa.323040;MDP0000224466;MDP0000304650;MDP0000316517;MDP0000851699;Medtr7g025190;ppa011225m;ppa021400m;29830.m001452;Os01g0818400;PDK_20s1408301g001;gw1.224.39.1;gw1.29.10.1;POPTR_0002s00980;POPTR_0005s10480;POPTR_0005s27410;gw1.2.104.1;Sb03g038080;GSVIVG00013388001;GSVIVG00026636001;GSVIVG00026638001;AC218972.3_FG005;GRMZM2G069274;PK07880.1;PK14252.1;scaffol…
TF_motif_seq_0384	(Motif sequence only)	711	+	0.86	TATATat	TATABOX4
TF_motif_seq_0383	(Motif sequence only)	715	+	0.86	TATAAaa	TATABOX2
TF_motif_seq_0364	(Motif sequence only)	800	+	0.86	CCAACtt	AMMORESIVDCRNIA1
TF_motif_seq_0364	(Motif sequence only)	830	+	0.86	CTAACtt	AMMORESIVDCRNIA1
TF_motif_seq_0380	(Motif sequence only)	845	+	0.86	TCACGta	GARE2OSREP1
TF_motif_seq_0395	(Motif sequence only)	873	+	0.86	TGTCAaa	TGTCACACMCUCUMISIN
TF_motif_seq_0395	(Motif sequence only)	979	+	0.86	TGTCAaa	TGTCACACMCUCUMISIN
TFmatrixID_0299	Homeodomain;WOX	1007	-	1	tcAATCAa	AT1G20700;AT1G20710;BRADI2G53390;Cucsa.272210;Cucsa.323040;MDP0000224466;MDP0000304650;MDP0000316517;MDP0000851699;Medtr7g025190;ppa011225m;ppa021400m;29830.m001452;30170.m014389;Os01g0818400;PDK_20s1408301g001;gw1.224.39.1;gw1.29.10.1;POPTR_0002s00980;POPTR_0005s10480;POPTR_0005s27410;gw1.2.104.1;Sb03g038080;GSVIVG00013388001;GSVIVG00026636001;GSVIVG00026638001;AC218972.3_FG005;GRMZM2G038252;GRM…
TF_motif_seq_0237	GATA;tify	1009	-	1	AATCA	AT1G51600;AT2G45050;AT3G06740;AT3G16870;AT3G21175;AT3G24050;AT3G54810;AT3G60530;AT4G17570;AT4G24470;AT4G26150;AT4G32890;AT4G34680;AT5G25830;AT5G26930;AT5G56860;AT5G66320;AT2G18380;AT3G50870;AT4G36620
TFmatrixID_0009	AT-Hook	1017	-	1	aAATAAattt	AT4G35390
TF_motif_seq_0445	(Motif sequence only)	1020	+	0.86	TAAATtta	L1BOXATPDF1
TF_motif_seq_0243	GATA;tify	1025	-	1	TTATC	AT1G51600;AT2G45050;AT3G06740;AT3G16870;AT3G21175;AT3G24050;AT3G54810;AT3G60530;AT4G17570;AT4G24470;AT4G26150;AT4G32890;AT4G34680;AT5G25830;AT5G26930;AT5G56860;AT5G66320;AT2G18380;AT3G50870;AT4G36620
TF_motif_seq_0383	(Motif sequence only)	1048	+	0.86	TATAAct	TATABOX2
TF_motif_seq_0384	(Motif sequence only)	1065	+	0.86	TATATat	TATABOX4
TF_motif_seq_0384	(Motif sequence only)	1067	+	0.86	TATATag	TATABOX4
TF_motif_seq_0388	(Motif sequence only)	1153	+	0.86	TATTAtt	TATABOX3
TF_motif_seq_0389	(Motif sequence only)	1222	+	0.86	TATTTta	TATABOXOSPAL
TF_motif_seq_0373	(Motif sequence only)	1	-	0.86	gaCTAAC	MYB1LEPR
TF_motif_seq_0383	(Motif sequence only)	11	-	0.86	agTTATA	TATABOX2
TF_motif_seq_0373	(Motif sequence only)	18	-	0.86	agCTAAC	MYB1LEPR
TF_motif_seq_0237	GATA;tify	1026	-	1	TATCA	AT1G51600;AT2G45050;AT3G06740;AT3G16870;AT3G21175;AT3G24050;AT3G54810;AT3G60530;AT4G17570;AT4G24470;AT4G26150;AT4G32890;AT4G34680;AT5G25830;AT5G26930;AT5G56860;AT5G66320;AT2G18380;AT3G50870;AT4G36620
TF_motif_seq_0380	(Motif sequence only)	31	-	0.86	taAGTTA	GARE2OSREP1
TF_motif_seq_0344	(Motif sequence only)	127	-	0.86	atTTGTT	AACACOREOSGLUB1
TFmatrixID_0281	Homeodomain;HD-ZIP	1028	-	1	tcAATAAta	AT1G26960;AT1G69780;AT2G22430;AT3G01220;AT5G15150;BRADI1G71930;BRADI1G73190;BRADI3G35850;BRADI3G38600;BRADI3G56180;BRADI4G32737;Cucsa.097950;Cucsa.104200;Cucsa.104950;Cucsa.158420;Cucsa.159020;Cucsa.285250;Cucsa.285390;Cucsa.339580;MDP0000124827;MDP0000138651;MDP0000150088;MDP0000150465;MDP0000152629;MDP0000206752;MDP0000229611;MDP0000281698;MDP0000423596;MDP0000427227;MDP0000509120;MDP0000564897…
TF_motif_seq_0378	(Motif sequence only)	148	-	0.86	tgTGTTA	GARE1OSREP1
TF_motif_seq_0380	(Motif sequence only)	158	-	0.86	taCTTTA	GARE2OSREP1
TF_motif_seq_0397	(Motif sequence only)	169	-	0.86	gcATTAA	WUSATAg
TF_motif_seq_0366	(Motif sequence only)	193	-	0.86	tcGTTAG	MYBATRD22
TF_motif_seq_0383	(Motif sequence only)	230	-	0.86	agTTATA	TATABOX2
TF_motif_seq_0391	(Motif sequence only)	235	-	0.86	taACTCA	GCN4OSGLUB1
TF_motif_seq_0400	(Motif sequence only)	235	-	0.86	taACTCA	MRNASTA2CRPSBD
TF_motif_seq_0345	(Motif sequence only)	242	-	0.86	acTCGTT	QARBNEXTA
TF_motif_seq_0350	(Motif sequence only)	347	-	0.86	tcTCGTT	DRE1COREZMRAB17
TF_motif_seq_0363	(Motif sequence only)	371	-	0.86	aaATTGG	LEAFYATAG
TF_motif_seq_0358	(Motif sequence only)	435	-	0.86	cgCGTTG	BP5OSWX
TF_motif_seq_0392	(Motif sequence only)	437	-	0.86	cgTTGCA	PROLAMINBOXOSGLUB1
TF_motif_seq_0388	(Motif sequence only)	446	-	0.86	acTAATA	TATABOX3
TF_motif_seq_0343	(Motif sequence only)	451	-	0.86	taTGTTT	ANAERO1CONSENSUS
TF_motif_seq_0388	(Motif sequence only)	459	-	0.86	agTAATA	TATABOX3
TF_motif_seq_0383	(Motif sequence only)	500	-	0.86	aaTTATA	TATABOX2
TF_motif_seq_0241	ZF-HD	1031	-	1	ATAAT	AT1G75240
TF_motif_seq_0392	(Motif sequence only)	514	-	0.86	ttTTGCA	PROLAMINBOXOSGLUB1
TF_motif_seq_0383	(Motif sequence only)	534	-	0.86	agTTATA	TATABOX2
TFmatrixID_0001	AT-Hook	1038	-	1	aaaaTAATTa	AT1G63480
TF_motif_seq_0389	(Motif sequence only)	577	-	0.86	ctAAATA	TATABOXOSPAL
TF_motif_seq_0372	(Motif sequence only)	590	-	0.86	caCGAAC	ACGTOSGLUB1
TF_motif_seq_0373	(Motif sequence only)	629	-	0.86	agCTAAC	MYB1LEPR
TF_motif_seq_0388	(Motif sequence only)	660	-	0.86	ttTAATA	TATABOX3
TFmatrixID_0412	Sox;YABBY	1041	-	1	atAATTAtat	AT1G23420;fgenesh1_pg.C_scaffold_1002152
TF_motif_seq_0383	(Motif sequence only)	692	-	0.86	ttTTATA	TATABOX2
TF_motif_seq_0383	(Motif sequence only)	708	-	0.86	aaTTATA	TATABOX2
TF_motif_seq_0384	(Motif sequence only)	712	-	0.86	atATATA	TATABOX4
TF_motif_seq_0241	ZF-HD	1041	-	1	ATAAT	AT1G75240
TF_motif_seq_0395	(Motif sequence only)	812	-	0.86	ggTGACA	TGTCACACMCUCUMISIN
TF_motif_seq_0373	(Motif sequence only)	828	-	0.86	caCTAAC	MYB1LEPR
TF_motif_seq_0372	(Motif sequence only)	846	-	0.86	caCGTAA	ACGTOSGLUB1
TF_motif_seq_0392	(Motif sequence only)	953	-	0.86	atTTGCA	PROLAMINBOXOSGLUB1
TFmatrixID_0130	AT-Hook	1042	-	1	taatTATATa	Os06g0326000;Os07g0184800;Os08g0512400;Os09g0491708;estExt_fgenesh1_pg.C_2230073;POPTR_0004s20060;ppa016410m;ppa024471m;29092.m000442;fgenesh2_pg.C_scaffold_83000076;BRADI3G40180;Sb02g028500;Sb04g037880;Thaps11588;GSVIVG00027617001;scaffold_702647.1;GRMZM2G089562;GRMZM2G106133;GRMZM2G123887;GRMZM2G159926;GRMZM2G164489;Glyma06g01700.1;Glyma0856s00200.1;Glyma09g39650.1;Glyma18g46540.1;LjSGA_043546.…
TF_motif_seq_0445	(Motif sequence only)	1020	-	0.86	taaATTTA	L1BOXATPDF1
TF_motif_seq_0388	(Motif sequence only)	1030	-	0.86	aaTAATA	TATABOX3
TF_motif_seq_0383	(Motif sequence only)	1043	-	0.86	aaTTATA	TATABOX2
TF_motif_seq_0388	(Motif sequence only)	1052	-	0.86	acTAATA	TATABOX3
TF_motif_seq_0384	(Motif sequence only)	1054	-	0.86	taATATA	TATABOX4
TF_motif_seq_0384	(Motif sequence only)	1064	-	0.86	ctATATA	TATABOX4
TF_motif_seq_0384	(Motif sequence only)	1066	-	0.86	atATATA	TATABOX4
TF_motif_seq_0361	(Motif sequence only)	1162	-	0.86	gtGCATG	RYREPEATGMGY2
TF_motif_seq_0349	(Others)	1167	-	0.86	tgTCGGA	X67670;X67671
TF_motif_seq_0346	(Motif sequence only)	1169	-	0.86	tcGGATT	RBCSCONSENSUS
TFmatrixID_0146	AT-Hook	1044	-	1	ATTATataa	Os07g0184800;POPTR_0002s10560;POPTR_0005s17920;ppa004994m;67318;29842.m003611;29912.m005467;fgenesh1_pg.C_scaffold_7001757;fgenesh2_kg.8__2218__AT5G62260.1;scaffold_100611.1;Thaps24106;GRMZM2G150950;PK00377.1;PK26376.1;Cucsa.303060;Glyma04g10960.1;Glyma10g07550.1;Glyma13g21430.1;LjSGA_100986.1;MDP0000388292;MDP0000514420;cassava13117.valid.m1;cassava4485.m1;cassava47435.m1;AT4G21895;AT5G62260;Med…
TF_motif_seq_0493	(Motif sequence only)	234	-	0.85	ataACTCAa	-300MOTIFZMZEIN
TF_motif_seq_0399	(Motif sequence only)	108	+	0.84	TTTGAtt	WBBOXPCWRKY1
TF_motif_seq_0377	(Motif sequence only)	405	+	0.84	TAACAga	GAREAT
TF_motif_seq_0371	(Motif sequence only)	529	+	0.84	GATAAag	IBOXCORENT
TF_motif_seq_0399	(Motif sequence only)	948	+	0.84	TTTGAat	WBBOXPCWRKY1
TF_motif_seq_0377	(Motif sequence only)	148	-	0.84	tgTGTTA	GAREAT
TF_motif_seq_0377	(Motif sequence only)	216	-	0.84	caTGTTA	GAREAT
TF_motif_seq_0371	(Motif sequence only)	584	-	0.84	ttTTATC	IBOXCORENT
TF_motif_seq_0241	ZF-HD	1053	-	1	CTAAT	AT1G75240
TF_motif_seq_0399	(Motif sequence only)	1009	-	0.84	aaTCAAA	WBBOXPCWRKY1
TF_motif_seq_0322	(Motif sequence only)	51	+	0.83	GTGGAc	CRTDREHVCBF2
TF_motif_seq_0327	(Others)	65	+	0.83	TACATa	L34551
TF_motif_seq_0327	(Others)	114	+	0.83	TTCGTa	L34551
TF_motif_seq_0280	(Motif sequence only)	267	+	0.83	AACGAt	ACGTTBOX
TF_motif_seq_0316	(Others)	308	+	0.83	GATGTc	L345501
TF_motif_seq_0322	(Motif sequence only)	311	+	0.83	GTCGAa	CRTDREHVCBF2
TF_motif_seq_0283	(Motif sequence only)	403	+	0.83	AATAAc	POLASIG3
TF_motif_seq_0327	(Others)	457	+	0.83	TAAGTa	L34551
TF_motif_seq_0280	(Motif sequence only)	532	+	0.83	AAAGTt	ACGTTBOX
TF_motif_seq_0280	(Motif sequence only)	633	+	0.83	AACCTt	ACGTTBOX
TF_motif_seq_0322	(Motif sequence only)	654	+	0.83	GTCGAa	CRTDREHVCBF2
TF_motif_seq_0280	(Motif sequence only)	683	+	0.83	AATGTt	ACGTTBOX
TF_motif_seq_0283	(Motif sequence only)	704	+	0.83	AATAAa	POLASIG3
TF_motif_seq_0327	(Others)	734	+	0.83	TACATa	L34551
TF_motif_seq_0241	ZF-HD	1081	-	1	GTAAT	AT1G75240
TF_motif_seq_0434	(Motif sequence only)	788	+	0.83	GTATAgac	P1BS
TF_motif_seq_0280	(Motif sequence only)	832	+	0.83	AACTTt	ACGTTBOX
TF_motif_seq_0266	TCP	1090	-	1	GGGCC	Os03g0785800;Os04g0194600;Os12g0616400;Os01g0213800;Os08g0544800;Os11g0175700
TF_motif_seq_0327	(Others)	846	+	0.83	CACGTa	L34551
TF_motif_seq_0316	(Others)	860	+	0.83	GTCGTc	L345501
TF_motif_seq_0322	(Motif sequence only)	860	+	0.83	GTCGTc	CRTDREHVCBF2
TF_motif_seq_0239	Dof	1092	-	1	GCCTT	AT1G29160;AT1G64620;AT2G37590;AT3G21270;AT3G45610;AT3G47500;AT4G38000;AT5G39660;AT5G60200;AT5G60850;AT5G62940;AT2G46590;AT1G07640;AT1G21340;AT1G26790;AT1G47655;AT1G51700;AT1G69570;AT2G28510;AT2G28810;AT2G34140;AT3G50410;AT3G55370;AT3G61850;AT4G00940;AT4G21050;AT4G21080;AT4G24060;AT5G02460;AT5G62430;AT5G65590;AT5G66940
TF_motif_seq_0322	(Motif sequence only)	939	+	0.83	TTCGAc	CRTDREHVCBF2
TF_motif_seq_0434	(Motif sequence only)	957	+	0.83	GCATAgtc	P1BS
TF_motif_seq_0283	(Motif sequence only)	1018	+	0.83	AATAAa	POLASIG3
TF_motif_seq_0283	(Motif sequence only)	1033	+	0.83	AATAAa	POLASIG3
TF_motif_seq_0239	Dof	1093	-	1	CCTTT	AT1G29160;AT1G64620;AT2G37590;AT3G21270;AT3G45610;AT3G47500;AT4G38000;AT5G39660;AT5G60200;AT5G60850;AT5G62940;AT2G46590;AT1G07640;AT1G21340;AT1G26790;AT1G47655;AT1G51700;AT1G69570;AT2G28510;AT2G28810;AT2G34140;AT3G50410;AT3G55370;AT3G61850;AT4G00940;AT4G21050;AT4G21080;AT4G24060;AT5G02460;AT5G62430;AT5G65590;AT5G66940
TF_motif_seq_0327	(Others)	1145	+	0.83	TACGAa	L34551
TF_motif_seq_0327	(Others)	1208	+	0.83	TACGAa	L34551
TF_motif_seq_0322	(Motif sequence only)	51	-	0.83	gTGGAC	CRTDREHVCBF2
TF_motif_seq_0327	(Others)	65	-	0.83	tACATA	L34551
TF_motif_seq_0434	(Motif sequence only)	81	-	0.83	agaTATAC	P1BS
TF_motif_seq_0327	(Others)	114	-	0.83	tTCGTA	L34551
TF_motif_seq_0280	(Motif sequence only)	267	-	0.83	aACGAT	ACGTTBOX
TF_motif_seq_0316	(Others)	308	-	0.83	gATGTC	L345501
TF_motif_seq_0322	(Motif sequence only)	311	-	0.83	gTCGAA	CRTDREHVCBF2
TF_motif_seq_0283	(Motif sequence only)	391	-	0.83	tTTATT	POLASIG3
TF_motif_seq_0303	(Motif sequence only)	449	-	0.83	aATATG	CATATGGMSAUR
TF_motif_seq_0327	(Others)	457	-	0.83	tAAGTA	L34551
TF_motif_seq_0280	(Motif sequence only)	532	-	0.83	aAAGTT	ACGTTBOX
TF_motif_seq_0280	(Motif sequence only)	633	-	0.83	aACCTT	ACGTTBOX
TF_motif_seq_0322	(Motif sequence only)	654	-	0.83	gTCGAA	CRTDREHVCBF2
TF_motif_seq_0280	(Motif sequence only)	683	-	0.83	aATGTT	ACGTTBOX
TF_motif_seq_0283	(Motif sequence only)	687	-	0.83	tTTATT	POLASIG3
TF_motif_seq_0327	(Others)	734	-	0.83	tACATA	L34551
TFmatrixID_0129	AT-Hook	1099	-	1	AATTTttgg	POPTR_0004s08590;POPTR_0017s02940;ppa012096m;Sb07g020920;Al_scaffold_0005_66;scaffold_101674.1;GRMZM2G004878;GRMZM2G106133;Cucsa.031270;Cucsa.084380;Glyma11g33690.1;LjSGA_020555.1;LjSGA_143953.1;MDP0000141691;MDP0000203957;MDP0000204120;MDP0000233529;MDP0000931380;cassava30016.valid.m1;cassava6241.valid.m1;cassava6242.valid.m1;AT1G14900;AT1G48610;Medtr1g086280;Medtr3g087730;mgf004884m;mgf014039m;…
TF_motif_seq_0280	(Motif sequence only)	832	-	0.83	aACTTT	ACGTTBOX
TFmatrixID_0152	AT-Hook	1099	-	1	AATTTtt	Os06g0326000;estExt_fgenesh1_pg.C_2230073;POPTR_0004s20060;ppa016410m;ppa024471m;29092.m000442;fgenesh2_pg.C_scaffold_83000076;Sb04g037880;Thaps11588;GSVIVG00027617001;scaffold_702647.1;GRMZM2G089562;GRMZM2G106133;GRMZM2G123887;GRMZM2G164489;Glyma0856s00200.1;Glyma09g39650.1;Glyma18g46540.1;LjSGA_043546.1;MDP0000137090;cassava12241.valid.m1;cassava34089.m1;AT1G19485;AT1G48610;Medtr5g011900;mg0261…
TF_motif_seq_0327	(Others)	846	-	0.83	cACGTA	L34551
TF_motif_seq_0316	(Others)	860	-	0.83	gTCGTC	L345501
TF_motif_seq_0322	(Motif sequence only)	860	-	0.83	gTCGTC	CRTDREHVCBF2
TFmatrixID_0151	AT-Hook	1100	-	1	ATTTTtg	Os11g0602200;BRADI2G14100;fgenesh2_pg.17_#_325;BGIOSIBCE034976
TF_motif_seq_0283	(Motif sequence only)	923	-	0.83	cTTATT	POLASIG3
TF_motif_seq_0322	(Motif sequence only)	939	-	0.83	tTCGAC	CRTDREHVCBF2
TF_motif_seq_0303	(Motif sequence only)	1001	-	0.83	aATATG	CATATGGMSAUR
TF_motif_seq_0434	(Motif sequence only)	1054	-	0.83	taaTATAC	P1BS
TFmatrixID_0133	AT-Hook	1101	-	1	TTTTTgggg	Os01g0835600;fgenesh1_pg.C_Chr_20.0001000063;29005.m000251;Sb0621s002020;fgenesh4_pg.C_scaffold_6000195;GRMZM2G008456;GRMZM2G127034;mgf004903m;BGIOSIBCE004181
TF_motif_seq_0327	(Others)	1145	-	0.83	tACGAA	L34551
TF_motif_seq_0327	(Others)	1208	-	0.83	tACGAA	L34551
TF_motif_seq_0085	(Motif sequence only)	102	+	0.82	TCCAAatttga	RBENTGA3
TF_motif_seq_0085	(Motif sequence only)	799	+	0.82	TCCAActtcca	RBENTGA3
TF_motif_seq_0055	(Motif sequence only)	1021	+	0.82	AAATTtatcaa	LBOXLERBCS
TF_motif_seq_0055	(Motif sequence only)	374	-	0.82	ttggcaAATTT	LBOXLERBCS
TF_motif_seq_0266	TCP	1107	-	1	GGGCC	Os03g0785800;Os04g0194600;Os12g0616400;Os01g0213800;Os08g0544800;Os11g0175700
TF_motif_seq_0055	(Motif sequence only)	505	-	0.82	tagcttAATTT	LBOXLERBCS
TF_motif_seq_0239	Dof	1109	-	1	GCCTT	AT1G29160;AT1G64620;AT2G37590;AT3G21270;AT3G45610;AT3G47500;AT4G38000;AT5G39660;AT5G60200;AT5G60850;AT5G62940;AT2G46590;AT1G07640;AT1G21340;AT1G26790;AT1G47655;AT1G51700;AT1G69570;AT2G28510;AT2G28810;AT2G34140;AT3G50410;AT3G55370;AT3G61850;AT4G00940;AT4G21050;AT4G21080;AT4G24060;AT5G02460;AT5G62430;AT5G65590;AT5G66940
TF_motif_seq_0226	(Motif sequence only)	704	+	0.81	aataaattatatATAAAattattaattt	COREOS
TF_motif_seq_0079	(Motif sequence only)	224	-	0.81	aaaatgAGTTA	C1MOTIFZMBZ2
TF_motif_seq_0272	(Motif sequence only)	4	+	0.8	TAACT	WBOXHVISO1
TF_motif_seq_0302	bHLH	1114	-	1	cACTTG	AT5G08130;AT3G26744
TF_motif_seq_0269	(Motif sequence only)	8	+	0.8	TATAG	TAAAGSTKST1
TFmatrixID_0143	AT-Hook	1154	-	1	aTTATTgggt	fgenesh1_pg.C_Chr_20.0001000063;29005.m000251;fgenesh4_pg.C_scaffold_6000195;GRMZM2G008456;mgf004903m
TF_motif_seq_0262	(Motif sequence only)	14	+	0.8	TATAA	IBOXCORE
TF_motif_seq_0257	NF-YB;NF-YA;NF-YC	1157	-	1	ATTGG	AT1G09030;AT1G17590;AT1G21970;AT1G30500;AT1G54160;AT1G54830;AT1G56170;AT1G72830;AT2G38880;AT2G47810;AT3G05690;AT3G14020;AT3G20910;AT3G53340;AT4G14540;AT5G06510;AT5G12840;AT5G27910;AT5G38140;AT5G47640;AT5G47670;AT5G50470;AT5G50480;Os01g0834400;Os02g0725900;Os05g0463800;Os05g0573500
TF_motif_seq_0262	(Motif sequence only)	19	+	0.8	GCTAA	IBOXCORE
TF_motif_seq_0272	(Motif sequence only)	21	+	0.8	TAACT	WBOXHVISO1
TF_motif_seq_0256	B3	1164	-	1	GCATG	Os04g0676600;Os08g0101000
TF_motif_seq_0269	(Motif sequence only)	25	+	0.8	TAGAG	TAAAGSTKST1
TFmatrixID_0156	B3;ARF;	1165	-	1	caTGTCGga	AT1G19220;AT1G19850;AT1G30330;AT5G20730;AT5G37020;AT5G60450;BRADI1G32547;BRADI1G34340;BRADI1G46602;BRADI3G03407;BRADI3G04920;BRADI3G40437;BRADI4G01730;BRADI5G25157;BRADI5G25767;Cucsa.047990;Cucsa.052860;Cucsa.071070;Cucsa.152170;Cucsa.342870;MDP0000134824;MDP0000143749;MDP0000153538;MDP0000185253;MDP0000211459;MDP0000232417;MDP0000268306;MDP0000294251;MDP0000319957;MDP0000412781;MDP0000550049;MDP…
TF_motif_seq_0262	(Motif sequence only)	29	+	0.8	GTTAA	IBOXCORE
TF_motif_seq_0269	(Motif sequence only)	30	+	0.8	TTAAG	TAAAGSTKST1
TF_motif_seq_0258	Dehydrin	1168	-	1	GTCGG	U01377
TF_motif_seq_0262	(Motif sequence only)	34	+	0.8	GTTAA	IBOXCORE
TF_motif_seq_0269	(Motif sequence only)	35	+	0.8	TTAAG	TAAAGSTKST1
TF_motif_seq_0269	(Motif sequence only)	36	+	0.8	TAAGG	TAAAGSTKST1
TF_motif_seq_0263	(Motif sequence only)	39	+	0.8	GGCAC	SORLIP1AT
TF_motif_seq_0249	(Motif sequence only)	49	+	0.8	ATGTG	ABRELATERD1
TF_motif_seq_0275	(Motif sequence only)	52	+	0.8	TGGAC	WBOXATNPR1
TF_motif_seq_0264	(Motif sequence only)	53	+	0.8	GGACA	MYBST1
TF_motif_seq_0261	(Motif sequence only)	54	+	0.8	GACAC	SURECOREATSULTR11
TF_motif_seq_0263	(Motif sequence only)	54	+	0.8	GACAC	SORLIP1AT
TFmatrixID_0380	Myb/SANT	1171	-	1	gGATTCtt	e_gw1.1.649.1;estExt_fgenesh1_pg.C_Chr_16.00010090;gwEuk.1.479.1;EuGene.0000130210
TF_motif_seq_0275	(Motif sequence only)	63	+	0.8	TTTAC	WBOXATNPR1
TF_motif_seq_0262	(Motif sequence only)	67	+	0.8	CATAA	IBOXCORE
TF_motif_seq_0281	bZIP	1173	-	1	aTTCTT	AT1G68640
TF_motif_seq_0269	(Motif sequence only)	78	+	0.8	TTAAG	TAAAGSTKST1
TF_motif_seq_0264	(Motif sequence only)	81	+	0.8	AGATA	MYBST1
TF_motif_seq_0262	(Motif sequence only)	82	+	0.8	GATAT	IBOXCORE
TFmatrixID_0211	C2H2	1185	-	1	tAGTGTa	AT1G27730;AT3G49930;AT3G60580;AT5G04340;AT5G43170;BRADI1G14750;BRADI1G16010;BRADI2G49250;BRADI4G03340;Cucsa.219210;Cucsa.395710;MDP0000198015;MDP0000573176;MDP0000762756;Medtr1g023440;ppa009924m;28152.m000908;29661.m000908;30170.m013751;Os03g0437200;Os12g0583700;POPTR_0001s30260;POPTR_0009s09250;POPTR_0014s01760;Sb01g031920;Sb02g038070;PK10188.1;PK27171.1;fgenesh2_kg.1__2932__AT1G27730.1;fgenesh2…
TFmatrixID_0213	C2H2	1185	-	1	tAGTGTa	AT1G02030;AT2G45120;AT3G19580;AT3G49930;AT3G60580;AT5G04340;AT5G43170;BRADI1G14750;BRADI1G16010;BRADI2G49250;BRADI4G03340;BRADI4G03410;Cucsa.219210;Cucsa.395710;MDP0000198015;MDP0000573176;MDP0000762756;Medtr1g023440;ppa009924m;28152.m000908;29661.m000908;30170.m013751;Os03g0437100;Os03g0437200;Os12g0583700;e_gw1.33.154.1;gw1.254.15.1;POPTR_0001s30260;POPTR_0002s14460;POPTR_0009s09250;POPTR_0014s…
TFmatrixID_0580	AT-Hook	1189	-	1	gTATTTt	Os01g0835600;fgenesh1_pg.C_Chr_20.0001000063;29005.m000251;Sb0621s002020;fgenesh4_pg.C_scaffold_6000195;GRMZM2G008456;GRMZM2G127034;mgf004903m;BGIOSIBCE004181
TFmatrixID_0151	AT-Hook	1191	-	1	ATTTTtg	Os11g0602200;BRADI2G14100;fgenesh2_pg.17_#_325;BGIOSIBCE034976
TF_motif_seq_0237	GATA;tify	1201	-	1	AATCC	AT1G51600;AT2G45050;AT3G06740;AT3G16870;AT3G21175;AT3G24050;AT3G54810;AT3G60530;AT4G17570;AT4G24470;AT4G26150;AT4G32890;AT4G34680;AT5G25830;AT5G26930;AT5G56860;AT5G66320;AT2G18380;AT3G50870;AT4G36620
TF_motif_seq_0252	Myb/SANT;MYB;ARR-B	1201	-	1	AATCC	AT2G01760;AT3G16857;AT4G16110;AT4G18020;AT4G31920;AT5G58080;AT1G67710;AT1G49190;AT2G25180;AT5G49240
TF_motif_seq_0275	(Motif sequence only)	109	+	0.8	TTGAT	WBOXATNPR1
TF_motif_seq_0272	(Motif sequence only)	110	+	0.8	TGATT	WBOXHVISO1
TFmatrixID_0580	AT-Hook	1221	-	1	aTATTTt	Os01g0835600;fgenesh1_pg.C_Chr_20.0001000063;29005.m000251;Sb0621s002020;fgenesh4_pg.C_scaffold_6000195;GRMZM2G008456;GRMZM2G127034;mgf004903m;BGIOSIBCE004181
TFmatrixID_0452	WRKY	136	-	0.99	attTTGACtc	AT1G18860;AT1G29280;AT1G29860;AT1G55600;AT1G62300;AT1G64000;AT1G66550;AT1G66560;AT1G68150;AT1G69810;AT2G21900;AT2G34830;AT2G40740;AT2G40750;AT2G44745;AT2G46130;AT2G46400;AT3G01970;AT3G04670;AT3G56400;AT3G58710;AT3G62340;AT4G04450;AT4G11070;AT4G18170;AT4G22070;AT4G23810;AT4G24240;AT4G39410;AT5G15130;AT5G22570;AT5G26170;AT5G28650;AT5G41570;AT5G43290;AT5G45050;AT5G45260;BRADI1G08106;BRADI1G09170;BRA…
TF_motif_seq_0274	(Motif sequence only)	150	+	0.8	TGTTA	BIHD1OS
TFmatrixID_0290	Homeodomain;HD-ZIP	168	-	0.99	cgcATTAAcc	AT1G05230;AT1G17920;AT2G32370;AT3G61150;AT4G21750;AT5G46880;BRADI1G46247;BRADI3G14500;BRADI3G15327;BRADI3G34410;BRADI3G51540;BRADI3G57567;BRADI4G35760;BRADI5G22570;Cucsa.045360;Cucsa.072780;Cucsa.086030;Cucsa.108510;Cucsa.112320;Cucsa.148430;Cucsa.250870;Cucsa.312880;Cucsa.363170;MDP0000046392;MDP0000123097;MDP0000125182;MDP0000125184;MDP0000204639;MDP0000285637;MDP0000318514;MDP0000322550;MDP000…
TFmatrixID_0312	MADF	172	-	0.99	tTAACCcaat	BRADI5G13900;Os04g0486400;Sb06g020670;GRMZM2G047370;BGIOSIBCE015654
TFmatrixID_0316	MADF	172	-	0.99	tTAACCcaat	BRADI5G13900;Cucsa.394820;MDP0000257669;MDP0000259111;MDP0000275412;ppa005942m;ppa009404m;PDK_20s1345831g002;POPTR_0008s17980;POPTR_0010s06510;Sb06g020670;GRMZM2G047370;PK20543.1;Glyma11g37390.1;Glyma18g01360.1;LjT04G17.70.nc;cassava11841.valid.m1;mgf016368m;mgf020565m
TF_motif_seq_0263	(Motif sequence only)	156	+	0.8	GCTAC	SORLIP1AT
TF_motif_seq_0275	(Motif sequence only)	172	+	0.8	TTAAC	WBOXATNPR1
TF_motif_seq_0275	(Motif sequence only)	185	+	0.8	TTGAT	WBOXATNPR1
TFmatrixID_0318	MADF	172	-	0.99	tTAACCcaat	Cucsa.394820;MDP0000164819;MDP0000257669;MDP0000259111;ppa009404m;POPTR_0008s17980;POPTR_0010s06510;PK20543.1;Glyma18g01360.1;LjT04G17.70.nc;cassava11841.valid.m1;mgf016368m
TF_motif_seq_0265	(Motif sequence only)	190	+	0.8	GGGTC	SORLIP2AT
TFmatrixID_0417	Storekeeper	189	-	0.99	tgGGTCGtt	BRADI1G20210;BRADI1G61477;Os03g0370250;Os07g0636100;Sb01g034370;Sb02g040550;GRMZM2G026417;GRMZM2G030458;GRMZM2G075122;GRMZM2G082318;BGIOSIBCE025740
TFmatrixID_0549	Dof	386	-	0.99	atGCTTTtatt	GRMZM2G009406
TFmatrixID_0550	Dof	386	-	0.99	atGCTTTtatt	GRMZM2G179069
TF_motif_seq_0264	(Motif sequence only)	212	+	0.8	GGATC	MYBST1
TF_motif_seq_0262	(Motif sequence only)	213	+	0.8	GATCA	IBOXCORE
TFmatrixID_0466	WRKY	554	-	0.99	taTTGACctg	AT1G18860;AT1G29280;AT1G29860;AT1G55600;AT1G62300;AT1G64000;AT1G68150;AT1G69810;AT2G21900;AT2G34830;AT2G44745;AT3G01970;AT3G04670;AT3G58710;AT3G62340;AT4G04450;AT4G18170;AT4G22070;AT4G24240;AT4G39410;AT5G15130;AT5G26170;AT5G28650;AT5G41570;AT5G43290;AT5G45050;AT5G64810;BRADI1G08106;BRADI1G09170;BRADI1G14300;BRADI1G30870;BRADI1G59180;BRADI2G05234;BRADI2G05500;BRADI2G05510;BRADI2G08620;BRADI2G11170…
TF_motif_seq_0274	(Motif sequence only)	218	+	0.8	TGTTA	BIHD1OS
TFmatrixID_0468	WRKY	554	-	0.99	taTTGACct	AT1G18860;AT1G29280;AT1G29860;AT1G55600;AT1G62300;AT1G64000;AT1G66550;AT1G66560;AT1G68150;AT1G69810;AT1G80590;AT2G21900;AT2G34830;AT2G40740;AT2G40750;AT2G44745;AT2G46400;AT3G01970;AT3G04670;AT3G56400;AT3G58710;AT3G62340;AT4G04450;AT4G11070;AT4G18170;AT4G22070;AT4G23810;AT4G24240;AT4G39410;AT5G15130;AT5G22570;AT5G26170;AT5G28650;AT5G41570;AT5G43290;AT5G45050;AT5G45260;BRADI1G08106;BRADI1G09170;BRA…
TF_motif_seq_0262	(Motif sequence only)	219	+	0.8	GTTAA	IBOXCORE
TF_motif_seq_0269	(Motif sequence only)	221	+	0.8	TAAAA	TAAAGSTKST1
TF_motif_seq_0272	(Motif sequence only)	228	+	0.8	TGAGT	WBOXHVISO1
TFmatrixID_0148	AT-Hook	582	-	0.99	tATTTTat	Os02g0824300;Os06g0326000;Os07g0184800;Os08g0512400;Os09g0491708;estExt_fgenesh1_pg.C_2230073;POPTR_0004s20060;ppa016410m;ppa024471m;29092.m000442;fgenesh2_pg.C_scaffold_83000076;BRADI3G40180;Sb02g028500;Sb04g037880;Thaps11588;GSVIVG00027617001;scaffold_702647.1;GRMZM2G089562;GRMZM2G106133;GRMZM2G123887;GRMZM2G159926;GRMZM2G164489;Glyma06g01700.1;Glyma0856s00200.1;Glyma09g39650.1;Glyma18g46540.1;…
TF_motif_seq_0262	(Motif sequence only)	233	+	0.8	TATAA	IBOXCORE
TF_motif_seq_0272	(Motif sequence only)	235	+	0.8	TAACT	WBOXHVISO1
TF_motif_seq_0275	(Motif sequence only)	254	+	0.8	TTGGC	WBOXATNPR1
TF_motif_seq_0265	(Motif sequence only)	255	+	0.8	TGGCC	SORLIP2AT
TF_motif_seq_0263	(Motif sequence only)	257	+	0.8	GCCAG	SORLIP1AT
TF_motif_seq_0275	(Motif sequence only)	264	+	0.8	TTGAA	WBOXATNPR1
TF_motif_seq_0248	(Motif sequence only)	267	+	0.8	AACGA	MYBCOREATCYCB1
TF_motif_seq_0262	(Motif sequence only)	270	+	0.8	GATTA	IBOXCORE
TFmatrixID_0471	Homeodomain;HD-ZIP;bZIP	719	-	0.99	aaATTATt	AT1G69780;AT3G01220;AT3G01470;AT5G15150;BRADI1G71930;BRADI1G73190;BRADI3G35850;BRADI3G38600;BRADI3G56180;BRADI4G29380;BRADI4G32737;Cucsa.097950;Cucsa.104200;Cucsa.158420;Cucsa.159020;Cucsa.285250;Cucsa.339580;MDP0000124827;MDP0000138651;MDP0000150088;MDP0000150465;MDP0000152629;MDP0000206752;MDP0000206914;MDP0000229611;MDP0000281698;MDP0000423596;MDP0000427227;MDP0000509120;MDP0000564897;MDP00005…
TF_motif_seq_0272	(Motif sequence only)	272	+	0.8	TTACT	WBOXHVISO1
TF_motif_seq_0262	(Motif sequence only)	276	+	0.8	TATAA	IBOXCORE
TFmatrixID_0224	TCR;CPP	743	-	0.99	gtTTAAAa	AT2G20110;BRADI2G50540;Cucsa.116430;MDP0000182903;MDP0000233007;Medtr4g159020;ppa003211m;29912.m005495;Os01g0761100;e_gw1.9.62.1;POPTR_0006s16340;POPTR_0018s08960;GSVIVG00015363001;PK12143.1;Al_scaffold_0003_3488;fgenesh2_kg.7__1291__AT4G29000.1;Glyma07g09380.1;Glyma08g04180.1;Glyma09g32420.1;chr4.CM0617.820.nd;cassava29938.valid.m1;cassava8212.valid.m1;BGIOSIBCE003701
TFmatrixID_0224	TCR;CPP	767	-	0.99	ttTTAAAt	AT2G20110;BRADI2G50540;Cucsa.116430;MDP0000182903;MDP0000233007;Medtr4g159020;ppa003211m;29912.m005495;Os01g0761100;e_gw1.9.62.1;POPTR_0006s16340;POPTR_0018s08960;GSVIVG00015363001;PK12143.1;Al_scaffold_0003_3488;fgenesh2_kg.7__1291__AT4G29000.1;Glyma07g09380.1;Glyma08g04180.1;Glyma09g32420.1;chr4.CM0617.820.nd;cassava29938.valid.m1;cassava8212.valid.m1;BGIOSIBCE003701
TFmatrixID_0340	Myb/SANT	838	-	0.99	gaGATTCtca	AT2G01060;Cucsa.044390;Cucsa.337130;MDP0000232923;MDP0000323119;MDP0000323121;MDP0000826899;Medtr2g033440;Medtr7g104840;ppa009121m;ppa009512m;29805.m001544;Os06g0609500;Os08g0346500;Os09g0299200;PDK_20s1369041g001;PDK_20s1384631g001;PDK_20s1467851g002;estExt_fgenesh1_pg.C_2260017;estExt_fgenesh1_pg.C_2690029;estExt_fgenesh1_pg.C_3060021;POPTR_0006s00290;POPTR_0016s00310;fgenesh2_pg.C_scaffold_300…
TF_motif_seq_0264	(Motif sequence only)	307	+	0.8	GGATG	MYBST1
TFmatrixID_0341	Myb/SANT;MYB;ARR-B	838	-	0.99	gAGATTctca	AT2G01760;BRADI1G69480;Cucsa.252760;MDP0000124301;MDP0000155328;MDP0000224740;MDP0000290818;ppa002408m;ppa002493m;27647.m000179;29889.m003245;Os03g0224200;PDK_20s13009423g003;POPTR_0008s13490;POPTR_0008s22990;POPTR_0010s11600;gw1.22.464.1;Sb01g042400;GSVIVG00011650001;GSVIVG00035051001;GRMZM2G099797;GRMZM2G126834;PK26059.1;Glyma02g09450.1;Glyma07g26890.1;scaffold_500093.1;cassava43032.valid.m1;mg…
TF_motif_seq_0274	(Motif sequence only)	310	+	0.8	TGTCG	BIHD1OS
TFmatrixID_0344	Myb/SANT;ARR-B	838	-	0.99	gaGATTCtca	AT3G16857;BRADI1G69480;estExt_Genewise1.C_90203;Cucsa.069440;Cucsa.252760;MDP0000124301;MDP0000155328;MDP0000224740;MDP0000290818;ppa002408m;ppa002493m;27647.m000179;29737.m001227;29848.m004559;29889.m003245;Os03g0224200;PDK_20s1887621g001;POPTR_0008s13490;POPTR_0008s22990;POPTR_0010s00320;POPTR_0010s11600;gw1.22.464.1;gw1.39.414.1;Sb01g042400;GSVIVG00003721001;GSVIVG00011650001;GSVIVG00035051001…
TF_motif_seq_0274	(Motif sequence only)	323	+	0.8	TGTAA	BIHD1OS
TF_motif_seq_0269	(Motif sequence only)	325	+	0.8	TAAAA	TAAAGSTKST1
TFmatrixID_0332	Myb/SANT	839	-	0.99	aGATTCtc	AT1G13300;AT3G25790;Cucsa.283860;Cucsa.365440;gw1.6.1186.1;GSVIVG00011942001;fgenesh2_kg.2__1124__AT1G68670.1;scaffold_101490.1;cassava43327.valid.m1
TFmatrixID_0471	Homeodomain;HD-ZIP;bZIP	933	-	0.99	gaATTATt	AT1G69780;AT3G01220;AT3G01470;AT5G15150;BRADI1G71930;BRADI1G73190;BRADI3G35850;BRADI3G38600;BRADI3G56180;BRADI4G29380;BRADI4G32737;Cucsa.097950;Cucsa.104200;Cucsa.158420;Cucsa.159020;Cucsa.285250;Cucsa.339580;MDP0000124827;MDP0000138651;MDP0000150088;MDP0000150465;MDP0000152629;MDP0000206752;MDP0000206914;MDP0000229611;MDP0000281698;MDP0000423596;MDP0000427227;MDP0000509120;MDP0000564897;MDP00005…
TF_motif_seq_0272	(Motif sequence only)	340	+	0.8	TGAAT	WBOXHVISO1
TF_motif_seq_0044	(Motif sequence only)	353	+	0.8	TCATCtccat	TCA1MOTIF
TFmatrixID_0348	Myb/SANT;ARR-B	964	-	0.99	cAAGATtctc	AT4G16110;BRADI1G69480;estExt_Genewise1.C_90203;Cucsa.069440;Cucsa.252760;MDP0000124301;MDP0000155328;MDP0000224740;MDP0000290818;MDP0000311914;ppa002408m;ppa002493m;27647.m000179;29737.m001227;29848.m004559;29889.m003245;Os03g0224200;PDK_20s1887621g001;POPTR_0008s13490;POPTR_0008s22990;POPTR_0010s00320;POPTR_0010s11600;gw1.22.464.1;gw1.39.414.1;Sb01g042400;GSVIVG00011650001;GSVIVG00035051001;GRM…
TF_motif_seq_0262	(Motif sequence only)	360	+	0.8	CATAA	IBOXCORE
TF_motif_seq_0248	(Motif sequence only)	363	+	0.8	AAAGG	MYBCOREATCYCB1
TFmatrixID_0340	Myb/SANT	965	-	0.99	aaGATTCtct	AT2G01060;Cucsa.044390;Cucsa.337130;MDP0000232923;MDP0000323119;MDP0000323121;MDP0000826899;Medtr2g033440;Medtr7g104840;ppa009121m;ppa009512m;29805.m001544;Os06g0609500;Os08g0346500;Os09g0299200;PDK_20s1369041g001;PDK_20s1384631g001;PDK_20s1467851g002;estExt_fgenesh1_pg.C_2260017;estExt_fgenesh1_pg.C_2690029;estExt_fgenesh1_pg.C_3060021;POPTR_0006s00290;POPTR_0016s00310;fgenesh2_pg.C_scaffold_300…
TF_motif_seq_0275	(Motif sequence only)	374	+	0.8	TTGGC	WBOXATNPR1
TF_motif_seq_0274	(Motif sequence only)	375	+	0.8	TGGCA	BIHD1OS
TFmatrixID_0341	Myb/SANT;MYB;ARR-B	965	-	0.99	aAGATTctct	AT2G01760;BRADI1G69480;Cucsa.252760;MDP0000124301;MDP0000155328;MDP0000224740;MDP0000290818;ppa002408m;ppa002493m;27647.m000179;29889.m003245;Os03g0224200;PDK_20s13009423g003;POPTR_0008s13490;POPTR_0008s22990;POPTR_0010s11600;gw1.22.464.1;Sb01g042400;GSVIVG00011650001;GSVIVG00035051001;GRMZM2G099797;GRMZM2G126834;PK26059.1;Glyma02g09450.1;Glyma07g26890.1;scaffold_500093.1;cassava43032.valid.m1;mg…
TFmatrixID_0344	Myb/SANT;ARR-B	965	-	0.99	aaGATTCtct	AT3G16857;BRADI1G69480;estExt_Genewise1.C_90203;Cucsa.069440;Cucsa.252760;MDP0000124301;MDP0000155328;MDP0000224740;MDP0000290818;ppa002408m;ppa002493m;27647.m000179;29737.m001227;29848.m004559;29889.m003245;Os03g0224200;PDK_20s1887621g001;POPTR_0008s13490;POPTR_0008s22990;POPTR_0010s00320;POPTR_0010s11600;gw1.22.464.1;gw1.39.414.1;Sb01g042400;GSVIVG00003721001;GSVIVG00011650001;GSVIVG00035051001…
TF_motif_seq_0269	(Motif sequence only)	384	+	0.8	TAATG	TAAAGSTKST1
TFmatrixID_0359	Myb/SANT;G2-like	965	-	0.99	aaGATTCtct	AT3G04450;AT5G29000;Cucsa.027530;MDP0000285150;MDP0000321461;Medtr7g116700;ppa004886m;ppa004959m;29637.m000753;29680.m001711;POPTR_0013s04530;POPTR_0019s03750;GSVIVG00028403001;PK01035.1;Glyma03g32350.1;Glyma10g04540.1;Glyma19g35080.1;fgenesh1_pm.C_scaffold_3000324;fgenesh2_kg.6__2806__AT5G29000.2;chr1.CM0295.930.nd;cassava22661.valid.m1;cassava31821.valid.m1;cassava37547.valid.m1;cassava44101.va…
TF_motif_seq_0262	(Motif sequence only)	403	+	0.8	AATAA	IBOXCORE
TF_motif_seq_0248	(Motif sequence only)	406	+	0.8	AACAG	MYBCOREATCYCB1
TFmatrixID_0332	Myb/SANT	966	-	0.99	aGATTCtc	AT1G13300;AT3G25790;Cucsa.283860;Cucsa.365440;gw1.6.1186.1;GSVIVG00011942001;fgenesh2_kg.2__1124__AT1G68670.1;scaffold_101490.1;cassava43327.valid.m1
TF_motif_seq_0261	(Motif sequence only)	408	+	0.8	CAGAC	SURECOREATSULTR11
TF_motif_seq_0262	(Motif sequence only)	410	+	0.8	GACAA	IBOXCORE
TF_motif_seq_0261	(Motif sequence only)	415	+	0.8	GAGAG	SURECOREATSULTR11
TF_motif_seq_0261	(Motif sequence only)	417	+	0.8	GAGCC	SURECOREATSULTR11
TF_motif_seq_0265	(Motif sequence only)	417	+	0.8	GAGCC	SORLIP2AT
TF_motif_seq_0263	(Motif sequence only)	419	+	0.8	GCCAA	SORLIP1AT
TFmatrixID_0144	AT-Hook	997	-	0.99	aatTAATAtgtc	POPTR_0002s10560;POPTR_0005s17920;ppa004994m;67318;29842.m003611;29912.m005467;fgenesh1_pg.C_scaffold_7001757;fgenesh2_kg.8__2218__AT5G62260.1;scaffold_100611.1;Thaps24106;GRMZM2G150950;PK00377.1;PK26376.1;Cucsa.303060;Glyma04g10960.1;Glyma10g07550.1;Glyma13g21430.1;LjSGA_100986.1;MDP0000388292;MDP0000514420;cassava13117.valid.m1;cassava4485.m1;cassava47435.m1;AT4G21895;AT5G62260;Medtr1g073540;Me…
TF_motif_seq_0249	(Motif sequence only)	428	+	0.8	TCGTG	ABRELATERD1
TFmatrixID_0286	Homeodomain;HD-ZIP	1007	-	0.99	tcAATCAa	AT2G22800;AT3G60390;AT4G16780;AT4G37790;AT5G06710;AT5G47370;BRADI1G51257;BRADI1G51270;BRADI1G69150;BRADI2G45000;BRADI3G21480;BRADI3G37810;BRADI3G46320;BRADI4G31690;BRADI5G17570;Cucsa.050000;Cucsa.103500;Cucsa.177570;Cucsa.242570;Cucsa.259710;Cucsa.281950;Cucsa.300780;Cucsa.321080;Cucsa.353130;MDP0000131454;MDP0000135540;MDP0000142091;MDP0000145401;MDP0000163095;MDP0000172744;MDP0000180963;MDP0000…
TF_motif_seq_0053	(Motif sequence only)	439	+	0.8	TTGCAaaact	SORLREP5AT
TFmatrixID_0002	AT-Hook	1040	-	0.99	aatAATTAta	AT1G63480
TFmatrixID_0223	TCR;CPP	1093	-	0.99	cctttAAATTttt	AT4G14770;Cucsa.168280;Cucsa.254540;MDP0000210939;MDP0000292449;Medtr5g006670;ppa002058m;29844.m003241;POPTR_0010s09350;GSVIVG00018021001;PK22848.1;scaffold_302728.1;Glyma01g44670.1;chr1.CM0591.20.nd;cassava35352.valid.m1;cassava569.valid.m1
TF_motif_seq_0269	(Motif sequence only)	456	+	0.8	TTAAG	TAAAGSTKST1
TF_motif_seq_0269	(Motif sequence only)	467	+	0.8	TAAAA	TAAAGSTKST1
TF_motif_seq_0269	(Motif sequence only)	468	+	0.8	AAAAG	TAAAGSTKST1
TF_motif_seq_0264	(Motif sequence only)	471	+	0.8	AGATA	MYBST1
TFmatrixID_0150	AT-Hook	1149	-	0.99	aaaATATTat	Os01g0835600;fgenesh1_pg.C_Chr_20.0001000063;29005.m000251;Sb0621s002020;fgenesh4_pg.C_scaffold_6000195;GRMZM2G008456;GRMZM2G127034;mgf004903m;BGIOSIBCE004181
TF_motif_seq_0269	(Motif sequence only)	490	+	0.8	GAAAG	TAAAGSTKST1
TF_motif_seq_0264	(Motif sequence only)	494	+	0.8	GTATA	MYBST1
TF_motif_seq_0262	(Motif sequence only)	495	+	0.8	TATAA	IBOXCORE
TF_motif_seq_0269	(Motif sequence only)	497	+	0.8	TAAAA	TAAAGSTKST1
TF_motif_seq_0269	(Motif sequence only)	503	+	0.8	TATAG	TAAAGSTKST1
TFmatrixID_0230	TCR	1174	-	0.99	ttctTCAAAa	fgeneshCV_pg.C_scaffold_18000164
TF_motif_seq_0261	(Motif sequence only)	519	+	0.8	CAGAC	SURECOREATSULTR11
TF_motif_seq_0249	(Motif sequence only)	522	+	0.8	ACCTG	ABRELATERD1
TFmatrixID_0229	TCR	1175	-	0.99	tctTCAAAa	fgenesh1_pg.C_Chr_09.0001000301
TF_motif_seq_0275	(Motif sequence only)	524	+	0.8	CTGAC	WBOXATNPR1
TF_motif_seq_0259	(Motif sequence only)	525	+	0.8	TGACG	CGACGOSAMY3
TF_motif_seq_0272	(Motif sequence only)	525	+	0.8	TGACG	WBOXHVISO1
TF_motif_seq_0264	(Motif sequence only)	528	+	0.8	CGATA	MYBST1
TFmatrixID_0214	C2H2	1182	-	0.99	aagtAGTGTattt	AT2G28710;AT2G37430;AT3G46070;AT3G46080;AT3G46090;BRADI1G03810;BRADI2G37430;BRADI2G54500;BRADI1G66330;Cucsa.065930;Cucsa.165460;Cucsa.213470;Cucsa.379890;MDP0000137826;MDP0000595671;MDP0000170739;MDP0000224773;MDP0000257423;MDP0000606526;Medtr2g114530;Medtr7g024970;Medtr7g118480;Medtr7g118490;ppa011762m;ppa012242m;ppa022066m;28637.m000203;29154.m000218;29585.m000611;Os01g0838600;Os01g0839100;Os03…
TF_motif_seq_0269	(Motif sequence only)	537	+	0.8	TATAG	TAAAGSTKST1
TFmatrixID_0150	AT-Hook	1218	-	0.99	gcaATATTtt	Os01g0835600;fgenesh1_pg.C_Chr_20.0001000063;29005.m000251;Sb0621s002020;fgenesh4_pg.C_scaffold_6000195;GRMZM2G008456;GRMZM2G127034;mgf004903m;BGIOSIBCE004181
TF_motif_seq_0262	(Motif sequence only)	541	+	0.8	GCTAA	IBOXCORE
TFmatrixID_0444	WRKY	137	-	0.98	ttTTGACtca	AT1G18860;AT1G29280;AT1G29860;AT1G55600;AT1G62300;AT1G64000;AT1G66550;AT1G66560;AT1G68150;AT1G69310;AT1G69810;AT1G80590;AT2G21900;AT2G34830;AT2G40740;AT2G44745;AT2G46400;AT3G01970;AT3G04670;AT3G56400;AT3G58710;AT3G62340;AT4G04450;AT4G11070;AT4G18170;AT4G22070;AT4G23810;AT4G24240;AT4G39410;AT5G15130;AT5G22570;AT5G26170;AT5G28650;AT5G41570;AT5G43290;AT5G45050;BRADI1G08106;BRADI1G09170;BRADI1G13207;…
TFmatrixID_0460	WRKY	138	-	0.98	tTTGACtc	AT1G18860;AT1G29280;AT1G29860;AT1G55600;AT1G62300;AT1G64000;AT1G66550;AT1G66560;AT1G68150;AT1G69810;AT2G21900;AT2G34830;AT2G40740;AT2G40750;AT2G44745;AT3G01970;AT3G04670;AT3G56400;AT3G58710;AT3G62340;AT4G04450;AT4G11070;AT4G18170;AT4G22070;AT4G23810;AT4G24240;AT4G39410;AT5G13080;AT5G15130;AT5G22570;AT5G26170;AT5G28650;AT5G41570;AT5G43290;AT5G45050;AT5G45260;BRADI1G08106;BRADI1G09170;BRADI1G13207;…
TFmatrixID_0465	WRKY	555	-	0.98	aTTGACct	AT1G13960;AT2G03340;AT2G37260;AT3G01080;AT4G12020;AT4G26440;AT4G26640;AT4G30935;AT5G07100;AT5G56270;BRADI1G02327;BRADI1G07970;BRADI1G16120;BRADI1G22680;BRADI1G23340;BRADI1G47690;BRADI2G00280;BRADI2G22440;BRADI2G53760;BRADI3G19640;BRADI3G39340;BRADI4G01950;BRADI4G06690;BRADI4G09890;BRADI4G33370;BRADI4G45290;BRADI5G13090;e_gw1.12.292.1;gw1.1.725.1;Cucsa.000200;Cucsa.041700;Cucsa.042320;Cucsa.042330…
TFmatrixID_0281	Homeodomain;HD-ZIP	661	-	0.98	ttAATAAtt	AT1G26960;AT1G69780;AT2G22430;AT3G01220;AT5G15150;BRADI1G71930;BRADI1G73190;BRADI3G35850;BRADI3G38600;BRADI3G56180;BRADI4G32737;Cucsa.097950;Cucsa.104200;Cucsa.104950;Cucsa.158420;Cucsa.159020;Cucsa.285250;Cucsa.285390;Cucsa.339580;MDP0000124827;MDP0000138651;MDP0000150088;MDP0000150465;MDP0000152629;MDP0000206752;MDP0000229611;MDP0000281698;MDP0000423596;MDP0000427227;MDP0000509120;MDP0000564897…
TF_motif_seq_0272	(Motif sequence only)	557	+	0.8	TGACC	WBOXHVISO1
TF_motif_seq_0249	(Motif sequence only)	559	+	0.8	ACCTG	ABRELATERD1
TF_motif_seq_0272	(Motif sequence only)	562	+	0.8	TGAAT	WBOXHVISO1
TFmatrixID_0569	TBP	685	-	0.98	tgtttattTTTATaa	Os10g0432300;Os12g0580300;EuGene.0800010331;eugene.1200010061;estExt_gwp_GeneWisePlus.C_Chr_12.00010124;PDK_20s1715251g002;AT1G55520;AT3G13445;e_gw1.13.259.1;estExt_Genewise1.C_2460019;POPTR_0013s05580;POPTR_0019s04890;ppa011675m;ppa011711m;29822.m003403;29950.m001154;estExt_fgenesh1_kg.C_20040;gw1.13.273.1;Sb01g012880;Sb01g017130;Sb01g021297;Sb08g022273;GSVIVG00025497001;estExt_Genewise1.C_90019…
TF_motif_seq_0040	(Motif sequence only)	576	+	0.8	GCTAAatatt	BBOXSITE1STPAT
TF_motif_seq_0262	(Motif sequence only)	576	+	0.8	GCTAA	IBOXCORE
TF_motif_seq_0269	(Motif sequence only)	578	+	0.8	TAAAT	TAAAGSTKST1
TF_motif_seq_0274	(Motif sequence only)	587	+	0.8	TATCA	BIHD1OS
TFmatrixID_0009	AT-Hook	703	-	0.98	tAATAAatta	AT4G35390
TFmatrixID_0044	MYB;G2-like	837	-	0.98	tgAGATTctc	AT2G20570
TFmatrixID_0044	MYB;G2-like	964	-	0.98	caAGATTctc	AT2G20570
TFmatrixID_0324	Myb/SANT	965	-	0.98	aaGATTCt	Cucsa.044390;Cucsa.337130;MDP0000232923;MDP0000323119;MDP0000323121;MDP0000826899;Medtr2g033440;Medtr7g104840;ppa009121m;ppa009512m;29805.m001544;Os06g0609500;Os08g0346500;Os09g0299200;PDK_20s1369041g001;PDK_20s1384631g001;PDK_20s1467851g002;estExt_fgenesh1_pg.C_2260017;estExt_fgenesh1_pg.C_2690029;estExt_fgenesh1_pg.C_3060021;POPTR_0006s00290;POPTR_0016s00310;fgenesh2_pg.C_scaffold_3000622;gw1.2…
TF_motif_seq_0269	(Motif sequence only)	603	+	0.8	TGAAG	TAAAGSTKST1
TF_motif_seq_0264	(Motif sequence only)	607	+	0.8	GGACA	MYBST1
TFmatrixID_0093	Dof	1091	-	0.98	ggcCTTTAaat	P38564
TF_motif_seq_0269	(Motif sequence only)	612	+	0.8	TACAG	TAAAGSTKST1
TFmatrixID_0548	Dof	1091	-	0.98	ggcCTTTAaat	MNB1A_MAIZE
TF_motif_seq_0261	(Motif sequence only)	614	+	0.8	CAGAC	SURECOREATSULTR11
TF_motif_seq_0261	(Motif sequence only)	616	+	0.8	GACAC	SURECOREATSULTR11
TF_motif_seq_0263	(Motif sequence only)	616	+	0.8	GACAC	SORLIP1AT
TFmatrixID_0256	EIN3;EIL	1160	-	0.98	gggTGCATgt	AT3G20770;AT5G21120;AT5G65100;BRADI1G63780;BRADI3G39970;BRADI4G33750;Cucsa.029580;Cucsa.142750;Cucsa.143220;Cucsa.364340;MDP0000144922;MDP0000162617;MDP0000202831;MDP0000212881;MDP0000219269;MDP0000283197;MDP0000306498;MDP0000422279;MDP0000423881;MDP0000490180;MDP0000562585;MDP0000564884;MDP0000565880;AC235679_8;Medtr2g118010;Medtr5g094880;ppa003113m;ppa003493m;ppa003550m;ppa016118m;29708.m000185…
TF_motif_seq_0262	(Motif sequence only)	630	+	0.8	GCTAA	IBOXCORE
TF_motif_seq_0264	(Motif sequence only)	648	+	0.8	GGTTA	MYBST1
TFmatrixID_0089	AP2;B3;RAV	204	-	0.97	aatcTGTTGgat	AT1G13260
TFmatrixID_0199	bZIP	523	-	0.97	ccTGACGata	AT1G08320;AT1G68640;AT5G06839;AT5G65210;BRADI1G17210;BRADI1G43900;BRADI1G64060;BRADI2G10830;BRADI2G21380;BRADI2G23890;BRADI2G52860;BRADI2G55567;BRADI3G07030;BRADI3G15590;BRADI4G26670;BRADI4G27100;BRADI4G33740;BRADI5G23340;Cucsa.005120;Cucsa.088250;Cucsa.199800;Cucsa.201510;Cucsa.242870;Cucsa.307820;Cucsa.337740;Cucsa.365420;Cucsa.385130;MDP0000121258;MDP0000145555;MDP0000250967;MDP0000262210;MDP0…
TFmatrixID_0188	bZIP	868	-	0.97	caaaCTGTCa	AT1G06070;AT2G31370;AT2G40620;BRADI1G17700;BRADI4G24937;Cucsa.118900;Cucsa.363640;MDP0000129203;MDP0000210251;MDP0000247372;MDP0000280559;MDP0000295681;MDP0000300820;MDP0000479652;Medtr1g028150;Medtr2g118430;ppa003452m;ppa007645m;ppa008658m;29804.m001495;30170.m014146;Os03g0127500;Os03g0336200;PDK_20s1522421g002;e_gw1.71.145.1;estExt_gwp_gw1.C_5120003;POPTR_0013s15280;e_gw1.2.835.1;Sb01g048710;Sb…
TF_motif_seq_0262	(Motif sequence only)	663	+	0.8	AATAA	IBOXCORE
TF_motif_seq_0265	(Motif sequence only)	672	+	0.8	GGTCC	SORLIP2AT
TFmatrixID_0283	Homeodomain;HD-ZIP	1007	-	0.97	tcAATCAaaa	AT2G22800;AT2G44910;AT4G16780;AT4G37790;AT5G06710;AT5G47370;BRADI1G51257;BRADI1G51270;BRADI1G69150;BRADI2G45000;BRADI3G21480;BRADI3G37810;BRADI3G46320;BRADI4G31690;BRADI5G17570;Cucsa.050000;Cucsa.103500;Cucsa.177570;Cucsa.242570;Cucsa.259710;Cucsa.280560;Cucsa.281950;Cucsa.300780;Cucsa.321080;Cucsa.353130;MDP0000131454;MDP0000135540;MDP0000142091;MDP0000145401;MDP0000163095;MDP0000172744;MDP00001…
TFmatrixID_0571	TBP	1022	-	0.97	aaTTTATc	Os10g0432300;Os12g0580300;EuGene.0800010331;eugene.1200010061;estExt_gwp_GeneWisePlus.C_Chr_12.00010124;PDK_20s1715251g002;AT1G55520;AT3G13445;e_gw1.13.259.1;estExt_Genewise1.C_2460019;POPTR_0013s05580;POPTR_0019s04890;ppa011675m;ppa011711m;29822.m003403;29950.m001154;estExt_fgenesh1_kg.C_20040;gw1.13.273.1;Sb01g012880;Sb01g017130;Sb01g021297;Sb08g022273;GSVIVG00025497001;estExt_Genewise1.C_90019…
TFmatrixID_0357	Myb/SANT;G2-like;MYB	1149	-	0.97	aaaATATTat	AT1G32240;AT4G17695;AT5G16560;AT5G42630;BRADI1G07510;BRADI3G00550;BRADI3G16340;BRADI3G36260;BRADI3G52320;BRADI4G29700;Cucsa.108670;Cucsa.122130;Cucsa.232510;Cucsa.312860;Cucsa.322050;Cucsa.341860;MDP0000145790;MDP0000169910;MDP0000179288;MDP0000187812;MDP0000253782;MDP0000263292;Medtr1g025490;Medtr3g087010;Medtr5g029360;Medtr8g077660;ppa006472m;ppa016187m;ppa021685m;ppa023536m;27914.m000409;27973…
TFmatrixID_0084	AP2;ERF	1166	-	0.97	atGTCGGa	AT1G12610;AT1G12630;AT1G63030;AT2G35700;AT2G44940;AT3G16280;AT3G60490;AT4G25470;AT4G25490;AT5G11590;AT5G25810;AT5G51990;BRADI1G49570;BRADI3G33355;BRADI3G50620;BRADI3G50630;BRADI3G51630;BRADI4G21265;BRADI5G17610;BRADI5G17620;BRADI5G17640;Cucsa.038760;Cucsa.121080;Cucsa.166340;Cucsa.251030;Cucsa.259750;Cucsa.302750;Cucsa.302760;Cucsa.312570;Cucsa.321050;Cucsa.378470;MDP0000148178;MDP0000154764;MDP0…
TF_motif_seq_0269	(Motif sequence only)	682	+	0.8	TAATG	TAAAGSTKST1
TF_motif_seq_0262	(Motif sequence only)	695	+	0.8	TATAA	IBOXCORE
TF_motif_seq_0269	(Motif sequence only)	697	+	0.8	TAAAT	TAAAGSTKST1
TFmatrixID_0223	TCR;CPP	100	-	0.96	tctccAAATTtga	AT4G14770;Cucsa.168280;Cucsa.254540;MDP0000210939;MDP0000292449;Medtr5g006670;ppa002058m;29844.m003241;POPTR_0010s09350;GSVIVG00018021001;PK22848.1;scaffold_302728.1;Glyma01g44670.1;chr1.CM0591.20.nd;cassava35352.valid.m1;cassava569.valid.m1
TF_motif_seq_0262	(Motif sequence only)	704	+	0.8	AATAA	IBOXCORE
TF_motif_seq_0269	(Motif sequence only)	706	+	0.8	TAAAT	TAAAGSTKST1
TFmatrixID_0475	Sox	131	-	0.96	GTTGTattt	Q41026_PEA
TF_motif_seq_0379	Alpha-amylase	148	-	0.96	tgTGTTA	X16509
TF_motif_seq_0262	(Motif sequence only)	715	+	0.8	TATAA	IBOXCORE
TF_motif_seq_0269	(Motif sequence only)	717	+	0.8	TAAAA	TAAAGSTKST1
TFmatrixID_0448	WRKY	553	-	0.96	ttaTTGACctg	AT1G18860;AT1G29280;AT1G29860;AT1G55600;AT1G62300;AT1G64000;AT1G68150;AT1G69810;AT2G21900;AT2G25000;AT2G34830;AT2G44745;AT2G46400;AT3G01970;AT3G04670;AT3G58710;AT3G62340;AT4G04450;AT4G11070;AT4G18170;AT4G22070;AT4G24240;AT4G39410;AT5G15130;AT5G26170;AT5G28650;AT5G41570;AT5G43290;AT5G45050;BRADI1G08106;BRADI1G09170;BRADI1G13207;BRADI1G14300;BRADI1G30870;BRADI1G59180;BRADI2G05234;BRADI2G05500;BRADI…
TF_motif_seq_0262	(Motif sequence only)	736	+	0.8	CATAA	IBOXCORE
TF_motif_seq_0269	(Motif sequence only)	746	+	0.8	TAAAA	TAAAGSTKST1
TF_motif_seq_0269	(Motif sequence only)	747	+	0.8	AAAAG	TAAAGSTKST1
TF_motif_seq_0248	(Motif sequence only)	748	+	0.8	AAAGG	MYBCOREATCYCB1
TF_motif_seq_0248	(Motif sequence only)	749	+	0.8	AAGGG	MYBCOREATCYCB1
TFmatrixID_0357	Myb/SANT;G2-like;MYB	578	-	0.96	taaATATTtt	AT1G32240;AT4G17695;AT5G16560;AT5G42630;BRADI1G07510;BRADI3G00550;BRADI3G16340;BRADI3G36260;BRADI3G52320;BRADI4G29700;Cucsa.108670;Cucsa.122130;Cucsa.232510;Cucsa.312860;Cucsa.322050;Cucsa.341860;MDP0000145790;MDP0000169910;MDP0000179288;MDP0000187812;MDP0000253782;MDP0000263292;Medtr1g025490;Medtr3g087010;Medtr5g029360;Medtr8g077660;ppa006472m;ppa016187m;ppa021685m;ppa023536m;27914.m000409;27973…
TF_motif_seq_0003	(Motif sequence only)	758	+	0.8	AATCGtaaat	WINPSTPIIIK
TF_motif_seq_0269	(Motif sequence only)	763	+	0.8	TAAAT	TAAAGSTKST1
TF_motif_seq_0269	(Motif sequence only)	770	+	0.8	TAAAT	TAAAGSTKST1
TFmatrixID_0225	TCR	766	-	0.96	atTTTAAatc	AT3G04850
TF_motif_seq_0272	(Motif sequence only)	777	+	0.8	TGCCT	WBOXHVISO1
TF_motif_seq_0263	(Motif sequence only)	778	+	0.8	GCCTC	SORLIP1AT
TFmatrixID_0605	B3	892	-	0.96	ctcTACACga	AT4G31610
TF_motif_seq_0249	(Motif sequence only)	784	+	0.8	ATGTG	ABRELATERD1
TF_motif_seq_0264	(Motif sequence only)	788	+	0.8	GTATA	MYBST1
TF_motif_seq_0269	(Motif sequence only)	789	+	0.8	TATAG	TAAAGSTKST1
TF_motif_seq_0261	(Motif sequence only)	791	+	0.8	TAGAC	SURECOREATSULTR11
TF_motif_seq_0275	(Motif sequence only)	791	+	0.8	TAGAC	WBOXATNPR1
TFmatrixID_0282	Homeodomain	1029	-	0.96	caaTAATAaaaaa	AT2G36610
TFmatrixID_0149	AT-Hook	1148	-	0.96	gaAAATAtta	Os11g0602200;BRADI2G14100;BGIOSIBCE034976
TFmatrixID_0630	WRKY	554	-	0.95	taTTGACctg	AT4G31800
TF_motif_seq_0248	(Motif sequence only)	809	+	0.8	AAGGG	MYBCOREATCYCB1
TFmatrixID_0058	Homeodomain;bZIP;HD-ZIP	660	-	0.95	tttaATAATtttgg	AT3G01470
TF_motif_seq_0261	(Motif sequence only)	813	+	0.8	GTGAC	SURECOREATSULTR11
TF_motif_seq_0275	(Motif sequence only)	813	+	0.8	GTGAC	WBOXATNPR1
TF_motif_seq_0339	WRKY	873	-	0.95	tGTCAA	AT1G13960;AT1G18860;AT1G29280;AT1G29860;AT1G30650;AT1G55600;AT1G62300;AT1G64000;AT1G66550;AT1G68150;AT1G69310;AT1G69810;AT1G80590;AT1G80840;AT2G03340;AT2G23320;AT2G24570;AT2G25000;AT2G30250;AT2G30590;AT2G34830;AT2G37260;AT2G38470;AT2G40740;AT2G40750;AT2G44745;AT2G46130;AT2G46400;AT2G47260;AT3G01080;AT3G01970;AT3G04670;AT3G56400;AT3G58710;AT4G01250;AT4G01720;AT4G04450;AT4G12020;AT4G18170;AT4G22070…
TF_motif_seq_0272	(Motif sequence only)	814	+	0.8	TGACA	WBOXHVISO1
TF_motif_seq_0274	(Motif sequence only)	814	+	0.8	TGACA	BIHD1OS
TF_motif_seq_0262	(Motif sequence only)	815	+	0.8	GACAA	IBOXCORE
TF_motif_seq_0339	WRKY	979	-	0.95	tGTCAA	AT1G13960;AT1G18860;AT1G29280;AT1G29860;AT1G30650;AT1G55600;AT1G62300;AT1G64000;AT1G66550;AT1G68150;AT1G69310;AT1G69810;AT1G80590;AT1G80840;AT2G03340;AT2G23320;AT2G24570;AT2G25000;AT2G30250;AT2G30590;AT2G34830;AT2G37260;AT2G38470;AT2G40740;AT2G40750;AT2G44745;AT2G46130;AT2G46400;AT2G47260;AT3G01080;AT3G01970;AT3G04670;AT3G56400;AT3G58710;AT4G01250;AT4G01720;AT4G04450;AT4G12020;AT4G18170;AT4G22070…
TF_motif_seq_0259	(Motif sequence only)	821	+	0.8	AGACG	CGACGOSAMY3
TF_motif_seq_0272	(Motif sequence only)	831	+	0.8	TAACT	WBOXHVISO1
TF_motif_seq_0275	(Motif sequence only)	836	+	0.8	TTGAG	WBOXATNPR1
TF_motif_seq_0261	(Motif sequence only)	838	+	0.8	GAGAT	SURECOREATSULTR11
TF_motif_seq_0274	(Motif sequence only)	843	+	0.8	TCTCA	BIHD1OS
TF_motif_seq_0339	WRKY	1005	-	0.95	tGTCAA	AT1G13960;AT1G18860;AT1G29280;AT1G29860;AT1G30650;AT1G55600;AT1G62300;AT1G64000;AT1G66550;AT1G68150;AT1G69310;AT1G69810;AT1G80590;AT1G80840;AT2G03340;AT2G23320;AT2G24570;AT2G25000;AT2G30250;AT2G30590;AT2G34830;AT2G37260;AT2G38470;AT2G40740;AT2G40750;AT2G44745;AT2G46130;AT2G46400;AT2G47260;AT3G01080;AT3G01970;AT3G04670;AT3G56400;AT3G58710;AT4G01250;AT4G01720;AT4G04450;AT4G12020;AT4G18170;AT4G22070…
TF_motif_seq_0249	(Motif sequence only)	847	+	0.8	ACGTA	ABRELATERD1
TFmatrixID_0284	Homeodomain;HD-ZIP	1007	-	0.95	tcAATCAaaa	AT2G46680;BRADI4G35910;Cucsa.259560;MDP0000311522;MDP0000316497;MDP0000615948;MDP0000899816;Medtr3g123250;Medtr8g029340;ppa010647m;ppa011221m;27964.m000347;30089.m001006;PDK_20s1318331g001;POPTR_0001s11380;POPTR_0002s17680;POPTR_0012s03080;POPTR_0014s09860;Sb02g030660;GSVIVG00038619001;GRMZM2G034113;GRMZM2G041462;PK03912.1;PK15571.1;fgenesh2_kg.5__2686__AT3G61890.1;scaffold_403638.1;scaffold_4036…
TF_motif_seq_0262	(Motif sequence only)	853	+	0.8	GCTAA	IBOXCORE
TF_motif_seq_0269	(Motif sequence only)	855	+	0.8	TAAAA	TAAAGSTKST1
TF_motif_seq_0269	(Motif sequence only)	856	+	0.8	AAAAG	TAAAGSTKST1
TF_motif_seq_0248	(Motif sequence only)	870	+	0.8	AACTG	MYBCOREATCYCB1
TF_motif_seq_0269	(Motif sequence only)	876	+	0.8	CAAAG	TAAAGSTKST1
TF_motif_seq_0264	(Motif sequence only)	879	+	0.8	AGATA	MYBST1
TF_motif_seq_0262	(Motif sequence only)	880	+	0.8	GATAT	IBOXCORE
TFmatrixID_0026	bZIP;Homeodomain;HD-ZIP	1028	-	0.95	tcaATAATaa	AT5G03790
TF_motif_seq_0269	(Motif sequence only)	882	+	0.8	TATAG	TAAAGSTKST1
TF_motif_seq_0265	(Motif sequence only)	886	+	0.8	GGGCT	SORLIP2AT
TFmatrixID_0292	Homeodomain;HD-ZIP	1039	-	0.95	aaATAATt	AT1G26960;AT1G69780;AT3G01220;AT4G40060;AT5G15150;BRADI1G71930;BRADI1G73190;BRADI3G35850;BRADI3G38600;BRADI3G56180;BRADI4G32737;Cucsa.097950;Cucsa.104200;Cucsa.104950;Cucsa.158420;Cucsa.159020;Cucsa.285250;Cucsa.285390;Cucsa.311660;Cucsa.339580;MDP0000124827;MDP0000138651;MDP0000150088;MDP0000150465;MDP0000152629;MDP0000206752;MDP0000229611;MDP0000281698;MDP0000423596;MDP0000427227;MDP0000509120;…
TF_motif_seq_0249	(Motif sequence only)	898	+	0.8	ACGAG	ABRELATERD1
TF_motif_seq_0292	AP2;ERF	1168	-	0.95	GTCGGa	AT1G12610;AT1G63030;AT1G75490;AT3G57600;AT4G25470;AT4G25480;AT4G25490;AT5G05410;AT5G18450;AT5G51990;AT2G38340;AT3G11020;Os08g0565200;Os01g0165000;Os02g0677300;Os03g0174400;Os05g0346200;Os06g0127100;Os01g0968800;Os04g0572400;Os05g0473300;Os06g0165600;Os08g0545500;Os09g0522000;Os09g0522100;Os09g0522200
TF_motif_seq_0274	(Motif sequence only)	903	+	0.8	TTTCA	BIHD1OS
TFmatrixID_0362	Myb/SANT;ARR-B	467	-	0.94	taaaAGATAagaa	AT5G58080;29737.m001227;POPTR_0018s11960;Glyma09g14650.1;Glyma15g24770.1;Al_scaffold_0008_2276;cassava262.valid.m1
TF_motif_seq_0249	(Motif sequence only)	917	+	0.8	ACATG	ABRELATERD1
TFmatrixID_0589	MYB	644	-	0.94	agtTGGTTag	AT5G12870
TF_motif_seq_0272	(Motif sequence only)	920	+	0.8	TGGCT	WBOXHVISO1
TF_motif_seq_0259	(Motif sequence only)	928	+	0.8	TGACG	CGACGOSAMY3
TF_motif_seq_0272	(Motif sequence only)	928	+	0.8	TGACG	WBOXHVISO1
TF_motif_seq_0248	(Motif sequence only)	929	+	0.8	GACGG	MYBCOREATCYCB1
TFmatrixID_0026	bZIP;Homeodomain;HD-ZIP	661	-	0.94	ttaATAATtt	AT5G03790
TF_motif_seq_0275	(Motif sequence only)	940	+	0.8	TCGAC	WBOXATNPR1
TF_motif_seq_0259	(Motif sequence only)	941	+	0.8	CGACT	CGACGOSAMY3
TF_motif_seq_0272	(Motif sequence only)	941	+	0.8	CGACT	WBOXHVISO1
TFmatrixID_0002	AT-Hook	705	-	0.94	ataAATTAta	AT1G63480
TF_motif_seq_0275	(Motif sequence only)	949	+	0.8	TTGAA	WBOXATNPR1
TF_motif_seq_0272	(Motif sequence only)	950	+	0.8	TGAAT	WBOXHVISO1
TF_motif_seq_0264	(Motif sequence only)	957	+	0.8	GCATA	MYBST1
TF_motif_seq_0274	(Motif sequence only)	961	+	0.8	AGTCA	BIHD1OS
TF_motif_seq_0269	(Motif sequence only)	963	+	0.8	TCAAG	TAAAGSTKST1
TFmatrixID_0517	Homeodomain;HD-ZIP;bZIP	717	-	0.94	taaaaTTATTaa	AT1G69780;AT3G01220;AT3G01470;AT5G15150;BRADI1G71930;BRADI1G73190;BRADI3G35850;BRADI3G38600;BRADI3G56180;BRADI4G29380;BRADI4G32737;Cucsa.097950;Cucsa.104200;Cucsa.158420;Cucsa.159020;Cucsa.285250;Cucsa.339580;MDP0000124827;MDP0000138651;MDP0000150088;MDP0000150465;MDP0000152629;MDP0000206752;MDP0000206914;MDP0000229611;MDP0000281698;MDP0000423596;MDP0000427227;MDP0000509120;MDP0000564897;MDP00005…
TF_motif_seq_0275	(Motif sequence only)	978	+	0.8	TTGTC	WBOXATNPR1
TF_motif_seq_0269	(Motif sequence only)	982	+	0.8	CAAAG	TAAAGSTKST1
TF_motif_seq_0003	(Motif sequence only)	984	+	0.8	AAGCGtgaat	WINPSTPIIIK
TF_motif_seq_0249	(Motif sequence only)	986	+	0.8	GCGTG	ABRELATERD1
TF_motif_seq_0272	(Motif sequence only)	989	+	0.8	TGAAT	WBOXHVISO1
TF_motif_seq_0269	(Motif sequence only)	994	+	0.8	TAAAA	TAAAGSTKST1
TFmatrixID_0288	Homeodomain;HD-ZIP	995	-	0.94	aaaATTAAtat	AT1G05230;AT1G17920;AT3G61150;AT4G00730;AT5G46880;BRADI1G46247;BRADI3G14500;BRADI3G15327;BRADI3G34410;BRADI3G51540;BRADI3G57567;BRADI4G35760;Cucsa.045360;Cucsa.061970;Cucsa.072780;Cucsa.086030;Cucsa.112320;Cucsa.148430;Cucsa.250870;Cucsa.312880;Cucsa.363170;MDP0000046392;MDP0000123097;MDP0000142893;MDP0000204639;MDP0000233235;MDP0000285637;MDP0000318514;MDP0000322550;MDP0000389745;MDP0000491277;M…
TFmatrixID_0058	Homeodomain;bZIP;HD-ZIP	1037	-	0.94	aaaaATAATtatat	AT3G01470
TF_motif_seq_0262	(Motif sequence only)	1018	+	0.8	AATAA	IBOXCORE
TF_motif_seq_0269	(Motif sequence only)	1020	+	0.8	TAAAT	TAAAGSTKST1
TFmatrixID_0026	bZIP;Homeodomain;HD-ZIP	1038	-	0.94	aaaATAATta	AT5G03790
TF_motif_seq_0274	(Motif sequence only)	1026	+	0.8	TATCA	BIHD1OS
TFmatrixID_0008	AT-Hook	1148	-	0.94	gaaaATATTa	AT4G35390
TFmatrixID_0127	AP2;B3;RAV	128	-	0.93	ttTGTTGt	AT3G25730;BRADI2G47220;Cucsa.147340;Cucsa.283870;MDP0000128924;MDP0000939633;Medtr1g117930;Medtr5g069060;ppa006243m;29738.m001050;Os01g0693400;e_gw1.63.77.1;POPTR_0008s11600;POPTR_0010s13930;e_gw1.39.430.1;Sb03g031860;Sb09g027530;fgenesh2_kg.2__1141__AT1G68840.1;fgenesh2_kg.5__327__AT3G25730.1;scaffold_101479.1;scaffold_102941.1;GRMZM2G059939;GRMZM2G169654;PK15652.1;Glyma01g22260.1;Glyma02g11060.…
TF_motif_seq_0262	(Motif sequence only)	1030	+	0.8	AATAA	IBOXCORE
TF_motif_seq_0262	(Motif sequence only)	1033	+	0.8	AATAA	IBOXCORE
TF_motif_seq_0269	(Motif sequence only)	1035	+	0.8	TAAAA	TAAAGSTKST1
TF_motif_seq_0262	(Motif sequence only)	1040	+	0.8	AATAA	IBOXCORE
TFmatrixID_0127	AP2;B3;RAV	206	-	0.93	tcTGTTGg	AT3G25730;BRADI2G47220;Cucsa.147340;Cucsa.283870;MDP0000128924;MDP0000939633;Medtr1g117930;Medtr5g069060;ppa006243m;29738.m001050;Os01g0693400;e_gw1.63.77.1;POPTR_0008s11600;POPTR_0010s13930;e_gw1.39.430.1;Sb03g031860;Sb09g027530;fgenesh2_kg.2__1141__AT1G68840.1;fgenesh2_kg.5__327__AT3G25730.1;scaffold_101479.1;scaffold_102941.1;GRMZM2G059939;GRMZM2G169654;PK15652.1;Glyma01g22260.1;Glyma02g11060.…
TF_motif_seq_0262	(Motif sequence only)	1048	+	0.8	TATAA	IBOXCORE
TF_motif_seq_0272	(Motif sequence only)	1050	+	0.8	TAACT	WBOXHVISO1
TFmatrixID_0195	bZIP;B3	523	-	0.93	ccTGACGata	AT1G08320;AT1G68640;AT5G06839;AT5G06950;BRADI1G17210;BRADI1G43900;BRADI1G64060;BRADI2G10830;BRADI2G21380;BRADI2G23890;BRADI2G52860;BRADI2G55567;BRADI3G07030;BRADI3G15590;BRADI4G26670;BRADI4G27100;BRADI4G33740;BRADI5G23340;Cucsa.005120;Cucsa.088250;Cucsa.199800;Cucsa.201510;Cucsa.242870;Cucsa.307820;Cucsa.337740;Cucsa.365420;Cucsa.385130;MDP0000121258;MDP0000145555;MDP0000250967;MDP0000262210;MDP0…
TFmatrixID_0541	Homeodomain;HD-ZIP;bZIP	550	-	0.93	ctaTTATTg	AT1G26960;AT1G69780;AT3G01220;AT5G15150;AT5G65310;BRADI1G71930;BRADI1G73190;BRADI3G38600;BRADI3G56180;BRADI4G32737;Cucsa.097950;Cucsa.104200;Cucsa.158420;Cucsa.159020;Cucsa.285250;Cucsa.339580;MDP0000124827;MDP0000138651;MDP0000150088;MDP0000150465;MDP0000152629;MDP0000206752;MDP0000229611;MDP0000281698;MDP0000423596;MDP0000427227;MDP0000509120;MDP0000564897;MDP0000598064;MDP0000599845;MDP0000736…
TFmatrixID_0154	AT-Hook	580	-	0.93	aaTATTTt	Os07g0184800;POPTR_0002s10560;POPTR_0005s17920;ppa004994m;67318;29842.m003611;29912.m005467;fgenesh1_pg.C_scaffold_7001757;fgenesh2_kg.8__2218__AT5G62260.1;scaffold_100611.1;Thaps24106;GRMZM2G150950;PK00377.1;PK26376.1;Cucsa.303060;Glyma04g10960.1;Glyma10g07550.1;Glyma13g21430.1;LjSGA_100986.1;MDP0000388292;MDP0000514420;cassava13117.valid.m1;cassava4485.m1;cassava47435.m1;AT4G21895;AT5G62260;Med…
TF_motif_seq_0025	(Motif sequence only)	1064	+	0.8	CTATAtatag	TATABOX1
TFmatrixID_0440	TCP	670	-	0.93	ttGGTCCa	AT1G67260;AT2G31070;AT3G02150;BRADI1G06460;BRADI1G58450;BRADI2G20060;BRADI2G50687;Cucsa.031600;Cucsa.047860;Cucsa.111880;Cucsa.113300;Cucsa.113660;Cucsa.122730;Cucsa.283930;Cucsa.384890;MDP0000120671;MDP0000130524;MDP0000149841;MDP0000155433;MDP0000173048;MDP0000182310;MDP0000199422;MDP0000202241;MDP0000247249;MDP0000253526;MDP0000259723;MDP0000272980;MDP0000287069;MDP0000304904;MDP0000320363;MDP…
TFmatrixID_0573	MADS box	686	-	0.93	gttTATTTttataaa	e_gw1.9.373.1;gw1.1.1011.1;e_gw1.01.00.699.1;eugene.0100010534;e_gw1.13.374.1
TF_motif_seq_0269	(Motif sequence only)	1069	+	0.8	TATAG	TAAAGSTKST1
TF_motif_seq_0269	(Motif sequence only)	1071	+	0.8	TAGAG	TAAAGSTKST1
TF_motif_seq_0261	(Motif sequence only)	1073	+	0.8	GAGAA	SURECOREATSULTR11
TF_motif_seq_0262	(Motif sequence only)	1073	+	0.8	GAGAA	IBOXCORE
TF_motif_seq_0265	(Motif sequence only)	1089	+	0.8	GGGGC	SORLIP2AT
TF_motif_seq_0269	(Motif sequence only)	1097	+	0.8	TAAAT	TAAAGSTKST1
TF_motif_seq_0265	(Motif sequence only)	1106	+	0.8	GGGGC	SORLIP2AT
TF_motif_seq_0275	(Motif sequence only)	1112	+	0.8	TTCAC	WBOXATNPR1
TF_motif_seq_0272	(Motif sequence only)	1113	+	0.8	TCACT	WBOXHVISO1
TF_motif_seq_0249	(Motif sequence only)	1115	+	0.8	ACTTG	ABRELATERD1
TFmatrixID_0570	TBP	691	-	0.93	tTTTTAtaaa	Os10g0432300;Os12g0580300;EuGene.0800010331;eugene.1200010061;estExt_gwp_GeneWisePlus.C_Chr_12.00010124;PDK_20s1715251g002;AT1G55520;AT3G13445;e_gw1.13.259.1;estExt_Genewise1.C_2460019;POPTR_0013s05580;POPTR_0019s04890;ppa011675m;ppa011711m;29822.m003403;29950.m001154;estExt_fgenesh1_kg.C_20040;gw1.13.273.1;Sb01g012880;Sb01g017130;Sb01g021297;Sb08g022273;GSVIVG00025497001;estExt_Genewise1.C_90019…
TFmatrixID_0287	Homeodomain;bZIP;HD-ZIP	722	-	0.93	ttATTAAttt	AT3G61890;BRADI4G35910;Cucsa.259560;MDP0000311522;MDP0000316497;MDP0000615948;MDP0000899816;Medtr3g123250;Medtr8g029340;ppa010647m;ppa011221m;27964.m000347;30089.m001006;PDK_20s1318331g001;POPTR_0002s17680;POPTR_0012s03080;POPTR_0014s09860;Sb02g030660;GSVIVG00038619001;GRMZM2G034113;GRMZM2G041462;PK03912.1;PK15571.1;fgenesh2_kg.5__2686__AT3G61890.1;scaffold_403638.1;scaffold_403640.1;Glyma04g4096…
TF_motif_seq_0265	(Motif sequence only)	1125	+	0.8	GGGTC	SORLIP2AT
TF_motif_seq_0265	(Motif sequence only)	1130	+	0.8	TGGCC	SORLIP2AT
TF_motif_seq_0263	(Motif sequence only)	1132	+	0.8	GCCGC	SORLIP1AT
TFmatrixID_0540	Homeodomain;HD-ZIP;bZIP	930	-	0.93	acggaaTTATTcga	AT1G69780;AT3G01220;AT3G01470;AT5G15150;BRADI1G71930;BRADI1G73190;BRADI3G35850;BRADI3G38600;BRADI3G56180;BRADI4G29380;BRADI4G32737;Cucsa.097950;Cucsa.104200;Cucsa.158420;Cucsa.159020;Cucsa.285250;Cucsa.339580;MDP0000124827;MDP0000138651;MDP0000150088;MDP0000150465;MDP0000152629;MDP0000206752;MDP0000206914;MDP0000229611;MDP0000281698;MDP0000423596;MDP0000427227;MDP0000509120;MDP0000564897;MDP00005…
TF_motif_seq_0263	(Motif sequence only)	1135	+	0.8	GCCCC	SORLIP1AT
TFmatrixID_0154	AT-Hook	1220	-	0.93	aaTATTTt	Os07g0184800;POPTR_0002s10560;POPTR_0005s17920;ppa004994m;67318;29842.m003611;29912.m005467;fgenesh1_pg.C_scaffold_7001757;fgenesh2_kg.8__2218__AT5G62260.1;scaffold_100611.1;Thaps24106;GRMZM2G150950;PK00377.1;PK26376.1;Cucsa.303060;Glyma04g10960.1;Glyma10g07550.1;Glyma13g21430.1;LjSGA_100986.1;MDP0000388292;MDP0000514420;cassava13117.valid.m1;cassava4485.m1;cassava47435.m1;AT4G21895;AT5G62260;Med…
TF_motif_seq_0259	(Motif sequence only)	1144	+	0.8	CTACG	CGACGOSAMY3
TF_motif_seq_0262	(Motif sequence only)	1148	+	0.8	GAAAA	IBOXCORE
TFmatrixID_0280	Homeodomain;HD-ZIP	169	-	0.92	gcATTAAccc	AT1G05230;AT1G17920;AT1G73360;AT1G79840;AT3G03260;AT3G61150;AT5G46880;BRADI1G46247;BRADI3G14500;BRADI3G15327;BRADI3G34410;BRADI3G51540;BRADI3G57567;BRADI4G35760;Cucsa.045360;Cucsa.061970;Cucsa.072780;Cucsa.086030;Cucsa.108510;Cucsa.112320;Cucsa.148430;Cucsa.250870;Cucsa.312880;Cucsa.359250;Cucsa.363170;MDP0000046392;MDP0000123097;MDP0000125182;MDP0000125184;MDP0000142893;MDP0000233235;MDP00002856…
TFmatrixID_0484	Homeodomain;HD-ZIP;bZIP	546	-	0.92	tcacctaTTATTg	AT1G26960;AT1G69780;AT3G01220;AT5G15150;AT5G65310;BRADI1G71930;BRADI1G73190;BRADI3G38600;BRADI3G56180;BRADI4G32737;Cucsa.097950;Cucsa.104200;Cucsa.158420;Cucsa.159020;Cucsa.285250;Cucsa.339580;MDP0000124827;MDP0000138651;MDP0000150088;MDP0000150465;MDP0000152629;MDP0000206752;MDP0000229611;MDP0000281698;MDP0000423596;MDP0000427227;MDP0000509120;MDP0000564897;MDP0000598064;MDP0000599845;MDP0000736…
TF_motif_seq_0274	(Motif sequence only)	1167	+	0.8	TGTCG	BIHD1OS
TF_motif_seq_0264	(Motif sequence only)	1171	+	0.8	GGATT	MYBST1
TF_motif_seq_0269	(Motif sequence only)	1180	+	0.8	AAAAG	TAAAGSTKST1
TF_motif_seq_0275	(Motif sequence only)	1195	+	0.8	TTGAA	WBOXATNPR1
TFmatrixID_0471	Homeodomain;HD-ZIP;bZIP	550	-	0.92	ctATTATt	AT1G69780;AT3G01220;AT3G01470;AT5G15150;BRADI1G71930;BRADI1G73190;BRADI3G35850;BRADI3G38600;BRADI3G56180;BRADI4G29380;BRADI4G32737;Cucsa.097950;Cucsa.104200;Cucsa.158420;Cucsa.159020;Cucsa.285250;Cucsa.339580;MDP0000124827;MDP0000138651;MDP0000150088;MDP0000150465;MDP0000152629;MDP0000206752;MDP0000206914;MDP0000229611;MDP0000281698;MDP0000423596;MDP0000427227;MDP0000509120;MDP0000564897;MDP00005…
TF_motif_seq_0269	(Motif sequence only)	1196	+	0.8	TGAAG	TAAAGSTKST1
TFmatrixID_0467	WRKY	551	-	0.92	tattaTTGACctg	Cucsa.012940;fgenesh1_pg.chr_7_#_290;700010421;30169.m006533;Os01g0656400;POPTR_0002s17010;POPTR_0012s01380;POPTR_0014s09190;Sb06g013835;GSVIVG00028718001;AC205562.3_FG002;cassava32454.m1;cassava7221.valid.m1;EuGene.0000010477;BGIOSIBCE003030
TFmatrixID_0047	bZIP;Homeodomain;HD-ZIP	662	-	0.92	taATAATttt	AT1G52150
TF_motif_seq_0264	(Motif sequence only)	1211	+	0.8	GAATA	MYBST1
TF_motif_seq_0248	(Motif sequence only)	1214	+	0.8	TACGG	MYBCOREATCYCB1
TFmatrixID_0492	MADS box	686	-	0.92	gttTATTTttataaa	e_gw1.9.373.1;gw1.1.1011.1;e_gw1.01.00.699.1;eugene.0100010534;e_gw1.13.374.1
TFmatrixID_0491	TBP	705	-	0.92	ataaattATATAtaaaattat	Os10g0432300;Os12g0580300;EuGene.0800010331;eugene.1200010061;estExt_gwp_GeneWisePlus.C_Chr_12.00010124;PDK_20s1715251g002;AT1G55520;AT3G13445;e_gw1.13.259.1;estExt_Genewise1.C_2460019;POPTR_0013s05580;POPTR_0019s04890;ppa011675m;ppa011711m;29822.m003403;29950.m001154;estExt_fgenesh1_kg.C_20040;gw1.13.273.1;Sb01g012880;Sb01g017130;Sb01g021297;Sb08g022273;GSVIVG00025497001;estExt_Genewise1.C_90019…
TF_motif_seq_0269	(Motif sequence only)	7	-	0.8	CTATA	TAAAGSTKST1
TFmatrixID_0572	TBP	705	-	0.92	ataaattATATAtaaaattat	Os10g0432300;Os12g0580300;EuGene.0800010331;eugene.1200010061;estExt_gwp_GeneWisePlus.C_Chr_12.00010124;PDK_20s1715251g002;AT1G55520;AT3G13445;e_gw1.13.259.1;estExt_Genewise1.C_2460019;POPTR_0013s05580;POPTR_0019s04890;ppa011675m;ppa011711m;29822.m003403;29950.m001154;estExt_fgenesh1_kg.C_20040;gw1.13.273.1;Sb01g012880;Sb01g017130;Sb01g021297;Sb08g022273;GSVIVG00025497001;estExt_Genewise1.C_90019…
TF_motif_seq_0272	(Motif sequence only)	11	-	0.8	AGTTA	WBOXHVISO1
TF_motif_seq_0262	(Motif sequence only)	13	-	0.8	TTATA	IBOXCORE
TFmatrixID_0540	Homeodomain;HD-ZIP;bZIP	716	-	0.92	ataaaaTTATTaat	AT1G69780;AT3G01220;AT3G01470;AT5G15150;BRADI1G71930;BRADI1G73190;BRADI3G35850;BRADI3G38600;BRADI3G56180;BRADI4G29380;BRADI4G32737;Cucsa.097950;Cucsa.104200;Cucsa.158420;Cucsa.159020;Cucsa.285250;Cucsa.339580;MDP0000124827;MDP0000138651;MDP0000150088;MDP0000150465;MDP0000152629;MDP0000206752;MDP0000206914;MDP0000229611;MDP0000281698;MDP0000423596;MDP0000427227;MDP0000509120;MDP0000564897;MDP00005…
TFmatrixID_0517	Homeodomain;HD-ZIP;bZIP	931	-	0.92	cggaaTTATTcg	AT1G69780;AT3G01220;AT3G01470;AT5G15150;BRADI1G71930;BRADI1G73190;BRADI3G35850;BRADI3G38600;BRADI3G56180;BRADI4G29380;BRADI4G32737;Cucsa.097950;Cucsa.104200;Cucsa.158420;Cucsa.159020;Cucsa.285250;Cucsa.339580;MDP0000124827;MDP0000138651;MDP0000150088;MDP0000150465;MDP0000152629;MDP0000206752;MDP0000206914;MDP0000229611;MDP0000281698;MDP0000423596;MDP0000427227;MDP0000509120;MDP0000564897;MDP00005…
TF_motif_seq_0272	(Motif sequence only)	28	-	0.8	AGTTA	WBOXHVISO1
TF_motif_seq_0275	(Motif sequence only)	29	-	0.8	GTTAA	WBOXATNPR1
TF_motif_seq_0272	(Motif sequence only)	33	-	0.8	AGTTA	WBOXHVISO1
TF_motif_seq_0275	(Motif sequence only)	34	-	0.8	GTTAA	WBOXATNPR1
TF_motif_seq_0272	(Motif sequence only)	38	-	0.8	AGGCA	WBOXHVISO1
TF_motif_seq_0265	(Motif sequence only)	39	-	0.8	GGCAC	SORLIP2AT
TF_motif_seq_0249	(Motif sequence only)	41	-	0.8	CACTT	ABRELATERD1
TFmatrixID_0047	bZIP;Homeodomain;HD-ZIP	1039	-	0.92	aaATAATtat	AT1G52150
TF_motif_seq_0269	(Motif sequence only)	43	-	0.8	CTTCA	TAAAGSTKST1
TF_motif_seq_0263	(Motif sequence only)	51	-	0.8	GTGGA	SORLIP1AT
TF_motif_seq_0274	(Motif sequence only)	53	-	0.8	GGACA	BIHD1OS
TF_motif_seq_0249	(Motif sequence only)	56	-	0.8	CACTT	ABRELATERD1
TF_motif_seq_0248	(Motif sequence only)	61	-	0.8	CCTTT	MYBCOREATCYCB1
TF_motif_seq_0274	(Motif sequence only)	64	-	0.8	TTACA	BIHD1OS
TFmatrixID_0116	Homeodomain;bZIP;HD-ZIP	1039	-	0.92	aAATAAtta	AT5G65310
TF_motif_seq_0261	(Motif sequence only)	72	-	0.8	GTTTC	SURECOREATSULTR11
TFmatrixID_0491	TBP	1059	-	0.92	tactgctATATAtagagaaat	Os10g0432300;Os12g0580300;EuGene.0800010331;eugene.1200010061;estExt_gwp_GeneWisePlus.C_Chr_12.00010124;PDK_20s1715251g002;AT1G55520;AT3G13445;e_gw1.13.259.1;estExt_Genewise1.C_2460019;POPTR_0013s05580;POPTR_0019s04890;ppa011675m;ppa011711m;29822.m003403;29950.m001154;estExt_fgenesh1_kg.C_20040;gw1.13.273.1;Sb01g012880;Sb01g017130;Sb01g021297;Sb08g022273;GSVIVG00025497001;estExt_Genewise1.C_90019…
TF_motif_seq_0264	(Motif sequence only)	84	-	0.8	TATAC	MYBST1
TF_motif_seq_0264	(Motif sequence only)	86	-	0.8	TACCC	MYBST1
TFmatrixID_0572	TBP	1059	-	0.92	tactgctATATAtagagaaat	Os10g0432300;Os12g0580300;EuGene.0800010331;eugene.1200010061;estExt_gwp_GeneWisePlus.C_Chr_12.00010124;PDK_20s1715251g002;AT1G55520;AT3G13445;e_gw1.13.259.1;estExt_Genewise1.C_2460019;POPTR_0013s05580;POPTR_0019s04890;ppa011675m;ppa011711m;29822.m003403;29950.m001154;estExt_fgenesh1_kg.C_20040;gw1.13.273.1;Sb01g012880;Sb01g017130;Sb01g021297;Sb08g022273;GSVIVG00025497001;estExt_Genewise1.C_90019…
TF_motif_seq_0261	(Motif sequence only)	99	-	0.8	ATCTC	SURECOREATSULTR11
TF_motif_seq_0264	(Motif sequence only)	100	-	0.8	TCTCC	MYBST1
TFmatrixID_0573	MADS box	1187	-	0.92	gtgTATTTttgaaga	e_gw1.9.373.1;gw1.1.1011.1;e_gw1.01.00.699.1;eugene.0100010534;e_gw1.13.374.1
TFmatrixID_0197	bZIP	523	-	0.91	ccTGACGata	AT1G08320;AT1G68640;AT5G06839;AT5G10030;BRADI1G17210;BRADI1G43900;BRADI1G64060;BRADI2G10830;BRADI2G21380;BRADI2G23890;BRADI2G52860;BRADI2G55567;BRADI3G07030;BRADI3G15590;BRADI4G26670;BRADI4G27100;BRADI4G33740;BRADI5G23340;Cucsa.005120;Cucsa.088250;Cucsa.199800;Cucsa.201510;Cucsa.242870;Cucsa.307820;Cucsa.337740;Cucsa.365420;Cucsa.385130;MDP0000121258;MDP0000145555;MDP0000250967;MDP0000262210;MDP0…
TFmatrixID_0574	MADS box	686	-	0.91	gttTATTTttataaa	e_gw1.9.373.1;gw1.1.1011.1;e_gw1.01.00.699.1;eugene.0100010534;e_gw1.13.374.1
TF_motif_seq_0264	(Motif sequence only)	118	-	0.8	TATGC	MYBST1
TF_motif_seq_0262	(Motif sequence only)	123	-	0.8	TTATA	IBOXCORE
TFmatrixID_0088	AP2;ERF	1167	-	0.91	tGTCGGat	AT1G01250;AT1G12630;AT1G77200;AT2G25820;AT2G35700;AT2G44940;AT3G16280;AT3G60490;AT4G25490;AT4G32800;AT5G11590;AT5G25810;AT5G51990;BRADI1G38110;BRADI2G06180;BRADI3G08790;BRADI3G33355;BRADI3G50620;BRADI3G50630;BRADI5G17610;BRADI5G17620;BRADI5G17630;BRADI5G17640;Cucsa.038760;Cucsa.116550;Cucsa.121080;Cucsa.161310;Cucsa.166340;Cucsa.235510;Cucsa.251030;Cucsa.259750;Cucsa.312570;Cucsa.321050;Cucsa.359…
TFmatrixID_0574	MADS box	1187	-	0.91	gtgTATTTttgaaga	e_gw1.9.373.1;gw1.1.1011.1;e_gw1.01.00.699.1;eugene.0100010534;e_gw1.13.374.1
TF_motif_seq_0274	(Motif sequence only)	140	-	0.8	TGACT	BIHD1OS
TF_motif_seq_0261	(Motif sequence only)	141	-	0.8	GACTC	SURECOREATSULTR11
TF_motif_seq_0272	(Motif sequence only)	142	-	0.8	ACTCA	WBOXHVISO1
TFmatrixID_0563	Myb/SANT	30	-	0.9	ttaaGTTAAggc	BRADI4G07110;estExt_Genemark1.C_60286;Cucsa.106050;Cucsa.291780;MDP0000151195;MDP0000191083;MDP0000878701;ppa000753m;29680.m001688;Os04g0348300;estExt_Genewise1.C_6410001;POPTR_0013s04340;POPTR_0019s03520;estExt_Genewise1Plus.C_540165;fgenesh1_pm.C_scaffold_47000022;Sb03g044450;Sb08g015280;GSVIVG00023527001;AC203535.4_FG001;PK01704.1;estExt_fgeneshCV_pg.C_60186;estExtDG_fgenesh_newKGs_kg.C_252001…
TF_motif_seq_0262	(Motif sequence only)	152	-	0.8	TTATG	IBOXCORE
TF_motif_seq_0264	(Motif sequence only)	153	-	0.8	TATGC	MYBST1
TF_motif_seq_0262	(Motif sequence only)	163	-	0.8	TAATC	IBOXCORE
TF_motif_seq_0264	(Motif sequence only)	164	-	0.8	AATCC	MYBST1
TFmatrixID_0247	Dof	75	-	0.9	tcTTTAAgat	estExt_fgenesh1_pg.C_370003
TF_motif_seq_0269	(Motif sequence only)	170	-	0.8	CATTA	TAAAGSTKST1
TFmatrixID_0012	NAC;NAM	844	-	0.9	ctcACGTAag	AT3G15500
TF_motif_seq_0262	(Motif sequence only)	172	-	0.8	TTAAC	IBOXCORE
TF_motif_seq_0264	(Motif sequence only)	173	-	0.8	TAACC	MYBST1
TFmatrixID_0247	Dof	1093	-	0.9	ccTTTAAatt	estExt_fgenesh1_pg.C_370003
TFmatrixID_0492	MADS box	1187	-	0.9	gtgTATTTttgaaga	e_gw1.9.373.1;gw1.1.1011.1;e_gw1.01.00.699.1;eugene.0100010534;e_gw1.13.374.1
TFmatrixID_0477	MADS box	685	-	0.89	tgttTATTTttataa	e_gw1.9.373.1;gw1.1.1011.1;e_gw1.01.00.699.1;eugene.0100010534;e_gw1.13.374.1
TF_motif_seq_0259	(Motif sequence only)	191	-	0.8	GGTCG	CGACGOSAMY3
TFmatrixID_0584	MADS box	687	-	0.89	ttTATTTttata	e_gw1.9.373.1;gw1.1.1011.1;e_gw1.01.00.699.1;eugene.0100010534;e_gw1.13.374.1
TF_motif_seq_0248	(Motif sequence only)	193	-	0.8	TCGTT	MYBCOREATCYCB1
TFmatrixID_0614	SRS	1119	-	0.89	gctCTAGGgt	AT3G51060
TF_motif_seq_0269	(Motif sequence only)	194	-	0.8	CGTTA	TAAAGSTKST1
TF_motif_seq_0261	(Motif sequence only)	199	-	0.8	GGCTC	SURECOREATSULTR11
TF_motif_seq_0265	(Motif sequence only)	199	-	0.8	GGCTC	SORLIP2AT
TF_motif_seq_0275	(Motif sequence only)	201	-	0.8	CTCAA	WBOXATNPR1
TF_motif_seq_0248	(Motif sequence only)	207	-	0.8	CTGTT	MYBCOREATCYCB1
TF_motif_seq_0010	HSF	68	-	0.88	ataagTTTCT	AT3G24520;AT1G32330;AT1G46264;AT1G67970;AT2G26150;AT2G41690;AT3G02990;AT3G22830;AT3G51910;AT3G63350;AT4G11660;AT4G13980;AT4G17750;AT4G18880;AT5G03720;AT5G16820;AT5G43840;AT5G45710;AT5G54070;AT5G62020
TF_motif_seq_0010	HSF	340	-	0.88	tgaatTTTCT	AT3G24520;AT1G32330;AT1G46264;AT1G67970;AT2G26150;AT2G41690;AT3G02990;AT3G22830;AT3G51910;AT3G63350;AT4G11660;AT4G13980;AT4G17750;AT4G18880;AT5G03720;AT5G16820;AT5G43840;AT5G45710;AT5G54070;AT5G62020
TFmatrixID_0517	Homeodomain;HD-ZIP;bZIP	548	-	0.88	acctaTTATTga	AT1G69780;AT3G01220;AT3G01470;AT5G15150;BRADI1G71930;BRADI1G73190;BRADI3G35850;BRADI3G38600;BRADI3G56180;BRADI4G29380;BRADI4G32737;Cucsa.097950;Cucsa.104200;Cucsa.158420;Cucsa.159020;Cucsa.285250;Cucsa.339580;MDP0000124827;MDP0000138651;MDP0000150088;MDP0000150465;MDP0000152629;MDP0000206752;MDP0000206914;MDP0000229611;MDP0000281698;MDP0000423596;MDP0000427227;MDP0000509120;MDP0000564897;MDP00005…
TF_motif_seq_0472	Homeodomain;bZIP;HD-ZIP	550	-	0.88	ctatTATTG	AT5G65310
TF_motif_seq_0249	(Motif sequence only)	216	-	0.8	CATGT	ABRELATERD1
TF_motif_seq_0275	(Motif sequence only)	219	-	0.8	GTTAA	WBOXATNPR1
TF_motif_seq_0272	(Motif sequence only)	230	-	0.8	AGTTA	WBOXHVISO1
TF_motif_seq_0262	(Motif sequence only)	232	-	0.8	TTATA	IBOXCORE
TFmatrixID_0582	MADS box	685	-	0.88	tgttTATTTttata	e_gw1.9.373.1;gw1.1.1011.1;e_gw1.01.00.699.1;eugene.0100010534;e_gw1.13.374.1
TF_motif_seq_0272	(Motif sequence only)	237	-	0.8	ACTCA	WBOXHVISO1
TF_motif_seq_0275	(Motif sequence only)	238	-	0.8	CTCAA	WBOXATNPR1
TF_motif_seq_0249	(Motif sequence only)	243	-	0.8	CTCGT	ABRELATERD1
TF_motif_seq_0248	(Motif sequence only)	244	-	0.8	TCGTT	MYBCOREATCYCB1
TF_motif_seq_0269	(Motif sequence only)	247	-	0.8	TTTTA	TAAAGSTKST1
TFmatrixID_0193	bZIP	896	-	0.88	acaCGAGT	AT3G19290;AT4G34000;BRADI1G46060;BRADI2G21820;BRADI2G24120;BRADI2G53060;BRADI3G00300;BRADI3G38200;BRADI3G57960;BRADI4G32090;Cucsa.219780;Cucsa.241090;Cucsa.364380;Cucsa.396070;MDP0000144105;MDP0000177486;MDP0000231542;MDP0000248567;MDP0000296303;MDP0000701734;MDP0000740787;Medtr2g107890;Medtr3g147720;Medtr4g129920;Medtr7g127260;ppa006503m;ppa006752m;ppa019833m;ppa024363m;29625.m000702;29801.m0031…
TFmatrixID_0508	MADS box;MIKC;M-type	1097	-	0.88	taaatTTTTGg	AT4G22950;AT4G24540;AT5G51860;AT5G60910;AT5G62165;AT1G24260;AT1G26310;AT2G45650;AT3G30260;AT3G57230;AT3G57390;AT3G61120;AT4G09960;AT4G11880;BRADI1G08326;BRADI1G08340;BRADI1G21980;BRADI1G48520;BRADI1G59250;BRADI1G69890;BRADI1G77020;BRADI2G06330;BRADI2G24940;BRADI2G25090;BRADI2G32910;BRADI2G57000;BRADI3G32090;BRADI3G41260;BRADI3G51800;BRADI4G34680;BRADI4G40350;Cucsa.047280;Cucsa.061700;Cucsa.061750…
TF_motif_seq_0263	(Motif sequence only)	254	-	0.8	TTGGC	SORLIP1AT
TF_motif_seq_0265	(Motif sequence only)	256	-	0.8	GGCCA	SORLIP2AT
TF_motif_seq_0508	SBP	1142	-	0.88	ttCTACGaa	AT1G20980;AT1G27360;AT1G27370;AT1G53160;AT1G69170;AT1G76580;AT2G33810;AT2G42200;AT2G47070;AT3G15270;AT3G57920;AT3G60030;AT5G18830;AT5G43270;Os01g0292900;Os01g0922600;Os02g0139400;Os02g0174100;Os02g0177300;Os03g0833300;Os04g0551500;Os05g0408200;Os06g0659100;Os06g0663500;Os06g0703500;Os08g0509600;Os08g0513700;Os08g0531600;Os09g0491532;Os09g0507100;Os11g0496600
TF_motif_seq_0269	(Motif sequence only)	275	-	0.8	CTATA	TAAAGSTKST1
TF_motif_seq_0264	(Motif sequence only)	296	-	0.8	TATGC	MYBST1
TF_motif_seq_0269	(Motif sequence only)	302	-	0.8	CTTTC	TAAAGSTKST1
TF_motif_seq_0355	SRS	24	-	0.86	ctAGAGT	AT1G75520;AT2G18120;AT3G54430;AT4G36260;AT5G12330;AT5G66350
TF_motif_seq_0376	Myb/SANT;MYB	148	-	0.86	tgTGTTA	Os01g0812000
TF_motif_seq_0259	(Motif sequence only)	310	-	0.8	TGTCG	CGACGOSAMY3
TF_motif_seq_0347	Alpha-amylase	508	-	0.86	ctTAATT	M24286;M24287
TF_motif_seq_0275	(Motif sequence only)	311	-	0.8	GTCGA	WBOXATNPR1
TFmatrixID_0534	WRKY	556	-	0.86	TTGACctgaat	AT1G13960;AT2G03340;AT2G04880;AT2G37260;AT3G01080;AT4G12020;AT4G26440;AT4G26640;AT4G30935;AT5G07100;BRADI1G02327;BRADI1G07970;BRADI1G16120;BRADI1G22680;BRADI1G23340;BRADI1G47690;BRADI2G00280;BRADI2G22440;BRADI2G53760;BRADI3G19640;BRADI3G39340;BRADI4G01950;BRADI4G06690;BRADI4G09890;BRADI4G33370;BRADI4G45290;BRADI5G13090;e_gw1.12.292.1;gw1.1.725.1;Cucsa.000200;Cucsa.041700;Cucsa.042320;Cucsa.042330…
TFmatrixID_0576	MADS box	687	-	0.86	ttTATTTttata	e_gw1.9.373.1;gw1.1.1011.1;e_gw1.01.00.699.1;eugene.0100010534;e_gw1.13.374.1
TF_motif_seq_0275	(Motif sequence only)	324	-	0.8	GTAAA	WBOXATNPR1
TF_motif_seq_0262	(Motif sequence only)	344	-	0.8	TTTTC	IBOXCORE
TF_motif_seq_0261	(Motif sequence only)	346	-	0.8	TTCTC	SURECOREATSULTR11
TF_motif_seq_0262	(Motif sequence only)	346	-	0.8	TTCTC	IBOXCORE
TF_motif_seq_0249	(Motif sequence only)	348	-	0.8	CTCGT	ABRELATERD1
TF_motif_seq_0248	(Motif sequence only)	349	-	0.8	TCGTT	MYBCOREATCYCB1
TF_motif_seq_0262	(Motif sequence only)	353	-	0.8	TCATC	IBOXCORE
TF_motif_seq_0261	(Motif sequence only)	355	-	0.8	ATCTC	SURECOREATSULTR11
TF_motif_seq_0264	(Motif sequence only)	356	-	0.8	TCTCC	MYBST1
TF_motif_seq_0347	Alpha-amylase	724	-	0.86	atTAATT	M24286;M24287
TF_motif_seq_0263	(Motif sequence only)	374	-	0.8	TTGGC	SORLIP1AT
TF_motif_seq_0274	(Motif sequence only)	375	-	0.8	TGGCA	BIHD1OS
TF_motif_seq_0275	(Motif sequence only)	376	-	0.8	GGCAA	WBOXATNPR1
TF_motif_seq_0269	(Motif sequence only)	381	-	0.8	ATTTA	TAAAGSTKST1
TF_motif_seq_0269	(Motif sequence only)	389	-	0.8	CTTTT	TAAAGSTKST1
TF_motif_seq_0269	(Motif sequence only)	390	-	0.8	TTTTA	TAAAGSTKST1
TF_motif_seq_0262	(Motif sequence only)	392	-	0.8	TTATT	IBOXCORE
TF_motif_seq_0444	Homeodomain;HD-ZIP	1020	-	0.86	taaATTTA	AT4G21750;AT4G04890
TF_motif_seq_0274	(Motif sequence only)	405	-	0.8	TAACA	BIHD1OS
TF_motif_seq_0272	(Motif sequence only)	409	-	0.8	AGACA	WBOXHVISO1
TF_motif_seq_0274	(Motif sequence only)	409	-	0.8	AGACA	BIHD1OS
TF_motif_seq_0275	(Motif sequence only)	410	-	0.8	GACAA	WBOXATNPR1
TF_motif_seq_0272	(Motif sequence only)	418	-	0.8	AGCCA	WBOXHVISO1
TF_motif_seq_0275	(Motif sequence only)	419	-	0.8	GCCAA	WBOXATNPR1
TF_motif_seq_0259	(Motif sequence only)	429	-	0.8	CGTGG	CGACGOSAMY3
TF_motif_seq_0263	(Motif sequence only)	430	-	0.8	GTGGT	SORLIP1AT
TF_motif_seq_0259	(Motif sequence only)	432	-	0.8	GGTCG	CGACGOSAMY3
TFmatrixID_0565	MADS box	683	-	0.84	aatgttTATTTttataaatcta	e_gw1.9.373.1;gw1.1.1011.1;e_gw1.01.00.699.1;eugene.0100010534;e_gw1.13.374.1
TF_motif_seq_0300	bHLH	783	-	0.83	cATGTG	AT1G09530;AT2G20180;AT4G17880;AT5G46760
TF_motif_seq_0300	bHLH	846	-	0.83	cACGTA	AT1G09530;AT2G20180;AT4G17880;AT5G46760
TF_motif_seq_0261	(Motif sequence only)	433	-	0.8	GTCGC	SURECOREATSULTR11
TF_motif_seq_0263	(Motif sequence only)	433	-	0.8	GTCGC	SORLIP1AT
TF_motif_seq_0249	(Motif sequence only)	435	-	0.8	CGCGT	ABRELATERD1
TF_motif_seq_0248	(Motif sequence only)	436	-	0.8	GCGTT	MYBCOREATCYCB1
TF_motif_seq_0259	(Motif sequence only)	437	-	0.8	CGTTG	CGACGOSAMY3
TF_motif_seq_0263	(Motif sequence only)	438	-	0.8	GTTGC	SORLIP1AT
TF_motif_seq_0269	(Motif sequence only)	454	-	0.8	GTTTA	TAAAGSTKST1
TF_motif_seq_0272	(Motif sequence only)	459	-	0.8	AGTAA	WBOXHVISO1
TF_motif_seq_0300	bHLH	897	-	0.83	cACGAG	AT1G09530;AT2G20180;AT4G17880;AT5G46760
TF_motif_seq_0272	(Motif sequence only)	465	-	0.8	AGTAA	WBOXHVISO1
TF_motif_seq_0300	bHLH	1114	-	0.83	cACTTG	AT1G09530;AT2G20180;AT4G17880;AT5G46760
TF_motif_seq_0275	(Motif sequence only)	466	-	0.8	GTAAA	WBOXATNPR1
TF_motif_seq_0072	HD-ZIP	379	-	0.82	aaatttAATGC	AT5G52170
TF_motif_seq_0272	(Motif sequence only)	479	-	0.8	AATCA	WBOXHVISO1
TF_motif_seq_0274	(Motif sequence only)	481	-	0.8	TCACA	BIHD1OS
TF_motif_seq_0274	(Motif sequence only)	489	-	0.8	TGAAA	BIHD1OS
TF_motif_seq_0262	(Motif sequence only)	502	-	0.8	TTATA	IBOXCORE
TFmatrixID_0564	MADS box	684	-	0.82	atgtttatTTTTAtaa	e_gw1.9.373.1;gw1.1.1011.1;e_gw1.01.00.699.1;eugene.0100010534;e_gw1.13.374.1
TF_motif_seq_0269	(Motif sequence only)	508	-	0.8	CTTAA	TAAAGSTKST1
TF_motif_seq_0274	(Motif sequence only)	525	-	0.8	TGACG	BIHD1OS
TF_motif_seq_0272	(Motif sequence only)	534	-	0.8	AGTTA	WBOXHVISO1
TF_motif_seq_0262	(Motif sequence only)	536	-	0.8	TTATA	IBOXCORE
TF_motif_seq_0267	Trihelix	3	-	0.8	CTAAC	AT5G01380
TF_motif_seq_0262	(Motif sequence only)	543	-	0.8	TAATC	IBOXCORE
TF_motif_seq_0272	(Motif sequence only)	544	-	0.8	AATCA	WBOXHVISO1
TF_motif_seq_0249	(Motif sequence only)	547	-	0.8	CACCT	ABRELATERD1
TF_motif_seq_0262	(Motif sequence only)	553	-	0.8	TTATT	IBOXCORE
TF_motif_seq_0254	AP2;ERF	10	-	0.8	TAGTT	AT3G14230
TF_motif_seq_0274	(Motif sequence only)	557	-	0.8	TGACC	BIHD1OS
TF_motif_seq_0267	Trihelix	20	-	0.8	CTAAC	AT5G01380
TF_motif_seq_0269	(Motif sequence only)	584	-	0.8	TTTTA	TAAAGSTKST1
TF_motif_seq_0264	(Motif sequence only)	587	-	0.8	TATCA	MYBST1
TF_motif_seq_0249	(Motif sequence only)	590	-	0.8	CACGA	ABRELATERD1
TF_motif_seq_0274	(Motif sequence only)	607	-	0.8	GGACA	BIHD1OS
TF_motif_seq_0272	(Motif sequence only)	615	-	0.8	AGACA	WBOXHVISO1
TF_motif_seq_0274	(Motif sequence only)	615	-	0.8	AGACA	BIHD1OS
TF_motif_seq_0254	AP2;ERF	25	-	0.8	TAGAG	AT3G14230
TF_motif_seq_0271	bZIP	43	-	0.8	CTTCA	AT1G77920;AT3G12250;AT5G06950;AT5G06960;AT5G10030;AT5G65210;AT1G22070
TF_motif_seq_0254	AP2;ERF	65	-	0.8	TACAT	AT3G14230
TF_motif_seq_0264	(Motif sequence only)	632	-	0.8	TAACC	MYBST1
TF_motif_seq_0248	(Motif sequence only)	635	-	0.8	CCTTT	MYBCOREATCYCB1
TF_motif_seq_0269	(Motif sequence only)	636	-	0.8	CTTTT	TAAAGSTKST1
TF_motif_seq_0254	AP2;ERF	80	-	0.8	AAGAT	AT3G14230
TF_motif_seq_0256	B3	97	-	0.8	GCATC	Os04g0676600;Os08g0101000
TF_motif_seq_0257	NF-YB;NF-YA;NF-YC	107	-	0.8	ATTTG	AT1G09030;AT1G17590;AT1G21970;AT1G30500;AT1G54160;AT1G54830;AT1G56170;AT1G72830;AT2G38880;AT2G47810;AT3G05690;AT3G14020;AT3G20910;AT3G53340;AT4G14540;AT5G06510;AT5G12840;AT5G27910;AT5G38140;AT5G47640;AT5G47670;AT5G50470;AT5G50480;Os01g0834400;Os02g0725900;Os05g0463800;Os05g0573500
TF_motif_seq_0254	AP2;ERF	109	-	0.8	TTGAT	AT3G14230
TF_motif_seq_0256	B3	117	-	0.8	GTATG	Os04g0676600;Os08g0101000
TF_motif_seq_0259	(Motif sequence only)	653	-	0.8	GGTCG	CGACGOSAMY3
TF_motif_seq_0254	AP2;ERF	124	-	0.8	TATAT	AT3G14230
TF_motif_seq_0275	(Motif sequence only)	654	-	0.8	GTCGA	WBOXATNPR1
TF_motif_seq_0269	(Motif sequence only)	659	-	0.8	ATTTA	TAAAGSTKST1
TF_motif_seq_0257	NF-YB;NF-YA;NF-YC	127	-	0.8	ATTTG	AT1G09030;AT1G17590;AT1G21970;AT1G30500;AT1G54160;AT1G54830;AT1G56170;AT1G72830;AT2G38880;AT2G47810;AT3G05690;AT3G14020;AT3G20910;AT3G53340;AT4G14540;AT5G06510;AT5G12840;AT5G27910;AT5G38140;AT5G47640;AT5G47670;AT5G50470;AT5G50480;Os01g0834400;Os02g0725900;Os05g0463800;Os05g0573500
TF_motif_seq_0265	(Motif sequence only)	672	-	0.8	GGTCC	SORLIP2AT
TF_motif_seq_0275	(Motif sequence only)	673	-	0.8	GTCCA	WBOXATNPR1
TF_motif_seq_0269	(Motif sequence only)	686	-	0.8	GTTTA	TAAAGSTKST1
TF_motif_seq_0262	(Motif sequence only)	688	-	0.8	TTATT	IBOXCORE
TF_motif_seq_0269	(Motif sequence only)	692	-	0.8	TTTTA	TAAAGSTKST1
TF_motif_seq_0262	(Motif sequence only)	694	-	0.8	TTATA	IBOXCORE
TF_motif_seq_0257	NF-YB;NF-YA;NF-YC	146	-	0.8	ATTGT	AT1G09030;AT1G17590;AT1G21970;AT1G30500;AT1G54160;AT1G54830;AT1G56170;AT1G72830;AT2G38880;AT2G47810;AT3G05690;AT3G14020;AT3G20910;AT3G53340;AT4G14540;AT5G06510;AT5G12840;AT5G27910;AT5G38140;AT5G47640;AT5G47670;AT5G50470;AT5G50480;Os01g0834400;Os02g0725900;Os05g0463800;Os05g0573500
TF_motif_seq_0256	B3	169	-	0.8	GCATT	Os04g0676600;Os08g0101000
TF_motif_seq_0262	(Motif sequence only)	710	-	0.8	TTATA	IBOXCORE
TF_motif_seq_0267	Trihelix	172	-	0.8	TTAAC	AT5G01380
TF_motif_seq_0254	AP2;ERF	181	-	0.8	TAGTT	AT3G14230
TF_motif_seq_0262	(Motif sequence only)	722	-	0.8	TTATT	IBOXCORE
TF_motif_seq_0269	(Motif sequence only)	728	-	0.8	ATTTA	TAAAGSTKST1
TF_motif_seq_0254	AP2;ERF	185	-	0.8	TTGAT	AT3G14230
TF_motif_seq_0257	NF-YB;NF-YA;NF-YC	188	-	0.8	ATGGG	AT1G09030;AT1G17590;AT1G21970;AT1G30500;AT1G54160;AT1G54830;AT1G56170;AT1G72830;AT2G38880;AT2G47810;AT3G05690;AT3G14020;AT3G20910;AT3G53340;AT4G14540;AT5G06510;AT5G12840;AT5G27910;AT5G38140;AT5G47640;AT5G47670;AT5G50470;AT5G50480;Os01g0834400;Os02g0725900;Os05g0463800;Os05g0573500
TF_motif_seq_0269	(Motif sequence only)	743	-	0.8	GTTTA	TAAAGSTKST1
TF_motif_seq_0258	Dehydrin	192	-	0.8	GTCGT	U01377
TF_motif_seq_0271	bZIP	194	-	0.8	CGTTA	AT1G77920;AT3G12250;AT5G06950;AT5G06960;AT5G10030;AT5G65210;AT1G22070
TF_motif_seq_0275	(Motif sequence only)	762	-	0.8	GTAAA	WBOXATNPR1
TF_motif_seq_0257	NF-YB;NF-YA;NF-YC	209	-	0.8	GTTGG	AT1G09030;AT1G17590;AT1G21970;AT1G30500;AT1G54160;AT1G54830;AT1G56170;AT1G72830;AT2G38880;AT2G47810;AT3G05690;AT3G14020;AT3G20910;AT3G53340;AT4G14540;AT5G06510;AT5G12840;AT5G27910;AT5G38140;AT5G47640;AT5G47670;AT5G50470;AT5G50480;Os01g0834400;Os02g0725900;Os05g0463800;Os05g0573500
TF_motif_seq_0269	(Motif sequence only)	767	-	0.8	TTTTA	TAAAGSTKST1
TF_motif_seq_0258	Dehydrin	209	-	0.8	GTTGG	U01377
TF_motif_seq_0264	(Motif sequence only)	772	-	0.8	AATCC	MYBST1
TF_motif_seq_0261	(Motif sequence only)	778	-	0.8	GCCTC	SURECOREATSULTR11
TF_motif_seq_0254	AP2;ERF	211	-	0.8	TGGAT	AT3G14230
TF_motif_seq_0249	(Motif sequence only)	783	-	0.8	CATGT	ABRELATERD1
TF_motif_seq_0256	B3	215	-	0.8	TCATG	Os04g0676600;Os08g0101000
TF_motif_seq_0272	(Motif sequence only)	792	-	0.8	AGACA	WBOXHVISO1
TF_motif_seq_0274	(Motif sequence only)	792	-	0.8	AGACA	BIHD1OS
TF_motif_seq_0264	(Motif sequence only)	797	-	0.8	TTTCC	MYBST1
TF_motif_seq_0267	Trihelix	234	-	0.8	ATAAC	AT5G01380
TF_motif_seq_0263	(Motif sequence only)	813	-	0.8	GTGAC	SORLIP1AT
TF_motif_seq_0275	(Motif sequence only)	815	-	0.8	GACAA	WBOXATNPR1
TF_motif_seq_0257	NF-YB;NF-YA;NF-YC	252	-	0.8	ATTTG	AT1G09030;AT1G17590;AT1G21970;AT1G30500;AT1G54160;AT1G54830;AT1G56170;AT1G72830;AT2G38880;AT2G47810;AT3G05690;AT3G14020;AT3G20910;AT3G53340;AT4G14540;AT5G06510;AT5G12840;AT5G27910;AT5G38140;AT5G47640;AT5G47670;AT5G50470;AT5G50480;Os01g0834400;Os02g0725900;Os05g0463800;Os05g0573500
TF_motif_seq_0269	(Motif sequence only)	834	-	0.8	CTTTG	TAAAGSTKST1
TF_motif_seq_0274	(Motif sequence only)	837	-	0.8	TGAGA	BIHD1OS
TF_motif_seq_0257	NF-YB;NF-YA;NF-YC	253	-	0.8	TTTGG	AT1G09030;AT1G17590;AT1G21970;AT1G30500;AT1G54160;AT1G54830;AT1G56170;AT1G72830;AT2G38880;AT2G47810;AT3G05690;AT3G14020;AT3G20910;AT3G53340;AT4G14540;AT5G06510;AT5G12840;AT5G27910;AT5G38140;AT5G47640;AT5G47670;AT5G50470;AT5G50480;Os01g0834400;Os02g0725900;Os05g0463800;Os05g0573500
TF_motif_seq_0261	(Motif sequence only)	842	-	0.8	TTCTC	SURECOREATSULTR11
TF_motif_seq_0262	(Motif sequence only)	842	-	0.8	TTCTC	IBOXCORE
TF_motif_seq_0257	NF-YB;NF-YA;NF-YC	263	-	0.8	ATTGA	AT1G09030;AT1G17590;AT1G21970;AT1G30500;AT1G54160;AT1G54830;AT1G56170;AT1G72830;AT2G38880;AT2G47810;AT3G05690;AT3G14020;AT3G20910;AT3G53340;AT4G14540;AT5G06510;AT5G12840;AT5G27910;AT5G38140;AT5G47640;AT5G47670;AT5G50470;AT5G50480;Os01g0834400;Os02g0725900;Os05g0463800;Os05g0573500
TF_motif_seq_0258	Dehydrin	304	-	0.8	TTCGG	U01377
TF_motif_seq_0259	(Motif sequence only)	859	-	0.8	AGTCG	CGACGOSAMY3
TF_motif_seq_0272	(Motif sequence only)	859	-	0.8	AGTCG	WBOXHVISO1
TF_motif_seq_0256	B3	307	-	0.8	GGATG	Os04g0676600;Os08g0101000
TF_motif_seq_0258	Dehydrin	311	-	0.8	GTCGA	U01377
TF_motif_seq_0259	(Motif sequence only)	862	-	0.8	CGTCT	CGACGOSAMY3
TF_motif_seq_0261	(Motif sequence only)	863	-	0.8	GTCTT	SURECOREATSULTR11
TF_motif_seq_0257	NF-YB;NF-YA;NF-YC	320	-	0.8	ATTTG	AT1G09030;AT1G17590;AT1G21970;AT1G30500;AT1G54160;AT1G54830;AT1G56170;AT1G72830;AT2G38880;AT2G47810;AT3G05690;AT3G14020;AT3G20910;AT3G53340;AT4G14540;AT5G06510;AT5G12840;AT5G27910;AT5G38140;AT5G47640;AT5G47670;AT5G50470;AT5G50480;Os01g0834400;Os02g0725900;Os05g0463800;Os05g0573500
TF_motif_seq_0269	(Motif sequence only)	865	-	0.8	CTTCA	TAAAGSTKST1
TF_motif_seq_0275	(Motif sequence only)	866	-	0.8	TTCAA	WBOXATNPR1
TF_motif_seq_0267	Trihelix	324	-	0.8	GTAAA	AT5G01380
TF_motif_seq_0272	(Motif sequence only)	873	-	0.8	TGTCA	WBOXHVISO1
TF_motif_seq_0274	(Motif sequence only)	873	-	0.8	TGTCA	BIHD1OS
TF_motif_seq_0267	Trihelix	366	-	0.8	GGAAC	AT5G01380
TF_motif_seq_0267	Trihelix	404	-	0.8	ATAAC	AT5G01380
TF_motif_seq_0269	(Motif sequence only)	892	-	0.8	CTCTA	TAAAGSTKST1
TF_motif_seq_0249	(Motif sequence only)	897	-	0.8	CACGA	ABRELATERD1
TF_motif_seq_0261	(Motif sequence only)	902	-	0.8	GTTTC	SURECOREATSULTR11
TF_motif_seq_0275	(Motif sequence only)	904	-	0.8	TTCAA	WBOXATNPR1
TF_motif_seq_0016	bZIP	433	-	0.8	gtcgcGTTGC	X60363
TF_motif_seq_0275	(Motif sequence only)	913	-	0.8	CTCAA	WBOXATNPR1
TF_motif_seq_0032	LEA type 1	433	-	0.8	gtcgcGTTGC	X78205
TF_motif_seq_0263	(Motif sequence only)	919	-	0.8	ATGGC	SORLIP1AT
TF_motif_seq_0024	(Motif sequence only)	923	-	0.8	cttatTGACG	JASE1ATOPR1
TF_motif_seq_0262	(Motif sequence only)	924	-	0.8	TTATT	IBOXCORE
TF_motif_seq_0258	Dehydrin	433	-	0.8	GTCGC	U01377
TF_motif_seq_0274	(Motif sequence only)	928	-	0.8	TGACG	BIHD1OS
TF_motif_seq_0267	Trihelix	460	-	0.8	GTAAT	AT5G01380
TF_motif_seq_0262	(Motif sequence only)	936	-	0.8	TTATT	IBOXCORE
TF_motif_seq_0264	(Motif sequence only)	937	-	0.8	TATTC	MYBST1
TF_motif_seq_0267	Trihelix	466	-	0.8	GTAAA	AT5G01380
TF_motif_seq_0254	AP2;ERF	470	-	0.8	AAGAT	AT3G14230
TF_motif_seq_0254	AP2;ERF	505	-	0.8	TAGCT	AT3G14230
TF_motif_seq_0254	AP2;ERF	539	-	0.8	TAGCT	AT3G14230
TF_motif_seq_0257	NF-YB;NF-YA;NF-YC	555	-	0.8	ATTGA	AT1G09030;AT1G17590;AT1G21970;AT1G30500;AT1G54160;AT1G54830;AT1G56170;AT1G72830;AT2G38880;AT2G47810;AT3G05690;AT3G14020;AT3G20910;AT3G53340;AT4G14540;AT5G06510;AT5G12840;AT5G27910;AT5G38140;AT5G47640;AT5G47670;AT5G50470;AT5G50480;Os01g0834400;Os02g0725900;Os05g0463800;Os05g0573500
TF_motif_seq_0254	AP2;ERF	578	-	0.8	TAAAT	AT3G14230
TF_motif_seq_0261	(Motif sequence only)	969	-	0.8	TTCTC	SURECOREATSULTR11
TF_motif_seq_0262	(Motif sequence only)	969	-	0.8	TTCTC	IBOXCORE
TF_motif_seq_0261	(Motif sequence only)	971	-	0.8	CTCTC	SURECOREATSULTR11
TF_motif_seq_0264	(Motif sequence only)	972	-	0.8	TCTCC	MYBST1
TF_motif_seq_0248	(Motif sequence only)	975	-	0.8	CCATT	MYBCOREATCYCB1
TF_motif_seq_0257	NF-YB;NF-YA;NF-YC	624	-	0.8	GTTGG	AT1G09030;AT1G17590;AT1G21970;AT1G30500;AT1G54160;AT1G54830;AT1G56170;AT1G72830;AT2G38880;AT2G47810;AT3G05690;AT3G14020;AT3G20910;AT3G53340;AT4G14540;AT5G06510;AT5G12840;AT5G27910;AT5G38140;AT5G47640;AT5G47670;AT5G50470;AT5G50480;Os01g0834400;Os02g0725900;Os05g0463800;Os05g0573500
TF_motif_seq_0262	(Motif sequence only)	978	-	0.8	TTGTC	IBOXCORE
TF_motif_seq_0258	Dehydrin	624	-	0.8	GTTGG	U01377
TF_motif_seq_0272	(Motif sequence only)	979	-	0.8	TGTCA	WBOXHVISO1
TF_motif_seq_0274	(Motif sequence only)	979	-	0.8	TGTCA	BIHD1OS
TF_motif_seq_0267	Trihelix	631	-	0.8	CTAAC	AT5G01380
TF_motif_seq_0257	NF-YB;NF-YA;NF-YC	638	-	0.8	TTTGG	AT1G09030;AT1G17590;AT1G21970;AT1G30500;AT1G54160;AT1G54830;AT1G56170;AT1G72830;AT2G38880;AT2G47810;AT3G05690;AT3G14020;AT3G20910;AT3G53340;AT4G14540;AT5G06510;AT5G12840;AT5G27910;AT5G38140;AT5G47640;AT5G47670;AT5G50470;AT5G50480;Os01g0834400;Os02g0725900;Os05g0463800;Os05g0573500
TF_motif_seq_0275	(Motif sequence only)	988	-	0.8	GTGAA	WBOXATNPR1
TF_motif_seq_0254	AP2;ERF	643	-	0.8	TAGTT	AT3G14230
TF_motif_seq_0272	(Motif sequence only)	1005	-	0.8	TGTCA	WBOXHVISO1
TF_motif_seq_0274	(Motif sequence only)	1005	-	0.8	TGTCA	BIHD1OS
TF_motif_seq_0272	(Motif sequence only)	1009	-	0.8	AATCA	WBOXHVISO1
TF_motif_seq_0275	(Motif sequence only)	1010	-	0.8	ATCAA	WBOXATNPR1
TF_motif_seq_0257	NF-YB;NF-YA;NF-YC	645	-	0.8	GTTGG	AT1G09030;AT1G17590;AT1G21970;AT1G30500;AT1G54160;AT1G54830;AT1G56170;AT1G72830;AT2G38880;AT2G47810;AT3G05690;AT3G14020;AT3G20910;AT3G53340;AT4G14540;AT5G06510;AT5G12840;AT5G27910;AT5G38140;AT5G47640;AT5G47670;AT5G50470;AT5G50480;Os01g0834400;Os02g0725900;Os05g0463800;Os05g0573500
TF_motif_seq_0269	(Motif sequence only)	1023	-	0.8	ATTTA	TAAAGSTKST1
TF_motif_seq_0264	(Motif sequence only)	1026	-	0.8	TATCA	MYBST1
TF_motif_seq_0275	(Motif sequence only)	1027	-	0.8	ATCAA	WBOXATNPR1
TF_motif_seq_0262	(Motif sequence only)	1045	-	0.8	TTATA	IBOXCORE
TF_motif_seq_0258	Dehydrin	645	-	0.8	GTTGG	U01377
TF_motif_seq_0254	AP2;ERF	651	-	0.8	TAGGT	AT3G14230
TF_motif_seq_0264	(Motif sequence only)	1057	-	0.8	TATAC	MYBST1
TF_motif_seq_0025	(Motif sequence only)	1064	-	0.8	ctataTATAG	TATABOX1
TF_motif_seq_0269	(Motif sequence only)	1064	-	0.8	CTATA	TAAAGSTKST1
TF_motif_seq_0258	Dehydrin	654	-	0.8	GTCGA	U01377
TF_motif_seq_0257	NF-YB;NF-YA;NF-YC	669	-	0.8	TTTGG	AT1G09030;AT1G17590;AT1G21970;AT1G30500;AT1G54160;AT1G54830;AT1G56170;AT1G72830;AT2G38880;AT2G47810;AT3G05690;AT3G14020;AT3G20910;AT3G53340;AT4G14540;AT5G06510;AT5G12840;AT5G27910;AT5G38140;AT5G47640;AT5G47670;AT5G50470;AT5G50480;Os01g0834400;Os02g0725900;Os05g0463800;Os05g0573500
TF_motif_seq_0254	AP2;ERF	697	-	0.8	TAAAT	AT3G14230
TF_motif_seq_0272	(Motif sequence only)	1080	-	0.8	AGTAA	WBOXHVISO1
TF_motif_seq_0254	AP2;ERF	706	-	0.8	TAAAT	AT3G14230
TF_motif_seq_0254	AP2;ERF	711	-	0.8	TATAT	AT3G14230
TF_motif_seq_0263	(Motif sequence only)	1089	-	0.8	GGGGC	SORLIP1AT
TF_motif_seq_0265	(Motif sequence only)	1090	-	0.8	GGGCC	SORLIP2AT
TF_motif_seq_0265	(Motif sequence only)	1091	-	0.8	GGCCT	SORLIP2AT
TF_motif_seq_0248	(Motif sequence only)	1093	-	0.8	CCTTT	MYBCOREATCYCB1
TF_motif_seq_0254	AP2;ERF	713	-	0.8	TATAT	AT3G14230
TF_motif_seq_0254	AP2;ERF	734	-	0.8	TACAT	AT3G14230
TF_motif_seq_0263	(Motif sequence only)	1106	-	0.8	GGGGC	SORLIP1AT
TF_motif_seq_0265	(Motif sequence only)	1107	-	0.8	GGGCC	SORLIP2AT
TF_motif_seq_0265	(Motif sequence only)	1108	-	0.8	GGCCT	SORLIP2AT
TF_motif_seq_0254	AP2;ERF	741	-	0.8	TAGTT	AT3G14230
TF_motif_seq_0269	(Motif sequence only)	1111	-	0.8	CTTCA	TAAAGSTKST1
TF_motif_seq_0249	(Motif sequence only)	1114	-	0.8	CACTT	ABRELATERD1
TF_motif_seq_0269	(Motif sequence only)	1120	-	0.8	CTCTA	TAAAGSTKST1
TF_motif_seq_0271	bZIP	761	-	0.8	CGTAA	AT1G77920;AT3G12250;AT5G06950;AT5G06960;AT5G10030;AT5G65210;AT1G22070
TF_motif_seq_0261	(Motif sequence only)	1127	-	0.8	GTCTG	SURECOREATSULTR11
TF_motif_seq_0263	(Motif sequence only)	1129	-	0.8	CTGGC	SORLIP1AT
TF_motif_seq_0265	(Motif sequence only)	1131	-	0.8	GGCCG	SORLIP2AT
TF_motif_seq_0265	(Motif sequence only)	1134	-	0.8	CGCCC	SORLIP2AT
TF_motif_seq_0265	(Motif sequence only)	1135	-	0.8	GCCCC	SORLIP2AT
TF_motif_seq_0248	(Motif sequence only)	1139	-	0.8	CTGTT	MYBCOREATCYCB1
TF_motif_seq_0262	(Motif sequence only)	1155	-	0.8	TTATT	IBOXCORE
TF_motif_seq_0249	(Motif sequence only)	1165	-	0.8	CATGT	ABRELATERD1
TF_motif_seq_0259	(Motif sequence only)	1167	-	0.8	TGTCG	CGACGOSAMY3
TF_motif_seq_0267	Trihelix	762	-	0.8	GTAAA	AT5G01380
TF_motif_seq_0269	(Motif sequence only)	1176	-	0.8	CTTCA	TAAAGSTKST1
TF_motif_seq_0275	(Motif sequence only)	1177	-	0.8	TTCAA	WBOXATNPR1
TF_motif_seq_0264	(Motif sequence only)	1201	-	0.8	AATCC	MYBST1
TF_motif_seq_0254	AP2;ERF	763	-	0.8	TAAAT	AT3G14230
TF_motif_seq_0275	(Motif sequence only)	1217	-	0.8	GGCAA	WBOXATNPR1
TF_motif_seq_0269	(Motif sequence only)	1224	-	0.8	TTTTA	TAAAGSTKST1
TF_motif_seq_0141	(Motif sequence only)	215	+	0.79	TCATGttaaaaaat	SITE1SORPS1
TF_motif_seq_0139	(Others)	467	+	0.79	TAAAAgataagaaa	X59469
TF_motif_seq_0127	(Motif sequence only)	131	-	0.79	gttgtatttTGACT	WBOXGACAD1A
TF_motif_seq_0254	AP2;ERF	770	-	0.8	TAAAT	AT3G14230
TF_motif_seq_0079	(Motif sequence only)	1050	+	0.78	TAACTaatata	C1MOTIFZMBZ2
TF_motif_seq_0120	(Motif sequence only)	109	-	0.77	ttgatttcGTATG	JASE2ATOPR1
TF_motif_seq_0256	B3	782	-	0.8	CCATG	Os04g0676600;Os08g0101000
TF_motif_seq_0254	AP2;ERF	791	-	0.8	TAGAC	AT3G14230
TF_motif_seq_0267	Trihelix	813	-	0.8	GTGAC	AT5G01380
TF_motif_seq_0267	Trihelix	830	-	0.8	CTAAC	AT5G01380
TF_motif_seq_0254	AP2;ERF	838	-	0.8	GAGAT	AT3G14230
TF_motif_seq_0407	(Motif sequence only)	92	+	0.75	ACTCTgca	SP8BFIBSP8AIB
TF_motif_seq_0407	(Motif sequence only)	146	+	0.75	ATTGTgtt	SP8BFIBSP8AIB
TF_motif_seq_0271	bZIP	848	-	0.8	CGTAA	AT1G77920;AT3G12250;AT5G06950;AT5G06960;AT5G10030;AT5G65210;AT1G22070
TF_motif_seq_0267	Trihelix	849	-	0.8	GTAAG	AT5G01380
TF_motif_seq_0258	Dehydrin	860	-	0.8	GTCGT	U01377
TF_motif_seq_0271	bZIP	862	-	0.8	CGTCT	AT1G77920;AT3G12250;AT5G06950;AT5G06960;AT5G10030;AT5G65210;AT1G22070
TF_motif_seq_0271	bZIP	865	-	0.8	CTTCA	AT1G77920;AT3G12250;AT5G06950;AT5G06960;AT5G10030;AT5G65210;AT1G22070
TF_motif_seq_0271	bZIP	873	-	0.8	TGTCA	AT1G77920;AT3G12250;AT5G06950;AT5G06960;AT5G10030;AT5G65210;AT1G22070
TF_motif_seq_0254	AP2;ERF	878	-	0.8	AAGAT	AT3G14230
TF_motif_seq_0257	NF-YB;NF-YA;NF-YC	883	-	0.8	ATAGG	AT1G09030;AT1G17590;AT1G21970;AT1G30500;AT1G54160;AT1G54830;AT1G56170;AT1G72830;AT2G38880;AT2G47810;AT3G05690;AT3G14020;AT3G20910;AT3G53340;AT4G14540;AT5G06510;AT5G12840;AT5G27910;AT5G38140;AT5G47640;AT5G47670;AT5G50470;AT5G50480;Os01g0834400;Os02g0725900;Os05g0463800;Os05g0573500
TF_motif_seq_0257	NF-YB;NF-YA;NF-YC	908	-	0.8	ATTTG	AT1G09030;AT1G17590;AT1G21970;AT1G30500;AT1G54160;AT1G54830;AT1G56170;AT1G72830;AT2G38880;AT2G47810;AT3G05690;AT3G14020;AT3G20910;AT3G53340;AT4G14540;AT5G06510;AT5G12840;AT5G27910;AT5G38140;AT5G47640;AT5G47670;AT5G50470;AT5G50480;Os01g0834400;Os02g0725900;Os05g0463800;Os05g0573500
TF_motif_seq_0453	(Motif sequence only)	323	+	0.75	TGTAAaac	EMHVCHORD
TF_motif_seq_0256	B3	917	-	0.8	ACATG	Os04g0676600;Os08g0101000
TF_motif_seq_0257	NF-YB;NF-YA;NF-YC	926	-	0.8	ATTGA	AT1G09030;AT1G17590;AT1G21970;AT1G30500;AT1G54160;AT1G54830;AT1G56170;AT1G72830;AT2G38880;AT2G47810;AT3G05690;AT3G14020;AT3G20910;AT3G53340;AT4G14540;AT5G06510;AT5G12840;AT5G27910;AT5G38140;AT5G47640;AT5G47670;AT5G50470;AT5G50480;Os01g0834400;Os02g0725900;Os05g0463800;Os05g0573500
TF_motif_seq_0258	Dehydrin	929	-	0.8	GACGG	U01377
TF_motif_seq_0432	(Motif sequence only)	432	+	0.75	GGTCGcgt	GGTCCCATGMSAUR
TF_motif_seq_0257	NF-YB;NF-YA;NF-YC	938	-	0.8	ATTCG	AT1G09030;AT1G17590;AT1G21970;AT1G30500;AT1G54160;AT1G54830;AT1G56170;AT1G72830;AT2G38880;AT2G47810;AT3G05690;AT3G14020;AT3G20910;AT3G53340;AT4G14540;AT5G06510;AT5G12840;AT5G27910;AT5G38140;AT5G47640;AT5G47670;AT5G50470;AT5G50480;Os01g0834400;Os02g0725900;Os05g0463800;Os05g0573500
TF_motif_seq_0257	NF-YB;NF-YA;NF-YC	947	-	0.8	ATTTG	AT1G09030;AT1G17590;AT1G21970;AT1G30500;AT1G54160;AT1G54830;AT1G56170;AT1G72830;AT2G38880;AT2G47810;AT3G05690;AT3G14020;AT3G20910;AT3G53340;AT4G14540;AT5G06510;AT5G12840;AT5G27910;AT5G38140;AT5G47640;AT5G47670;AT5G50470;AT5G50480;Os01g0834400;Os02g0725900;Os05g0463800;Os05g0573500
TF_motif_seq_0449	(Motif sequence only)	525	+	0.75	TGACGata	AUXRETGA1GMGH3
TF_motif_seq_0450	(Motif sequence only)	525	+	0.75	TGACGata	PALINDROMICCBOXGM
TF_motif_seq_0257	NF-YB;NF-YA;NF-YC	953	-	0.8	ATTTG	AT1G09030;AT1G17590;AT1G21970;AT1G30500;AT1G54160;AT1G54830;AT1G56170;AT1G72830;AT2G38880;AT2G47810;AT3G05690;AT3G14020;AT3G20910;AT3G53340;AT4G14540;AT5G06510;AT5G12840;AT5G27910;AT5G38140;AT5G47640;AT5G47670;AT5G50470;AT5G50480;Os01g0834400;Os02g0725900;Os05g0463800;Os05g0573500
TF_motif_seq_0449	(Motif sequence only)	557	+	0.75	TGACCtga	AUXRETGA1GMGH3
TF_motif_seq_0450	(Motif sequence only)	557	+	0.75	TGACCtga	PALINDROMICCBOXGM
TF_motif_seq_0256	B3	957	-	0.8	GCATA	Os04g0676600;Os08g0101000
TF_motif_seq_0271	bZIP	961	-	0.8	AGTCA	AT1G77920;AT3G12250;AT5G06950;AT5G06960;AT5G10030;AT5G65210;AT1G22070
TF_motif_seq_0254	AP2;ERF	965	-	0.8	AAGAT	AT3G14230
TF_motif_seq_0257	NF-YB;NF-YA;NF-YC	977	-	0.8	ATTGT	AT1G09030;AT1G17590;AT1G21970;AT1G30500;AT1G54160;AT1G54830;AT1G56170;AT1G72830;AT2G38880;AT2G47810;AT3G05690;AT3G14020;AT3G20910;AT3G53340;AT4G14540;AT5G06510;AT5G12840;AT5G27910;AT5G38140;AT5G47640;AT5G47670;AT5G50470;AT5G50480;Os01g0834400;Os02g0725900;Os05g0463800;Os05g0573500
TF_motif_seq_0432	(Motif sequence only)	653	+	0.75	GGTCGaat	GGTCCCATGMSAUR
TF_motif_seq_0271	bZIP	979	-	0.8	TGTCA	AT1G77920;AT3G12250;AT5G06950;AT5G06960;AT5G10030;AT5G65210;AT1G22070
TF_motif_seq_0432	(Motif sequence only)	672	+	0.75	GGTCCaaa	GGTCCCATGMSAUR
TF_motif_seq_0407	(Motif sequence only)	683	+	0.75	AATGTtta	SP8BFIBSP8AIB
TF_motif_seq_0256	B3	986	-	0.8	GCGTG	Os04g0676600;Os08g0101000
TF_motif_seq_0271	bZIP	987	-	0.8	CGTGA	AT1G77920;AT3G12250;AT5G06950;AT5G06960;AT5G10030;AT5G65210;AT1G22070
TF_motif_seq_0148	(Motif sequence only)	775	+	0.75	CCTGCctccatgtgt	HBOXCONSENSUSPVCHS
TF_motif_seq_0425	(Motif sequence only)	782	+	0.75	CCATGtgt	SITEIOSPCNA
TF_motif_seq_0455	(Motif sequence only)	797	+	0.75	TTTCCaac	E2FANTRNR
TF_motif_seq_0413	(Motif sequence only)	841	+	0.75	ATTCTcac	PE2FNTRNR1A
TF_motif_seq_0450	(Motif sequence only)	845	+	0.75	TCACGtaa	PALINDROMICCBOXGM
TF_motif_seq_0407	(Motif sequence only)	871	+	0.75	ACTGTcaa	SP8BFIBSP8AIB
TF_motif_seq_0271	bZIP	1005	-	0.8	TGTCA	AT1G77920;AT3G12250;AT5G06950;AT5G06960;AT5G10030;AT5G65210;AT1G22070
TF_motif_seq_0254	AP2;ERF	1020	-	0.8	TAAAT	AT3G14230
TF_motif_seq_0413	(Motif sequence only)	908	+	0.75	ATTTGctc	PE2FNTRNR1A
TF_motif_seq_0450	(Motif sequence only)	928	+	0.75	TGACGgaa	PALINDROMICCBOXGM
TF_motif_seq_0413	(Motif sequence only)	968	+	0.75	ATTCTctc	PE2FNTRNR1A
TF_motif_seq_0429	(Motif sequence only)	986	+	0.75	GCGTGaat	E2F1OSPCNA
TF_motif_seq_0254	AP2;ERF	1046	-	0.8	TATAT	AT3G14230
TF_motif_seq_0267	Trihelix	1049	-	0.8	ATAAC	AT5G01380
TF_motif_seq_0254	AP2;ERF	1065	-	0.8	TATAT	AT3G14230
TF_motif_seq_0254	AP2;ERF	1067	-	0.8	TATAT	AT3G14230
TF_motif_seq_0254	AP2;ERF	1071	-	0.8	TAGAG	AT3G14230
TF_motif_seq_0267	Trihelix	1081	-	0.8	GTAAT	AT5G01380
TF_motif_seq_0257	NF-YB;NF-YA;NF-YC	1086	-	0.8	TTTGG	AT1G09030;AT1G17590;AT1G21970;AT1G30500;AT1G54160;AT1G54830;AT1G56170;AT1G72830;AT2G38880;AT2G47810;AT3G05690;AT3G14020;AT3G20910;AT3G53340;AT4G14540;AT5G06510;AT5G12840;AT5G27910;AT5G38140;AT5G47640;AT5G47670;AT5G50470;AT5G50480;Os01g0834400;Os02g0725900;Os05g0463800;Os05g0573500
TF_motif_seq_0254	AP2;ERF	1097	-	0.8	TAAAT	AT3G14230
TF_motif_seq_0257	NF-YB;NF-YA;NF-YC	1103	-	0.8	TTTGG	AT1G09030;AT1G17590;AT1G21970;AT1G30500;AT1G54160;AT1G54830;AT1G56170;AT1G72830;AT2G38880;AT2G47810;AT3G05690;AT3G14020;AT3G20910;AT3G53340;AT4G14540;AT5G06510;AT5G12840;AT5G27910;AT5G38140;AT5G47640;AT5G47670;AT5G50470;AT5G50480;Os01g0834400;Os02g0725900;Os05g0463800;Os05g0573500
TF_motif_seq_0271	bZIP	1111	-	0.8	CTTCA	AT1G77920;AT3G12250;AT5G06950;AT5G06960;AT5G10030;AT5G65210;AT1G22070
TF_motif_seq_0258	Dehydrin	1127	-	0.8	GTCTG	U01377
TF_motif_seq_0271	bZIP	1176	-	0.8	CTTCA	AT1G77920;AT3G12250;AT5G06950;AT5G06960;AT5G10030;AT5G65210;AT1G22070
TF_motif_seq_0271	bZIP	1216	-	0.8	CGGCA	AT1G77920;AT3G12250;AT5G06950;AT5G06960;AT5G10030;AT5G65210;AT1G22070
TF_motif_seq_0136	HD-ZIP	376	-	0.79	ggcaaatttAATGC	AT5G17320
TF_motif_seq_0138	Alpha-amylase	142	-	0.77	actcattgTGTTAt	X16509
TF_motif_seq_0148	(Motif sequence only)	186	-	0.75	tgatgggtcgTTAGG	HBOXCONSENSUSPVCHS
TF_motif_seq_0266	TCP	39	-	0.75	GGCAC	Os03g0785800;Os04g0194600;Os12g0616400;Os01g0213800;Os08g0544800;Os11g0175700
TF_motif_seq_0266	TCP	53	-	0.75	GGACA	Os03g0785800;Os04g0194600;Os12g0616400;Os01g0213800;Os08g0544800;Os11g0175700
TF_motif_seq_0266	TCP	190	-	0.75	GGGTC	Os03g0785800;Os04g0194600;Os12g0616400;Os01g0213800;Os08g0544800;Os11g0175700
TF_motif_seq_0266	TCP	191	-	0.75	GGTCG	Os03g0785800;Os04g0194600;Os12g0616400;Os01g0213800;Os08g0544800;Os11g0175700
TF_motif_seq_0266	TCP	199	-	0.75	GGCTC	Os03g0785800;Os04g0194600;Os12g0616400;Os01g0213800;Os08g0544800;Os11g0175700
TF_motif_seq_0431	TCP	209	-	0.75	gttGGATC	Os04g0194600;Os08g0544800
TF_motif_seq_0266	TCP	212	-	0.75	GGATC	Os03g0785800;Os04g0194600;Os12g0616400;Os01g0213800;Os08g0544800;Os11g0175700
TFmatrixID_0193	bZIP	242	-	0.75	actCGTTT	AT3G19290;AT4G34000;BRADI1G46060;BRADI2G21820;BRADI2G24120;BRADI2G53060;BRADI3G00300;BRADI3G38200;BRADI3G57960;BRADI4G32090;Cucsa.219780;Cucsa.241090;Cucsa.364380;Cucsa.396070;MDP0000144105;MDP0000177486;MDP0000231542;MDP0000248567;MDP0000296303;MDP0000701734;MDP0000740787;Medtr2g107890;Medtr3g147720;Medtr4g129920;Medtr7g127260;ppa006503m;ppa006752m;ppa019833m;ppa024363m;29625.m000702;29801.m0031…
TF_motif_seq_0410	bHLH	242	-	0.75	actCGTTT	AT1G32640
TF_motif_seq_0413	(Motif sequence only)	257	-	0.75	gccAGAAT	PE2FNTRNR1A
TF_motif_seq_0266	TCP	255	-	0.75	TGGCC	Os03g0785800;Os04g0194600;Os12g0616400;Os01g0213800;Os08g0544800;Os11g0175700
TF_motif_seq_0266	TCP	256	-	0.75	GGCCA	Os03g0785800;Os04g0194600;Os12g0616400;Os01g0213800;Os08g0544800;Os11g0175700
TF_motif_seq_0508	SBP	264	-	0.75	ttGAACGat	AT1G20980;AT1G27360;AT1G27370;AT1G53160;AT1G69170;AT1G76580;AT2G33810;AT2G42200;AT2G47070;AT3G15270;AT3G57920;AT3G60030;AT5G18830;AT5G43270;Os01g0292900;Os01g0922600;Os02g0139400;Os02g0174100;Os02g0177300;Os03g0833300;Os04g0551500;Os05g0408200;Os06g0659100;Os06g0663500;Os06g0703500;Os08g0509600;Os08g0513700;Os08g0531600;Os09g0491532;Os09g0507100;Os11g0496600
TF_motif_seq_0266	TCP	366	-	0.75	GGAAC	Os03g0785800;Os04g0194600;Os12g0616400;Os01g0213800;Os08g0544800;Os11g0175700
TF_motif_seq_0435	(Motif sequence only)	477	-	0.75	gaaATCAC	PIATGAPB
TF_motif_seq_0407	(Motif sequence only)	482	-	0.75	cacACAAT	SP8BFIBSP8AIB
TF_motif_seq_0266	TCP	417	-	0.75	GAGCC	Os03g0785800;Os04g0194600;Os12g0616400;Os01g0213800;Os08g0544800;Os11g0175700
TF_motif_seq_0435	(Motif sequence only)	542	-	0.75	ctaATCAC	PIATGAPB
TF_motif_seq_0266	TCP	432	-	0.75	GGTCG	Os03g0785800;Os04g0194600;Os12g0616400;Os01g0213800;Os08g0544800;Os11g0175700
TF_motif_seq_0266	TCP	520	-	0.75	AGACC	Os03g0785800;Os04g0194600;Os12g0616400;Os01g0213800;Os08g0544800;Os11g0175700
TF_motif_seq_0410	bHLH	546	-	0.75	tcaCCTAT	AT1G32640
TF_motif_seq_0435	(Motif sequence only)	585	-	0.75	tttATCAC	PIATGAPB
TF_motif_seq_0266	TCP	557	-	0.75	TGACC	Os03g0785800;Os04g0194600;Os12g0616400;Os01g0213800;Os08g0544800;Os11g0175700
TF_motif_seq_0407	(Motif sequence only)	616	-	0.75	gacACAGG	SP8BFIBSP8AIB
TF_motif_seq_0266	TCP	573	-	0.75	GGAGC	Os03g0785800;Os04g0194600;Os12g0616400;Os01g0213800;Os08g0544800;Os11g0175700
TF_motif_seq_0266	TCP	607	-	0.75	GGACA	Os03g0785800;Os04g0194600;Os12g0616400;Os01g0213800;Os08g0544800;Os11g0175700
TF_motif_seq_0148	(Motif sequence only)	640	-	0.75	tggtagttggTTAGG	HBOXCONSENSUSPVCHS
TF_motif_seq_0431	TCP	624	-	0.75	gttGGAGC	Os04g0194600;Os08g0544800
TF_motif_seq_0413	(Motif sequence only)	653	-	0.75	ggtCGAAT	PE2FNTRNR1A
TF_motif_seq_0101	(Motif sequence only)	661	-	0.75	ttaataaTTTTG	HSRENTHSR203J
TF_motif_seq_0266	TCP	627	-	0.75	GGAGC	Os03g0785800;Os04g0194600;Os12g0616400;Os01g0213800;Os08g0544800;Os11g0175700
TF_motif_seq_0266	TCP	653	-	0.75	GGTCG	Os03g0785800;Os04g0194600;Os12g0616400;Os01g0213800;Os08g0544800;Os11g0175700
TF_motif_seq_0113	PsaH	679	-	0.75	atctaatGTTTA	X51911
TF_motif_seq_0413	(Motif sequence only)	753	-	0.75	gttCGAAT	PE2FNTRNR1A
TF_motif_seq_0110	(Motif sequence only)	765	-	0.75	aattttaAATCC	DE1PSPRA2
TF_motif_seq_0508	SBP	731	-	0.75	taGTACAta	AT1G20980;AT1G27360;AT1G27370;AT1G53160;AT1G69170;AT1G76580;AT2G33810;AT2G42200;AT2G47070;AT3G15270;AT3G57920;AT3G60030;AT5G18830;AT5G43270;Os01g0292900;Os01g0922600;Os02g0139400;Os02g0174100;Os02g0177300;Os03g0833300;Os04g0551500;Os05g0408200;Os06g0659100;Os06g0663500;Os06g0703500;Os08g0509600;Os08g0513700;Os08g0531600;Os09g0491532;Os09g0507100;Os11g0496600
TF_motif_seq_0407	(Motif sequence only)	791	-	0.75	tagACATT	SP8BFIBSP8AIB
TF_motif_seq_0148	(Motif sequence only)	839	-	0.75	agattctcacGTAAG	HBOXCONSENSUSPVCHS
TF_motif_seq_0266	TCP	752	-	0.75	GGTTC	Os03g0785800;Os04g0194600;Os12g0616400;Os01g0213800;Os08g0544800;Os11g0175700
TF_motif_seq_0449	(Motif sequence only)	845	-	0.75	tcaCGTAA	AUXRETGA1GMGH3
TF_motif_seq_0450	(Motif sequence only)	845	-	0.75	tcaCGTAA	PALINDROMICCBOXGM
TFmatrixID_0193	bZIP	782	-	0.75	ccaTGTGT	AT3G19290;AT4G34000;BRADI1G46060;BRADI2G21820;BRADI2G24120;BRADI2G53060;BRADI3G00300;BRADI3G38200;BRADI3G57960;BRADI4G32090;Cucsa.219780;Cucsa.241090;Cucsa.364380;Cucsa.396070;MDP0000144105;MDP0000177486;MDP0000231542;MDP0000248567;MDP0000296303;MDP0000701734;MDP0000740787;Medtr2g107890;Medtr3g147720;Medtr4g129920;Medtr7g127260;ppa006503m;ppa006752m;ppa019833m;ppa024363m;29625.m000702;29801.m0031…
TF_motif_seq_0425	(Motif sequence only)	915	-	0.75	caaCATGG	SITEIOSPCNA
TF_motif_seq_0412	(Motif sequence only)	929	-	0.75	gacGGAAT	TE2F2NTPCNA
TF_motif_seq_0407	(Motif sequence only)	956	-	0.75	tgcATAGT	SP8BFIBSP8AIB
TF_motif_seq_0449	(Motif sequence only)	1002	-	0.75	ataTGTCA	AUXRETGA1GMGH3
TF_motif_seq_0410	bHLH	845	-	0.75	tcaCGTAA	AT1G32640
TF_motif_seq_0432	(Motif sequence only)	1087	-	0.75	ttgGGGCC	GGTCCCATGMSAUR
TF_motif_seq_0266	TCP	886	-	0.75	GGGCT	Os03g0785800;Os04g0194600;Os12g0616400;Os01g0213800;Os08g0544800;Os11g0175700
TF_motif_seq_0431	TCP	1087	-	0.75	ttgGGGCC	Os04g0194600;Os08g0544800
TF_motif_seq_0101	(Motif sequence only)	1095	-	0.75	tttaaatTTTTG	HSRENTHSR203J
TF_motif_seq_0266	TCP	1089	-	0.75	GGGGC	Os03g0785800;Os04g0194600;Os12g0616400;Os01g0213800;Os08g0544800;Os11g0175700
TF_motif_seq_0432	(Motif sequence only)	1104	-	0.75	ttgGGGCC	GGTCCCATGMSAUR
TF_motif_seq_0266	TCP	1091	-	0.75	GGCCT	Os03g0785800;Os04g0194600;Os12g0616400;Os01g0213800;Os08g0544800;Os11g0175700
TF_motif_seq_0431	TCP	1104	-	0.75	ttgGGGCC	Os04g0194600;Os08g0544800
TF_motif_seq_0266	TCP	1106	-	0.75	GGGGC	Os03g0785800;Os04g0194600;Os12g0616400;Os01g0213800;Os08g0544800;Os11g0175700
TF_motif_seq_0266	TCP	1108	-	0.75	GGCCT	Os03g0785800;Os04g0194600;Os12g0616400;Os01g0213800;Os08g0544800;Os11g0175700
TFmatrixID_0174	bHLH	1113	-	0.75	tcaCTTGC	AT1G10120;AT1G18400;AT1G25330;AT1G26260;AT1G68920;AT1G73830;AT2G24260;AT3G07340;AT3G23690;AT4G30980;AT4G34530;AT5G48560;AT5G50915;AT5G58010;AT5G62610;BRADI1G05037;BRADI1G09960;BRADI1G35990;BRADI1G43650;BRADI1G47350;BRADI1G54690;BRADI1G69190;BRADI2G39970;BRADI2G58630;BRADI3G38890;BRADI3G40860;BRADI3G41510;BRADI3G52790;BRADI3G54070;BRADI4G19577;BRADI4G32934;BRADI4G34350;BRADI4G34870;BRADI5G06620;Cu…
TF_motif_seq_0266	TCP	1125	-	0.75	GGGTC	Os03g0785800;Os04g0194600;Os12g0616400;Os01g0213800;Os08g0544800;Os11g0175700
TF_motif_seq_0266	TCP	1126	-	0.75	GGTCT	Os03g0785800;Os04g0194600;Os12g0616400;Os01g0213800;Os08g0544800;Os11g0175700
TF_motif_seq_0266	TCP	1130	-	0.75	TGGCC	Os03g0785800;Os04g0194600;Os12g0616400;Os01g0213800;Os08g0544800;Os11g0175700
TF_motif_seq_0266	TCP	1131	-	0.75	GGCCG	Os03g0785800;Os04g0194600;Os12g0616400;Os01g0213800;Os08g0544800;Os11g0175700
TF_motif_seq_0266	TCP	1134	-	0.75	CGCCC	Os03g0785800;Os04g0194600;Os12g0616400;Os01g0213800;Os08g0544800;Os11g0175700
TF_motif_seq_0266	TCP	1135	-	0.75	GCCCC	Os03g0785800;Os04g0194600;Os12g0616400;Os01g0213800;Os08g0544800;Os11g0175700
TF_motif_seq_0266	TCP	1161	-	0.75	GGTGC	Os03g0785800;Os04g0194600;Os12g0616400;Os01g0213800;Os08g0544800;Os11g0175700
TF_motif_seq_0449	(Motif sequence only)	1213	-	0.75	ataCGGCA	AUXRETGA1GMGH3
TF_motif_seq_0422	LEA_5	1161	-	0.75	ggtGCATG	U22102
TF_motif_seq_0083	(Motif sequence only)	126	+	0.73	TATTTgttgta	D3GMAUX28
TF_motif_seq_0143	(Motif sequence only)	600	+	0.73	AAATGaaggacatac	AS1LIKECSHPRA
TF_motif_seq_0083	(Motif sequence only)	689	+	0.73	TATTTttataa	D3GMAUX28
TF_motif_seq_0410	bHLH	1207	-	0.75	ataCGAAT	AT1G32640
TF_motif_seq_0155	(Motif sequence only)	57	-	0.73	acttcctttaCATAA	SB3NPABC1
TF_motif_seq_0059	(Motif sequence only)	728	-	0.73	atttagTACAT	ABAREG2
TF_motif_seq_0062	(Motif sequence only)	776	-	0.73	ctgcctCCATG	RE1ASPHYA3
TF_motif_seq_0083	(Motif sequence only)	1011	-	0.73	tcaaaaAAATA	D3GMAUX28
TF_motif_seq_0083	(Motif sequence only)	1144	-	0.73	ctacgaAAATA	D3GMAUX28
TF_motif_seq_0181	(Motif sequence only)	454	+	0.72	GTTTAagtaatagtaaaa	CARG1ATAP3
TFmatrixID_0567	MADS box	683	-	0.74	aatgttTATTTttataaatcta	e_gw1.9.373.1;gw1.1.1011.1;e_gw1.01.00.699.1;eugene.0100010534;e_gw1.13.374.1
TF_motif_seq_0127	(Motif sequence only)	961	+	0.71	AGTCAagattctct	WBOXGACAD1A
TF_motif_seq_0140	(Others)	1196	-	0.71	tgaagaatcCAATA	X59469
TF_motif_seq_0009	(Motif sequence only)	42	+	0.7	ACTTCatatg	LS7ATPR1
TF_motif_seq_0053	(Motif sequence only)	516	+	0.7	TTGCAgacct	SORLREP5AT
TF_motif_seq_0191	(Motif sequence only)	1030	+	0.7	AATAAtaaaaaataattata	C2GMAUX28
TF_motif_seq_0052	(Motif sequence only)	1143	+	0.7	TCTACgaaaa	LS5ATPR1
TF_motif_seq_0045	(Others)	46	-	0.7	catatGTGGA	X78287
TF_motif_seq_0046	(Others)	46	-	0.7	catatGTGGA	M86591
TF_motif_seq_0051	(Others)	46	-	0.7	catatGTGGA	L01447;L01448;L01449
TF_motif_seq_0048	(Motif sequence only)	46	-	0.7	catatGTGGA	ABREBZMRAB28
TF_motif_seq_0003	(Motif sequence only)	115	-	0.7	tcgtaTGCTT	WINPSTPIIIK
TF_motif_seq_0026	(Motif sequence only)	811	-	0.7	gggtgACAAG	B2GMAUX28
TF_motif_seq_0007	(Motif sequence only)	866	-	0.7	ttcaaACTGT	D1GMAUX28
TF_motif_seq_0219	(Motif sequence only)	314	-	0.68	gaacaaatttgtaaaacaccAAACA	MARCEN3
TF_motif_seq_0192	(Motif sequence only)	735	+	0.65	ACATAatagtttaaaagggt	-314MOTIFZMSBE1
TF_motif_seq_0225	(Others)	1014	+	0.64	AAAAAataaatttatcaataataaaaaa	D45066
TF_motif_seq_0225	(Others)	1015	+	0.61	AAAAAtaaatttatcaataataaaaaat	D45066
TF_motif_seq_0195	(Motif sequence only)	577	-	0.6	ctaaatattttatcaCGAAC	WARBNEXTA
TF_motif_seq_0209	(Motif sequence only)	391	+	0.57	TTTATttcgcaaaataacagaca	23BPUASNSCYCB1
TF_motif_seq_0209	(Motif sequence only)	687	+	0.57	TTTATttttataaatctaataaa	23BPUASNSCYCB1
