# Supplementary material for: Time-resolved dual transcriptomics reveal early induced Nicotiana benthamiana root genes and conserved infection-promoting Phytophthora palmivora effectors
Source: BMC Biol. 2017 May 11;15:39. doi: 10.1186/s12915-017-0379-1 (PMC5427549; doi:10.1186/s12915-017-0379-1)
Supplement: Supplementary file 11 — Table S3. Primers used in this study. (XLS 11 kb) [file 12915_2017_379_MOESM11_ESM.xls]

## Sheet: Sheet1
Primer name	Sequence (5’ → 3’)
PLTG_08889-F	GCTACAAGGGTCTCAAGGTCAA
PLTG_08889-R	GTTCTCATTCACCGTCACGATA
PLTG_01864-F	GACATTGCAGTTCTCACACAGG
PLTG_01864-R	GGAGGTCCTCAATAGCAATCAG
PLTG_03290-F	TGTCGTTGAAAAGTTTGGTCAG
PLTG_03290-R	ATAGCAGGGACATCAGCAAAGT
PLTG_09282-F	GTACACGGCCTACGATGACTAC
PLTG_09282-R	CTTGTTGAGACACAGAGCCTTG
PLTG_09382-F	TCTGTAACCTTGGAGACCCAGT
PLTG_09382-R	CATCCATCGGATACGTAATGTG
PLTG_13769-F	AAGTGCGTACAACCAAGCACTA
PLTG_13769-R	CGTTATTGTAGCCGTTCAGATG
PLTG_11976-F	ACTGTGAGCTGACGGTACCAA
PLTG_11976-R	ATGCACACGTAGCAGAGAAGC
PLTG_02529-F	CCGCTAGTCTCCGTTCTGAT
PLTG_02529-R	TCAGTGCTATCGCTTGTGCT
PLTG_05292-F	CAATTCAAGAGCAATTGGATCA
PLTG_05292-R	CAAAGTGAGAATTTGCTGGATG
PLTG_13688-F	TTTTTCATGCTGTCTGTTACGG
PLTG_13688-R	CATCTTGATCTTGCTTTCATCG
PLTG_03526-F	GCTTTACAACACCAAGGGCTAT
PLTG_03526-R	CATTTCATCGTGGTCTTCTTCA
PLTG_03773-F	GATGAAGACTGCCTTCGTGTCT
PLTG_03773-R	CTCTCGATCTTGCTCATGTCAC
PLTG_04263-F	GTAGACAGGCTGAACGGAAACT
PLTG_04263-R	CGTATCGAAGACCAGCAATGTA
PLTG_07529-F	CGTATCGAAGACCAGCAATGTA
PLTG_07529-R	TGCCATAATAGCAAGTTTGGTG
PLTG_01927-F	TCTCTTATCCAGACGAGCAACA
PLTG_01927-R	TGACGTAGCCCTTGTAGATTGA
PLTG_00715-F	TTCGACTCAACGGATTACAATG
PLTG_00715-R	CACGCATAATGTTCACAATCCT
PLTG_00687-F	AGTCCAAGAAGGATTTGACGAC
PLTG_00687-R	TTCTCTAACGCATTAGCCTTCC
PLTG_13723-F	CAGAACGACAACGAATGGTATC
PLTG_13723-R	TCGGCAATAAGCCTTTAAATTG
PLTG_01927-CDS-F	ATGCGTCTTTCCTACTTCATGATTG
PLTG_01927-CDS-R	CTAGTATTCTTTGTTAATGCAGAAG
PLTG_00715-CDS-F	CCAAGTCCCAGTCGCTCCGAACGATGCGTTTCTATTAC
PLTG_00715-CDS-R	CTAACGACCTCCTATGAAGTCTTCG
PLTG_00687-CDS-F	ATGAAACTGCTGCTGTGGGTTCTCG
PLTG_00687-CDS-R	TTATCTCGTTCCAGCATTAGTGTGG
PLTG_13723-CDS-F	ATGCGAGTGCATCACATTGTTGCAT
PLTG_13723-CDS-R	TTACTGTATCAGCATTAGGATCTCC
Niben101Scf00022g04003-F	TGTTCCGCATCTTTGTCTTCT
Niben101Scf00022g04003-R	GGTTTTTGAAAGAGAGGCCC
Niben101Scf01212g03003-F	GGAGCTGACACATGGGAAGA
Niben101Scf01212g03003-R	CCTTATTTCCGCCGCGTATT
Niben101Ctg15726g00001-F	CCTAAAAGGCAGCCCAATGT
Niben101Ctg15726g00001-R	CCGGTAGGTCATCTGCATCA
Niben101Scf07203g02006-F	ACTCATCGATGTAGTGGCCA
Niben101Scf07203g02006-R	TTGGCCTCTGATCTTGCTGA
Niben101Scf00700g00005-F	CTTTCAAAACGCATGAGTTCAC
Niben101Scf00700g00005-R	TAATCAGGAAGCCGATCAATTT
Niben101Scf06424g00003-F	TGTCCTGGAGTTTGTGAGACAT
Niben101Scf06424g00003-R	AACCCTTTTGCTACCTTCAACA
SP-F	CTACTAGTATGGGATTTGTTCTCTTTTCACAATTGCCTTCATTTCTTCTTGTCTCTACACTTCTCTTATTCCTAGTAATATCCCACTCTTGCCGTGCCGTGAGCAAGGGCGAGGAGCT
SP-R	ACGTGAATTCCGGATGAGCATTCATCAGG
RedRoot-F	ATCTAGATTCTGAGCCTCTTTCCTTCT
RedRoot-R	ACGGTACCCGGGGATCCTCTAGATGCATGC
TIPTOP-F2	CACCGACTAACTATAGTTATAAGCTAACTAGAGTTAAGTTAAG
TIPTOP-R2	GCGCAATAAATCCTTCCGTATGAAGACTAGT
